# Supplementary material for: Proteomic profiling of colorectal liver metastases reveals histopathological response-specific molecular signatures of chemotherapy efficacy
Source: J Transl Med. 2026 Mar 5;24:487. doi: 10.1186/s12967-026-07945-1 (PMC13064250; doi:10.1186/s12967-026-07945-1)
Supplement: Supplementary file 2 — Supplementary Material 2 [file 12967_2026_7945_MOESM2_ESM.xlsx]

## Sheet: Tabelle1
Data Import & Cleaning
readxl
readr
data.table
janitor
tidyverse
dplyr
tidyr
purrr
broom
stringr
Data Visualization
ggplot2
ggpubr
ggsignif
ggrepel
ggbreak
ggalluvial
ComplexHeatmap
pheatmap
circlize
hrbrthemes
viridis
RColorBrewer
ggsci
colorspace
webr
Statistical Analysis
rstatix
car
emmeans
multcomp
FSA
qvalue
factoextra
stats
Bioinformatics & Pathway Analysis
clusterProfiler
org.Hs.eg.db
ReactomePA
reactome.db
MatrisomeAnalyze
Tables & Reports
gt
gtsummary
flextable
officer
Text Analysis
tm
proustr
crayon
Miscellaneous
remotes
