# Supplementary material for: Proteomic profiling of colorectal liver metastases reveals histopathological response-specific molecular signatures of chemotherapy efficacy
Source: J Transl Med. 2026 Mar 5;24:487. doi: 10.1186/s12967-026-07945-1 (PMC13064250; doi:10.1186/s12967-026-07945-1)
Supplement: Supplementary file 3 — Supplementary Material 3 [file 12967_2026_7945_MOESM3_ESM.csv]

Protein Group	Top	Accession	Significance	Coverage (%)	#Peptides	#Unique	PTM	CRLM2_lfNr_23_P11_RA7_1_137 Area	CRLM2_lfNr_27_P22_RB6_1_144 Area	CRLM2_lfNr_44_P36_RD3_1_157 Area	CRLM2_lfNr_49_P43_RD8_1_162 Area	CRLM2_lfNr_24_P14_RA8_1_138 Area	CRLM2_lfNr_28_P26_RC2_1_148 Area	CRLM2_lfNr_32_P30_RC6_1_152 Area	CRLM2_lfNr_51_P46_RE3_1_165 Area	CRLM2_lfNr_34_P33_RD1_1_155 Area	CRLM2_lfNr_19_P07_RA3_1_133 Area	CRLM2_lfNr_41_P24_RB8_1_146 Area	CRLM2_lfNr_35_P34_RD2_1_156 Area	CRLM2_lfNr_47_P39_RD6_1_160 Area	CRLM2_lfNr_50_P45_RE2_1_164 Area	CRLM2_lfNr_31_P29_RC5_1_151 Area	CRLM2_lfNr_20_P08_RA4_1_134 Area	CRLM2_lfNr_21_P09_RA5_1_135 Area	CRLM2_lfNr_25_P17_RB2_1_140 Area	CRLM2_lfNr_33_P32_RC8_1_154 Area	CRLM2_lfNr_36_P44_RE1_1_163 Area	CRLM2_lfNr_37_P16_RB1_1_139 Area	CRLM2_lfNr_38_P18_RB3_1_141 Area	CRLM2_lfNr_39_P20_RB5_1_143 Area	CRLM2_lfNr_40_P23_RB7_1_145 Area	CRLM2_lfNr_42_P25_RC1_1_147 Area	CRLM2_lfNr_45_P37_RD4_1_158 Area	CRLM2_lfNr_48_P41_RD7_1_161 Area	CRLM2_lfNr_22_P10_RA6_1_136 Area	CRLM2_lfNr_43_P31_RC7_1_153 Area	CRLM2_lfNr_30_P28_RC4_1_150 Area	CRLM2_lfNr_46_P38_RD5_1_159 Area	CRLM2_lfNr_29_P27_RC3_1_149 Area	CRLM2_lfNr_26_P19_RB4_1_142 Area	Sample Profile (Ratio)	Major Area	no preoperative CT Area	partial Area	no response Area	Group Profile (Ratio)	Avg. Mass	Description
3947	TRUE	Q9Y5J1|UTP18_HUMAN	88.84	7.19	2	2		0.0	23.095266	0.0	0.0	67.09996	67.52279	37.760277	53.28183	37.617886	45.557274	20.857956	66.600945	49.55766	36.808346	70.89146	30.000332	74.78319	54.00341	55.612526	77.84384	52.65648	54.113712	0.0	90.09818	71.09665	99.20478	51.870575	58.98069	91.190475	65.61809	59.054825	59.252262	61.900238	-:64.00:-:-:64.00:64.00:64.00:64.00:64.00:64.00:64.00:64.00:64.00:64.00:64.00:64.00:64.00:64.00:64.00:64.00:64.00:64.00:-:64.00:64.00:64.00:64.00:64.00:64.00:64.00:64.00:64.00:64.00	23.095266	52.656548	48.37894	65.13413	1.00:2.28:2.09:2.82	62004	U3 small nucleolar RNA-associated protein 18 homolog OS=Homo sapiens OX=9606 GN=UTP18 PE=1 SV=3
5512	TRUE	Q9NSI2|SLX9_HUMAN	88.23	5.22	1	1		0.0	21.360683	0.0	0.0	144.57297	235.4426	32.803135	83.638405	87.06166	90.22108	55.796543	25.84555	70.69272	57.085155	117.52735	36.0133	137.90895	113.959335	106.459335	118.393524	95.723526	79.48549	116.226135	124.01639	156.22255	221.72716	59.36864	61.14265	73.05784	112.34244	115.94242	47.4523	59.82208	-:64.00:-:-:64.00:64.00:64.00:64.00:64.00:64.00:64.00:64.00:64.00:64.00:64.00:64.00:64.00:64.00:64.00:64.00:64.00:64.00:64.00:64.00:64.00:64.00:64.00:64.00:64.00:64.00:64.00:64.00:64.00	21.360683	116.70375	69.52807	101.959114	1.00:5.46:3.25:4.77	25456	Ribosome biogenesis protein SLX9 homolog OS=Homo sapiens OX=9606 GN=SLX9 PE=1 SV=2
3438	TRUE	Q6PIF6|MYO7B_HUMAN	85.72	0.47	1	1		0.0	22.357004	0.0	0.0	182.01694	122.92604	131.50945	119.85639	65.24721	0.0	67.00822	274.54294	315.17734	422.99063	232.63939	36.064243	141.48903	106.4571	171.30144	317.18237	153.69899	206.06563	0.0	62.907883	40.334026	66.10165	126.13673	161.81212	135.28802	48.20547	146.60132	195.77142	171.46518	-:64.00:-:-:64.00:64.00:64.00:64.00:64.00:-:64.00:64.00:64.00:64.00:64.00:64.00:64.00:64.00:64.00:64.00:64.00:64.00:-:64.00:64.00:64.00:64.00:64.00:64.00:64.00:64.00:64.00:64.00	22.357004	124.3112	262.4717	134.5225	1.00:5.56:11.74:6.02	241599	Unconventional myosin-VIIb OS=Homo sapiens OX=9606 GN=MYO7B PE=1 SV=2
3958	TRUE	Q9BVJ6|UT14A_HUMAN	85.09	4.54	2	2		0.0	29.801582	0.0	0.0	62.083664	46.17764	47.917927	74.44226	74.855	25.726278	55.173107	32.23839	74.62064	53.45805	50.917744	26.847818	121.51707	79.18702	55.442497	90.97776	74.621506	59.17625	47.969456	51.876324	68.90145	92.503716	63.777077	56.282852	68.83813	55.028248	58.023045	50.440567	67.599556	-:64.00:-:-:64.00:64.00:64.00:64.00:64.00:64.00:64.00:64.00:64.00:64.00:64.00:64.00:64.00:64.00:64.00:64.00:64.00:64.00:64.00:64.00:64.00:64.00:64.00:64.00:64.00:64.00:64.00:64.00:64.00	29.801582	61.0953	48.689037	66.05613	1.00:2.05:1.63:2.22	87978	U3 small nucleolar RNA-associated protein 14 homolog A OS=Homo sapiens OX=9606 GN=UTP14A PE=1 SV=1
3958	TRUE	Q5TAP6|UT14C_HUMAN	85.09	4.57	2	2		0.0	29.801582	0.0	0.0	62.083664	46.17764	47.917927	74.44226	74.855	25.726278	55.173107	32.23839	74.62064	53.45805	50.917744	26.847818	121.51707	79.18702	55.442497	90.97776	74.621506	59.17625	47.969456	51.876324	68.90145	92.503716	63.777077	56.282852	68.83813	55.028248	58.023045	50.440567	67.599556	-:64.00:-:-:64.00:64.00:64.00:64.00:64.00:64.00:64.00:64.00:64.00:64.00:64.00:64.00:64.00:64.00:64.00:64.00:64.00:64.00:64.00:64.00:64.00:64.00:64.00:64.00:64.00:64.00:64.00:64.00:64.00	29.801582	61.0953	48.689037	66.05613	1.00:2.05:1.63:2.22	87188	U3 small nucleolar RNA-associated protein 14 homolog C OS=Homo sapiens OX=9606 GN=UTP14C PE=1 SV=1
4071	TRUE	Q13107|UBP4_HUMAN	83.70	1.66	1	1		0.0	64.680275	51.427628	0.0	57.25096	49.491486	44.733738	92.7338	70.31376	0.0	0.0	0.0	0.0	46.613003	0.0	111.345665	47.099834	40.485485	29.230713	54.756817	148.13101	120.097725	38.903664	260.81247	52.768566	130.66238	159.75032	97.42268	94.28916	59.695187	105.30701	72.56924	91.68415	-:64.00:64.00:-:64.00:64.00:64.00:64.00:64.00:-:-:-:-:64.00:-:64.00:64.00:64.00:64.00:64.00:64.00:64.00:64.00:64.00:64.00:64.00:64.00:64.00:64.00:64.00:64.00:64.00:64.00	58.05395	62.90475	46.613003	95.27845	1.00:1.08:0.80:1.64	108565	Ubiquitin carboxyl-terminal hydrolase 4 OS=Homo sapiens OX=9606 GN=USP4 PE=1 SV=3
3173	TRUE	Q86VU5|CMTD1_HUMAN	83.53	19.08	2	2		0.0	10.733581	0.0	0.0	28.148315	17.375475	56.164967	32.355724	32.71497	26.707336	28.558062	30.297525	0.0	30.484493	0.0	90.03295	20.03966	42.714413	53.659203	50.807472	44.544586	44.352356	0.0	31.209854	52.360554	35.780727	43.746906	29.138306	83.29991	30.280155	129.73303	54.97762	0.0	-:64.00:-:-:64.00:64.00:64.00:64.00:64.00:64.00:64.00:64.00:-:64.00:-:64.00:64.00:64.00:64.00:64.00:64.00:64.00:-:64.00:64.00:64.00:64.00:64.00:64.00:64.00:64.00:64.00:-	10.733581	33.35189	29.011854	52.29236	1.00:3.11:2.70:4.87	28809	Catechol O-methyltransferase domain-containing protein 1 OS=Homo sapiens OX=9606 GN=COMTD1 PE=1 SV=1
4258	TRUE	Q8NCC3|PAG15_HUMAN	83.15	6.07	2	2		711.0227	489.02094	904.72253	368.69275	126.206696	121.46534	133.46211	146.8674	172.30472	280.03964	225.78552	209.31183	188.8385	253.94405	240.15144	121.945045	195.93231	169.82782	208.2893	234.92471	157.08798	134.99498	190.88809	92.40434	214.41022	142.69487	244.6903	155.50203	135.96693	193.12413	140.33734	200.23566	247.52089	1.00:0.69:1.27:0.52:0.18:0.17:0.19:0.21:0.24:0.39:0.32:0.29:0.27:0.36:0.34:0.17:0.28:0.24:0.29:0.33:0.22:0.19:0.27:0.13:0.30:0.20:0.34:0.22:0.19:0.27:0.20:0.28:0.35	618.36475	140.06125	233.01184	176.70984	1.00:0.23:0.38:0.29	46658	Phospholipase A2 group XV OS=Homo sapiens OX=9606 GN=PLA2G15 PE=1 SV=2
5081	TRUE	Q3YBM2|T176B_HUMAN	82.76	5.19	1	1		0.0	0.0	21.724625	0.0	52.19464	129.24687	0.0	113.280815	47.993874	0.0	77.041466	0.0	39.939133	78.31448	164.34036	75.10941	103.00705	125.316956	71.95663	44.036613	22.84089	103.90171	99.68783	145.90858	92.30515	94.72617	85.015594	139.66414	85.149635	70.916756	85.7654	73.00108	67.64444	-:-:64.00:-:64.00:64.00:-:64.00:64.00:-:64.00:-:64.00:64.00:64.00:64.00:64.00:64.00:64.00:64.00:64.00:64.00:64.00:64.00:64.00:64.00:64.00:64.00:64.00:64.00:64.00:64.00:64.00	21.724625	85.67905	89.90886	88.10856	1.00:3.94:4.14:4.06	29056	Transmembrane protein 176B OS=Homo sapiens OX=9606 GN=TMEM176B PE=1 SV=2
4085	TRUE	P18858|DNLI1_HUMAN	82.44	2.18	1	1		0.0	11.015777	0.0	0.0	56.552223	38.04429	37.522503	22.261013	40.077778	0.0	17.078655	40.45639	34.56669	22.664083	0.0	43.75931	22.853941	55.74817	39.26468	62.439823	31.420233	50.188255	0.0	98.72681	27.333601	55.250473	30.730354	39.326218	36.994164	63.94781	0.0	29.548529	20.41515	-:64.00:-:-:64.00:64.00:64.00:64.00:64.00:-:64.00:64.00:64.00:64.00:-:64.00:64.00:64.00:64.00:64.00:64.00:64.00:-:64.00:64.00:64.00:64.00:64.00:64.00:64.00:-:64.00:64.00	11.015777	38.89156	28.691454	44.24672	1.00:3.53:2.60:4.02	101736	DNA ligase 1 OS=Homo sapiens OX=9606 GN=LIG1 PE=1 SV=1
4604	TRUE	Q04912|RON_HUMAN	80.72	1.07	1	1		0.0	9.254021	0.0	0.0	37.1701	14.210867	25.738037	21.296335	44.797836	0.0	0.0	55.09518	39.812977	91.575356	56.347004	0.0	30.543972	62.660686	48.177147	67.29528	35.24046	74.60566	0.0	27.901052	0.0	21.146454	0.0	53.11242	37.876125	57.035694	22.398846	59.2596	22.330881	-:64.00:-:-:64.00:64.00:64.00:64.00:64.00:-:-:64.00:64.00:64.00:64.00:-:64.00:64.00:64.00:64.00:64.00:64.00:-:64.00:-:64.00:-:64.00:64.00:64.00:64.00:64.00:64.00	9.254021	28.642635	60.70763	44.25602	1.00:3.10:6.56:4.78	152241	Macrophage-stimulating protein receptor OS=Homo sapiens OX=9606 GN=MST1R PE=1 SV=3
1979	TRUE	P08571|CD14_HUMAN	80.61	19.73	5	5		7833.3545	1233.5647	6337.4	4457.7803	572.72815	850.3273	729.7505	693.6322	888.8093	1897.361	644.4014	2075.1445	1306.8629	1584.9222	1513.1697	566.39667	459.2126	456.1539	796.14734	423.01636	555.6609	494.1008	997.65063	416.48682	964.5527	742.93884	922.2328	436.7373	646.83734	710.38	497.9148	671.4724	408.2717	1.00:0.16:0.81:0.57:0.07:0.11:0.09:0.09:0.11:0.24:0.08:0.26:0.17:0.20:0.19:0.07:0.06:0.06:0.10:0.05:0.07:0.06:0.13:0.05:0.12:0.09:0.12:0.06:0.08:0.09:0.06:0.09:0.05	4965.525	747.0495	1503.6437	633.11096	1.00:0.15:0.30:0.13	40076	Monocyte differentiation antigen CD14 OS=Homo sapiens OX=9606 GN=CD14 PE=1 SV=2
3628	TRUE	Q9BYG5|PAR6B_HUMAN	77.88	11.29	2	2		0.0	19.079147	0.0	0.0	42.148888	26.297861	11.5470085	52.223804	99.71798	10.588359	73.95615	40.799976	31.117176	50.92064	0.0	36.733833	88.867096	57.725975	68.00078	138.52983	72.21588	59.131268	56.04771	58.583782	79.17923	82.17979	49.983803	60.188766	74.90325	69.66013	50.514843	66.85275	188.48274	-:64.00:-:-:64.00:64.00:64.00:64.00:64.00:64.00:64.00:64.00:64.00:64.00:-:64.00:64.00:64.00:64.00:64.00:64.00:64.00:64.00:64.00:64.00:64.00:64.00:64.00:64.00:64.00:64.00:64.00:64.00	19.079147	46.387108	41.47646	75.432304	1.00:2.43:2.17:3.95	41182	Partitioning defective 6 homolog beta OS=Homo sapiens OX=9606 GN=PARD6B PE=1 SV=1
2816	TRUE	P21283|VATC1_HUMAN	77.27	14.14	4	4		3123.4143	3585.7334	4255.077	2952.1592	1008.8042	1257.2802	1120.2119	1073.8884	1243.5975	1463.6719	1161.9366	1312.2861	1388.1187	1624.1575	1607.5723	1658.8953	1228.748	1577.9661	1119.6123	1695.309	990.776	1222.0724	976.53125	857.69604	926.82007	1053.4117	1032.7	1093.3914	1473.542	1465.0459	951.4342	1406.728	2274.0005	1.00:1.15:1.36:0.95:0.32:0.40:0.36:0.34:0.40:0.47:0.37:0.42:0.44:0.52:0.51:0.53:0.39:0.51:0.36:0.54:0.32:0.39:0.31:0.27:0.30:0.34:0.33:0.35:0.47:0.47:0.30:0.45:0.73	3501.4268	1140.7565	1430.9651	1293.4146	1.00:0.33:0.41:0.37	43942	V-type proton ATPase subunit C 1 OS=Homo sapiens OX=9606 GN=ATP6V1C1 PE=1 SV=4
5273	TRUE	Q14186|TFDP1_HUMAN	77.08	3.66	1	1		0.0	20.62894	0.0	0.0	46.06944	41.30072	24.783321	52.88761	51.21769	0.0	28.483315	29.257265	16.548824	26.863716	17.742151	22.042051	45.924904	46.625423	36.631924	49.135674	44.39216	19.931843	0.0	44.71309	36.94675	53.63202	28.37611	40.288937	59.1844	48.075275	30.959364	30.691465	26.884136	-:64.00:-:-:64.00:64.00:64.00:64.00:64.00:-:64.00:64.00:64.00:64.00:64.00:64.00:64.00:64.00:64.00:64.00:64.00:64.00:-:64.00:64.00:64.00:64.00:64.00:64.00:64.00:64.00:64.00:64.00	20.62894	43.251755	23.779055	39.084442	1.00:2.10:1.15:1.89	45070	Transcription factor Dp-1 OS=Homo sapiens OX=9606 GN=TFDP1 PE=1 SV=1
4861	TRUE	P06400|RB_HUMAN	77.04	1.51	1	1		0.0	13.204792	0.0	90.53306	39.856865	0.0	30.645061	26.80922	23.304176	0.0	0.0	0.0	0.0	15.011486	0.0	19.579157	34.64798	38.462025	26.336905	32.331444	10.836488	28.031683	12.134208	74.33411	20.280983	25.829351	24.531166	17.743422	18.7251	29.49221	20.967758	23.186314	18.543156	-:64.00:-:64.00:64.00:-:64.00:64.00:64.00:-:-:-:-:64.00:-:64.00:64.00:64.00:64.00:64.00:64.00:64.00:64.00:64.00:64.00:64.00:64.00:64.00:64.00:64.00:64.00:64.00:64.00	51.868927	30.153831	15.011486	26.44408	1.00:0.58:0.29:0.51	106159	Retinoblastoma-associated protein OS=Homo sapiens OX=9606 GN=RB1 PE=1 SV=2
4546	TRUE	Q9C0D9|EPT1_HUMAN	76.85	5.79	1	1		0.0	27.933943	0.0	0.0	62.169872	56.6692	58.064796	60.875965	28.032423	23.376715	27.194677	76.19552	55.356762	46.04493	57.722393	126.1951	44.8108	45.317734	72.54692	65.58756	54.49415	32.874844	30.009407	80.9553	48.931957	52.1828	36.700756	61.370834	54.07674	37.028435	29.952896	50.600998	42.161407	-:64.00:-:-:64.00:64.00:64.00:64.00:64.00:64.00:64.00:64.00:64.00:64.00:64.00:64.00:64.00:64.00:64.00:64.00:64.00:64.00:64.00:64.00:64.00:64.00:64.00:64.00:64.00:64.00:64.00:64.00:64.00	27.933943	53.162453	47.6485	53.65548	1.00:1.90:1.71:1.92	45198	Ethanolaminephosphotransferase 1 OS=Homo sapiens OX=9606 GN=SELENOI PE=1 SV=3
1741	TRUE	P26572|MGAT1_HUMAN	75.88	18.20	6	6	Oxidation (M)	3144.6348	579.1108	3008.661	2238.3716	513.8033	608.66	348.49112	316.7181	255.3503	682.11664	325.89304	636.22516	1089.1902	1074.3547	740.85315	322.6739	265.27274	435.33084	236.97726	321.56573	212.6265	424.05878	259.61896	142.72105	203.40367	256.5376	333.6616	401.5048	257.27383	294.4588	276.15283	251.66467	479.20053	1.00:0.18:0.96:0.71:0.16:0.19:0.11:0.10:0.08:0.22:0.10:0.20:0.35:0.34:0.24:0.10:0.08:0.14:0.08:0.10:0.07:0.13:0.08:0.05:0.06:0.08:0.11:0.13:0.08:0.09:0.09:0.08:0.15	2506.9272	559.9549	823.4337	335.3726	1.00:0.22:0.33:0.13	50878	Alpha-1,3-mannosyl-glycoprotein 2-beta-N-acetylglucosaminyltransferase OS=Homo sapiens OX=9606 GN=MGAT1 PE=1 SV=2
5287	TRUE	Q9NQG6|MID51_HUMAN	75.73	3.89	1	1		0.0	10.479163	0.0	0.0	22.814001	16.532036	26.580252	33.268406	23.014622	24.417202	49.81554	0.0	23.944416	0.0	0.0	40.56269	15.476889	16.304926	38.34256	0.0	64.04578	35.66129	30.932964	55.24609	40.24804	52.48195	57.954018	27.336748	72.30236	0.0	47.83141	21.831364	32.239902	-:64.00:-:-:64.00:64.00:64.00:64.00:64.00:64.00:64.00:-:64.00:-:-:64.00:64.00:64.00:64.00:-:64.00:64.00:64.00:64.00:64.00:64.00:64.00:64.00:64.00:-:64.00:64.00:64.00	10.479163	24.441864	32.72572	40.549934	1.00:2.33:3.12:3.87	51293	Mitochondrial dynamics protein MIEF1 OS=Homo sapiens OX=9606 GN=MIEF1 PE=1 SV=1
417	TRUE	P02649|APOE_HUMAN	75.35	50.79	17	17	Oxidation (M)	154809.36	8706.471	54580.445	116883.83	7753.6997	12848.008	2995.709	2874.2764	4106.787	24530.643	6842.7373	27773.742	14081.075	23463.938	51920.105	2167.549	4205.2593	2863.8496	13051.986	2614.004	2984.4885	4814.871	3812.9863	2023.6824	2788.3796	3738.523	4110.9834	3337.2344	2831.0518	5226.4795	3664.4587	3194.6675	5604.411	1.00:0.06:0.35:0.76:0.05:0.08:0.02:0.02:0.03:0.16:0.04:0.18:0.09:0.15:0.34:0.02:0.03:0.02:0.08:0.02:0.02:0.03:0.02:0.02:0.02:0.02:0.03:0.02:0.02:0.03:0.02:0.02:0.04	83745.03	6115.6963	24768.707	4057.4927	1.00:0.07:0.30:0.05	36154	Apolipoprotein E OS=Homo sapiens OX=9606 GN=APOE PE=1 SV=1
2175	TRUE	P01920|DQB1_HUMAN	75.27	24.90	6	6		2121.539	1237.9951	776.1132	0.0	255.91528	101.18042	71.767715	20.14187	100.398476	1413.3458	471.11673	1049.502	332.7784	834.17365	709.2586	206.99135	54.859608	107.110596	60.09427	85.59062	104.076965	0.0	126.156296	0.0	263.4955	98.7461	64.90404	57.812675	58.00237	87.16108	274.75012	159.49939	135.85379	1.00:0.58:0.37:0.00:0.12:0.05:0.03:0.02:0.05:0.67:0.22:0.49:0.16:0.39:0.33:0.10:0.03:0.05:0.03:0.04:0.05:0.00:0.06:0.00:0.12:0.05:0.03:0.03:0.03:0.04:0.13:0.08:0.06	1692.9706	181.84232	801.69586	239.68521	1.00:0.11:0.47:0.14	29991	HLA class II histocompatibility antigen, DQ beta 1 chain OS=Homo sapiens OX=9606 GN=HLA-DQB1 PE=1 SV=2
2175	FALSE	P05538|DQB2_HUMAN	44.44	4.10	1	1		61.93305	133.20195	157.81688	287.73132	60.38287	48.926006	75.47156	43.552612	59.490982	95.21202	47.743237	61.1819	44.79589	80.07804	33.813812	29.562387	53.039543	59.210186	24.099205	33.036697	0.0	44.26258	34.24905	28.520344	0.0	28.319748	48.371365	30.97433	0.0	47.103054	48.37571	65.70782	54.130295	1.00:2.15:2.55:4.65:0.97:0.79:1.22:0.70:0.96:1.54:0.77:0.99:0.72:1.29:0.55:0.48:0.86:0.96:0.39:0.53:0.00:0.71:0.55:0.46:0.00:0.46:0.78:0.50:0.00:0.76:0.78:1.06:0.87	160.1708	57.564804	60.470818	41.93082	1.00:0.36:0.38:0.26	30387	HLA class II histocompatibility antigen, DQ beta 2 chain OS=Homo sapiens OX=9606 GN=HLA-DQB2 PE=1 SV=2
5362	TRUE	P01732|CD8A_HUMAN	74.55	5.53	1	1		802.61786	0.0	1016.691	316.6348	0.0	74.98378	102.41451	52.639217	56.99528	189.16505	0.0	284.49084	265.63123	264.49353	541.0208	0.0	0.0	0.0	108.02189	42.02364	26.982481	0.0	42.179073	0.0	49.38589	54.430347	68.93245	0.0	22.953812	27.973858	72.14606	27.356289	0.0	1.00:0.00:1.27:0.39:0.00:0.09:0.13:0.07:0.07:0.24:0.00:0.35:0.33:0.33:0.67:0.00:0.00:0.00:0.13:0.05:0.03:0.00:0.05:0.00:0.06:0.07:0.09:0.00:0.03:0.03:0.09:0.03:0.00	711.9812	71.758194	308.9603	49.3078	1.00:0.10:0.43:0.07	25729	T-cell surface glycoprotein CD8 alpha chain OS=Homo sapiens OX=9606 GN=CD8A PE=1 SV=1
1239	TRUE	Q9UJ70|NAGK_HUMAN	74.52	40.99	10	10		11964.795	9744.954	11049.133	4882.2646	2317.3853	2559.6199	3100.7754	1969.5436	2757.3738	4807.2817	3231.5957	2457.4624	4054.9324	3991.5835	3578.1416	2433.8745	1757.3206	2599.9397	2491.0645	1900.6365	1926.973	2867.8452	4966.606	1813.5979	3161.8013	1972.7681	2938.2773	2091.6895	2035.6072	2662.425	2631.086	2883.7202	3846.208	1.00:0.81:0.92:0.41:0.19:0.21:0.26:0.16:0.23:0.40:0.27:0.21:0.34:0.33:0.30:0.20:0.15:0.22:0.21:0.16:0.16:0.24:0.42:0.15:0.26:0.16:0.25:0.17:0.17:0.22:0.22:0.24:0.32	9410.287	2540.9395	3686.833	2610.08	1.00:0.27:0.39:0.28	37376	N-acetyl-D-glucosamine kinase OS=Homo sapiens OX=9606 GN=NAGK PE=1 SV=4
1899	TRUE	P05186|PPBT_HUMAN	74.14	18.89	6	6		0.0	217.43037	0.0	0.0	287.5116	161.38255	504.43073	1111.0635	968.7444	624.05237	686.77295	319.1479	130.75815	222.0971	186.87486	830.5486	166.6648	485.0138	321.75394	868.8044	531.7671	602.75134	1336.6796	680.44556	572.79846	558.8123	709.7807	173.80286	527.94415	587.85754	409.36188	336.89032	306.49762	-:64.00:-:-:64.00:64.00:64.00:64.00:64.00:64.00:64.00:64.00:64.00:64.00:64.00:64.00:64.00:64.00:64.00:64.00:64.00:64.00:64.00:64.00:64.00:64.00:64.00:64.00:64.00:64.00:64.00:64.00:64.00	217.43037	606.6266	386.92822	556.00977	1.00:2.79:1.78:2.56	57305	Alkaline phosphatase, tissue-nonspecific isozyme OS=Homo sapiens OX=9606 GN=ALPL PE=1 SV=4
4049	TRUE	Q9UJC3|HOOK1_HUMAN	73.54	3.71	2	2		0.0	62.867863	0.0	0.0	101.17166	128.02036	96.724785	114.51396	172.25345	0.0	97.14094	104.53047	145.353	150.79102	0.0	73.38116	106.780136	138.88425	179.56917	108.81183	93.14693	108.53526	0.0	121.18495	0.0	156.96713	98.13795	84.04956	160.6321	139.59068	86.58004	152.60635	72.47314	-:64.00:-:-:64.00:64.00:64.00:64.00:64.00:-:64.00:64.00:64.00:64.00:-:64.00:64.00:64.00:64.00:64.00:64.00:64.00:-:64.00:-:64.00:64.00:64.00:64.00:64.00:64.00:64.00:64.00	62.867863	122.53684	124.45386	117.58316	1.00:1.95:1.98:1.87	84648	Protein Hook homolog 1 OS=Homo sapiens OX=9606 GN=HOOK1 PE=1 SV=2
4698	TRUE	O94830|DDHD2_HUMAN	72.98	1.97	1	1		0.0	9.887553	0.0	0.0	0.0	0.0	10.301197	11.285838	11.229099	0.0	5.7531395	0.0	0.0	0.0	0.0	16.168686	0.0	0.0	20.29064	0.0	8.301381	15.55815	17.463554	30.05686	27.230698	9.286427	11.874075	10.797112	12.651937	0.0	35.25904	14.730253	15.516852	-:64.00:-:-:-:-:64.00:64.00:64.00:-:64.00:-:-:-:-:64.00:-:-:64.00:-:64.00:64.00:64.00:64.00:64.00:64.00:64.00:64.00:64.00:-:64.00:64.00:64.00	9.887553	10.938711	5.7531395	17.513262	1.00:1.11:0.58:1.77	81032	Phospholipase DDHD2 OS=Homo sapiens OX=9606 GN=DDHD2 PE=1 SV=2
5340	TRUE	Q99638|RAD9A_HUMAN	72.49	4.35	1	1		0.0	27.154995	0.0	0.0	40.164375	32.916862	41.335022	56.52851	31.428665	0.0	24.714865	35.802925	61.67545	37.083553	33.030575	65.797676	24.35367	54.391422	20.270529	39.095566	24.232246	56.463467	35.883213	37.179707	54.03298	45.607788	33.123917	49.998257	45.107513	36.531197	42.000736	84.204956	43.616714	-:64.00:-:-:64.00:64.00:64.00:64.00:64.00:-:64.00:64.00:64.00:64.00:64.00:64.00:64.00:64.00:64.00:64.00:64.00:64.00:64.00:64.00:64.00:64.00:64.00:64.00:64.00:64.00:64.00:64.00:64.00	27.154995	40.474686	38.46147	43.993977	1.00:1.49:1.42:1.62	42547	Cell cycle checkpoint control protein RAD9A OS=Homo sapiens OX=9606 GN=RAD9A PE=1 SV=1
4685	TRUE	O14802|RPC1_HUMAN	72.27	1.22	1	1		0.0	29.537357	0.0	0.0	61.38829	50.42698	29.971857	71.18443	38.039417	0.0	24.83598	29.864428	53.625317	43.64434	0.0	47.552814	47.939056	55.945503	22.866089	74.064995	41.234272	39.11823	27.99421	42.969322	54.921684	54.098404	52.974102	61.41291	48.67613	48.87647	28.68397	65.584465	47.931442	-:64.00:-:-:64.00:64.00:64.00:64.00:64.00:-:64.00:64.00:64.00:64.00:-:64.00:64.00:64.00:64.00:64.00:64.00:64.00:64.00:64.00:64.00:64.00:64.00:64.00:64.00:64.00:64.00:64.00:64.00	29.537357	50.202194	37.992516	47.93578	1.00:1.70:1.29:1.62	155641	DNA-directed RNA polymerase III subunit RPC1 OS=Homo sapiens OX=9606 GN=POLR3A PE=1 SV=2
4791	TRUE	Q9H7F0|AT133_HUMAN	71.79	1.14	1	1		0.0	8.874766	0.0	0.0	20.652641	21.579494	18.308277	17.692047	9.682106	41.02744	11.641302	0.0	17.369446	34.898098	37.2519	20.205568	11.17962	16.567204	24.21698	18.122316	30.274105	29.013842	0.0	21.796316	14.983661	24.00897	8.464862	18.142492	12.1227045	22.414392	19.222889	11.455723	11.406125	-:64.00:-:-:64.00:64.00:64.00:64.00:64.00:64.00:64.00:-:64.00:64.00:64.00:64.00:64.00:64.00:64.00:64.00:64.00:64.00:-:64.00:64.00:64.00:64.00:64.00:64.00:64.00:64.00:64.00:64.00	8.874766	17.582912	28.437637	18.446928	1.00:1.98:3.20:2.08	138043	Polyamine-transporting ATPase 13A3 OS=Homo sapiens OX=9606 GN=ATP13A3 PE=1 SV=4
4490	TRUE	P40937|RFC5_HUMAN	71.50	6.18	1	1		0.0	27.37833	0.0	0.0	42.64979	56.43143	42.97166	42.22373	43.310326	53.84589	23.707554	0.0	55.59944	35.00058	124.351875	47.403046	46.578873	38.189312	39.913834	47.82216	66.04179	58.476658	53.552998	108.029915	51.32266	53.55037	58.105507	38.016697	55.112534	60.515068	20.670801	48.072548	18.068316	-:64.00:-:-:64.00:64.00:64.00:64.00:64.00:64.00:64.00:-:64.00:64.00:64.00:64.00:64.00:64.00:64.00:64.00:64.00:64.00:64.00:64.00:64.00:64.00:64.00:64.00:64.00:64.00:64.00:64.00:64.00	27.37833	45.517387	58.50107	50.524616	1.00:1.66:2.14:1.85	38497	Replication factor C subunit 5 OS=Homo sapiens OX=9606 GN=RFC5 PE=1 SV=1
5057	TRUE	Q969V5|MUL1_HUMAN	70.84	6.25	1	1		0.0	16.840353	0.0	0.0	41.02692	35.93696	0.0	55.707436	22.170597	0.0	15.04032	0.0	40.144768	45.199413	89.594246	35.02923	27.379177	26.354301	18.800722	35.606907	45.170185	40.117798	0.0	50.487026	42.484425	39.808743	32.005543	33.981422	45.038464	29.194597	53.885258	31.411448	25.702099	-:64.00:-:-:64.00:64.00:-:64.00:64.00:-:64.00:-:64.00:64.00:64.00:64.00:64.00:64.00:64.00:64.00:64.00:64.00:-:64.00:64.00:64.00:64.00:64.00:64.00:64.00:64.00:64.00:64.00	16.840353	38.71048	47.494686	36.0269	1.00:2.30:2.82:2.14	39800	Mitochondrial ubiquitin ligase activator of NFKB 1 OS=Homo sapiens OX=9606 GN=MUL1 PE=1 SV=1
4599	TRUE	Q96ND0|F210A_HUMAN	70.70	5.51	1	1		0.0	28.674286	0.0	0.0	56.7029	48.680336	32.906216	58.942158	23.463732	0.0	76.57286	0.0	103.71631	44.08217	0.0	44.163216	54.346985	50.833073	33.11634	56.81335	46.739017	44.044083	41.033962	41.18297	41.50046	42.135242	59.51781	61.03474	128.27158	42.5616	133.76079	39.283543	46.964817	-:64.00:-:-:64.00:64.00:64.00:64.00:64.00:-:64.00:-:64.00:64.00:-:64.00:64.00:64.00:64.00:64.00:64.00:64.00:64.00:64.00:64.00:64.00:64.00:64.00:64.00:64.00:64.00:64.00:64.00	28.674286	44.13907	74.79044	55.96131	1.00:1.54:2.61:1.95	30777	Protein FAM210A OS=Homo sapiens OX=9606 GN=FAM210A PE=1 SV=2
4559	TRUE	Q9UHA3|RLP24_HUMAN	70.14	7.36	1	1		0.0	36.5666	0.0	0.0	48.263252	38.808548	93.92704	43.4841	45.32094	0.0	60.623356	69.81739	134.46646	52.062363	0.0	25.538897	178.24323	76.947586	96.237206	71.73553	91.72144	96.8852	55.964207	82.130974	66.98846	131.78668	66.54907	67.58084	156.67546	78.77748	48.049564	31.670729	54.78422	-:64.00:-:-:64.00:64.00:64.00:64.00:64.00:-:64.00:64.00:64.00:64.00:-:64.00:64.00:64.00:64.00:64.00:64.00:64.00:64.00:64.00:64.00:64.00:64.00:64.00:64.00:64.00:64.00:64.00:64.00	36.5666	53.960777	79.24239	82.12593	1.00:1.48:2.17:2.25	19621	Probable ribosome biogenesis protein RLP24 OS=Homo sapiens OX=9606 GN=RSL24D1 PE=1 SV=1
5152	TRUE	Q9UGK3|STAP2_HUMAN	69.46	3.23	1	1		0.0	12.018	0.0	0.0	22.868067	22.561768	19.786716	31.869421	25.014696	0.0	19.781643	0.0	0.0	36.583904	0.0	22.348408	32.2498	27.660013	18.864847	28.702955	16.307608	25.36722	0.0	14.968957	11.975583	26.07028	25.1918	26.94588	20.709272	31.64566	28.505133	30.282305	10.751426	-:64.00:-:-:64.00:64.00:64.00:64.00:64.00:-:64.00:-:-:64.00:-:64.00:64.00:64.00:64.00:64.00:64.00:64.00:-:64.00:64.00:64.00:64.00:64.00:64.00:64.00:64.00:64.00:64.00	12.018	24.420134	28.182774	23.44395	1.00:2.03:2.35:1.95	44894	Signal-transducing adaptor protein 2 OS=Homo sapiens OX=9606 GN=STAP2 PE=1 SV=2
4637	TRUE	Q8TB24|RIN3_HUMAN	69.25	2.34	1	1		144.79314	49.019672	248.88812	71.342865	24.568424	26.525143	29.866795	17.583471	24.453625	61.23139	35.421833	84.69063	76.833496	88.7887	70.31788	8.580395	23.451485	22.838108	27.322725	19.80862	9.648803	24.679445	13.978695	0.0	7.5971327	15.167681	29.75582	21.783525	14.087833	38.51698	22.10776	21.302176	31.93354	1.00:0.34:1.72:0.49:0.17:0.18:0.21:0.12:0.17:0.42:0.24:0.58:0.53:0.61:0.49:0.06:0.16:0.16:0.19:0.14:0.07:0.17:0.10:0.00:0.05:0.10:0.21:0.15:0.10:0.27:0.15:0.15:0.22	128.51096	24.599491	69.54732	20.738867	1.00:0.19:0.54:0.16	107854	Ras and Rab interactor 3 OS=Homo sapiens OX=9606 GN=RIN3 PE=1 SV=4
5585	TRUE	Q9C0E2|XPO4_HUMAN	69.16	1.48	1	1		0.0	35.346806	0.0	213.3789	25.365923	0.0	0.0	26.364243	23.345919	0.0	0.0	0.0	4.1183314	0.0	0.0	14.872166	14.270174	31.061934	0.0	0.0	0.0	0.0	0.0	0.0	0.0	14.249137	0.0	16.046473	0.0	0.0	0.0	21.065268	14.867801	-:64.00:-:64.00:64.00:-:-:64.00:64.00:-:-:-:64.00:-:-:64.00:64.00:64.00:-:-:-:-:-:-:-:64.00:-:64.00:-:-:-:64.00:64.00	124.362854	25.025362	4.1183314	18.06185	1.00:0.20:0.03:0.15	130139	Exportin-4 OS=Homo sapiens OX=9606 GN=XPO4 PE=1 SV=2
4453	TRUE	Q96RN5|MED15_HUMAN	68.54	1.27	1	1		0.0	37.75331	0.0	0.0	38.41478	0.0	59.487118	59.61835	53.401344	0.0	53.302734	0.0	77.08988	57.8913	0.0	56.291622	69.07217	67.6582	68.139626	50.730373	0.0	65.785904	115.08467	81.17158	89.62046	53.688198	64.65173	44.111977	71.09434	68.763565	43.75569	41.26679	56.687622	-:64.00:-:-:64.00:-:64.00:64.00:64.00:-:64.00:-:64.00:64.00:-:64.00:64.00:64.00:64.00:64.00:-:64.00:64.00:64.00:64.00:64.00:64.00:64.00:64.00:64.00:64.00:64.00:64.00	37.75331	52.7304	62.761307	65.15144	1.00:1.40:1.66:1.73	86753	Mediator of RNA polymerase II transcription subunit 15 OS=Homo sapiens OX=9606 GN=MED15 PE=1 SV=2
4054	TRUE	O75888|TNF13_HUMAN	68.20	10.00	2	2		2290.1284	221.81422	1562.5215	2803.0007	154.23285	223.00636	110.330826	69.44911	56.647724	522.6178	102.87123	523.7949	520.34784	697.24274	757.43555	0.0	157.00447	110.49458	197.3082	138.67007	104.73622	82.056404	114.75859	0.0	85.052376	74.572586	114.57022	99.79784	82.574524	110.32089	48.312096	166.81866	138.61763	1.00:0.10:0.68:1.22:0.07:0.10:0.05:0.03:0.02:0.23:0.04:0.23:0.23:0.30:0.33:0.00:0.07:0.05:0.09:0.06:0.05:0.04:0.05:0.00:0.04:0.03:0.05:0.04:0.04:0.05:0.02:0.07:0.06	1719.3662	122.73337	520.7183	114.10408	1.00:0.07:0.30:0.07	27433	Tumor necrosis factor ligand superfamily member 13 OS=Homo sapiens OX=9606 GN=TNFSF13 PE=1 SV=1
2112	TRUE	Q9BXD5|NPL_HUMAN	66.49	19.38	6	6		1911.1151	775.43445	2873.8794	1110.8696	284.9737	161.12103	403.94672	106.48323	202.23792	500.15668	124.95116	590.11523	703.0928	864.6935	928.0646	126.80028	108.435394	133.91959	297.0854	80.27831	163.70212	314.76968	163.08572	70.81559	109.626785	111.32557	87.47552	117.78469	88.07628	351.3469	155.84372	409.75827	225.19478	1.00:0.41:1.50:0.58:0.15:0.08:0.21:0.06:0.11:0.26:0.07:0.31:0.37:0.45:0.49:0.07:0.06:0.07:0.16:0.04:0.09:0.16:0.09:0.04:0.06:0.06:0.05:0.06:0.05:0.18:0.08:0.21:0.12	1667.8246	240.53935	618.5123	207.0422	1.00:0.14:0.37:0.12	35163	N-acetylneuraminate lyase OS=Homo sapiens OX=9606 GN=NPL PE=1 SV=1
2940	TRUE	Q5T0N5|FBP1L_HUMAN	66.26	9.92	4	4		69.90283	248.32927	181.23184	160.73082	673.66473	578.85504	548.92377	362.64404	492.26898	446.59753	476.40515	644.3493	343.22717	433.73578	243.10675	593.0762	444.51215	450.0468	711.3089	603.15466	678.34094	462.42276	444.18375	679.8277	613.1076	659.38074	423.39075	353.91675	648.5575	418.08493	726.21124	460.28357	413.99347	1.00:3.55:2.59:2.30:9.64:8.28:7.85:5.19:7.04:6.39:6.82:9.22:4.91:6.20:3.48:8.48:6.36:6.44:10.18:8.63:9.70:6.62:6.35:9.73:8.77:9.43:6.06:5.06:9.28:5.98:10.39:6.58:5.92	223.05212	531.2713	454.63306	543.54443	1.00:2.38:2.04:2.44	70065	Formin-binding protein 1-like OS=Homo sapiens OX=9606 GN=FNBP1L PE=1 SV=3
3469	TRUE	Q96JJ3|ELMO2_HUMAN	66.25	3.61	3	2		380.06708	324.67776	414.383	236.26825	157.65685	135.12645	190.02408	179.11472	157.97504	196.96664	113.09326	192.11423	165.97824	165.38055	183.70966	115.20726	128.67587	121.96269	148.82565	109.84588	151.59807	221.8622	108.561615	114.33064	101.61769	133.95944	113.39378	170.86221	108.31418	148.97691	132.23164	179.11151	171.92657	1.00:0.85:1.09:0.62:0.41:0.36:0.50:0.47:0.42:0.52:0.30:0.51:0.44:0.44:0.48:0.30:0.34:0.32:0.39:0.29:0.40:0.58:0.29:0.30:0.27:0.35:0.30:0.45:0.28:0.39:0.35:0.47:0.45	373.38736	163.97943	169.54044	137.84799	1.00:0.44:0.45:0.37	82615	Engulfment and cell motility protein 2 OS=Homo sapiens OX=9606 GN=ELMO2 PE=1 SV=2
5519	TRUE	Q9Y6K1|DNM3A_HUMAN	65.93	1.21	1	1		0.0	22.948305	38.19349	141.66216	51.55051	84.5944	35.788048	0.0	19.983917	0.0	0.0	0.0	0.0	48.50777	0.0	28.547256	50.215527	41.64999	42.1002	49.061817	32.61678	40.19744	35.069447	58.114647	52.131516	26.96779	0.0	43.73427	29.207855	64.19421	16.229162	24.158476	60.579224	-:64.00:64.00:64.00:64.00:64.00:64.00:-:64.00:-:-:-:-:64.00:-:64.00:64.00:64.00:64.00:64.00:64.00:64.00:64.00:64.00:64.00:64.00:-:64.00:64.00:64.00:64.00:64.00:64.00	67.60132	47.979218	48.50777	40.869152	1.00:0.71:0.72:0.60	101858	DNA (cytosine-5)-methyltransferase 3A OS=Homo sapiens OX=9606 GN=DNMT3A PE=1 SV=4
5220	TRUE	Q9GZY4|COA1_HUMAN	65.91	7.53	1	1		0.0	18.657106	0.0	0.0	83.172386	94.13614	42.684288	0.0	0.0	68.90861	41.085552	21.785372	0.0	33.408676	0.0	45.39005	141.78055	17.514942	45.868713	34.44605	67.9021	50.173798	34.66838	44.614895	44.02692	57.227722	32.0872	39.38174	35.92267	18.528479	104.01905	27.337017	30.558632	-:64.00:-:-:64.00:64.00:64.00:-:-:64.00:64.00:64.00:-:64.00:-:64.00:64.00:64.00:64.00:64.00:64.00:64.00:64.00:64.00:64.00:64.00:64.00:64.00:64.00:64.00:64.00:64.00:64.00	18.657106	73.33094	41.29705	48.41383	1.00:3.93:2.21:2.59	16694	Cytochrome c oxidase assembly factor 1 homolog OS=Homo sapiens OX=9606 GN=COA1 PE=1 SV=1
2792	TRUE	P41222|PTGDS_HUMAN	65.75	25.79	3	3	Oxidation (M)	16945.992	193.64452	2169.2124	4492.4443	116.58329	201.83345	101.07685	44.186253	70.51391	216.26031	432.63504	666.86194	361.66592	428.69843	362.9984	30.755587	102.05572	62.492996	188.14464	88.726234	42.886604	72.12639	329.7159	13.399963	142.27036	85.166046	80.04197	45.809628	33.72869	77.55475	116.87701	131.03853	74.80507	1.00:0.02:0.13:0.27:0.02:0.02:0.02:0.02:0.02:0.02:0.03:0.04:0.02:0.03:0.02:0.02:0.02:0.02:0.02:0.02:0.02:0.02:0.02:0.02:0.02:0.02:0.02:0.02:0.02:0.02:0.02:0.02:0.02	5950.323	114.162575	411.52002	103.84673	1.00:0.02:0.07:0.02	21029	Prostaglandin-H2 D-isomerase OS=Homo sapiens OX=9606 GN=PTGDS PE=1 SV=1
1415	TRUE	Q02750|MP2K1_HUMAN	65.70	22.39	9	7		1235.2001	597.8252	1063.0416	1268.8547	322.38107	489.1544	334.47736	260.63873	371.68216	807.39667	325.29047	611.8603	756.0576	843.2125	665.3127	162.98026	424.05536	526.10583	250.95042	284.55792	415.54315	348.88467	325.59607	318.78372	300.0348	219.61371	212.4617	331.50378	330.62915	384.225	306.28534	310.665	497.87534	1.00:0.48:0.86:1.03:0.26:0.40:0.27:0.21:0.30:0.65:0.26:0.50:0.61:0.68:0.54:0.13:0.34:0.43:0.20:0.23:0.34:0.28:0.26:0.26:0.24:0.18:0.17:0.27:0.27:0.31:0.25:0.25:0.40	1079.6199	371.86646	683.32214	349.70233	1.00:0.34:0.63:0.32	43439	Dual specificity mitogen-activated protein kinase kinase 1 OS=Homo sapiens OX=9606 GN=MAP2K1 PE=1 SV=2
2340	TRUE	O60443|GSDME_HUMAN	65.67	12.90	5	5		1974.5107	898.05054	2844.9175	836.8975	378.1989	235.19234	427.89215	170.17313	201.71738	681.44904	346.9096	780.1666	600.2619	588.62195	817.75824	400.46872	286.03137	114.66901	439.52856	214.02052	232.71085	401.2017	665.4436	155.24966	367.36093	275.02777	234.65778	220.62007	198.6438	290.72064	217.7131	320.8413	392.98978	1.00:0.45:1.44:0.42:0.19:0.12:0.22:0.09:0.10:0.35:0.18:0.40:0.30:0.30:0.41:0.20:0.14:0.06:0.22:0.11:0.12:0.20:0.34:0.08:0.19:0.14:0.12:0.11:0.10:0.15:0.11:0.16:0.20	1638.594	282.63477	635.8612	314.25623	1.00:0.17:0.39:0.19	54555	Gasdermin-E OS=Homo sapiens OX=9606 GN=GSDME PE=1 SV=2
4827	TRUE	Q9H981|ARP8_HUMAN	65.66	4.81	1	1		0.0	3.5439014	0.0	0.0	15.10069	22.688137	0.0	0.0	8.623516	11.017171	0.0	0.0	0.0	0.0	0.0	7.7278624	17.54626	17.67321	0.0	0.0	13.261606	17.942179	12.162438	44.580555	13.394567	0.0	0.0	22.292	0.0	8.515875	0.0	11.796708	15.696402	-:64.00:-:-:64.00:64.00:-:-:64.00:64.00:-:-:-:-:-:64.00:64.00:64.00:-:-:64.00:64.00:64.00:64.00:64.00:-:-:64.00:-:64.00:-:64.00:64.00	3.5439014	15.470781	11.017171	16.882471	1.00:4.37:3.11:4.76	70484	Actin-related protein 8 OS=Homo sapiens OX=9606 GN=ACTR8 PE=1 SV=2
1004	TRUE	P07203|GPX1_HUMAN	65.44	47.78	9	8	Oxidation (M)	8515.9375	5602.9375	6487.0957	4201.8276	3544.6555	2462.3477	1854.7439	1600.0402	2761.112	6621.9062	3172.8706	4022.1968	4030.9473	3747.1611	7631.4805	1396.0602	2221.4043	3704.2224	2813.9111	2263.9065	1569.6996	1923.1814	2886.419	1639.2194	1500.8451	1285.2925	1339.4404	2089.5762	1237.5442	2712.9067	1960.4441	2400.2146	2207.687	1.00:0.66:0.76:0.49:0.42:0.29:0.22:0.19:0.32:0.78:0.37:0.47:0.47:0.44:0.90:0.16:0.26:0.43:0.33:0.27:0.18:0.23:0.34:0.19:0.18:0.15:0.16:0.25:0.15:0.32:0.23:0.28:0.26	6201.9497	2444.5798	4871.0938	2063.9985	1.00:0.39:0.79:0.33	22057	Glutathione peroxidase 1 OS=Homo sapiens OX=9606 GN=GPX1 PE=1 SV=4
3779	TRUE	Q9NY93|DDX56_HUMAN	65.27	3.84	1	1		0.0	26.923542	0.0	0.0	28.82204	29.073236	32.508118	26.019907	29.814087	21.841703	15.277665	28.0692	53.0421	23.36192	67.589806	35.40936	50.76879	20.669582	32.81215	21.259695	54.28735	28.32872	23.377499	59.556686	18.929806	25.880873	51.062717	43.393566	42.131775	48.04125	26.839663	33.34274	39.327496	-:64.00:-:-:64.00:64.00:64.00:64.00:64.00:64.00:64.00:64.00:64.00:64.00:64.00:64.00:64.00:64.00:64.00:64.00:64.00:64.00:64.00:64.00:64.00:64.00:64.00:64.00:64.00:64.00:64.00:64.00:64.00	26.923542	29.247478	34.86373	36.412205	1.00:1.09:1.29:1.35	61590	Probable ATP-dependent RNA helicase DDX56 OS=Homo sapiens OX=9606 GN=DDX56 PE=1 SV=1
694	TRUE	P35858|ALS_HUMAN	65.22	37.19	15	15		10918.931	1220.9575	12885.182	41931.5	2344.2134	1756.4019	1008.0602	802.6432	977.37427	3556.4888	1383.9753	1789.7767	3384.3276	4148.998	6158.501	490.76495	813.5863	502.62967	1665.4197	569.5011	548.8962	1072.0071	500.41602	723.75977	816.8662	515.2404	908.1067	601.7578	1042.7365	1466.0864	1367.3591	526.8279	906.9906	1.00:0.11:1.18:3.84:0.21:0.16:0.09:0.07:0.09:0.33:0.13:0.16:0.31:0.38:0.56:0.04:0.07:0.05:0.15:0.05:0.05:0.10:0.05:0.07:0.07:0.05:0.08:0.06:0.10:0.13:0.13:0.05:0.08	16739.143	1377.7385	3403.678	837.2096	1.00:0.08:0.20:0.05	66035	Insulin-like growth factor-binding protein complex acid labile subunit OS=Homo sapiens OX=9606 GN=IGFALS PE=1 SV=1
3848	TRUE	Q7L3T8|SYPM_HUMAN	64.94	2.32	1	1		0.0	21.005507	0.0	0.0	34.64403	13.865909	24.688366	40.5475	32.6996	0.0	20.68836	17.764112	29.561869	0.0	41.784863	21.538477	32.475487	26.584417	0.0	37.800903	46.785507	18.990198	21.036915	50.755005	28.0562	54.53015	26.438967	36.84191	24.803848	23.482885	39.272667	43.467884	38.40809	-:64.00:-:-:64.00:64.00:64.00:64.00:64.00:-:64.00:64.00:64.00:-:64.00:64.00:64.00:64.00:-:64.00:64.00:64.00:64.00:64.00:64.00:64.00:64.00:64.00:64.00:64.00:64.00:64.00:64.00	21.005507	29.289082	27.4498	33.604088	1.00:1.39:1.31:1.60	53263	Probable proline--tRNA ligase, mitochondrial OS=Homo sapiens OX=9606 GN=PARS2 PE=1 SV=1
5364	TRUE	Q8NCE2|MTMRE_HUMAN	64.76	2.92	1	1		21.801468	20.26561	17.60083	0.0	17.753395	15.188267	12.219658	18.754044	22.191196	0.0	0.0	0.0	0.0	22.260054	0.0	18.441381	15.472448	16.299437	7.1871357	19.160006	10.528897	18.320375	18.379854	10.923478	10.157953	13.232815	0.0	21.348738	8.253264	28.240595	12.472359	20.894169	25.164003	1.00:0.93:0.81:0.00:0.81:0.70:0.56:0.86:1.02:0.00:0.00:0.00:0.00:1.02:0.00:0.85:0.71:0.75:0.33:0.88:0.48:0.84:0.84:0.50:0.47:0.61:0.00:0.98:0.38:1.30:0.57:0.96:1.15	19.889303	17.221312	22.260054	16.1457	1.00:0.87:1.12:0.81	72203	Myotubularin-related protein 14 OS=Homo sapiens OX=9606 GN=MTMR14 PE=1 SV=2
489	TRUE	Q9NZN4|EHD2_HUMAN	64.51	35.73	16	14	Oxidation (M)	11523.508	3087.3352	9065.949	8791.262	912.13934	784.9446	2000.402	886.442	1041.4476	3476.039	3769.3418	2252.18	2752.15	1739.9791	2956.1821	1367.9857	1320.399	1051.2751	2406.3025	740.7117	1778.792	1294.7522	5737.787	1246.825	1771.0375	1022.31805	1380.66	952.0266	1024.5178	1124.8502	2107.352	1371.5955	1005.78845	1.00:0.27:0.79:0.76:0.08:0.07:0.17:0.08:0.09:0.30:0.33:0.20:0.24:0.15:0.26:0.12:0.11:0.09:0.21:0.06:0.15:0.11:0.50:0.11:0.15:0.09:0.12:0.08:0.09:0.10:0.18:0.12:0.09	8117.013	1125.0752	2824.312	1594.721	1.00:0.14:0.35:0.20	61161	EH domain-containing protein 2 OS=Homo sapiens OX=9606 GN=EHD2 PE=1 SV=2
4823	TRUE	Q9NYY8|FAKD2_HUMAN	64.42	2.39	1	1		0.0	0.0	28.884716	0.0	57.79902	0.0	47.85946	83.79198	78.58884	0.0	0.0	45.16008	34.058743	39.71958	0.0	0.0	70.23456	69.85097	48.47617	59.749924	0.0	54.199673	0.0	53.21849	0.0	61.888916	58.920994	47.216408	71.11898	67.08431	95.316956	79.53608	30.143677	-:-:64.00:-:64.00:-:64.00:64.00:64.00:-:-:64.00:64.00:64.00:-:-:64.00:64.00:64.00:64.00:-:64.00:-:64.00:-:64.00:64.00:64.00:64.00:64.00:64.00:64.00:64.00	28.884716	67.00983	39.646133	61.925438	1.00:2.32:1.37:2.14	81463	FAST kinase domain-containing protein 2, mitochondrial OS=Homo sapiens OX=9606 GN=FASTKD2 PE=1 SV=1
5226	TRUE	Q5SW79|CE170_HUMAN	63.99	1.01	1	1		154.59071	94.81124	88.60312	76.614815	31.411724	44.23412	40.257996	39.274162	49.340565	57.25789	76.59548	68.69468	50.883957	59.884384	72.20406	53.42886	34.58619	35.547657	46.285843	31.568918	28.166649	33.561718	53.619003	33.09859	52.09386	35.184288	53.743042	32.665176	46.14106	35.288918	36.444504	44.03364	72.31464	1.00:0.61:0.57:0.50:0.20:0.29:0.26:0.25:0.32:0.37:0.50:0.44:0.33:0.39:0.47:0.35:0.22:0.23:0.30:0.20:0.18:0.22:0.35:0.21:0.34:0.23:0.35:0.21:0.30:0.23:0.24:0.28:0.47	103.65497	40.903713	64.25341	42.098476	1.00:0.39:0.62:0.41	175293	Centrosomal protein of 170 kDa OS=Homo sapiens OX=9606 GN=CEP170 PE=1 SV=1
4113	TRUE	P00374|DYR_HUMAN	63.25	13.90	2	2		0.0	57.509453	0.0	0.0	89.54556	74.701805	85.79629	108.66992	111.9259	0.0	141.61682	0.0	81.731026	38.501347	102.20821	114.42183	35.535618	115.201195	95.4595	47.496624	81.01128	115.53204	0.0	59.337143	32.069527	120.505516	59.946674	54.286278	66.02814	56.024414	85.282166	72.73834	49.08456	-:64.00:-:-:64.00:64.00:64.00:64.00:64.00:-:64.00:-:64.00:64.00:64.00:64.00:64.00:64.00:64.00:64.00:64.00:64.00:-:64.00:64.00:64.00:64.00:64.00:64.00:64.00:64.00:64.00:64.00	57.509453	94.1279	113.13318	77.64077	1.00:1.64:1.97:1.35	21453	Dihydrofolate reductase OS=Homo sapiens OX=9606 GN=DHFR PE=1 SV=2
1921	TRUE	O15347|HMGB3_HUMAN	62.96	23.00	5	5	Oxidation (M)	197.2921	494.88403	270.88788	400.5968	1362.089	922.6542	1002.96765	1142.9341	1627.7332	666.42883	852.35736	727.97546	681.2461	708.8656	828.76105	1349.7411	1339.2123	1106.8076	747.9747	1408.5958	627.5696	1287.2896	713.9169	2196.3328	1866.7538	1267.7812	1131.2717	890.64124	1031.9177	1356.1257	631.8255	874.69714	1046.719	1.00:2.51:1.37:2.03:6.90:4.68:5.08:5.79:8.25:3.38:4.32:3.69:3.45:3.59:4.20:6.84:6.79:5.61:3.79:7.14:3.18:6.52:3.62:11.13:9.46:6.43:5.73:4.51:5.23:6.87:3.20:4.43:5.31	436.52936	1211.6755	776.5202	1159.7319	1.00:2.78:1.78:2.66	22980	High mobility group protein B3 OS=Homo sapiens OX=9606 GN=HMGB3 PE=1 SV=4
3688	TRUE	Q96HP0|DOCK6_HUMAN	62.91	0.73	1	1		0.0	30.460318	0.0	0.0	33.37052	21.159021	42.973362	48.786934	54.131714	0.0	17.538284	0.0	51.209248	32.495613	0.0	22.536108	89.94697	39.714336	44.10426	80.08498	57.747192	76.690956	0.0	33.457214	46.024464	31.324007	44.589127	45.441044	53.760548	45.81594	45.242702	47.5037	44.44431	-:64.00:-:-:64.00:64.00:64.00:64.00:64.00:-:64.00:-:64.00:64.00:-:64.00:64.00:64.00:64.00:64.00:64.00:64.00:-:64.00:64.00:64.00:64.00:64.00:64.00:64.00:64.00:64.00:64.00	30.460318	40.084312	33.747715	49.90752	1.00:1.32:1.11:1.64	229558	Dedicator of cytokinesis protein 6 OS=Homo sapiens OX=9606 GN=DOCK6 PE=1 SV=3
2383	TRUE	P10451|OSTP_HUMAN	62.61	20.70	4	4		4509.4746	396.3151	2031.813	905.4455	191.69955	279.20178	139.2564	37.026527	239.06502	861.58057	0.0	1392.9604	1544.9261	895.0679	867.06256	0.0	75.35716	18.81591	628.15344	67.27871	0.0	78.67694	184.18	62.454906	126.03706	111.87227	35.951626	179.23874	28.248306	60.363556	40.805687	106.99342	200.79976	1.00:0.09:0.45:0.20:0.04:0.06:0.03:0.02:0.05:0.19:0.00:0.31:0.34:0.20:0.19:0.00:0.02:0.02:0.14:0.02:0.00:0.02:0.04:0.02:0.03:0.02:0.02:0.04:0.02:0.02:0.02:0.02:0.04	1960.762	194.01334	1112.3195	152.34549	1.00:0.10:0.57:0.08	35423	Osteopontin OS=Homo sapiens OX=9606 GN=SPP1 PE=1 SV=1
3308	TRUE	Q9NZP8|C1RL_HUMAN	62.41	7.80	3	3		2637.4717	149.56053	1524.9835	3102.9336	266.66837	330.20538	130.04153	97.07556	120.18259	418.2832	147.14006	499.13855	436.36768	549.94037	921.42896	126.93153	114.86577	60.232887	224.2655	86.531685	69.1107	137.13753	200.52898	88.130066	203.84412	86.88253	154.16878	101.95358	93.54021	151.32193	68.527794	86.67381	114.8414	1.00:0.06:0.58:1.18:0.10:0.13:0.05:0.04:0.05:0.16:0.06:0.19:0.17:0.21:0.35:0.05:0.04:0.02:0.09:0.03:0.03:0.05:0.08:0.03:0.08:0.03:0.06:0.04:0.04:0.06:0.03:0.03:0.04	1853.7373	188.83469	509.8988	133.11987	1.00:0.10:0.28:0.07	53498	Complement C1r subcomponent-like protein OS=Homo sapiens OX=9606 GN=C1RL PE=1 SV=2
4763	TRUE	Q8WWN8|ARAP3_HUMAN	62.30	1.10	1	1		0.0	4.611956	0.0	0.0	14.370907	13.68926	24.446972	8.197599	16.652838	4.0347075	0.0	3.25466	10.036156	14.695447	0.0	21.667221	20.336332	0.0	34.672234	30.25042	42.452583	48.649235	14.659659	9.433572	21.76032	23.126108	21.605873	28.284296	18.992859	0.0	12.225162	7.3251348	6.16895	-:64.00:-:-:64.00:64.00:64.00:64.00:64.00:64.00:-:64.00:64.00:64.00:-:64.00:64.00:-:64.00:64.00:64.00:64.00:64.00:64.00:64.00:64.00:64.00:64.00:64.00:-:64.00:64.00:64.00	4.611956	15.471515	8.005242	22.600622	1.00:3.35:1.74:4.90	169844	Arf-GAP with Rho-GAP domain, ANK repeat and PH domain-containing protein 3 OS=Homo sapiens OX=9606 GN=ARAP3 PE=1 SV=1
3500	TRUE	Q14137|BOP1_HUMAN	62.13	3.08	2	2		74.50596	96.493805	55.797092	45.2637	163.07837	208.44444	113.16782	282.86084	166.06337	85.308	77.952194	93.07384	63.974483	56.68897	104.32856	97.37632	320.29034	191.36282	217.84012	199.35733	337.83224	245.24867	124.07786	243.37958	325.56183	289.62875	177.47226	217.13947	393.0893	181.09496	241.47815	139.64268	101.624214	1.00:1.30:0.75:0.61:2.19:2.80:1.52:3.80:2.23:1.14:1.05:1.25:0.86:0.76:1.40:1.31:4.30:2.57:2.92:2.68:4.53:3.29:1.67:3.27:4.37:3.89:2.38:2.91:5.28:2.43:3.24:1.87:1.36	79.22945	186.72296	87.362724	224.63872	1.00:2.36:1.10:2.84	83630	Ribosome biogenesis protein BOP1 OS=Homo sapiens OX=9606 GN=BOP1 PE=1 SV=2
2718	TRUE	P61225|RAP2B_HUMAN	61.49	14.75	4	2		1336.4999	1407.3141	2284.1763	1627.2374	691.2118	939.5309	546.7162	497.60742	599.0795	1232.1039	633.85645	922.84564	819.7298	869.2206	1008.4525	381.01648	713.76355	466.53973	613.5725	449.34863	651.6228	841.54474	1141.5092	543.12964	615.2241	554.3386	653.4713	595.4364	460.7329	714.90485	595.733	622.54956	823.4713	1.00:1.05:1.71:1.22:0.52:0.70:0.41:0.37:0.45:0.92:0.47:0.69:0.61:0.65:0.75:0.29:0.53:0.35:0.46:0.34:0.49:0.63:0.85:0.41:0.46:0.41:0.49:0.45:0.34:0.53:0.45:0.47:0.62	1663.8069	654.82916	914.36816	635.4394	1.00:0.39:0.55:0.38	20504	Ras-related protein Rap-2b OS=Homo sapiens OX=9606 GN=RAP2B PE=1 SV=1
997	TRUE	Q8NFV4|ABHDB_HUMAN	61.48	46.35	8	8	Oxidation (M)	115.68027	228.96362	318.16125	308.6262	1036.1357	913.23645	695.33484	836.3021	786.2095	588.4147	1132.7333	783.3803	866.5718	820.5301	887.73895	383.5916	1370.0236	944.1941	622.51575	905.3029	1469.3119	713.5724	707.0375	1501.0645	898.6462	576.50085	1328.8481	776.57227	924.7435	727.9517	1619.3998	866.0641	1134.3523	1.00:1.98:2.75:2.67:8.96:7.89:6.01:7.23:6.80:5.09:9.79:6.77:7.49:7.09:7.67:3.32:11.84:8.16:5.38:7.83:12.70:6.17:6.11:12.98:7.77:4.98:11.49:6.71:7.99:6.29:14.00:7.49:9.81	375.56137	853.4437	892.0702	970.5385	1.00:2.27:2.38:2.58	34690	Protein ABHD11 OS=Homo sapiens OX=9606 GN=ABHD11 PE=1 SV=1
579	TRUE	O14773|TPP1_HUMAN	60.91	32.86	16	16		5741.574	4552.4287	6193.953	5161.752	2129.296	1697.5203	1868.7856	2005.5062	2114.4575	4064.241	2657.058	4368.887	4094.009	4116.26	7754.996	2331.8704	2540.9968	3066.2722	1628.1206	3831.888	2047.2456	1739.5883	2173.6663	1412.0674	2819.9692	1665.5159	1887.1256	1686.4487	2011.2288	2526.4128	1797.806	3804.3633	3509.1768	1.00:0.79:1.08:0.90:0.37:0.30:0.33:0.35:0.37:0.71:0.46:0.76:0.71:0.72:1.35:0.41:0.44:0.53:0.28:0.67:0.36:0.30:0.38:0.25:0.49:0.29:0.33:0.29:0.35:0.44:0.31:0.66:0.61	5412.427	1963.113	4509.2417	2359.9868	1.00:0.36:0.83:0.44	61248	Tripeptidyl-peptidase 1 OS=Homo sapiens OX=9606 GN=TPP1 PE=1 SV=2
5416	TRUE	O43824|GTPB6_HUMAN	60.88	3.68	1	1		0.0	17.941624	0.0	0.0	94.84727	0.0	52.37466	46.662003	39.99327	0.0	21.976822	0.0	23.551105	0.0	0.0	29.228151	57.50684	26.654842	37.02686	71.747925	0.0	79.28873	37.160023	55.86354	0.0	59.91708	26.476002	38.41797	152.41632	86.911415	164.5569	34.60563	30.964556	-:64.00:-:-:64.00:-:64.00:64.00:64.00:-:64.00:-:64.00:-:-:64.00:64.00:64.00:64.00:64.00:-:64.00:64.00:64.00:-:64.00:64.00:64.00:64.00:64.00:64.00:64.00:64.00	17.941624	58.4693	22.763964	61.796425	1.00:3.26:1.27:3.44	56897	Putative GTP-binding protein 6 OS=Homo sapiens OX=9606 GN=GTPBP6 PE=1 SV=4
2337	TRUE	P07711|CATL1_HUMAN	60.70	18.32	4	4	Oxidation (M)	900.2261	1094.4636	1115.8088	670.0209	311.54205	224.42549	300.36673	456.29404	401.3935	922.7208	583.99567	620.52356	658.2885	596.2092	1240.4515	304.3046	331.33002	500.6915	375.5251	422.52475	172.95074	411.06775	409.17615	205.9253	215.81508	180.63773	260.2347	302.485	293.31497	337.34198	339.54718	519.62067	625.6184	1.00:1.22:1.24:0.74:0.35:0.25:0.33:0.51:0.45:1.02:0.65:0.69:0.73:0.66:1.38:0.34:0.37:0.56:0.42:0.47:0.19:0.46:0.45:0.23:0.24:0.20:0.29:0.34:0.33:0.37:0.38:0.58:0.69	945.1299	338.80435	770.36487	371.37384	1.00:0.36:0.82:0.39	37564	Procathepsin L OS=Homo sapiens OX=9606 GN=CTSL PE=1 SV=2
2337	FALSE	O60911|CATL2_HUMAN	50.66	3.59	1	1		572.0308	364.60764	418.73172	339.3007	198.665	145.13878	134.01227	82.79745	68.22417	350.80908	86.072395	339.94696	288.29807	240.13673	852.4918	0.0	107.14724	123.89069	138.73506	98.4031	0.0	142.92747	173.0476	76.09732	80.12242	55.09472	0.0	68.82624	63.78899	161.3182	62.363293	120.35367	129.14113	1.00:0.64:0.73:0.59:0.35:0.25:0.23:0.14:0.12:0.61:0.15:0.59:0.50:0.42:1.49:0.00:0.19:0.22:0.24:0.17:0.00:0.25:0.30:0.13:0.14:0.10:0.00:0.12:0.11:0.28:0.11:0.21:0.23	423.66772	125.76753	359.62585	106.75048	1.00:0.30:0.85:0.25	37329	Cathepsin L2 OS=Homo sapiens OX=9606 GN=CTSV PE=1 SV=2
5433	TRUE	Q9H0A8|COMD4_HUMAN	60.69	4.52	1	1		365.38226	251.06982	324.59558	359.95837	205.93825	197.98314	161.16893	167.90398	180.68619	270.1924	209.15047	223.28233	206.64047	259.50064	324.32254	188.60483	207.021	190.0921	257.2107	170.75864	191.53406	210.71786	173.03989	152.44681	170.05968	152.15598	143.18384	156.32202	183.56508	214.67766	161.84332	227.87953	187.1288	1.00:0.69:0.89:0.99:0.56:0.54:0.44:0.46:0.49:0.74:0.57:0.61:0.57:0.71:0.89:0.52:0.57:0.52:0.70:0.47:0.52:0.58:0.47:0.42:0.47:0.42:0.39:0.43:0.50:0.59:0.44:0.62:0.51	325.25153	182.7361	248.84814	185.45787	1.00:0.56:0.77:0.57	21764	COMM domain-containing protein 4 OS=Homo sapiens OX=9606 GN=COMMD4 PE=1 SV=1
2465	TRUE	Q2TB90|HKDC1_HUMAN	60.62	2.18	5	2		0.0	101.58292	0.0	0.0	276.1998	0.0	98.70392	340.15057	188.61255	25.061193	342.94275	69.64103	125.30501	44.401566	198.7687	323.66528	255.5173	199.13062	120.475975	225.41882	579.3581	37.146557	211.76033	84.41317	144.89645	359.92743	203.84938	206.01257	329.22156	223.76302	66.919106	288.62354	168.84618	-:64.00:-:-:64.00:-:64.00:64.00:64.00:64.00:64.00:64.00:64.00:64.00:64.00:64.00:64.00:64.00:64.00:64.00:64.00:64.00:64.00:64.00:64.00:64.00:64.00:64.00:64.00:64.00:64.00:64.00:64.00	101.58292	225.9167	173.54657	229.22366	1.00:2.22:1.71:2.26	102545	Hexokinase HKDC1 OS=Homo sapiens OX=9606 GN=HKDC1 PE=1 SV=3
2139	TRUE	P43251|BTD_HUMAN	60.57	16.21	6	6		2705.4119	362.8295	1481.1687	3192.972	249.39737	421.77844	365.7025	167.23749	282.00006	358.11472	417.48013	349.53287	536.32275	345.8778	283.90912	222.36539	397.49347	202.7742	361.0085	302.43243	224.77136	231.70958	492.92676	264.98364	217.87366	124.87409	156.77379	233.63477	206.78915	239.0697	392.19888	264.33496	263.30728	1.00:0.13:0.55:1.18:0.09:0.16:0.14:0.06:0.10:0.13:0.15:0.13:0.20:0.13:0.10:0.08:0.15:0.07:0.13:0.11:0.08:0.09:0.18:0.10:0.08:0.05:0.06:0.09:0.08:0.09:0.14:0.10:0.10	1935.5955	297.22318	401.16205	266.62897	1.00:0.15:0.21:0.14	61133	Biotinidase OS=Homo sapiens OX=9606 GN=BTD PE=1 SV=2
4872	TRUE	P20823|HNF1A_HUMAN	60.39	2.38	1	1		0.0	0.0	16.603714	0.0	19.86074	0.0	26.810553	44.565365	33.579273	28.043417	26.525925	0.0	0.0	27.070572	0.0	27.986744	36.89766	0.0	32.011513	25.043173	28.174849	27.635786	0.0	0.0	34.53032	26.408598	40.07191	24.885843	0.0	21.640045	31.497171	0.0	48.540306	-:-:64.00:-:64.00:-:64.00:64.00:64.00:64.00:64.00:-:-:64.00:-:64.00:64.00:-:64.00:64.00:64.00:64.00:-:-:64.00:64.00:64.00:64.00:-:64.00:64.00:-:64.00	16.603714	31.203983	27.213305	31.178762	1.00:1.88:1.64:1.88	67356	Hepatocyte nuclear factor 1-alpha OS=Homo sapiens OX=9606 GN=HNF1A PE=1 SV=2
1797	TRUE	Q9BYD1|RM13_HUMAN	60.28	37.64	6	6		85.12276	319.25507	317.07346	231.51031	944.90063	1038.1138	636.4993	894.75745	746.97943	350.66718	823.9472	578.802	550.79004	461.20908	869.09674	434.98627	914.97095	833.8617	825.25134	1458.5662	1144.5316	753.29895	896.8656	787.7256	858.7355	988.1886	943.79565	721.2065	864.8508	930.2825	1315.0042	467.047	559.00366	1.00:3.75:3.72:2.72:11.10:12.20:7.48:10.51:8.78:4.12:9.68:6.80:6.47:5.42:10.21:5.11:10.75:9.80:9.69:17.13:13.45:8.85:10.54:9.25:10.09:11.61:11.09:8.47:10.16:10.93:15.45:5.49:6.57	385.05765	859.2099	648.9581	876.7098	1.00:2.23:1.69:2.28	20692	39S ribosomal protein L13, mitochondrial OS=Homo sapiens OX=9606 GN=MRPL13 PE=1 SV=1
4789	TRUE	Q9Y6D0|SELK_HUMAN	60.22	12.77	1	1		0.0	36.31084	0.0	0.0	45.944244	17.125679	39.4219	57.59592	52.52009	42.354984	21.123646	64.52354	44.9325	37.76322	0.0	65.697815	51.55278	38.196335	38.49247	23.024578	42.72159	42.535946	21.737617	130.54059	47.43879	41.600555	40.380085	74.21101	26.427814	27.667513	37.765182	49.517162	50.69704	-:64.00:-:-:64.00:64.00:64.00:64.00:64.00:64.00:64.00:64.00:64.00:64.00:-:64.00:64.00:64.00:64.00:64.00:64.00:64.00:64.00:64.00:64.00:64.00:64.00:64.00:64.00:64.00:64.00:64.00:64.00	36.31084	42.52157	42.139576	47.233604	1.00:1.17:1.16:1.30	10614	Selenoprotein K OS=Homo sapiens OX=9606 GN=SELENOK PE=1 SV=3
4814	TRUE	Q9UHL9|GT2D1_HUMAN	60.20	1.67	1	1		0.0	12.925005	0.0	0.0	34.50567	10.527453	8.196094	39.912395	12.169591	0.0	0.0	0.0	22.586838	0.0	0.0	0.0	63.131092	25.663212	7.0770664	44.678905	57.129333	19.663845	0.0	0.0	33.010048	32.693977	13.827601	23.970257	18.698462	14.400478	14.052552	43.15707	41.095394	-:64.00:-:-:64.00:64.00:64.00:64.00:64.00:-:-:-:64.00:-:-:-:64.00:64.00:64.00:64.00:64.00:64.00:-:-:64.00:64.00:64.00:64.00:64.00:64.00:64.00:64.00:64.00	12.925005	21.06224	22.586838	30.149954	1.00:1.63:1.75:2.33	106057	General transcription factor II-I repeat domain-containing protein 1 OS=Homo sapiens OX=9606 GN=GTF2IRD1 PE=1 SV=1
3847	TRUE	O95445|APOM_HUMAN	60.07	17.55	2	2		2495.21	380.92853	2233.2222	5941.8037	760.3352	1000.3262	291.02362	188.1875	549.81036	1148.4445	679.97955	646.7683	945.4494	1087.3976	987.9787	230.66476	337.7792	253.37337	504.8647	288.42377	279.23434	360.1689	389.88602	168.42664	169.43872	147.42218	188.9967	505.96085	168.6564	299.90326	233.36629	217.86098	414.11475	1.00:0.15:0.90:2.38:0.30:0.40:0.12:0.08:0.22:0.46:0.27:0.26:0.38:0.44:0.40:0.09:0.14:0.10:0.20:0.12:0.11:0.14:0.16:0.07:0.07:0.06:0.08:0.20:0.07:0.12:0.09:0.09:0.17	2762.791	557.9366	970.1593	289.88022	1.00:0.20:0.35:0.10	21253	Apolipoprotein M OS=Homo sapiens OX=9606 GN=APOM PE=1 SV=2
4459	TRUE	Q0P6H9|TMM62_HUMAN	59.99	2.33	1	1		0.0	13.927006	0.0	0.0	44.492817	0.0	31.8978	24.8484	0.0	0.0	23.170868	0.0	34.78577	32.145405	0.0	30.779594	0.0	0.0	0.0	27.168594	67.075775	26.273998	0.0	66.24322	36.62725	54.76751	31.96757	21.635351	42.64223	26.15995	26.596409	48.122066	0.0	-:64.00:-:-:64.00:-:64.00:64.00:-:-:64.00:-:64.00:64.00:-:64.00:-:-:-:64.00:64.00:64.00:-:64.00:64.00:64.00:64.00:64.00:64.00:64.00:64.00:64.00:-	13.927006	33.746338	30.034014	38.927654	1.00:2.42:2.16:2.80	73133	Transmembrane protein 62 OS=Homo sapiens OX=9606 GN=TMEM62 PE=1 SV=1
3359	TRUE	Q567U6|CCD93_HUMAN	59.98	5.71	3	3		1253.2358	442.89694	592.6931	463.449	288.4725	291.86868	252.82733	301.94403	269.31174	350.65997	303.67654	293.749	291.38495	300.74066	267.49026	249.77602	242.61374	260.61957	226.94406	207.62285	157.81172	297.82913	379.5427	179.81006	274.77444	223.24844	319.5184	215.24518	196.3369	239.39212	273.91965	323.14755	190.56245	1.00:0.35:0.47:0.37:0.23:0.23:0.20:0.24:0.21:0.28:0.24:0.23:0.23:0.24:0.21:0.20:0.19:0.21:0.18:0.17:0.13:0.24:0.30:0.14:0.22:0.18:0.25:0.17:0.16:0.19:0.22:0.26:0.15	708.20636	285.70782	321.83154	259.11432	1.00:0.40:0.45:0.37	73198	Coiled-coil domain-containing protein 93 OS=Homo sapiens OX=9606 GN=CCDC93 PE=1 SV=2
2877	TRUE	Q9UBR2|CATZ_HUMAN	59.97	13.86	4	4		19997.664	9740.191	18249.07	9654.888	4034.1265	3672.5762	4641.433	5022.7344	3006.4658	8311.701	5987.3877	3980.659	2772.1335	6047.754	6947.1016	4284.572	2955.0205	4445.6753	3089.1094	5400.827	5430.2236	5301.8257	4016.5195	2471.9846	3617.579	2188.587	4465.193	2725.1812	2803.6235	4985.377	3461.0596	5915.027	2424.017	1.00:0.49:0.91:0.48:0.20:0.18:0.23:0.25:0.15:0.42:0.30:0.20:0.14:0.30:0.35:0.21:0.15:0.22:0.15:0.27:0.27:0.27:0.20:0.12:0.18:0.11:0.22:0.14:0.14:0.25:0.17:0.30:0.12	14410.453	4075.4673	5674.456	3887.8555	1.00:0.28:0.39:0.27	33868	Cathepsin Z OS=Homo sapiens OX=9606 GN=CTSZ PE=1 SV=1
4225	TRUE	Q9Y2R4|DDX52_HUMAN	59.96	3.34	1	1		0.0	17.744278	0.0	0.0	46.129616	80.50695	35.934944	20.973808	12.171735	29.74169	18.470865	30.160559	34.50711	14.045749	0.0	19.709894	24.036783	28.386374	45.833332	29.404285	19.180069	57.922302	0.0	23.380976	49.175175	21.606493	0.0	37.975796	58.524803	24.403702	21.351	19.593584	41.117764	-:64.00:-:-:64.00:64.00:64.00:64.00:64.00:64.00:64.00:64.00:64.00:64.00:-:64.00:64.00:64.00:64.00:64.00:64.00:64.00:-:64.00:64.00:64.00:-:64.00:64.00:64.00:64.00:64.00:64.00	17.744278	39.14341	25.385195	32.600147	1.00:2.21:1.43:1.84	67466	Probable ATP-dependent RNA helicase DDX52 OS=Homo sapiens OX=9606 GN=DDX52 PE=1 SV=4
3640	TRUE	Q9GZR7|DDX24_HUMAN	59.95	1.51	1	1		0.0	0.0	178.54991	0.0	168.82669	286.0247	199.59479	337.505	337.15253	202.3066	0.0	173.19191	230.85434	188.65607	0.0	0.0	202.28296	136.68709	230.79332	162.93488	221.9014	0.0	0.0	200.9714	216.28387	235.64865	245.55527	170.94855	219.898	307.19986	194.93336	236.1305	0.0	-:-:64.00:-:64.00:64.00:64.00:64.00:64.00:64.00:-:64.00:64.00:64.00:-:-:64.00:64.00:64.00:64.00:64.00:-:-:64.00:64.00:64.00:64.00:64.00:64.00:64.00:64.00:64.00:-	178.54991	265.82074	198.75223	213.01208	1.00:1.49:1.11:1.19	96332	ATP-dependent RNA helicase DDX24 OS=Homo sapiens OX=9606 GN=DDX24 PE=1 SV=1
4278	TRUE	Q8TD43|TRPM4_HUMAN	59.94	2.64	2	2		0.0	0.0	64.69629	0.0	111.77779	71.00558	91.76477	45.63144	135.08282	0.0	48.12883	158.88855	48.161373	256.891	58.442547	29.699028	92.37397	97.25434	0.0	84.271736	46.807663	175.29337	58.21409	179.38448	57.8068	109.488815	51.81038	85.54152	73.042564	97.52204	120.92352	80.64381	92.01364	-:-:64.00:-:64.00:64.00:64.00:64.00:64.00:-:64.00:64.00:64.00:64.00:64.00:64.00:64.00:64.00:-:64.00:64.00:64.00:64.00:64.00:64.00:64.00:64.00:64.00:64.00:64.00:64.00:64.00:64.00	64.69629	91.05248	114.102455	90.12305	1.00:1.41:1.76:1.39	134301	Transient receptor potential cation channel subfamily M member 4 OS=Homo sapiens OX=9606 GN=TRPM4 PE=1 SV=1
5379	TRUE	Q9NWA0|MED9_HUMAN	59.76	12.33	1	1		0.0	14.844229	18.976795	0.0	0.0	0.0	34.268723	28.97159	30.829062	0.0	27.70358	0.0	0.0	0.0	0.0	15.597742	26.350758	25.631844	33.030304	22.666159	0.0	20.958178	40.999973	61.15678	34.051147	0.0	24.45633	17.554422	41.546356	39.21905	8.228494	25.889957	17.12679	-:64.00:64.00:-:-:-:64.00:64.00:64.00:-:64.00:-:-:-:-:64.00:64.00:64.00:64.00:64.00:-:64.00:64.00:64.00:64.00:-:64.00:64.00:64.00:64.00:64.00:64.00:64.00	16.910511	31.356459	27.70358	28.404018	1.00:1.85:1.64:1.68	16403	Mediator of RNA polymerase II transcription subunit 9 OS=Homo sapiens OX=9606 GN=MED9 PE=1 SV=1
3739	TRUE	Q71UM5|RS27L_HUMAN	59.65	14.29	2	1		0.0	0.0	44.483963	0.0	43.941845	36.959095	70.41367	115.91261	44.426823	40.04928	0.0	42.96211	53.4387	58.5463	54.05392	82.09484	48.425537	27.953465	48.71581	122.55604	44.980267	83.59208	0.0	47.60925	73.424034	138.28784	75.47217	22.86951	55.244522	70.13458	75.99952	37.955757	0.0	-:-:64.00:-:64.00:64.00:64.00:64.00:64.00:64.00:-:64.00:64.00:64.00:64.00:64.00:64.00:64.00:64.00:64.00:64.00:64.00:-:64.00:64.00:64.00:64.00:64.00:64.00:64.00:64.00:64.00:-	44.483963	62.33081	49.810062	65.9572	1.00:1.40:1.12:1.48	9477	40S ribosomal protein S27-like OS=Homo sapiens OX=9606 GN=RPS27L PE=1 SV=3
2388	TRUE	O14498|ISLR_HUMAN	59.45	11.68	4	4	Oxidation (M)	8883.433	637.09863	2868.5793	3282.0388	260.25198	414.33865	444.57468	126.03319	193.86488	1008.04865	556.92633	1689.1829	969.1361	1232.0203	2593.779	78.00804	572.34174	142.32773	626.78723	433.27176	445.6197	214.00797	794.01184	139.20401	600.3079	259.18802	335.29565	341.21973	196.86775	271.04166	103.166245	252.52719	327.5887	1.00:0.07:0.32:0.37:0.03:0.05:0.05:0.02:0.02:0.11:0.06:0.19:0.11:0.14:0.29:0.02:0.06:0.02:0.07:0.05:0.05:0.02:0.09:0.02:0.07:0.03:0.04:0.04:0.02:0.03:0.02:0.03:0.04	3917.7876	301.39328	1341.5155	352.99738	1.00:0.08:0.34:0.09	45997	Immunoglobulin superfamily containing leucine-rich repeat protein OS=Homo sapiens OX=9606 GN=ISLR PE=2 SV=1
5227	TRUE	O94842|TOX4_HUMAN	59.40	1.61	1	1		0.0	45.077816	0.0	0.0	61.898922	40.79407	61.947342	77.83284	36.429207	53.281353	0.0	33.977386	0.0	27.185755	72.66406	22.312084	85.7686	65.739105	33.039944	56.551773	71.84919	58.269135	44.449448	113.68051	67.29495	40.61092	47.695484	65.172356	82.114525	56.395306	17.502022	56.65855	54.347115	-:64.00:-:-:64.00:64.00:64.00:64.00:64.00:64.00:-:64.00:-:64.00:64.00:64.00:64.00:64.00:64.00:64.00:64.00:64.00:64.00:64.00:64.00:64.00:64.00:64.00:64.00:64.00:64.00:64.00:64.00	45.077816	55.780476	46.777138	57.74728	1.00:1.24:1.04:1.28	66195	TOX high mobility group box family member 4 OS=Homo sapiens OX=9606 GN=TOX4 PE=1 SV=1
3933	TRUE	P62891|RL39_HUMAN	59.39	19.61	2	2		0.0	57.972824	0.0	0.0	494.5153	166.11742	100.68964	624.8195	611.3797	0.0	176.41978	324.39197	25.654003	171.42029	0.0	550.6054	0.0	749.6992	0.0	514.27625	0.0	2064.3738	927.9219	409.46185	0.0	436.13962	549.8972	645.5826	62.008774	823.2486	98.66885	140.49094	220.99323	-:64.00:-:-:64.00:64.00:64.00:64.00:64.00:-:64.00:64.00:64.00:64.00:-:64.00:-:64.00:-:64.00:-:64.00:64.00:64.00:-:64.00:64.00:64.00:64.00:64.00:64.00:64.00:64.00	57.972824	399.5043	174.47151	585.2406	1.00:6.89:3.01:10.10	6407	60S ribosomal protein L39 OS=Homo sapiens OX=9606 GN=RPL39 PE=1 SV=2
3933	TRUE	Q59GN2|R39L5_HUMAN	59.39	19.61	2	2		0.0	57.972824	0.0	0.0	494.5153	166.11742	100.68964	624.8195	611.3797	0.0	176.41978	324.39197	25.654003	171.42029	0.0	550.6054	0.0	749.6992	0.0	514.27625	0.0	2064.3738	927.9219	409.46185	0.0	436.13962	549.8972	645.5826	62.008774	823.2486	98.66885	140.49094	220.99323	-:64.00:-:-:64.00:64.00:64.00:64.00:64.00:-:64.00:64.00:64.00:64.00:-:64.00:-:64.00:-:64.00:-:64.00:64.00:64.00:-:64.00:64.00:64.00:64.00:64.00:64.00:64.00:64.00	57.972824	399.5043	174.47151	585.2406	1.00:6.89:3.01:10.10	6323	Putative 60S ribosomal protein L39-like 5 OS=Homo sapiens OX=9606 GN=RPL39P5 PE=5 SV=2
3933	FALSE	Q96EH5|RL39L_HUMAN	59.39	17.65	1	1		0.0	57.972824	0.0	0.0	494.5153	166.11742	100.68964	624.8195	611.3797	0.0	176.41978	324.39197	25.654003	171.42029	0.0	550.6054	0.0	749.6992	0.0	514.27625	0.0	2064.3738	927.9219	409.46185	0.0	436.13962	549.8972	645.5826	62.008774	823.2486	98.66885	140.49094	220.99323	-:64.00:-:-:64.00:64.00:64.00:64.00:64.00:-:64.00:64.00:64.00:64.00:-:64.00:-:64.00:-:64.00:-:64.00:64.00:64.00:-:64.00:64.00:64.00:64.00:64.00:64.00:64.00:64.00	57.972824	399.5043	174.47151	585.2406	1.00:6.89:3.01:10.10	6293	60S ribosomal protein L39-like OS=Homo sapiens OX=9606 GN=RPL39L PE=1 SV=3
5042	TRUE	P54105|ICLN_HUMAN	59.34	10.55	1	1		0.0	11.306979	0.0	0.0	50.555817	0.0	0.0	9.15635	0.0	0.0	0.0	0.0	0.0	2.054017	0.0	30.768509	26.371191	59.419647	0.0	0.0	0.0	41.003582	78.013054	9.629148	14.559569	0.0	0.0	32.474293	8.022466	8.81536	0.0	0.0	34.24979	-:64.00:-:-:64.00:-:-:64.00:-:-:-:-:-:64.00:-:64.00:64.00:64.00:-:-:-:64.00:64.00:64.00:64.00:-:-:64.00:64.00:64.00:-:-:64.00	11.306979	29.856083	2.054017	31.21151	1.00:2.64:0.18:2.76	26215	Methylosome subunit pICln OS=Homo sapiens OX=9606 GN=CLNS1A PE=1 SV=1
515	TRUE	Q15181|IPYR_HUMAN	59.19	42.56	14	14	Oxidation (M)	3132.5388	4560.1694	1886.8491	2018.5406	7960.45	7458.168	6693.8027	7786.8223	5769.157	5396.87	8896.37	4998.464	3292.2358	4994.006	4360.2046	3727.1548	12063.701	7804.498	6291.916	6888.875	12405.013	11191.848	9326.562	8515.971	10831.834	6518.9185	10400.72	8959.188	9143.1	8497.549	7059.755	6807.184	9509.348	1.00:1.46:0.60:0.64:2.54:2.38:2.14:2.49:1.84:1.72:2.84:1.60:1.05:1.59:1.39:1.19:3.85:2.49:2.01:2.20:3.96:3.57:2.98:2.72:3.46:2.08:3.32:2.86:2.92:2.71:2.25:2.17:3.04	3093.159	7133.68	5323.025	8663.508	1.00:2.31:1.72:2.80	32660	Inorganic pyrophosphatase OS=Homo sapiens OX=9606 GN=PPA1 PE=1 SV=2
1522	TRUE	P02794|FRIH_HUMAN	59.19	35.52	7	7	Oxidation (M)	18606.285	1362.2513	3777.1262	2769.5588	1122.3866	1417.2057	1281.8508	658.0004	292.49722	1890.1282	421.99976	949.73706	1958.525	1276.9886	2815.2732	792.04285	418.28177	195.06978	376.33624	326.18674	176.69711	907.6758	423.62244	255.21118	359.8996	477.51837	438.03894	552.91815	308.34485	769.7422	593.0478	246.38281	406.8813	1.00:0.07:0.20:0.15:0.06:0.08:0.07:0.04:0.02:0.10:0.02:0.05:0.11:0.07:0.15:0.04:0.02:0.02:0.02:0.02:0.02:0.05:0.02:0.02:0.02:0.03:0.02:0.03:0.02:0.04:0.03:0.02:0.02	6628.8057	954.3881	1552.1086	457.79428	1.00:0.14:0.23:0.07	21226	Ferritin heavy chain OS=Homo sapiens OX=9606 GN=FTH1 PE=1 SV=2
3216	TRUE	P17900|SAP3_HUMAN	59.09	23.32	3	3		1743.8776	1181.3834	1890.0956	578.8021	309.8121	227.75072	360.13196	281.01398	340.90677	536.2504	346.49597	431.66736	169.90031	507.53757	289.11102	192.5184	190.07314	394.3478	267.22736	388.34082	394.99487	378.8388	444.214	237.0402	357.36423	290.62604	305.09906	213.79974	302.8829	355.80432	289.33533	463.40723	566.9823	1.00:0.68:1.08:0.33:0.18:0.13:0.21:0.16:0.20:0.31:0.20:0.25:0.10:0.29:0.17:0.11:0.11:0.23:0.15:0.22:0.23:0.22:0.25:0.14:0.20:0.17:0.17:0.12:0.17:0.20:0.17:0.27:0.33	1365.9979	306.6238	387.37924	339.87653	1.00:0.22:0.28:0.25	20838	Ganglioside GM2 activator OS=Homo sapiens OX=9606 GN=GM2A PE=1 SV=4
4555	TRUE	Q8N0U8|VKORL_HUMAN	59.03	6.25	1	1		0.0	131.82103	0.0	0.0	500.91583	421.5169	399.67395	76.92255	313.3277	0.0	102.51909	545.4306	339.36646	278.92746	588.45374	406.52548	15.059324	279.6734	491.60135	299.31937	460.72855	184.23956	138.9871	418.42004	195.6767	184.18306	131.11407	149.17471	164.77904	438.71567	109.232704	436.8145	139.99854	-:64.00:-:-:64.00:64.00:64.00:64.00:64.00:-:64.00:64.00:64.00:64.00:64.00:64.00:64.00:64.00:64.00:64.00:64.00:64.00:64.00:64.00:64.00:64.00:64.00:64.00:64.00:64.00:64.00:64.00:64.00	131.82103	342.47137	370.93945	258.01352	1.00:2.60:2.81:1.96	19836	Vitamin K epoxide reductase complex subunit 1-like protein 1 OS=Homo sapiens OX=9606 GN=VKORC1L1 PE=1 SV=2
3090	TRUE	Q9NSB2|KRT84_HUMAN	58.46	1.50	2	1		0.0	15.383233	0.0	0.0	0.0	44.01186	31.218468	100.41326	0.0	22.184183	0.0	0.0	0.0	0.0	0.0	11.64335	20.232456	0.0	0.0	56.647324	192.75667	41.75682	0.0	65.57502	13.683316	71.1987	55.589916	15.994512	76.33442	73.005264	73.68999	13.143698	10.742027	-:64.00:-:-:-:64.00:64.00:64.00:-:64.00:-:-:-:-:-:64.00:64.00:-:-:64.00:64.00:64.00:-:64.00:64.00:64.00:64.00:64.00:64.00:64.00:64.00:64.00:64.00	15.383233	58.547863	22.184183	52.799564	1.00:3.81:1.44:3.43	64842	Keratin, type II cuticular Hb4 OS=Homo sapiens OX=9606 GN=KRT84 PE=2 SV=2
3074	TRUE	Q9UJC5|SH3L2_HUMAN	58.35	27.10	2	2	Oxidation (M)	0.0	191.95389	98.211105	73.864975	272.976	358.4601	371.09332	339.24237	427.34317	283.52872	532.9628	212.87802	289.08774	280.6978	178.60617	272.5967	460.868	401.3311	308.82867	309.85626	336.56058	321.32037	594.41705	353.82336	452.97845	323.47186	552.4253	338.49692	427.71887	363.77777	544.7764	297.8566	420.06177	-:64.00:64.00:64.00:64.00:64.00:64.00:64.00:64.00:64.00:64.00:64.00:64.00:64.00:64.00:64.00:64.00:64.00:64.00:64.00:64.00:64.00:64.00:64.00:64.00:64.00:64.00:64.00:64.00:64.00:64.00:64.00:64.00	121.34332	353.823	296.29355	393.3981	1.00:2.92:2.44:3.24	12326	SH3 domain-binding glutamic acid-rich-like protein 2 OS=Homo sapiens OX=9606 GN=SH3BGRL2 PE=1 SV=2
5241	TRUE	Q9ULP9|TBC24_HUMAN	58.04	2.68	1	1		0.0	60.49441	0.0	0.0	51.966625	0.0	35.765327	46.60959	37.376156	0.0	0.0	0.0	61.50877	0.0	0.0	60.479584	30.052128	0.0	43.979874	39.456676	43.481	37.78451	42.10606	23.614807	17.103249	33.117382	41.62186	47.820362	32.813892	48.64611	51.688374	43.721508	49.13945	-:64.00:-:-:64.00:-:64.00:64.00:64.00:-:-:-:64.00:-:-:64.00:64.00:-:64.00:64.00:64.00:64.00:64.00:64.00:64.00:64.00:64.00:64.00:64.00:64.00:64.00:64.00:64.00	60.49441	42.929424	61.50877	40.389812	1.00:0.71:1.02:0.67	62919	TBC1 domain family member 24 OS=Homo sapiens OX=9606 GN=TBC1D24 PE=1 SV=2
4672	TRUE	Q8TB36|GDAP1_HUMAN	57.83	4.19	1	1		0.0	33.467022	0.0	0.0	29.601902	0.0	38.578392	68.9494	13.657792	0.0	25.704308	0.0	0.0	0.0	0.0	195.04013	37.398678	25.171984	34.241722	47.573162	23.189396	40.814293	0.0	208.43147	66.001976	22.47165	10.053787	30.002098	34.84217	27.969986	0.0	26.649523	34.706364	-:64.00:-:-:64.00:-:64.00:64.00:64.00:-:64.00:-:-:-:-:64.00:64.00:64.00:64.00:64.00:64.00:64.00:-:64.00:64.00:64.00:64.00:64.00:64.00:64.00:-:64.00:64.00	33.467022	37.696873	25.704308	54.0349	1.00:1.13:0.77:1.61	41346	Ganglioside-induced differentiation-associated protein 1 OS=Homo sapiens OX=9606 GN=GDAP1 PE=1 SV=3
5276	TRUE	Q8TBM8|DJB14_HUMAN	57.62	3.69	1	1		0.0	17.42752	23.101006	0.0	20.38172	0.0	0.0	26.82534	36.469757	0.0	0.0	0.0	0.0	19.884966	0.0	15.224649	18.820057	15.280259	21.103731	21.725147	0.0	11.9734335	0.0	0.0	0.0	17.734066	0.0	23.502234	29.881508	24.616552	18.715313	10.113151	20.676899	-:64.00:64.00:-:64.00:-:-:64.00:64.00:-:-:-:-:64.00:-:64.00:64.00:64.00:64.00:64.00:-:64.00:-:-:-:64.00:-:64.00:64.00:64.00:64.00:64.00:64.00	20.264263	27.892273	19.884966	19.182077	1.00:1.38:0.98:0.95	42516	DnaJ homolog subfamily B member 14 OS=Homo sapiens OX=9606 GN=DNAJB14 PE=1 SV=1
1947	TRUE	P50897|PPT1_HUMAN	57.55	20.92	5	5		1938.752	965.6614	2211.0693	1511.8983	429.94904	372.59174	545.25446	527.264	523.09265	867.18866	506.81696	884.72455	629.17444	941.51807	1059.3955	313.09564	418.7614	686.0653	552.3144	771.31714	796.0214	420.15375	686.46704	672.98926	638.63556	466.61465	533.5443	442.45612	570.9773	492.4339	380.6854	850.41724	932.6961	1.00:0.50:1.14:0.78:0.22:0.19:0.28:0.27:0.27:0.45:0.26:0.46:0.32:0.49:0.55:0.16:0.22:0.35:0.28:0.40:0.41:0.22:0.35:0.35:0.33:0.24:0.28:0.23:0.29:0.25:0.20:0.44:0.48	1656.8452	479.63037	814.803	590.31366	1.00:0.29:0.49:0.36	34193	Palmitoyl-protein thioesterase 1 OS=Homo sapiens OX=9606 GN=PPT1 PE=1 SV=1
3527	TRUE	Q969Q5|RAB24_HUMAN	57.10	6.90	1	1		0.0	0.0	94.39195	0.0	100.98679	174.57825	85.07164	43.92227	37.231384	129.50395	0.0	118.16253	37.54016	115.123505	137.57156	71.60307	51.0782	0.0	65.681145	90.11709	60.592815	109.250145	84.57446	44.876038	86.97889	70.276344	84.81612	61.409443	79.36876	89.38173	94.04912	64.7284	76.05372	-:-:64.00:-:64.00:64.00:64.00:64.00:64.00:64.00:-:64.00:64.00:64.00:64.00:64.00:64.00:-:64.00:64.00:64.00:64.00:64.00:64.00:64.00:64.00:64.00:64.00:64.00:64.00:64.00:64.00:64.00	94.39195	88.35807	107.580345	75.57856	1.00:0.94:1.14:0.80	23124	Ras-related protein Rab-24 OS=Homo sapiens OX=9606 GN=RAB24 PE=1 SV=1
4728	TRUE	Q8WV74|NUDT8_HUMAN	56.97	10.17	1	1		0.0	21.453598	0.0	0.0	28.539076	0.0	25.174679	51.150826	62.249302	33.34471	117.9641	38.79684	78.65728	45.318115	39.59286	78.76866	0.0	45.51365	18.201694	72.45684	20.25461	20.853699	0.0	0.0	18.32298	16.885305	34.110806	37.291943	35.225338	0.0	81.841324	47.102085	45.380836	-:64.00:-:-:64.00:-:64.00:64.00:64.00:64.00:64.00:64.00:64.00:64.00:64.00:64.00:-:64.00:64.00:64.00:64.00:64.00:-:-:64.00:64.00:64.00:64.00:64.00:-:64.00:64.00:64.00	21.453598	41.77847	58.945652	40.872128	1.00:1.95:2.75:1.91	25370	Mitochondrial coenzyme A diphosphatase NUDT8 OS=Homo sapiens OX=9606 GN=NUDT8 PE=1 SV=2
3980	TRUE	Q8IWA4|MFN1_HUMAN	56.94	4.18	2	2		0.0	6.403125	0.0	0.0	0.0	7.690043	7.6650777	3.1626818	0.0	10.360937	0.0	0.0	0.0	0.0	0.0	20.583607	6.6268473	0.0	7.481263	4.119686	12.573574	8.733698	0.0	12.367299	17.76738	12.7086735	12.786095	30.314058	16.623085	0.0	17.842096	10.54035	32.822865	-:64.00:-:-:-:64.00:64.00:64.00:-:64.00:-:-:-:-:-:64.00:64.00:-:64.00:64.00:64.00:64.00:-:64.00:64.00:64.00:64.00:64.00:64.00:-:64.00:64.00:64.00	6.403125	6.1726007	10.360937	14.926039	1.00:0.96:1.62:2.33	84160	Mitofusin-1 OS=Homo sapiens OX=9606 GN=MFN1 PE=1 SV=3
1375	TRUE	Q9UNH7|SNX6_HUMAN	56.88	26.35	8	8		2380.361	1429.1205	3090.269	3533.6904	765.11743	1013.47955	1104.2188	865.28296	856.27185	1724.6494	1010.73566	1490.1658	1333.2086	1541.1693	1318.229	638.25824	810.43494	730.9768	1362.6288	970.5419	774.0581	988.3584	1472.4053	730.7495	1240.2776	754.9134	1035.8983	451.487	958.52563	1062.1282	1257.702	867.3526	624.89307	1.00:0.60:1.30:1.48:0.32:0.43:0.46:0.36:0.36:0.72:0.42:0.63:0.56:0.65:0.55:0.27:0.34:0.31:0.57:0.41:0.33:0.42:0.62:0.31:0.52:0.32:0.44:0.19:0.40:0.45:0.53:0.36:0.26	2608.3604	920.87415	1403.0262	929.5328	1.00:0.35:0.54:0.36	46649	Sorting nexin-6 OS=Homo sapiens OX=9606 GN=SNX6 PE=1 SV=1
1375	FALSE	Q86XE0|SNX32_HUMAN	69.50	2.98	1	1		1200.5325	418.96835	643.4465	1104.2219	272.94672	379.96307	310.8662	132.29831	153.77464	489.0942	303.86478	512.8438	449.67575	547.56244	543.25946	164.35426	314.002	221.05463	364.21347	208.28073	189.81566	238.51543	364.85736	184.73256	231.84201	152.92337	192.94116	180.86844	178.42824	287.14395	218.0879	229.31734	218.0769	1.00:0.35:0.54:0.92:0.23:0.32:0.26:0.11:0.13:0.41:0.25:0.43:0.37:0.46:0.45:0.14:0.26:0.18:0.30:0.17:0.16:0.20:0.30:0.15:0.19:0.13:0.16:0.15:0.15:0.24:0.18:0.19:0.18	841.7923	249.96979	474.38342	229.96974	1.00:0.30:0.56:0.27	46399	Sorting nexin-32 OS=Homo sapiens OX=9606 GN=SNX32 PE=1 SV=1
4741	TRUE	Q9GZM5|YIPF3_HUMAN	56.79	6.57	1	1		0.0	18.595736	0.0	0.0	12.36455	10.192151	21.690002	27.160183	24.125996	0.0	13.257042	13.63397	0.0	0.0	0.0	34.15189	27.200367	16.432947	0.0	19.788673	22.604342	30.283092	0.0	20.573694	22.549194	34.056328	36.834053	36.323532	29.491564	16.492352	25.796778	34.30886	20.807962	-:64.00:-:-:64.00:64.00:64.00:64.00:64.00:-:64.00:64.00:-:-:-:64.00:64.00:64.00:-:64.00:64.00:64.00:-:64.00:64.00:64.00:64.00:64.00:64.00:64.00:64.00:64.00:64.00	18.595736	19.106577	13.445506	26.730976	1.00:1.03:0.72:1.44	38247	Protein YIPF3 OS=Homo sapiens OX=9606 GN=YIPF3 PE=1 SV=1
3366	TRUE	Q86VB7|C163A_HUMAN	56.74	3.63	3	3		3499.9167	737.5245	1635.0454	1751.4185	331.29727	272.18607	437.32135	220.56148	468.0804	827.4858	428.09717	809.8872	856.5981	672.37695	582.5733	265.1868	305.40466	416.49088	810.1899	280.14734	167.55594	624.08356	450.14813	126.21447	397.25616	235.16975	458.67844	299.64203	200.71709	668.0856	289.63678	348.14288	300.67242	1.00:0.21:0.47:0.50:0.09:0.08:0.12:0.06:0.13:0.24:0.12:0.23:0.24:0.19:0.17:0.08:0.09:0.12:0.23:0.08:0.05:0.18:0.13:0.04:0.11:0.07:0.13:0.09:0.06:0.19:0.08:0.10:0.09	1905.9763	345.8893	696.16974	371.83215	1.00:0.18:0.37:0.20	125451	Scavenger receptor cysteine-rich type 1 protein M130 OS=Homo sapiens OX=9606 GN=CD163 PE=1 SV=2
1830	TRUE	Q9BXX0|EMIL2_HUMAN	56.64	8.74	7	7		2670.1558	1631.0419	1489.9373	1880.3	543.9727	455.5066	366.90613	318.86008	551.1776	1728.7488	347.58173	2231.234	2070.7207	1074.2133	5592.6206	149.71187	349.7126	499.24173	437.37167	450.37054	456.8876	415.47058	398.9379	488.33908	545.385	674.47565	499.62033	460.07916	407.44568	622.87634	240.44592	621.3494	979.005	1.00:0.61:0.56:0.70:0.20:0.17:0.14:0.12:0.21:0.65:0.13:0.84:0.78:0.40:2.09:0.06:0.13:0.19:0.16:0.17:0.17:0.16:0.15:0.18:0.20:0.25:0.19:0.17:0.15:0.23:0.09:0.23:0.37	1917.8588	447.28464	2174.1865	483.15143	1.00:0.23:1.13:0.25	115687	EMILIN-2 OS=Homo sapiens OX=9606 GN=EMILIN2 PE=1 SV=3
5331	TRUE	A3KN83|SBNO1_HUMAN	56.58	0.93	1	1		0.0	55.159454	0.0	0.0	97.18454	88.919624	0.0	65.27746	66.85873	606.8075	40.359116	0.0	106.376465	68.43766	0.0	57.78102	109.44398	96.153885	83.104385	83.66399	98.860214	99.89421	0.0	199.43301	0.0	72.75658	81.93342	70.82597	81.81559	120.69184	38.0912	74.08406	62.14997	-:64.00:-:-:64.00:64.00:-:64.00:64.00:64.00:64.00:-:64.00:64.00:-:64.00:64.00:64.00:64.00:64.00:64.00:64.00:-:64.00:-:64.00:64.00:64.00:64.00:64.00:64.00:64.00:64.00	55.159454	79.56009	205.49518	89.41771	1.00:1.44:3.73:1.62	154312	Protein strawberry notch homolog 1 OS=Homo sapiens OX=9606 GN=SBNO1 PE=1 SV=1
5331	TRUE	Q9Y2G9|SBNO2_HUMAN	56.58	0.95	1	1		0.0	55.159454	0.0	0.0	97.18454	88.919624	0.0	65.27746	66.85873	606.8075	40.359116	0.0	106.376465	68.43766	0.0	57.78102	109.44398	96.153885	83.104385	83.66399	98.860214	99.89421	0.0	199.43301	0.0	72.75658	81.93342	70.82597	81.81559	120.69184	38.0912	74.08406	62.14997	-:64.00:-:-:64.00:64.00:-:64.00:64.00:64.00:64.00:-:64.00:64.00:-:64.00:64.00:64.00:64.00:64.00:64.00:64.00:-:64.00:-:64.00:64.00:64.00:64.00:64.00:64.00:64.00:64.00	55.159454	79.56009	205.49518	89.41771	1.00:1.44:3.73:1.62	150275	Protein strawberry notch homolog 2 OS=Homo sapiens OX=9606 GN=SBNO2 PE=2 SV=3
2737	TRUE	Q6VEQ5|WASH2_HUMAN	56.19	3.44	4	1		0.0	35.408195	0.0	0.0	20.477133	19.76254	0.0	33.015358	20.56595	0.0	31.786734	45.703144	36.694496	39.649063	0.0	27.012993	27.671495	29.471373	34.275185	50.98608	20.976156	31.384184	33.7348	16.262287	34.407166	33.128716	41.237534	15.8890505	34.52113	32.039608	27.323896	31.901054	32.123276	-:64.00:-:-:64.00:64.00:-:64.00:64.00:-:64.00:64.00:64.00:64.00:-:64.00:64.00:64.00:64.00:64.00:64.00:64.00:64.00:64.00:64.00:64.00:64.00:64.00:64.00:64.00:64.00:64.00:64.00	35.408195	23.455246	38.45836	30.796999	1.00:0.66:1.09:0.87	50312	WAS protein family homolog 2 OS=Homo sapiens OX=9606 GN=WASH2P PE=2 SV=2
2737	TRUE	C4AMC7|WASH3_HUMAN	56.19	3.46	4	1		0.0	35.408195	0.0	0.0	20.477133	19.76254	0.0	33.015358	20.56595	0.0	31.786734	45.703144	36.694496	39.649063	0.0	27.012993	27.671495	29.471373	34.275185	50.98608	20.976156	31.384184	33.7348	16.262287	34.407166	33.128716	41.237534	15.8890505	34.52113	32.039608	27.323896	31.901054	32.123276	-:64.00:-:-:64.00:64.00:-:64.00:64.00:-:64.00:64.00:64.00:64.00:-:64.00:64.00:64.00:64.00:64.00:64.00:64.00:64.00:64.00:64.00:64.00:64.00:64.00:64.00:64.00:64.00:64.00:64.00	35.408195	23.455246	38.45836	30.796999	1.00:0.66:1.09:0.87	49995	Putative WAS protein family homolog 3 OS=Homo sapiens OX=9606 GN=WASH3P PE=1 SV=2
2737	TRUE	A8K0Z3|WASH1_HUMAN	56.19	3.44	4	1		0.0	35.408195	0.0	0.0	20.477133	19.76254	0.0	33.015358	20.56595	0.0	31.786734	45.703144	36.694496	39.649063	0.0	27.012993	27.671495	29.471373	34.275185	50.98608	20.976156	31.384184	33.7348	16.262287	34.407166	33.128716	41.237534	15.8890505	34.52113	32.039608	27.323896	31.901054	32.123276	-:64.00:-:-:64.00:64.00:-:64.00:64.00:-:64.00:64.00:64.00:64.00:-:64.00:64.00:64.00:64.00:64.00:64.00:64.00:64.00:64.00:64.00:64.00:64.00:64.00:64.00:64.00:64.00:64.00:64.00	35.408195	23.455246	38.45836	30.796999	1.00:0.66:1.09:0.87	50328	WASH complex subunit 1 OS=Homo sapiens OX=9606 GN=WASHC1 PE=1 SV=2
1897	TRUE	Q6UX71|PXDC2_HUMAN	56.07	13.61	6	6		57706.24	897.70355	4958.1006	10545.307	335.58136	342.13364	602.5128	186.23593	289.4945	1891.4386	573.4343	2455.9275	458.021	1435.3715	1313.9465	185.47508	735.9238	114.365685	1445.5765	425.00543	762.8884	339.0544	831.56726	612.2495	747.3627	268.72894	301.20123	137.91957	273.08618	281.99823	389.4416	418.79944	191.85466	1.00:0.02:0.09:0.18:0.02:0.02:0.02:0.02:0.02:0.03:0.02:0.04:0.02:0.02:0.02:0.02:0.02:0.02:0.03:0.02:0.02:0.02:0.02:0.02:0.02:0.02:0.02:0.02:0.02:0.02:0.02:0.02:0.02	18526.836	355.02045	1354.69	496.44354	1.00:0.02:0.07:0.03	59583	Plexin domain-containing protein 2 OS=Homo sapiens OX=9606 GN=PLXDC2 PE=1 SV=1
4468	TRUE	P07333|CSF1R_HUMAN	55.88	0.93	1	1		3221.3442	199.60274	855.92957	1322.6417	78.29945	118.505714	133.6575	45.162052	66.46557	533.90106	112.48546	575.81494	132.96864	257.45715	301.06564	51.87082	117.75095	60.929043	184.0917	41.508606	123.283936	156.18161	239.30745	122.890594	219.38928	88.51771	120.93788	52.909973	130.11928	99.62412	131.24553	128.70497	138.08641	1.00:0.06:0.27:0.41:0.02:0.04:0.04:0.02:0.02:0.17:0.03:0.18:0.04:0.08:0.09:0.02:0.04:0.02:0.06:0.02:0.04:0.05:0.07:0.04:0.07:0.03:0.04:0.02:0.04:0.03:0.04:0.04:0.04	1399.8795	88.41806	318.94882	122.63055	1.00:0.06:0.23:0.09	107984	Macrophage colony-stimulating factor 1 receptor OS=Homo sapiens OX=9606 GN=CSF1R PE=1 SV=2
4017	TRUE	P08637|FCG3A_HUMAN	55.81	9.06	2	2		4931.827	1506.9956	1306.4741	1871.523	460.24518	528.55914	565.4706	587.3458	695.0866	1944.6901	497.2274	1360.5399	673.1493	1033.6191	1054.3761	478.64523	350.35025	780.8225	609.624	291.0661	485.5365	762.35486	725.67773	291.0942	636.6662	465.69006	873.23865	462.28952	474.62454	706.66187	495.61328	510.62094	748.8179	1.00:0.31:0.26:0.38:0.09:0.11:0.11:0.12:0.14:0.39:0.10:0.28:0.14:0.21:0.21:0.10:0.07:0.16:0.12:0.06:0.10:0.15:0.15:0.06:0.13:0.09:0.18:0.09:0.10:0.14:0.10:0.10:0.15	2404.2048	572.3594	1111.7101	572.39874	1.00:0.24:0.46:0.24	29089	Low affinity immunoglobulin gamma Fc region receptor III-A OS=Homo sapiens OX=9606 GN=FCGR3A PE=1 SV=2
3492	TRUE	P19320|VCAM1_HUMAN	55.43	6.50	3	3		2099.5752	354.91803	1238.4994	1896.9835	148.1778	273.0001	164.56429	171.79332	187.37006	291.01102	407.42972	322.9746	443.16193	373.51172	327.3468	109.17426	152.43387	136.84268	371.6989	142.98508	165.7199	127.01784	578.67993	39.19983	411.78876	191.01083	155.1477	206.80832	150.66296	170.3274	166.17465	200.17853	190.85938	1.00:0.17:0.59:0.90:0.07:0.13:0.08:0.08:0.09:0.14:0.19:0.15:0.21:0.18:0.16:0.05:0.07:0.07:0.18:0.07:0.08:0.06:0.28:0.02:0.20:0.09:0.07:0.10:0.07:0.08:0.08:0.10:0.09	1397.494	188.98111	372.3286	209.97514	1.00:0.14:0.27:0.15	81276	Vascular cell adhesion protein 1 OS=Homo sapiens OX=9606 GN=VCAM1 PE=1 SV=1
5635	TRUE	Q96D46|NMD3_HUMAN	55.38	1.99	1	1		0.0	36.828426	0.0	0.0	38.099506	69.41985	0.0	36.47784	0.0	70.524155	21.444738	35.80403	24.629307	33.291576	0.0	34.38429	54.203106	25.375425	39.468323	48.611553	54.263363	29.068108	0.0	48.50775	35.93138	49.88006	31.649212	53.732788	38.86459	43.13864	29.214842	28.310371	0.0	-:64.00:-:-:64.00:64.00:-:64.00:-:64.00:64.00:64.00:64.00:64.00:-:64.00:64.00:64.00:64.00:64.00:64.00:64.00:-:64.00:64.00:64.00:64.00:64.00:64.00:64.00:64.00:64.00:-	36.828426	47.999065	37.138763	40.28774	1.00:1.30:1.01:1.09	57603	60S ribosomal export protein NMD3 OS=Homo sapiens OX=9606 GN=NMD3 PE=1 SV=1
1183	TRUE	Q99959|PKP2_HUMAN	55.27	7.49	6	6		244.53821	243.74396	176.14487	117.40258	1331.8206	1461.5278	1043.6116	918.2174	641.1163	263.70187	447.49792	557.79944	888.1067	682.6681	588.1939	450.45715	872.3386	877.4028	670.8053	804.1917	1376.3738	761.1217	350.88214	1055.1775	489.62137	983.4559	459.40192	582.7572	704.83295	979.3478	319.69052	887.92303	1236.3014	1.00:1.00:0.72:0.48:5.45:5.98:4.27:3.75:2.62:1.08:1.83:2.28:3.63:2.79:2.41:1.84:3.57:3.59:2.74:3.29:5.63:3.11:1.43:4.31:2.00:4.02:1.88:2.38:2.88:4.00:1.31:3.63:5.06	284.9805	1079.2587	571.328	770.1157	1.00:3.79:2.00:2.70	97415	Plakophilin-2 OS=Homo sapiens OX=9606 GN=PKP2 PE=1 SV=2
4844	TRUE	Q8NBP7|PCSK9_HUMAN	55.21	1.59	1	1		1018.8962	0.0	460.18616	1302.8553	109.90586	167.68541	46.949802	21.371428	48.466972	59.09472	0.0	343.01227	599.5712	381.45	784.4575	0.0	50.858185	34.111645	77.93779	78.682816	56.010643	47.254295	50.731915	40.805897	162.9051	122.05113	34.301083	98.56079	46.190964	104.92443	0.0	18.52836	0.0	1.00:0.00:0.45:1.28:0.11:0.16:0.05:0.02:0.05:0.06:0.00:0.34:0.59:0.37:0.77:0.00:0.05:0.03:0.08:0.08:0.05:0.05:0.05:0.04:0.16:0.12:0.03:0.10:0.05:0.10:0.00:0.02:0.00	927.31256	78.87589	433.51715	68.257	1.00:0.09:0.47:0.07	74286	Proprotein convertase subtilisin/kexin type 9 OS=Homo sapiens OX=9606 GN=PCSK9 PE=1 SV=3
3495	TRUE	P08493|MGP_HUMAN	55.00	23.30	3	3		12595.815	1267.5833	2378.1963	3609.0999	150.91154	255.95834	573.5232	251.30164	153.1842	1616.5553	650.7166	911.91254	509.5874	747.0555	1015.35754	106.06975	714.18823	163.5787	1094.8401	403.89795	789.8013	221.84152	885.97516	310.5633	763.75867	440.90308	537.7749	207.20645	161.77914	152.05162	497.9328	247.00015	277.28015	1.00:0.10:0.19:0.29:0.02:0.02:0.05:0.02:0.02:0.13:0.05:0.07:0.04:0.06:0.08:0.02:0.06:0.02:0.09:0.03:0.06:0.02:0.07:0.02:0.06:0.04:0.04:0.02:0.02:0.02:0.04:0.02:0.02	4962.674	276.97577	946.157	443.13574	1.00:0.06:0.19:0.09	12353	Matrix Gla protein OS=Homo sapiens OX=9606 GN=MGP PE=1 SV=2
524	TRUE	P55058|PLTP_HUMAN	54.97	32.45	12	12	Oxidation (M)	19644.012	696.64514	16368.377	17507.684	660.353	1163.8037	390.27454	383.23233	169.49002	2129.409	508.44785	4379.747	1269.7191	5188.1553	1741.3701	138.28464	796.72095	375.96634	1427.1465	1258.1575	276.83862	449.97946	608.8651	322.82544	599.6791	959.98706	471.09464	321.0356	724.72925	633.7398	250.89117	351.19894	338.2855	1.00:0.04:0.83:0.89:0.03:0.06:0.02:0.02:0.02:0.11:0.03:0.22:0.06:0.26:0.09:0.02:0.04:0.02:0.07:0.06:0.02:0.02:0.03:0.02:0.03:0.05:0.02:0.02:0.04:0.03:0.02:0.02:0.02	13554.18	565.54645	2536.1414	591.3879	1.00:0.04:0.19:0.04	54739	Phospholipid transfer protein OS=Homo sapiens OX=9606 GN=PLTP PE=1 SV=1
1905	TRUE	Q96SB3|NEB2_HUMAN	54.92	9.67	6	6		781.28174	642.8517	949.0183	652.0822	374.5055	335.87854	331.43573	279.86404	339.46207	411.54565	575.98224	409.67426	445.92673	374.49554	374.61804	404.8346	381.5108	444.3734	509.74152	363.11438	307.17133	339.84146	511.57468	234.51704	410.0898	263.57468	287.44382	223.03136	295.7436	444.31393	310.80798	403.00812	304.47995	1.00:0.82:1.21:0.83:0.48:0.43:0.42:0.36:0.43:0.53:0.74:0.52:0.57:0.48:0.48:0.52:0.49:0.57:0.65:0.46:0.39:0.43:0.65:0.30:0.52:0.34:0.37:0.29:0.38:0.57:0.40:0.52:0.39	756.3085	332.2292	432.0404	357.7318	1.00:0.44:0.57:0.47	89334	Neurabin-2 OS=Homo sapiens OX=9606 GN=PPP1R9B PE=1 SV=3
1905	FALSE	Q9ULJ8|NEB1_HUMAN	33.44	0.91	1	1		296.89673	257.59756	337.72223	332.73285	145.65569	112.71809	154.86838	92.054504	157.66737	105.10855	206.09248	137.16869	189.80548	167.07239	101.01929	152.13356	112.69361	177.13155	217.74158	186.07732	97.24658	105.47622	204.57532	57.813465	119.68453	94.47312	107.251854	109.607864	76.94466	199.5177	120.04066	180.31223	143.04814	1.00:0.87:1.14:1.12:0.49:0.38:0.52:0.31:0.53:0.35:0.69:0.46:0.64:0.56:0.34:0.51:0.38:0.60:0.73:0.63:0.33:0.36:0.69:0.19:0.40:0.32:0.36:0.37:0.26:0.67:0.40:0.61:0.48	306.23734	132.5928	151.04448	136.765	1.00:0.43:0.49:0.45	123342	Neurabin-1 OS=Homo sapiens OX=9606 GN=PPP1R9A PE=1 SV=2
1761	TRUE	Q13247|SRSF6_HUMAN	54.91	6.10	5	2		209.32243	990.2637	411.61084	123.511116	978.02026	1631.4163	1363.5747	1278.3197	1384.0476	897.52014	1434.9109	1555.0741	1074.7112	1232.8005	867.28723	1060.1343	2482.1606	1568.8298	842.0802	2417.292	1962.4865	1890.487	1070.2728	1728.3435	1876.4669	1567.3999	1222.8391	971.03436	1743.7959	2077.1836	807.0604	1458.3777	2130.733	1.00:4.73:1.97:0.59:4.67:7.79:6.51:6.11:6.61:4.29:6.86:7.43:5.13:5.89:4.14:5.06:11.86:7.49:4.02:11.55:9.38:9.03:5.11:8.26:8.96:7.49:5.84:4.64:8.33:9.92:3.86:6.97:10.18	578.236	1327.0757	1177.0508	1604.2766	1.00:2.30:2.04:2.77	39587	Serine/arginine-rich splicing factor 6 OS=Homo sapiens OX=9606 GN=SRSF6 PE=1 SV=2
2565	TRUE	Q9Y4I1|MYO5A_HUMAN	54.85	2.32	4	3		182.9874	199.70203	296.0826	259.6048	120.21884	82.14929	88.449394	80.999466	47.205574	225.53943	80.43298	137.89355	116.64534	156.5299	147.18062	151.473	73.344955	89.35832	64.65778	74.11546	79.04926	146.94894	51.09407	57.15795	74.17591	45.980553	53.648712	55.254562	37.980232	111.53334	62.548935	65.46474	44.208633	1.00:1.09:1.62:1.42:0.66:0.45:0.48:0.44:0.26:1.23:0.44:0.75:0.64:0.86:0.80:0.83:0.40:0.49:0.35:0.41:0.43:0.80:0.28:0.31:0.41:0.25:0.29:0.30:0.21:0.61:0.34:0.36:0.24	268.46915	92.898926	152.799	89.69614	1.00:0.35:0.57:0.33	215405	Unconventional myosin-Va OS=Homo sapiens OX=9606 GN=MYO5A PE=1 SV=2
1667	TRUE	Q14444|CAPR1_HUMAN	54.75	11.14	6	6		1090.7767	1489.6041	1024.0413	1014.19916	1726.8717	1589.3132	1853.0917	1505.3268	1972.4292	1658.1724	1325.5686	1707.5405	1660.0061	1664.4155	1234.5696	1833.0125	2211.0986	2726.6782	2256.6084	2588.4888	2068.4583	2357.878	1538.6964	1575.7313	2179.7493	2109.3047	2175.458	2258.5256	2988.0522	1913.7651	1677.915	1893.2161	1607.0507	1.00:1.37:0.94:0.93:1.58:1.46:1.70:1.38:1.81:1.52:1.22:1.57:1.52:1.53:1.13:1.68:2.03:2.50:2.07:2.37:1.90:2.16:1.41:1.44:2.00:1.93:1.99:2.07:2.74:1.75:1.54:1.74:1.47	1177.6655	1729.4065	1541.7122	2108.8716	1.00:1.47:1.31:1.79	78366	Caprin-1 OS=Homo sapiens OX=9606 GN=CAPRIN1 PE=1 SV=2
1861	TRUE	P22352|GPX3_HUMAN	54.75	22.57	5	5	Oxidation (M)	9455.1455	1039.4841	2943.2769	8097.9937	559.76086	660.1921	224.02606	103.85122	290.06073	1223.3563	793.08484	789.8729	1699.9147	1541.7947	6709.3765	67.02702	962.0557	541.54846	1051.5786	379.2973	141.59308	181.8721	1422.6958	107.914276	487.44104	102.83046	95.655334	210.5379	148.80045	167.57687	166.79143	218.93881	184.39894	1.00:0.11:0.31:0.86:0.06:0.07:0.02:0.02:0.03:0.13:0.08:0.08:0.18:0.16:0.71:0.02:0.10:0.06:0.11:0.04:0.02:0.02:0.15:0.02:0.05:0.02:0.02:0.02:0.02:0.02:0.02:0.02:0.02	5383.975	367.5782	2126.2334	368.80853	1.00:0.07:0.39:0.07	25521	Glutathione peroxidase 3 OS=Homo sapiens OX=9606 GN=GPX3 PE=1 SV=2
5295	TRUE	Q99700|ATX2_HUMAN	54.67	0.84	1	1		0.0	45.617752	0.0	0.0	34.94247	0.0	45.439476	51.64492	32.384953	0.0	60.344364	52.265	36.654068	30.037409	0.0	34.76688	21.480688	43.770123	79.3655	56.823402	42.7198	32.354774	0.0	55.674	43.451164	35.19079	50.98764	35.8182	38.701138	37.70359	34.290295	28.714365	32.42678	-:64.00:-:-:64.00:-:64.00:64.00:64.00:-:64.00:64.00:64.00:64.00:-:64.00:64.00:64.00:64.00:64.00:64.00:64.00:-:64.00:64.00:64.00:64.00:64.00:64.00:64.00:64.00:64.00:64.00	45.617752	41.102955	44.82521	41.42583	1.00:0.90:0.98:0.91	140283	Ataxin-2 OS=Homo sapiens OX=9606 GN=ATXN2 PE=1 SV=2
1810	TRUE	P33908|MA1A1_HUMAN	54.06	19.45	7	7		4352.87	356.34918	2945.6025	4644.1846	513.7942	982.9983	538.65265	320.7496	131.67725	721.29736	317.77386	1052.1536	1249.5767	1323.4768	3451.1401	212.81728	263.58508	214.62589	387.51135	311.69852	269.85376	263.55417	343.51956	486.71884	257.04907	410.43872	242.13075	221.78105	344.13608	354.38873	361.3924	303.80054	159.82416	1.00:0.08:0.68:1.07:0.12:0.23:0.12:0.07:0.03:0.17:0.07:0.24:0.29:0.30:0.79:0.05:0.06:0.05:0.09:0.07:0.06:0.06:0.08:0.11:0.06:0.09:0.06:0.05:0.08:0.08:0.08:0.07:0.04	3074.7515	497.5744	1352.5698	300.49033	1.00:0.16:0.44:0.10	72969	Mannosyl-oligosaccharide 1,2-alpha-mannosidase IA OS=Homo sapiens OX=9606 GN=MAN1A1 PE=1 SV=3
1008	TRUE	P51572|BAP31_HUMAN	54.06	22.36	6	6	Oxidation (M)	0.0	82.81926	0.0	0.0	157.33841	122.884445	45.104336	44.736176	51.994503	36.4498	44.97481	0.0	63.707993	96.01329	35.430523	72.2517	99.74971	78.4621	62.04364	155.13681	104.84133	83.39947	0.0	78.65055	60.96539	33.252567	33.77395	71.72392	46.51383	178.17274	82.986404	78.21255	116.255875	-:64.00:-:-:64.00:64.00:64.00:64.00:64.00:64.00:64.00:-:64.00:64.00:64.00:64.00:64.00:64.00:64.00:64.00:64.00:64.00:-:64.00:64.00:64.00:64.00:64.00:64.00:64.00:64.00:64.00:64.00	82.81926	84.411575	55.315285	84.493675	1.00:1.02:0.67:1.02	27992	B-cell receptor-associated protein 31 OS=Homo sapiens OX=9606 GN=BCAP31 PE=1 SV=3
4862	TRUE	Q8WWY8|LIPH_HUMAN	54.02	3.77	1	1		0.0	0.0	46.00246	0.0	29.415205	47.44333	28.193684	0.0	24.248074	52.199734	0.0	64.502304	72.19502	74.805176	136.69035	15.275156	21.560455	17.045847	15.567606	36.647167	19.25453	23.396614	22.950556	19.942465	21.580233	19.91764	23.994707	6.368021	13.50622	10.837231	0.0	13.233193	22.1641	-:-:64.00:-:64.00:64.00:64.00:-:64.00:64.00:-:64.00:64.00:64.00:64.00:64.00:64.00:64.00:64.00:64.00:64.00:64.00:64.00:64.00:64.00:64.00:64.00:64.00:64.00:64.00:-:64.00:64.00	46.00246	32.325073	80.07852	19.01422	1.00:0.70:1.74:0.41	50859	Lipase member H OS=Homo sapiens OX=9606 GN=LIPH PE=1 SV=1
3343	TRUE	P12004|PCNA_HUMAN	54.02	21.07	3	3		611.84845	579.73975	475.0019	897.39435	1078.6514	899.13214	971.2631	1176.2507	1338.0083	582.9656	976.29565	606.50323	758.69543	686.052	606.86554	1275.8507	1367.7578	2292.9663	1444.6235	1588.0872	1412.0005	1716.0348	1019.1437	1734.8307	1378.5536	1399.3729	649.9731	1263.4984	1375.2329	1330.1871	702.4678	1756.9065	1461.2385	1.00:0.95:0.78:1.47:1.76:1.47:1.59:1.92:2.19:0.95:1.60:0.99:1.24:1.12:0.99:2.09:2.24:3.75:2.36:2.60:2.31:2.80:1.67:2.84:2.25:2.29:1.06:2.07:2.25:2.17:1.15:2.87:2.39	640.9961	1092.6611	702.89624	1398.2626	1.00:1.70:1.10:2.18	28769	Proliferating cell nuclear antigen OS=Homo sapiens OX=9606 GN=PCNA PE=1 SV=1
3756	TRUE	O76027|ANXA9_HUMAN	53.84	8.12	2	2		0.0	103.84853	0.0	0.0	122.796906	72.51644	139.37645	114.049	74.85651	183.60612	89.56581	0.0	80.037994	80.448166	0.0	139.96019	137.66643	77.21189	0.0	0.0	122.15471	79.63993	202.30493	113.12186	146.09674	0.0	0.0	162.28842	149.07794	0.0	94.27678	169.34865	120.948166	-:64.00:-:-:64.00:64.00:64.00:64.00:64.00:64.00:64.00:-:64.00:64.00:-:64.00:64.00:64.00:-:-:64.00:64.00:64.00:64.00:64.00:-:-:64.00:64.00:-:64.00:64.00:64.00	103.84853	104.71906	108.41452	131.85359	1.00:1.01:1.04:1.27	38364	Annexin A9 OS=Homo sapiens OX=9606 GN=ANXA9 PE=1 SV=3
3825	TRUE	P01909|DQA1_HUMAN	53.76	5.91	2	2		527.8091	817.2654	1109.909	0.0	183.79814	31.486404	0.0	0.0	0.0	390.6262	355.6675	330.12463	284.17786	519.0082	317.45987	167.41823	81.29457	139.53859	0.0	139.54309	50.617836	0.0	173.99318	77.43093	95.34549	34.877937	0.0	48.863396	74.98144	110.79495	188.06125	0.0	191.09076	1.00:1.55:2.10:0.00:0.35:0.06:0.00:0.00:0.00:0.74:0.67:0.63:0.54:0.98:0.60:0.32:0.15:0.26:0.00:0.26:0.10:0.00:0.33:0.15:0.18:0.07:0.00:0.09:0.14:0.21:0.36:0.00:0.36	818.3278	107.64227	366.17737	112.41798	1.00:0.13:0.45:0.14	27805	HLA class II histocompatibility antigen, DQ alpha 1 chain OS=Homo sapiens OX=9606 GN=HLA-DQA1 PE=1 SV=1
4683	TRUE	Q9NQ36|SCUB2_HUMAN	53.71	0.90	1	1		1186.3247	0.0	185.58745	399.75165	0.0	0.0	86.72337	0.0	0.0	0.0	0.0	52.466682	0.0	0.0	0.0	0.0	29.517345	0.0	64.98478	0.0	50.885067	0.0	0.0	60.612667	82.29531	39.973133	74.30404	0.0	98.87502	0.0	75.71444	27.38369	0.0	1.00:0.00:0.16:0.34:0.00:0.00:0.07:0.00:0.00:0.00:0.00:0.04:0.00:0.00:0.00:0.00:0.02:0.00:0.05:0.00:0.04:0.00:0.00:0.05:0.07:0.03:0.06:0.00:0.08:0.00:0.06:0.02:0.00	590.5546	86.72337	52.466682	60.454548	1.00:0.15:0.09:0.10	109957	Signal peptide, CUB and EGF-like domain-containing protein 2 OS=Homo sapiens OX=9606 GN=SCUBE2 PE=1 SV=3
3233	TRUE	Q9BRJ6|CG050_HUMAN	53.70	18.56	2	2		0.0	51.06579	0.0	0.0	136.59161	106.87527	43.732395	75.73501	99.09734	0.0	31.755093	0.0	66.7122	47.684822	0.0	33.440376	88.855064	101.03028	90.19554	32.003544	46.40495	38.90305	0.0	0.0	80.095116	82.6968	23.989628	32.838654	84.71477	68.24987	31.00366	66.90886	55.45157	-:64.00:-:-:64.00:64.00:64.00:64.00:64.00:-:64.00:-:64.00:64.00:-:64.00:64.00:64.00:64.00:64.00:64.00:64.00:-:-:64.00:64.00:64.00:64.00:64.00:64.00:64.00:64.00:64.00	51.06579	92.40633	48.71737	59.79886	1.00:1.81:0.95:1.17	22083	Uncharacterized protein C7orf50 OS=Homo sapiens OX=9606 GN=C7orf50 PE=1 SV=1
4946	TRUE	Q9BRK3|MXRA8_HUMAN	53.63	2.49	1	1		1453.0967	123.4312	775.82996	697.78326	131.64049	141.13724	104.852486	61.281223	36.94661	384.9982	106.62627	342.04526	127.96798	228.89966	347.1762	39.173485	89.65715	45.291756	228.05199	93.23601	125.36778	75.20223	135.6028	74.73055	137.07664	60.56517	103.62773	59.463764	58.561882	90.7111	111.256004	85.07358	63.59803	1.00:0.08:0.53:0.48:0.09:0.10:0.07:0.04:0.03:0.26:0.07:0.24:0.09:0.16:0.24:0.03:0.06:0.03:0.16:0.06:0.09:0.05:0.09:0.05:0.09:0.04:0.07:0.04:0.04:0.06:0.08:0.06:0.04	762.5353	95.17161	256.28558	93.12487	1.00:0.12:0.34:0.12	49132	Matrix remodeling-associated protein 8 OS=Homo sapiens OX=9606 GN=MXRA8 PE=1 SV=1
5124	TRUE	Q9BQC6|RT63_HUMAN	53.62	12.75	1	1		0.0	0.0	13.621185	0.0	0.0	0.0	19.051859	26.195017	12.138553	0.0	0.0	0.0	0.0	9.332606	0.0	0.0	5.378479	0.0	27.849117	49.134514	25.171007	0.0	0.0	11.517535	21.062128	33.675026	29.745567	0.0	21.676058	17.566338	57.263718	0.0	0.0	-:-:64.00:-:-:-:64.00:64.00:64.00:-:-:-:-:64.00:-:-:64.00:-:64.00:64.00:64.00:-:-:64.00:64.00:64.00:64.00:-:64.00:64.00:64.00:-:-	13.621185	19.128475	9.332606	27.276318	1.00:1.40:0.69:2.00	12266	Ribosomal protein 63, mitochondrial OS=Homo sapiens OX=9606 GN=MRPL57 PE=1 SV=1
5479	TRUE	Q8IZ73|RUSD2_HUMAN	53.55	2.94	1	1		0.0	0.0	7.813304	0.0	16.693525	0.0	14.569857	18.023098	11.501474	20.624033	0.0	4.067671	0.0	14.725173	0.0	0.0	21.973545	0.0	0.0	17.237856	24.237677	19.985989	0.0	60.49836	16.021406	17.527702	14.815485	9.753004	22.51378	20.614202	11.638102	20.99376	14.320578	-:-:64.00:-:64.00:-:64.00:64.00:64.00:64.00:-:64.00:-:64.00:-:-:64.00:-:-:64.00:64.00:64.00:-:64.00:64.00:64.00:64.00:64.00:64.00:64.00:64.00:64.00:64.00	7.813304	15.196989	13.138959	20.866531	1.00:1.95:1.68:2.67	61311	Pseudouridylate synthase RPUSD2 OS=Homo sapiens OX=9606 GN=RPUSD2 PE=1 SV=2
1751	TRUE	Q07666|KHDR1_HUMAN	53.34	15.12	6	6	Oxidation (M)	2555.7578	3221.4502	2344.4043	1988.8496	3253.6484	3361.1736	3948.576	3244.042	3298.3403	3542.3577	3867.199	1926.6749	2626.5085	2725.1487	2048.9714	4158.384	3713.0193	3653.9062	4345.018	4252.088	5263.137	3980.646	5624.9355	6952.746	5452.087	4634.683	4558.54	3859.3564	4061.6943	3708.6973	3389.8792	4035.7556	4034.907	1.00:1.26:0.92:0.78:1.27:1.32:1.54:1.27:1.29:1.39:1.51:0.75:1.03:1.07:0.80:1.63:1.45:1.43:1.70:1.66:2.06:1.56:2.20:2.72:2.13:1.81:1.78:1.51:1.59:1.45:1.33:1.58:1.58	2545.6685	3421.156	2829.328	4426.6377	1.00:1.34:1.11:1.74	48227	KH domain-containing, RNA-binding, signal transduction-associated protein 1 OS=Homo sapiens OX=9606 GN=KHDRBS1 PE=1 SV=1
1751	FALSE	Q5VWX1|KHDR2_HUMAN	9.01	2.58	1	1	Oxidation (M)	0.0	39.521137	95.55962	191.80173	0.0	106.9453	148.33328	261.0207	427.8714	314.38373	0.0	506.60376	442.85193	315.00296	663.4811	82.65769	0.0	0.0	133.21626	764.77313	446.8145	0.0	0.0	665.4356	71.73503	848.8684	288.13968	0.0	319.22565	235.12651	94.77722	57.97378	42.689453	-:64.00:64.00:64.00:-:64.00:64.00:64.00:64.00:64.00:-:64.00:64.00:64.00:64.00:64.00:-:-:64.00:64.00:64.00:-:-:64.00:64.00:64.00:64.00:-:64.00:64.00:64.00:64.00:64.00	108.96083	236.04266	448.4647	311.64868	1.00:2.17:4.12:2.86	38927	KH domain-containing, RNA-binding, signal transduction-associated protein 2 OS=Homo sapiens OX=9606 GN=KHDRBS2 PE=1 SV=1
1751	FALSE	O75525|KHDR3_HUMAN	9.01	2.60	1	1	Oxidation (M)	0.0	39.521137	95.55962	191.80173	0.0	106.9453	148.33328	261.0207	427.8714	314.38373	0.0	506.60376	442.85193	315.00296	663.4811	82.65769	0.0	0.0	133.21626	764.77313	446.8145	0.0	0.0	665.4356	71.73503	848.8684	288.13968	0.0	319.22565	235.12651	94.77722	57.97378	42.689453	-:64.00:64.00:64.00:-:64.00:64.00:64.00:64.00:64.00:-:64.00:64.00:64.00:64.00:64.00:-:-:64.00:64.00:64.00:-:-:64.00:64.00:64.00:64.00:-:64.00:64.00:64.00:64.00:64.00	108.96083	236.04266	448.4647	311.64868	1.00:2.17:4.12:2.86	38800	KH domain-containing, RNA-binding, signal transduction-associated protein 3 OS=Homo sapiens OX=9606 GN=KHDRBS3 PE=1 SV=1
5347	TRUE	P15502|ELN_HUMAN	53.26	2.54	1	1		0.0	64.84048	63.50879	101.441795	0.0	0.0	0.0	0.0	8.399231	0.0	28.686308	19.209501	15.2829895	60.407475	0.0	0.0	0.0	17.936926	0.0	0.0	0.0	0.0	0.0	16.24087	19.105448	9.70869	8.702477	0.0	0.0	0.0	6.3270445	0.0	0.0	-:64.00:64.00:64.00:-:-:-:-:64.00:-:64.00:64.00:64.00:64.00:-:-:-:64.00:-:-:-:-:-:64.00:64.00:64.00:64.00:-:-:-:64.00:-:-	76.59702	8.399231	30.896568	13.003576	1.00:0.11:0.40:0.17	68398	Elastin OS=Homo sapiens OX=9606 GN=ELN PE=1 SV=4
4625	TRUE	Q8IZL8|PELP1_HUMAN	53.19	1.24	1	1		0.0	0.0	13.050563	0.0	21.648464	0.0	36.576477	10.9238405	27.663988	0.0	0.0	0.0	38.484505	0.0	67.95087	33.62026	30.988861	0.0	18.892294	10.290632	28.031797	9.354356	0.0	57.58954	24.909828	20.520674	14.9757	25.07387	30.99395	22.521067	13.301527	12.57871	19.984116	-:-:64.00:-:64.00:-:64.00:64.00:64.00:-:-:-:64.00:-:64.00:64.00:64.00:-:64.00:64.00:64.00:64.00:-:64.00:64.00:64.00:64.00:64.00:64.00:64.00:64.00:64.00:64.00	13.050563	24.203192	53.217686	23.351698	1.00:1.85:4.08:1.79	119700	Proline-, glutamic acid- and leucine-rich protein 1 OS=Homo sapiens OX=9606 GN=PELP1 PE=1 SV=2
830	TRUE	P04899|GNAI2_HUMAN	53.14	21.13	11	7	Oxidation (M)	7218.172	3370.4563	4860.9766	3895.6274	2488.6748	2463.5598	2108.815	1612.5701	1381.6144	3582.148	2167.3594	2540.2388	1537.4662	2453.961	2217.8235	2452.753	1336.1497	1538.0372	1725.0925	1508.2966	1685.0613	2685.3564	2943.6619	1758.5507	1955.9749	1698.2666	2027.013	1825.5994	1405.9707	2109.011	1860.2153	2361.5515	1505.2319	1.00:0.47:0.67:0.54:0.34:0.34:0.29:0.22:0.19:0.50:0.30:0.35:0.21:0.34:0.31:0.34:0.19:0.21:0.24:0.21:0.23:0.37:0.41:0.24:0.27:0.24:0.28:0.25:0.19:0.29:0.26:0.33:0.21	4836.308	2034.1575	2416.4995	1921.8325	1.00:0.42:0.50:0.40	40451	Guanine nucleotide-binding protein G(i) subunit alpha-2 OS=Homo sapiens OX=9606 GN=GNAI2 PE=1 SV=3
3709	TRUE	P48061|SDF1_HUMAN	53.05	17.20	2	2		3951.0234	185.09067	2085.883	9405.553	250.93704	201.50629	136.1405	34.26516	30.308088	847.7931	335.00342	498.6004	1259.21	519.5975	3933.5286	38.406334	143.83444	36.47495	356.19467	141.57314	93.14486	62.268417	332.45102	215.82657	205.4028	188.42438	128.1036	0.0	76.54755	106.28796	68.27922	101.102715	0.0	1.00:0.05:0.53:2.38:0.06:0.05:0.03:0.02:0.02:0.21:0.08:0.13:0.32:0.13:1.00:0.02:0.04:0.02:0.09:0.04:0.02:0.02:0.08:0.05:0.05:0.05:0.03:0.00:0.02:0.03:0.02:0.03:0.00	3906.8875	130.63141	1232.2888	143.39516	1.00:0.03:0.32:0.04	10666	Stromal cell-derived factor 1 OS=Homo sapiens OX=9606 GN=CXCL12 PE=1 SV=1
2174	TRUE	Q9H2P0|ADNP_HUMAN	53.04	5.99	4	4		0.0	235.83873	194.88036	184.66231	399.51532	425.8175	409.8861	394.02844	518.728	292.79	316.18976	345.13315	250.85114	268.73932	170.78436	407.81076	864.39825	367.22775	507.72522	555.4651	706.0868	548.4085	353.3782	813.2417	689.8511	590.7456	292.1809	457.56296	418.06332	746.75446	319.3127	491.6874	570.51953	-:64.00:64.00:64.00:64.00:64.00:64.00:64.00:64.00:64.00:64.00:64.00:64.00:64.00:64.00:64.00:64.00:64.00:64.00:64.00:64.00:64.00:64.00:64.00:64.00:64.00:64.00:64.00:64.00:64.00:64.00:64.00:64.00	250.86243	429.5951	283.26736	538.91223	1.00:1.71:1.13:2.15	123563	Activity-dependent neuroprotector homeobox protein OS=Homo sapiens OX=9606 GN=ADNP PE=1 SV=1
3976	TRUE	Q9BZG1|RAB34_HUMAN	52.93	11.58	2	2		98.95333	39.48427	76.63564	90.6719	21.638765	12.916093	23.524487	12.18743	13.629911	41.958405	28.199419	37.720314	31.080114	46.25358	0.0	0.0	26.513777	17.18308	23.404917	18.328081	12.530029	34.77253	60.523285	0.0	25.886383	0.0	20.38067	19.562891	11.2222805	20.000673	21.923857	23.281744	21.528097	1.00:0.40:0.77:0.92:0.22:0.13:0.24:0.12:0.14:0.42:0.28:0.38:0.31:0.47:0.00:0.00:0.27:0.17:0.24:0.19:0.13:0.35:0.61:0.00:0.26:0.00:0.21:0.20:0.11:0.20:0.22:0.24:0.22	76.43629	16.779337	37.042366	23.80282	1.00:0.22:0.48:0.31	29044	Ras-related protein Rab-34 OS=Homo sapiens OX=9606 GN=RAB34 PE=1 SV=1
4267	TRUE	Q6EMK4|VASN_HUMAN	52.86	4.61	2	2		1748.251	219.7985	476.6712	1440.324	74.870964	92.21709	105.319534	112.11299	122.40859	149.66638	452.23212	143.12845	183.51482	161.22408	148.7702	184.73477	101.7165	92.27049	245.17365	144.10818	130.69234	86.679535	344.5641	74.79046	231.75119	99.36311	143.48312	104.59867	91.22658	96.4807	205.48854	88.00726	143.89293	1.00:0.13:0.27:0.82:0.04:0.05:0.06:0.06:0.07:0.09:0.26:0.08:0.10:0.09:0.09:0.11:0.06:0.05:0.14:0.08:0.07:0.05:0.20:0.04:0.13:0.06:0.08:0.06:0.05:0.06:0.12:0.05:0.08	971.26117	101.38583	206.42267	144.94568	1.00:0.10:0.21:0.15	71713	Vasorin OS=Homo sapiens OX=9606 GN=VASN PE=1 SV=1
4400	TRUE	Q9UIK4|DAPK2_HUMAN	52.84	8.92	2	2		0.0	0.0	34.562893	0.0	60.31576	53.701954	44.875557	19.77318	0.0	48.675583	0.0	0.0	30.194023	35.723854	0.0	37.323666	25.55924	40.19148	64.48315	39.294064	147.89507	28.543158	43.64907	51.71662	26.826324	39.577293	49.184055	0.0	40.780243	104.2243	28.29248	51.70147	31.175842	-:-:64.00:-:64.00:64.00:64.00:64.00:-:64.00:-:-:64.00:64.00:-:64.00:64.00:64.00:64.00:64.00:64.00:64.00:64.00:64.00:64.00:64.00:64.00:-:64.00:64.00:64.00:64.00:64.00	34.562893	44.666615	38.19782	50.02456	1.00:1.29:1.11:1.45	42898	Death-associated protein kinase 2 OS=Homo sapiens OX=9606 GN=DAPK2 PE=1 SV=1
4400	FALSE	O43293|DAPK3_HUMAN	36.35	3.52	1	1		0.0	11.952772	0.0	0.0	0.0	0.0	0.0	0.0	6.786435	0.0	20.568613	0.0	10.12136	6.4425178	0.0	0.0	0.0	0.0	0.0	8.127861	0.0	0.0	0.0	0.0	0.0	11.762795	0.0	20.815449	8.19089	16.118427	14.872294	10.53356	19.83798	-:64.00:-:-:-:-:-:-:64.00:-:64.00:-:64.00:64.00:-:-:-:-:-:64.00:-:-:-:-:-:64.00:-:64.00:64.00:64.00:64.00:64.00:64.00	11.952772	6.786435	12.377497	13.782407	1.00:0.57:1.04:1.15	52536	Death-associated protein kinase 3 OS=Homo sapiens OX=9606 GN=DAPK3 PE=1 SV=1
4079	TRUE	Q96RF0|SNX18_HUMAN	52.81	3.18	2	2		1225.7211	673.7292	985.0066	874.6112	273.2832	281.96503	312.07806	232.8187	320.61877	773.14746	436.88535	689.7539	326.13763	385.2448	372.04724	242.68141	170.52144	291.17334	499.05328	221.23265	624.153	361.55847	441.56824	390.20016	437.44467	284.09283	265.5421	170.94116	208.08612	255.6467	371.57407	305.34177	317.42365	1.00:0.55:0.80:0.71:0.22:0.23:0.25:0.19:0.26:0.63:0.36:0.56:0.27:0.31:0.30:0.20:0.14:0.24:0.41:0.18:0.51:0.29:0.36:0.32:0.36:0.23:0.22:0.14:0.17:0.21:0.30:0.25:0.26	939.767	298.30716	534.88727	325.45752	1.00:0.32:0.57:0.35	68894	Sorting nexin-18 OS=Homo sapiens OX=9606 GN=SNX18 PE=1 SV=2
5325	TRUE	Q9UNT1|RBL2B_HUMAN	52.61	6.14	1	1		93.809944	76.088295	118.93023	88.764084	48.092873	39.27778	47.188152	35.05099	20.293953	51.391125	0.0	28.98372	41.799408	48.81592	86.62049	23.257805	33.01478	36.891533	55.721592	36.167362	0.0	52.68169	32.201088	27.632257	25.013634	24.29082	23.15204	28.563349	22.353506	35.312897	38.462837	33.394756	30.574917	1.00:0.81:1.27:0.95:0.51:0.42:0.50:0.37:0.22:0.55:0.00:0.31:0.45:0.52:0.92:0.25:0.35:0.39:0.59:0.39:0.00:0.56:0.34:0.29:0.27:0.26:0.25:0.30:0.24:0.38:0.41:0.36:0.33	94.39814	37.98075	51.522133	32.863934	1.00:0.40:0.55:0.35	26101	Rab-like protein 2B OS=Homo sapiens OX=9606 GN=RABL2B PE=1 SV=1
5325	TRUE	Q9UBK7|RBL2A_HUMAN	52.61	6.14	1	1		93.809944	76.088295	118.93023	88.764084	48.092873	39.27778	47.188152	35.05099	20.293953	51.391125	0.0	28.98372	41.799408	48.81592	86.62049	23.257805	33.01478	36.891533	55.721592	36.167362	0.0	52.68169	32.201088	27.632257	25.013634	24.29082	23.15204	28.563349	22.353506	35.312897	38.462837	33.394756	30.574917	1.00:0.81:1.27:0.95:0.51:0.42:0.50:0.37:0.22:0.55:0.00:0.31:0.45:0.52:0.92:0.25:0.35:0.39:0.59:0.39:0.00:0.56:0.34:0.29:0.27:0.26:0.25:0.30:0.24:0.38:0.41:0.36:0.33	94.39814	37.98075	51.522133	32.863934	1.00:0.40:0.55:0.35	26115	Rab-like protein 2A OS=Homo sapiens OX=9606 GN=RABL2A PE=1 SV=1
5474	TRUE	Q96E52|OMA1_HUMAN	52.56	2.86	1	1		0.0	60.276287	0.0	0.0	51.887207	19.650866	69.448	33.14455	29.482286	55.716553	78.57218	67.89688	53.188213	65.60035	30.301249	58.244858	23.473515	51.509014	77.538994	87.396225	25.524912	40.143147	59.810616	69.247505	29.56268	31.780163	24.31171	21.059128	27.044361	56.57037	85.090706	40.483173	33.07272	-:64.00:-:-:64.00:64.00:64.00:64.00:64.00:64.00:64.00:64.00:64.00:64.00:64.00:64.00:64.00:64.00:64.00:64.00:64.00:64.00:64.00:64.00:64.00:64.00:64.00:64.00:64.00:64.00:64.00:64.00:64.00	60.276287	40.72258	58.545906	46.77021	1.00:0.68:0.97:0.78	60120	Metalloendopeptidase OMA1, mitochondrial OS=Homo sapiens OX=9606 GN=OMA1 PE=1 SV=1
2189	TRUE	Q76M96|CCD80_HUMAN	52.34	6.84	5	5		4133.2627	784.5662	3741.3848	5189.8687	414.81927	952.71545	625.0802	409.97305	520.1858	1925.9502	976.23645	1435.5222	2211.5627	2040.8545	2948.1191	181.8673	1046.6617	323.4066	2010.5717	530.17926	588.869	574.24835	1052.3483	278.55292	686.14905	677.0884	662.5101	467.56546	394.94147	609.62006	172.46672	426.59485	352.85202	1.00:0.19:0.91:1.26:0.10:0.23:0.15:0.10:0.13:0.47:0.24:0.35:0.54:0.49:0.71:0.04:0.25:0.08:0.49:0.13:0.14:0.14:0.25:0.07:0.17:0.16:0.16:0.11:0.10:0.15:0.04:0.10:0.09	3462.2705	584.55475	1923.0409	615.9648	1.00:0.17:0.56:0.18	108174	Coiled-coil domain-containing protein 80 OS=Homo sapiens OX=9606 GN=CCDC80 PE=1 SV=1
3924	TRUE	P49006|MRP_HUMAN	52.24	14.36	2	2		122.90641	162.37277	88.743034	75.07092	428.617	324.1867	683.53253	160.10808	462.37543	111.69537	253.01741	142.27957	180.2275	191.2364	612.5728	544.7396	635.8753	297.79425	449.5123	604.8077	468.34445	452.07172	443.2007	1090.1475	354.15274	444.73883	256.38165	294.05014	497.78952	439.27463	528.44775	466.7475	276.06247	1.00:1.32:0.72:0.61:3.49:2.64:5.56:1.30:3.76:0.91:2.06:1.16:1.47:1.56:4.98:4.43:5.17:2.42:3.66:4.92:3.81:3.68:3.61:8.87:2.88:3.62:2.09:2.39:4.05:3.57:4.30:3.80:2.25	112.273285	411.76395	248.50485	474.67438	1.00:3.67:2.21:4.23	19529	MARCKS-related protein OS=Homo sapiens OX=9606 GN=MARCKSL1 PE=1 SV=2
330	TRUE	Q9Y6C2|EMIL1_HUMAN	52.08	31.50	23	23	Carbamidomethylation	18308.764	7668.017	7545.638	22809.586	2918.8525	5262.3955	3084.0693	2037.8185	3825.755	10736.92	7722.153	9464.835	9425.115	4974.7275	36361.047	2185.898	3788.7783	3631.2817	4236.865	5778.1807	6129.786	4809.2886	6742.44	3842.2742	6220.2637	4496.911	4025.2112	4841.402	2251.06	4403.046	3724.63	3241.3945	3816.1719	1.00:0.42:0.41:1.25:0.16:0.29:0.17:0.11:0.21:0.59:0.42:0.52:0.51:0.27:1.99:0.12:0.21:0.20:0.23:0.32:0.33:0.26:0.37:0.21:0.34:0.25:0.22:0.26:0.12:0.24:0.20:0.18:0.21	14083.001	3425.778	13114.133	4342.493	1.00:0.24:0.93:0.31	106695	EMILIN-1 OS=Homo sapiens OX=9606 GN=EMILIN1 PE=1 SV=3
4979	TRUE	P06276|CHLE_HUMAN	51.97	1.83	1	1		434.67352	104.43233	303.19043	1001.3629	44.377617	120.56395	55.042187	65.843414	91.7659	69.58467	136.68892	55.573025	72.00098	88.7585	0.0	135.23235	24.539988	66.78348	90.702576	44.176003	35.725117	54.477936	36.291267	39.915558	36.783768	0.0	58.109116	25.501842	35.98976	33.120213	76.16963	18.75989	75.00482	1.00:0.24:0.70:2.30:0.10:0.28:0.13:0.15:0.21:0.16:0.31:0.13:0.17:0.20:0.00:0.31:0.06:0.15:0.21:0.10:0.08:0.13:0.08:0.09:0.08:0.00:0.13:0.06:0.08:0.08:0.18:0.04:0.17	460.9148	75.518616	84.52122	52.193134	1.00:0.16:0.18:0.11	68418	Cholinesterase OS=Homo sapiens OX=9606 GN=BCHE PE=1 SV=1
4491	TRUE	Q8IX04|UEVLD_HUMAN	51.76	2.76	1	1		0.0	28.946651	0.0	0.0	16.197369	64.32832	19.83481	33.255245	26.167723	35.717487	0.0	0.0	20.771404	20.366037	100.28615	30.993826	35.751465	28.432175	40.84025	48.386177	67.27235	22.180002	0.0	0.0	39.657257	49.864094	42.082447	38.754032	0.0	42.007538	24.670033	25.088129	29.67054	-:64.00:-:-:64.00:64.00:64.00:64.00:64.00:64.00:-:-:64.00:64.00:64.00:64.00:64.00:64.00:64.00:64.00:64.00:64.00:-:-:64.00:64.00:64.00:64.00:-:64.00:64.00:64.00:64.00	28.946651	31.956694	44.28527	37.710022	1.00:1.10:1.53:1.30	52264	Ubiquitin-conjugating enzyme E2 variant 3 OS=Homo sapiens OX=9606 GN=UEVLD PE=1 SV=2
4845	TRUE	Q9H8H0|NOL11_HUMAN	51.67	2.64	1	1		0.0	0.0	29.456944	0.0	83.46726	101.43335	31.716707	0.0	26.050236	28.81467	0.0	0.0	31.39455	31.046127	0.0	31.632164	43.9394	61.738712	28.019585	62.901894	33.759327	39.895615	0.0	35.17935	22.479458	26.775072	17.300175	32.882187	32.025497	96.613434	26.724655	44.013508	0.0	-:-:64.00:-:64.00:64.00:64.00:-:64.00:64.00:-:-:64.00:64.00:-:64.00:64.00:64.00:64.00:64.00:64.00:64.00:-:64.00:64.00:64.00:64.00:64.00:64.00:64.00:64.00:64.00:-	29.456944	60.66689	30.41845	39.7425	1.00:2.06:1.03:1.35	81124	Nucleolar protein 11 OS=Homo sapiens OX=9606 GN=NOL11 PE=1 SV=1
3880	TRUE	P51606|RENBP_HUMAN	51.65	7.19	2	2		674.85504	370.5701	508.3936	252.0669	107.17116	82.74945	124.6115	66.154106	147.15805	336.78815	143.32433	159.72748	104.477516	165.10313	168.00966	84.184906	114.170334	127.535805	90.70321	43.544	142.37698	200.03189	106.73	110.30342	110.97978	54.93327	55.116528	87.733864	204.51534	101.53149	140.88516	149.83896	143.13155	1.00:0.55:0.75:0.37:0.16:0.12:0.18:0.10:0.22:0.50:0.21:0.24:0.15:0.24:0.25:0.12:0.17:0.19:0.13:0.06:0.21:0.30:0.16:0.16:0.16:0.08:0.08:0.13:0.30:0.15:0.21:0.22:0.21	451.4714	105.56885	179.57172	121.673096	1.00:0.23:0.40:0.27	47747	N-acylglucosamine 2-epimerase OS=Homo sapiens OX=9606 GN=RENBP PE=1 SV=3
1502	TRUE	Q9H773|DCTP1_HUMAN	51.40	44.12	7	7		341.80566	323.9919	386.51697	400.99387	1876.5637	808.92017	1009.1833	1038.1979	751.89136	244.66748	570.23596	785.4675	745.68024	798.09796	733.63995	637.5588	2110.293	1419.1044	892.20856	2116.1265	2768.222	1590.5239	835.0797	1139.0632	907.3908	1363.2019	694.065	1290.5231	1746.8359	1149.2471	1409.4148	1566.5708	860.9217	1.00:0.95:1.13:1.17:5.49:2.37:2.95:3.04:2.20:0.72:1.67:2.30:2.18:2.33:2.15:1.87:6.17:4.15:2.61:6.19:8.10:4.65:2.44:3.33:2.65:3.99:2.03:3.78:5.11:3.36:4.12:4.58:2.52	441.0632	1105.0084	686.7459	1371.2095	1.00:2.51:1.56:3.11	18681	dCTP pyrophosphatase 1 OS=Homo sapiens OX=9606 GN=DCTPP1 PE=1 SV=1
5183	TRUE	Q7Z569|BRAP_HUMAN	51.40	2.03	1	1		0.0	39.882954	0.0	0.0	31.36626	51.4372	0.0	26.488913	31.03112	0.0	21.917513	55.22799	42.64604	26.699049	57.448082	22.8285	36.10024	43.84691	40.150005	39.823345	0.0	29.58023	0.0	51.51827	31.990957	30.147305	30.36664	43.72005	22.56567	39.359264	17.348495	20.05645	38.361042	-:64.00:-:-:64.00:64.00:-:64.00:64.00:-:64.00:64.00:64.00:64.00:64.00:64.00:64.00:64.00:64.00:64.00:-:64.00:-:64.00:64.00:64.00:64.00:64.00:64.00:64.00:64.00:64.00:64.00	39.882954	35.08087	40.787735	33.61021	1.00:0.88:1.02:0.84	67305	BRCA1-associated protein OS=Homo sapiens OX=9606 GN=BRAP PE=1 SV=2
3297	TRUE	P0DP02|HVC33_HUMAN	50.95	11.11	2	1		6970.908	187.63591	968.4818	4876.932	300.5988	470.4124	202.65182	83.36499	81.3842	487.50504	343.79636	752.9909	483.30972	478.464	879.117	94.733826	270.95908	73.97422	666.37103	70.087166	126.43274	134.09473	197.58353	104.40298	135.19383	60.183006	90.204094	87.256546	118.88088	326.08722	125.6237	125.555046	129.05228	1.00:0.03:0.14:0.70:0.04:0.07:0.03:0.02:0.02:0.07:0.05:0.11:0.07:0.07:0.13:0.02:0.04:0.02:0.10:0.02:0.02:0.02:0.03:0.02:0.02:0.02:0.02:0.02:0.02:0.05:0.02:0.02:0.02	3250.9895	227.68245	570.86383	163.14867	1.00:0.07:0.18:0.05	12989	Immunoglobulin heavy variable 3-30-3 OS=Homo sapiens OX=9606 GN=IGHV3-30-3 PE=1 SV=1
3297	TRUE	P01768|HV330_HUMAN	50.95	11.11	2	1		6970.908	187.63591	968.4818	4876.932	300.5988	470.4124	202.65182	83.36499	81.3842	487.50504	343.79636	752.9909	483.30972	478.464	879.117	94.733826	270.95908	73.97422	666.37103	70.087166	126.43274	134.09473	197.58353	104.40298	135.19383	60.183006	90.204094	87.256546	118.88088	326.08722	125.6237	125.555046	129.05228	1.00:0.03:0.14:0.70:0.04:0.07:0.03:0.02:0.02:0.07:0.05:0.11:0.07:0.07:0.13:0.02:0.04:0.02:0.10:0.02:0.02:0.02:0.03:0.02:0.02:0.02:0.02:0.02:0.02:0.05:0.02:0.02:0.02	3250.9895	227.68245	570.86383	163.14867	1.00:0.07:0.18:0.05	12947	Immunoglobulin heavy variable 3-30 OS=Homo sapiens OX=9606 GN=IGHV3-30 PE=1 SV=2
3297	TRUE	P01772|HV333_HUMAN	50.95	11.11	2	1		6970.908	187.63591	968.4818	4876.932	300.5988	470.4124	202.65182	83.36499	81.3842	487.50504	343.79636	752.9909	483.30972	478.464	879.117	94.733826	270.95908	73.97422	666.37103	70.087166	126.43274	134.09473	197.58353	104.40298	135.19383	60.183006	90.204094	87.256546	118.88088	326.08722	125.6237	125.555046	129.05228	1.00:0.03:0.14:0.70:0.04:0.07:0.03:0.02:0.02:0.07:0.05:0.11:0.07:0.07:0.13:0.02:0.04:0.02:0.10:0.02:0.02:0.02:0.03:0.02:0.02:0.02:0.02:0.02:0.02:0.05:0.02:0.02:0.02	3250.9895	227.68245	570.86383	163.14867	1.00:0.07:0.18:0.05	13074	Immunoglobulin heavy variable 3-33 OS=Homo sapiens OX=9606 GN=IGHV3-33 PE=1 SV=2
3297	TRUE	P0DP03|HVC05_HUMAN	50.95	11.11	2	1		6970.908	187.63591	968.4818	4876.932	300.5988	470.4124	202.65182	83.36499	81.3842	487.50504	343.79636	752.9909	483.30972	478.464	879.117	94.733826	270.95908	73.97422	666.37103	70.087166	126.43274	134.09473	197.58353	104.40298	135.19383	60.183006	90.204094	87.256546	118.88088	326.08722	125.6237	125.555046	129.05228	1.00:0.03:0.14:0.70:0.04:0.07:0.03:0.02:0.02:0.07:0.05:0.11:0.07:0.07:0.13:0.02:0.04:0.02:0.10:0.02:0.02:0.02:0.03:0.02:0.02:0.02:0.02:0.02:0.02:0.05:0.02:0.02:0.02	3250.9895	227.68245	570.86383	163.14867	1.00:0.07:0.18:0.05	12947	Immunoglobulin heavy variable 3-30-5 OS=Homo sapiens OX=9606 GN=IGHV3-30-5 PE=3 SV=1
3422	TRUE	Q15057|ACAP2_HUMAN	50.74	6.04	3	3		514.95337	313.22507	441.93976	529.81714	201.9347	319.78177	181.28812	152.8606	128.20186	222.53764	213.74733	244.18169	350.11526	274.7819	153.49268	164.764	149.57994	157.07101	252.22765	222.61807	149.32275	245.25378	206.69022	126.85513	146.45999	148.97774	141.19276	153.6993	128.52782	262.72043	212.11908	203.58374	203.9748	1.00:0.61:0.86:1.03:0.39:0.62:0.35:0.30:0.25:0.43:0.42:0.47:0.68:0.53:0.30:0.32:0.29:0.31:0.49:0.43:0.29:0.48:0.40:0.25:0.28:0.29:0.27:0.30:0.25:0.51:0.41:0.40:0.40	473.04102	196.81342	264.29205	186.47495	1.00:0.42:0.56:0.39	88029	Arf-GAP with coiled-coil, ANK repeat and PH domain-containing protein 2 OS=Homo sapiens OX=9606 GN=ACAP2 PE=1 SV=3
4666	TRUE	Q9HBE1|PATZ1_HUMAN	50.65	2.18	1	1		0.0	22.236969	0.0	0.0	21.822954	31.043491	25.537495	37.079098	41.00317	43.93459	0.0	0.0	40.832405	0.0	0.0	37.00136	43.151924	43.214302	0.0	26.690262	53.27133	0.0	66.60954	41.633854	39.221462	42.19683	0.0	14.372866	0.0	45.19155	0.0	26.369291	0.0	-:64.00:-:-:64.00:64.00:64.00:64.00:64.00:64.00:-:-:64.00:-:-:64.00:64.00:64.00:-:64.00:64.00:-:64.00:64.00:64.00:64.00:-:64.00:-:64.00:-:64.00:-	22.236969	31.297241	42.3835	39.91038	1.00:1.41:1.91:1.79	74060	POZ-, AT hook-, and zinc finger-containing protein 1 OS=Homo sapiens OX=9606 GN=PATZ1 PE=1 SV=1
3679	TRUE	Q14534|ERG1_HUMAN	50.46	5.40	2	2		0.0	104.17714	0.0	0.0	78.46508	69.14287	62.13474	82.78676	123.99147	0.0	89.20082	101.60733	258.72095	97.683	61.186253	179.4061	67.160355	292.14252	44.701244	133.0658	112.90635	45.715065	51.472153	68.883736	147.83736	64.022575	29.615915	192.082	88.694824	28.372017	48.47888	50.139435	112.07616	-:64.00:-:-:64.00:64.00:64.00:64.00:64.00:-:64.00:64.00:64.00:64.00:64.00:64.00:64.00:64.00:64.00:64.00:64.00:64.00:64.00:64.00:64.00:64.00:64.00:64.00:64.00:64.00:64.00:64.00:64.00	104.17714	88.07287	152.70583	112.89209	1.00:0.85:1.47:1.08	63923	Squalene monooxygenase OS=Homo sapiens OX=9606 GN=SQLE PE=1 SV=3
4595	TRUE	Q53GD3|CTL4_HUMAN	50.44	1.97	1	1		0.0	0.0	49.35329	0.0	106.69848	141.48184	44.72799	48.920624	92.35631	32.662537	188.3702	38.880432	166.76665	0.0	157.77974	14.550917	169.91025	28.306974	44.51699	61.25219	114.704765	42.48221	0.0	67.182014	25.946297	93.36207	38.077923	187.88045	121.13624	56.064667	56.44767	94.50268	214.75098	-:-:64.00:-:64.00:64.00:64.00:64.00:64.00:64.00:64.00:64.00:64.00:-:64.00:64.00:64.00:64.00:64.00:64.00:64.00:64.00:-:64.00:64.00:64.00:64.00:64.00:64.00:64.00:64.00:64.00:64.00	49.35329	86.83705	116.89191	84.1809	1.00:1.76:2.37:1.71	79254	Choline transporter-like protein 4 OS=Homo sapiens OX=9606 GN=SLC44A4 PE=1 SV=2
518	TRUE	Q15746|MYLK_HUMAN	50.37	12.07	18	18		4636.354	2212.949	2389.2148	2408.5256	1285.2305	791.065	1103.9104	658.552	925.38715	2704.631	2648.7515	1633.2974	1125.8262	1168.5115	1447.0525	1054.3132	1333.1641	811.63696	1592.4966	1091.6226	1253.8497	1158.0764	1535.2903	1363.4397	1202.4132	804.92084	888.54596	1816.644	631.5888	947.8454	1069.4016	1051.9412	1200.7399	1.00:0.48:0.52:0.52:0.28:0.17:0.24:0.14:0.20:0.58:0.57:0.35:0.24:0.25:0.31:0.23:0.29:0.18:0.34:0.24:0.27:0.25:0.33:0.29:0.26:0.17:0.19:0.39:0.14:0.20:0.23:0.23:0.26	2911.7607	952.82904	1788.0117	1155.9961	1.00:0.33:0.61:0.40	210715	Myosin light chain kinase, smooth muscle OS=Homo sapiens OX=9606 GN=MYLK PE=1 SV=4
2084	TRUE	P51452|DUS3_HUMAN	50.36	41.62	6	6		3090.08	1869.2839	2426.7534	2074.2644	1411.8433	1491.4009	1246.9471	1289.8021	977.94385	2005.9845	1851.7935	1666.3657	1473.183	1484.7168	2137.3364	1582.9606	1399.5067	1058.8744	1679.7633	967.2432	1047.4504	1426.2202	1533.5901	884.7555	1207.203	1189.5012	1185.4559	1298.1464	1328.8759	1529.8401	1815.0533	1101.5906	1273.9884	1.00:0.60:0.79:0.67:0.46:0.48:0.40:0.42:0.32:0.65:0.60:0.54:0.48:0.48:0.69:0.51:0.45:0.34:0.54:0.31:0.34:0.46:0.50:0.29:0.39:0.38:0.38:0.42:0.43:0.50:0.59:0.36:0.41	2398.7422	1283.5874	1769.8967	1306.1122	1.00:0.54:0.74:0.54	20478	Dual specificity protein phosphatase 3 OS=Homo sapiens OX=9606 GN=DUSP3 PE=1 SV=1
2958	TRUE	P50281|MMP14_HUMAN	50.26	6.01	3	3	Oxidation (M)	1336.2103	282.70566	1086.925	2203.5334	328.61566	384.83282	287.0698	175.35051	80.94251	632.9967	294.11676	762.7483	475.0183	494.13007	1096.3594	115.09467	324.8145	186.9457	379.49805	311.1336	283.12164	310.82846	265.04767	242.6532	250.81554	233.69157	217.08112	273.81476	223.09479	319.52795	191.3105	206.25732	292.96445	1.00:0.21:0.81:1.65:0.25:0.29:0.21:0.13:0.06:0.47:0.22:0.57:0.36:0.37:0.82:0.09:0.24:0.14:0.28:0.23:0.21:0.23:0.20:0.18:0.19:0.17:0.16:0.20:0.17:0.24:0.14:0.15:0.22	1227.3436	275.45428	625.89496	257.09418	1.00:0.22:0.51:0.21	65894	Matrix metalloproteinase-14 OS=Homo sapiens OX=9606 GN=MMP14 PE=1 SV=3
1212	TRUE	Q6IBS0|TWF2_HUMAN	50.22	37.25	10	9		5487.925	2609.644	3887.3008	4215.8623	1453.6687	1682.9202	1856.7341	1186.3457	1671.8792	2262.8965	2468.9617	3187.9395	1642.1692	2361.4246	1419.7673	1426.5945	1512.8572	1440.7488	2143.4482	1795.008	1381.1127	1923.7198	2921.335	994.9633	1903.9785	1257.7114	2027.8368	1308.6775	1569.211	1834.5686	1624.0957	1852.5397	2145.419	1.00:0.48:0.71:0.77:0.26:0.31:0.34:0.22:0.30:0.41:0.45:0.58:0.30:0.43:0.26:0.26:0.28:0.26:0.39:0.33:0.25:0.35:0.53:0.18:0.35:0.23:0.37:0.24:0.29:0.33:0.30:0.34:0.39	4050.183	1570.3096	2223.8599	1725.7681	1.00:0.39:0.55:0.43	39548	Twinfilin-2 OS=Homo sapiens OX=9606 GN=TWF2 PE=1 SV=2
3450	TRUE	Q14244|MAP7_HUMAN	50.21	2.94	2	2		59.55982	70.37885	38.674145	51.684563	198.54312	118.404274	274.71216	330.90216	357.17383	0.0	106.844635	39.064785	249.6279	89.641594	80.58672	178.3221	337.82104	137.00592	332.14856	359.04596	425.41122	166.75775	125.36597	621.98096	184.30887	286.79724	197.09238	238.47014	323.60626	121.744644	166.89516	175.86932	247.87384	1.00:1.18:0.65:0.87:3.33:1.99:4.61:5.56:6.00:0.00:1.79:0.66:4.19:1.51:1.35:2.99:5.67:2.30:5.58:6.03:7.14:2.80:2.10:10.44:3.09:4.82:3.31:4.00:5.43:2.04:2.80:2.95:4.16	91.2443	275.529	128.09749	257.02875	1.00:3.02:1.40:2.82	84052	Ensconsin OS=Homo sapiens OX=9606 GN=MAP7 PE=1 SV=1
986	TRUE	P15121|ALDR_HUMAN	50.18	40.51	8	8	Oxidation (M)	23842.701	5757.7627	7213.699	2695.5713	715.42456	1166.3308	2024.2627	373.6444	525.5728	3023.0063	1043.0736	2240.314	1193.5736	1734.4058	2057.2102	2591.6191	1457.0433	791.22046	1656.9083	390.41492	1571.3423	1639.1273	2935.3037	996.8003	1438.353	774.06903	1080.843	818.1366	979.32324	1608.634	964.5234	1429.322	1648.4608	1.00:0.24:0.30:0.11:0.03:0.05:0.08:0.02:0.02:0.13:0.04:0.09:0.05:0.07:0.09:0.11:0.06:0.03:0.07:0.02:0.07:0.07:0.12:0.04:0.06:0.03:0.05:0.03:0.04:0.07:0.04:0.06:0.07	9877.434	1056.482	1881.9307	1376.1914	1.00:0.11:0.19:0.14	35853	Aldo-keto reductase family 1 member B1 OS=Homo sapiens OX=9606 GN=AKR1B1 PE=1 SV=3
267	TRUE	P09960|LKHA4_HUMAN	50.14	46.15	24	24	Oxidation (M)	9699.936	6417.6484	10447.704	3326.3372	2768.7654	2900.6528	3211.6477	2166.6064	1977.502	5695.4478	2764.0767	4097.9043	3176.4395	3246.8901	3558.018	2647.5576	2349.7295	2639.21	2209.2769	2326.5847	2646.45	3581.1455	3761.1157	2560.7896	2470.3472	2024.0784	2153.5542	1939.4656	1375.4646	4403.6655	1920.0398	2898.2717	2840.6045	1.00:0.66:1.08:0.34:0.29:0.30:0.33:0.22:0.20:0.59:0.28:0.42:0.33:0.33:0.37:0.27:0.24:0.27:0.23:0.24:0.27:0.37:0.39:0.26:0.25:0.21:0.22:0.20:0.14:0.45:0.20:0.30:0.29	7523.0054	2605.035	3782.771	2597.075	1.00:0.35:0.50:0.35	69285	Leukotriene A-4 hydrolase OS=Homo sapiens OX=9606 GN=LTA4H PE=1 SV=2
1484	TRUE	Q8IV08|PLD3_HUMAN	50.03	22.24	8	8		11234.442	4120.823	14692.529	2491.1008	892.3069	1262.6118	1908.4509	1318.2017	1124.7094	4988.8403	949.6887	3376.8928	1481.245	4458.6196	3766.4888	1351.3667	781.72327	1500.2294	1094.2994	1142.8794	1798.7642	1265.7517	1128.7092	1756.9948	1148.0032	958.70514	1966.8883	770.39514	938.4622	1394.5669	1975.4082	2781.407	2071.9536	1.00:0.37:1.31:0.22:0.08:0.11:0.17:0.12:0.10:0.44:0.08:0.30:0.13:0.40:0.34:0.12:0.07:0.13:0.10:0.10:0.16:0.11:0.10:0.16:0.10:0.09:0.18:0.07:0.08:0.12:0.18:0.25:0.18	8718.559	1495.3903	3540.8162	1537.1893	1.00:0.17:0.41:0.18	54705	5'-3' exonuclease PLD3 OS=Homo sapiens OX=9606 GN=PLD3 PE=1 SV=1
5313	TRUE	A0A075B6J9|LV218_HUMAN	49.99	11.02	1	1		12887.197	52.94601	94.49504	0.0	63.138386	36.55875	0.0	27.560091	0.0	0.0	15.242227	0.0	0.0	0.0	0.0	25.30627	0.0	30.864767	155.55869	0.0	0.0	52.592003	145.98618	49.00976	149.00964	0.0	0.0	28.131897	0.0	52.750416	69.45216	24.412249	38.68096	1.00:0.02:0.02:0.00:0.02:0.02:0.00:0.02:0.00:0.00:0.02:0.00:0.00:0.00:0.00:0.02:0.00:0.02:0.02:0.00:0.00:0.02:0.02:0.02:0.02:0.00:0.00:0.02:0.00:0.02:0.02:0.02:0.02	4344.8794	42.419075	15.242227	68.47958	1.00:0.02:0.02:0.02	12412	Immunoglobulin lambda variable 2-18 OS=Homo sapiens OX=9606 GN=IGLV2-18 PE=3 SV=2
4204	TRUE	P78545|ELF3_HUMAN	49.99	3.50	1	1		74.06472	0.0	0.0	0.0	74.75649	160.81505	39.81772	67.0317	40.937492	0.0	0.0	42.39883	47.880882	68.79357	73.79029	0.0	98.69924	48.917316	36.39811	53.574295	86.65462	59.69475	17.931858	144.99342	35.662903	93.9605	74.18546	76.42185	93.27472	109.16707	65.861984	37.82982	78.57943	1.00:0.00:0.00:0.00:1.01:2.17:0.54:0.91:0.55:0.00:0.00:0.57:0.65:0.93:1.00:0.00:1.33:0.66:0.49:0.72:1.17:0.81:0.24:1.96:0.48:1.27:1.00:1.03:1.26:1.47:0.89:0.51:1.06	74.06472	76.67169	58.215893	71.28278	1.00:1.04:0.79:0.96	41454	ETS-related transcription factor Elf-3 OS=Homo sapiens OX=9606 GN=ELF3 PE=1 SV=1
35	TRUE	Q05707|COEA1_HUMAN	49.96	42.87	67	67	Oxidation (M)	73407.76	14147.474	28206.55	52394.25	5449.5156	5560.651	12080.4	5420.5493	7299.3257	25934.576	14426.128	12658.066	4656.3213	7651.677	22399.877	5266.966	7406.8975	5408.384	13298.617	3932.4492	6376.9004	8004.3447	12682.026	6726.467	9819.334	5319.29	8952.874	4991.799	7037.6045	4049.8906	12284.528	7518.6865	3219.6108	1.00:0.19:0.38:0.71:0.07:0.08:0.16:0.07:0.10:0.35:0.20:0.17:0.06:0.10:0.31:0.07:0.10:0.07:0.18:0.05:0.09:0.11:0.17:0.09:0.13:0.07:0.12:0.07:0.10:0.06:0.17:0.10:0.04	42039.008	7162.089	14621.107	7349.815	1.00:0.17:0.35:0.17	193515	Collagen alpha-1(XIV) chain OS=Homo sapiens OX=9606 GN=COL14A1 PE=1 SV=3
5673	TRUE	Q8TBA6|GOGA5_HUMAN	49.85	2.19	1	1		0.0	33.934013	0.0	0.0	22.852324	0.0	22.220936	0.0	47.60067	23.067577	37.188572	0.0	47.582478	35.533943	0.0	43.65467	45.885876	46.59843	25.889355	38.97305	26.676064	22.872723	0.0	37.703495	23.297043	15.566366	40.92925	39.989388	15.7179575	35.91627	24.16228	27.789373	44.257183	-:64.00:-:-:64.00:-:64.00:-:64.00:64.00:64.00:-:64.00:64.00:-:64.00:64.00:64.00:64.00:64.00:64.00:64.00:-:64.00:64.00:64.00:64.00:64.00:64.00:64.00:64.00:64.00:64.00	33.934013	30.89131	35.843143	32.69875	1.00:0.91:1.06:0.96	83024	Golgin subfamily A member 5 OS=Homo sapiens OX=9606 GN=GOLGA5 PE=1 SV=3
2734	TRUE	Q86X83|COMD2_HUMAN	49.83	36.18	4	4		1775.6149	435.60495	1496.0338	1255.7694	455.10132	531.88464	276.13626	250.87689	181.67026	630.93994	170.10623	250.53252	562.49194	630.78143	922.20447	111.47162	293.48956	298.8815	347.81302	242.11958	139.93068	374.6831	265.94528	228.87048	230.46973	201.94174	198.2395	203.6346	215.44838	287.016	177.6778	305.19617	388.09482	1.00:0.25:0.84:0.71:0.26:0.30:0.16:0.14:0.10:0.36:0.10:0.14:0.32:0.36:0.52:0.06:0.17:0.17:0.20:0.14:0.08:0.21:0.15:0.13:0.13:0.11:0.11:0.11:0.12:0.16:0.10:0.17:0.22	1240.7559	351.311	564.9031	263.84552	1.00:0.28:0.46:0.21	22745	COMM domain-containing protein 2 OS=Homo sapiens OX=9606 GN=COMMD2 PE=1 SV=2
4629	TRUE	Q969P0|IGSF8_HUMAN	49.82	3.92	1	1		0.0	71.55549	0.0	0.0	56.578094	76.514755	42.434853	113.7454	54.176514	0.0	107.24889	29.363771	0.0	0.0	0.0	64.11065	59.61509	54.11732	53.649055	47.81271	37.931423	40.216534	52.73198	50.073406	34.796886	62.856907	0.0	114.34368	48.04728	67.362724	66.94329	77.61984	85.29165	-:64.00:-:-:64.00:64.00:64.00:64.00:64.00:-:64.00:64.00:-:-:-:64.00:64.00:64.00:64.00:64.00:64.00:64.00:64.00:64.00:64.00:64.00:-:64.00:64.00:64.00:64.00:64.00:64.00	71.55549	68.689926	68.306335	59.85414	1.00:0.96:0.95:0.84	65034	Immunoglobulin superfamily member 8 OS=Homo sapiens OX=9606 GN=IGSF8 PE=1 SV=1
4502	TRUE	Q9UJX2|CDC23_HUMAN	49.79	2.18	1	1		0.0	0.0	26.39282	0.0	51.829575	71.4511	29.855476	0.0	15.973878	56.72849	11.396076	38.686745	0.0	41.160385	137.86452	16.529459	33.546535	23.430092	29.935755	35.72128	42.388527	32.06791	25.238083	32.111805	22.652134	16.64086	16.551422	27.488668	20.254503	36.250587	0.0	33.080936	0.0	-:-:64.00:-:64.00:64.00:64.00:-:64.00:64.00:64.00:64.00:-:64.00:64.00:64.00:64.00:64.00:64.00:64.00:64.00:64.00:64.00:64.00:64.00:64.00:64.00:64.00:64.00:64.00:-:64.00:-	26.39282	42.277508	57.167244	27.743034	1.00:1.60:2.17:1.05	68834	Cell division cycle protein 23 homolog OS=Homo sapiens OX=9606 GN=CDC23 PE=1 SV=3
1200	TRUE	P08185|CBG_HUMAN	49.70	21.98	9	6		22611.373	748.95184	3643.9897	21248.666	921.9844	1877.2128	849.5394	298.21045	405.83026	1629.6853	1233.7836	1286.07	3143.211	2088.3909	2080.505	279.01263	1242.6194	370.7244	1443.4323	299.14096	249.97461	796.59705	1383.4962	291.24524	693.04724	254.8075	494.0605	463.53912	462.1115	904.7715	435.2768	615.5769	508.7539	1.00:0.03:0.16:0.94:0.04:0.08:0.04:0.02:0.02:0.07:0.05:0.06:0.14:0.09:0.09:0.02:0.05:0.02:0.06:0.02:0.02:0.04:0.06:0.02:0.03:0.02:0.02:0.02:0.02:0.04:0.02:0.03:0.02	12063.245	870.5555	1910.2743	621.56604	1.00:0.07:0.16:0.05	45141	Corticosteroid-binding globulin OS=Homo sapiens OX=9606 GN=SERPINA6 PE=1 SV=1
3776	TRUE	Q7Z5L9|I2BP2_HUMAN	49.56	3.75	1	1		0.0	15.415997	0.0	0.0	14.870803	0.0	0.0	15.903522	18.048714	0.0	0.0	0.0	12.22412	0.0	0.0	23.318398	17.717289	14.893707	0.0	0.0	0.0	0.0	0.0	0.0	15.671036	26.233356	0.0	15.453382	8.589842	11.035323	13.185758	19.251589	24.294954	-:64.00:-:-:64.00:-:-:64.00:64.00:-:-:-:64.00:-:-:64.00:64.00:64.00:-:-:-:-:-:-:64.00:64.00:-:64.00:64.00:64.00:64.00:64.00:64.00	15.415997	16.274345	12.22412	17.240421	1.00:1.06:0.79:1.12	61025	Interferon regulatory factor 2-binding protein 2 OS=Homo sapiens OX=9606 GN=IRF2BP2 PE=1 SV=2
5160	TRUE	Q9Y279|VSIG4_HUMAN	49.45	2.51	1	1		1228.7246	85.44982	804.13574	826.203	54.238514	86.05013	0.0	63.034573	82.32088	259.8144	56.146862	281.02405	301.8796	293.66443	272.52585	59.710953	40.898033	59.77972	215.38724	51.079777	65.610855	46.71973	97.939514	0.0	0.0	66.88162	68.178276	84.7401	56.166866	101.40129	91.064415	39.8516	0.0	1.00:0.07:0.65:0.67:0.04:0.07:0.00:0.05:0.07:0.21:0.05:0.23:0.25:0.24:0.22:0.05:0.03:0.05:0.18:0.04:0.05:0.04:0.08:0.00:0.00:0.05:0.06:0.07:0.05:0.08:0.07:0.03:0.00	736.1283	71.411026	244.17586	76.360664	1.00:0.10:0.33:0.10	43987	V-set and immunoglobulin domain-containing protein 4 OS=Homo sapiens OX=9606 GN=VSIG4 PE=1 SV=1
5570	TRUE	Q6GTX8|LAIR1_HUMAN	49.37	4.53	1	1		688.7556	362.47333	478.29196	360.93152	81.73908	90.23629	115.0094	70.08975	125.282234	155.55711	145.44052	262.69138	158.52719	195.88991	131.47913	33.545044	80.48764	174.7464	166.9079	109.27716	73.249855	184.72296	206.18799	36.36767	146.69778	81.273865	158.7395	68.96803	105.84281	132.47939	125.24935	139.8528	163.9839	1.00:0.53:0.69:0.52:0.12:0.13:0.17:0.10:0.18:0.23:0.21:0.38:0.23:0.28:0.19:0.05:0.12:0.25:0.24:0.16:0.11:0.27:0.30:0.05:0.21:0.12:0.23:0.10:0.15:0.19:0.18:0.20:0.24	472.6131	96.47135	174.93088	121.58778	1.00:0.20:0.37:0.26	31469	Leukocyte-associated immunoglobulin-like receptor 1 OS=Homo sapiens OX=9606 GN=LAIR1 PE=1 SV=2
5075	TRUE	Q96S55|WRIP1_HUMAN	49.36	1.95	1	1		0.0	0.0	30.09477	0.0	0.0	34.007214	57.181885	120.64287	72.01176	0.0	0.0	36.286114	57.938282	32.582764	66.927345	30.405954	15.212364	0.0	31.168333	94.509514	63.712666	0.0	0.0	107.969284	80.42077	88.96274	59.543564	0.0	105.69742	53.85947	45.9421	25.30977	0.0	-:-:64.00:-:-:64.00:64.00:64.00:64.00:-:-:64.00:64.00:64.00:64.00:64.00:64.00:-:64.00:64.00:64.00:-:-:64.00:64.00:64.00:64.00:-:64.00:64.00:64.00:64.00:-	30.09477	70.96093	48.433624	61.747227	1.00:2.36:1.61:2.05	72133	ATPase WRNIP1 OS=Homo sapiens OX=9606 GN=WRNIP1 PE=1 SV=2
1808	TRUE	P03952|KLKB1_HUMAN	49.28	8.15	5	5	Oxidation (M)	1970.2168	184.39055	1273.9441	3771.2905	247.8945	1377.8066	122.62199	150.0716	204.4241	670.47345	133.53345	458.0345	490.6919	609.2435	1126.04	72.04877	215.11732	88.0915	391.6835	114.72359	91.17489	105.018814	84.97358	108.491394	97.44496	91.477486	166.77505	151.76305	144.27356	276.85944	152.54678	78.51784	91.31393	1.00:0.09:0.65:1.91:0.13:0.70:0.06:0.08:0.10:0.34:0.07:0.23:0.25:0.31:0.57:0.04:0.11:0.04:0.20:0.06:0.05:0.05:0.04:0.06:0.05:0.05:0.08:0.08:0.07:0.14:0.08:0.04:0.05	2121.3547	467.9616	647.9063	175.28027	1.00:0.22:0.31:0.08	71370	Plasma kallikrein OS=Homo sapiens OX=9606 GN=KLKB1 PE=1 SV=1
5059	TRUE	O75592|MYCB2_HUMAN	49.26	0.32	1	1		0.0	25.106886	10.548449	0.0	22.299517	0.0	0.0	19.266996	19.155807	0.0	0.0	0.0	26.275166	0.0	0.0	20.446985	32.258465	15.486957	0.0	28.287659	39.123848	40.30228	0.0	42.75073	0.0	14.825788	6.986135	24.668318	13.10676	19.051277	22.424925	23.811028	0.0	-:64.00:64.00:-:64.00:-:-:64.00:64.00:-:-:-:64.00:-:-:64.00:64.00:64.00:-:64.00:64.00:64.00:-:64.00:-:64.00:64.00:64.00:64.00:64.00:64.00:64.00:-	17.827667	20.240774	26.275166	24.53794	1.00:1.14:1.47:1.38	513636	E3 ubiquitin-protein ligase MYCBP2 OS=Homo sapiens OX=9606 GN=MYCBP2 PE=1 SV=4
2181	TRUE	Q9HB40|RISC_HUMAN	49.21	16.59	6	6		2940.2866	2175.099	3893.3801	6890.3057	880.54553	788.4949	967.4804	1024.8285	817.45215	2072.3174	1994.6735	2163.9407	942.3696	1963.1478	1837.6122	543.27673	979.563	1499.1691	1704.7141	1207.2588	1360.6567	1799.6453	1521.6611	1873.2131	1360.817	882.28827	1067.5851	802.3364	885.99634	1360.8777	1315.6986	1718.6533	2710.7764	1.00:0.74:1.32:2.34:0.30:0.27:0.33:0.35:0.28:0.70:0.68:0.74:0.32:0.67:0.62:0.18:0.33:0.51:0.58:0.41:0.46:0.61:0.52:0.64:0.46:0.30:0.36:0.27:0.30:0.46:0.45:0.58:0.92	3974.7678	895.76025	1829.0103	1366.3438	1.00:0.23:0.46:0.34	50831	Retinoid-inducible serine carboxypeptidase OS=Homo sapiens OX=9606 GN=SCPEP1 PE=1 SV=1
2768	TRUE	Q92522|H1X_HUMAN	49.18	16.90	3	3		1260.6993	1557.8954	1309.8217	961.37695	435.26263	570.1752	596.4115	599.57904	682.5209	1063.0377	1604.3121	884.0727	1038.0515	785.34686	970.3304	453.6029	813.17883	678.89185	447.6815	578.12366	318.49557	283.22162	985.7365	308.41617	925.9755	381.242	691.75433	373.72482	463.21802	513.43933	474.23615	597.251	692.24286	1.00:1.24:1.04:0.76:0.35:0.45:0.47:0.48:0.54:0.84:1.27:0.70:0.82:0.62:0.77:0.36:0.65:0.54:0.36:0.46:0.25:0.22:0.78:0.24:0.73:0.30:0.55:0.30:0.37:0.41:0.38:0.47:0.55	1289.0175	595.22815	1060.7684	568.2374	1.00:0.46:0.82:0.44	22487	Histone H1.10 OS=Homo sapiens OX=9606 GN=H1-10 PE=1 SV=1
2982	TRUE	P35555|FBN1_HUMAN	49.17	1.04	3	3		4302.6924	1489.103	1438.2439	4056.9385	333.02203	569.90985	440.80914	78.55507	134.38968	2163.5137	271.73456	5413.328	5269.4277	1996.525	60517.406	94.68546	1178.6305	419.466	362.70654	326.45667	711.0936	364.31845	279.86893	817.0399	300.06592	91.7121	110.6333	488.338	124.776764	497.87177	223.2728	347.59625	247.02313	1.00:0.35:0.33:0.94:0.08:0.13:0.10:0.02:0.03:0.50:0.06:1.26:1.22:0.46:14.07:0.02:0.27:0.10:0.08:0.08:0.17:0.08:0.07:0.19:0.07:0.02:0.03:0.11:0.03:0.12:0.05:0.08:0.06	2821.7446	311.33716	12605.322	388.08646	1.00:0.11:4.47:0.14	312298	Fibrillin-1 OS=Homo sapiens OX=9606 GN=FBN1 PE=1 SV=4
99	TRUE	Q07954|LRP1_HUMAN	49.16	13.86	42	42		9220.543	1993.488	3697.0352	2024.6318	977.312	703.4186	1349.6305	1173.8801	1003.1183	2947.2544	2143.5027	2510.882	1151.5398	1855.2283	2432.8293	1566.6404	1150.4519	1060.4615	1559.535	1344.7979	1441.4153	1165.3844	2533.2073	979.9445	1426.6261	1038.8486	1034.5979	1100.7909	698.4547	1153.2351	1086.6215	791.0397	934.3246	1.00:0.22:0.40:0.22:0.11:0.08:0.15:0.13:0.11:0.32:0.23:0.27:0.12:0.20:0.26:0.17:0.12:0.12:0.17:0.15:0.16:0.13:0.27:0.11:0.15:0.11:0.11:0.12:0.08:0.13:0.12:0.09:0.10	4233.9243	1041.4719	2173.5396	1225.9099	1.00:0.25:0.51:0.29	504606	Prolow-density lipoprotein receptor-related protein 1 OS=Homo sapiens OX=9606 GN=LRP1 PE=1 SV=2
2127	TRUE	Q96SI9|STRBP_HUMAN	49.13	1.79	4	1		0.0	0.0	18.702066	0.0	47.430447	0.0	31.329376	25.835552	46.86974	0.0	9.751059	18.693558	22.307106	27.41723	0.0	16.895376	40.5439	0.0	0.0	59.468468	20.504295	21.5382	0.0	30.611826	15.119065	30.024254	0.0	0.0	29.62729	55.42353	23.233513	43.04155	0.0	-:-:64.00:-:64.00:-:64.00:64.00:64.00:-:64.00:64.00:64.00:64.00:-:64.00:64.00:-:-:64.00:64.00:64.00:-:64.00:64.00:64.00:-:-:64.00:64.00:64.00:64.00:-	18.702066	37.86628	19.542238	32.169273	1.00:2.02:1.04:1.72	73653	Spermatid perinuclear RNA-binding protein OS=Homo sapiens OX=9606 GN=STRBP PE=1 SV=1
3181	TRUE	A0A0J9YX35|HV64D_HUMAN	49.08	9.40	3	1		3732.6006	419.6465	829.6381	2137.2102	213.98427	403.98453	238.20638	154.32991	108.974976	292.74548	130.72023	192.50314	282.5666	303.4295	160.68768	125.48772	449.96097	78.99824	298.8788	95.86944	187.2868	200.73094	332.69632	246.47914	290.3453	122.31904	226.56555	201.61879	307.1295	82.62262	303.13867	208.62035	244.11092	1.00:0.11:0.22:0.57:0.06:0.11:0.06:0.04:0.03:0.08:0.04:0.05:0.08:0.08:0.04:0.03:0.12:0.02:0.08:0.03:0.05:0.05:0.09:0.07:0.08:0.03:0.06:0.05:0.08:0.02:0.08:0.06:0.07	1779.7738	223.89601	227.10876	222.38106	1.00:0.13:0.13:0.12	12823	Immunoglobulin heavy variable 3-64D OS=Homo sapiens OX=9606 GN=IGHV3-64D PE=3 SV=1
4341	TRUE	P53365|ARFP2_HUMAN	48.87	11.14	2	2		0.0	13.419443	0.0	0.0	0.0	23.895182	0.0	14.991539	26.954603	0.0	17.49497	18.722971	33.87734	22.969902	0.0	9.436063	16.121742	22.611988	22.297121	14.826962	5.4742928	21.190075	0.0	0.0	17.521706	8.901255	10.528101	11.481938	17.21458	14.528935	0.0	13.836717	22.994339	-:64.00:-:-:-:64.00:-:64.00:64.00:-:64.00:64.00:64.00:64.00:-:64.00:64.00:64.00:64.00:64.00:64.00:64.00:-:-:64.00:64.00:64.00:64.00:64.00:64.00:-:64.00:64.00	13.419443	21.947107	23.266296	15.264388	1.00:1.64:1.73:1.14	37856	Arfaptin-2 OS=Homo sapiens OX=9606 GN=ARFIP2 PE=1 SV=1
567	TRUE	P05155|IC1_HUMAN	48.75	27.40	11	11	Oxidation (M)	16292.35	1431.0853	5927.5933	23844.121	954.08954	2881.9805	1611.01	1043.1201	2221.089	3456.3958	2189.6938	2139.1787	7359.729	3639.5125	5112.9062	1048.3453	1180.4154	1080.6599	2595.0803	630.7789	1003.021	1480.6245	2801.09	1120.3916	1879.426	813.17065	1423.0687	1404.8236	1615.1235	1870.7345	1424.6389	968.1758	1079.8169	1.00:0.09:0.36:1.46:0.06:0.18:0.10:0.06:0.14:0.21:0.13:0.13:0.45:0.22:0.31:0.06:0.07:0.07:0.16:0.04:0.06:0.09:0.17:0.07:0.12:0.05:0.09:0.09:0.10:0.11:0.09:0.06:0.07	11873.787	1742.2578	3982.9023	1412.1881	1.00:0.15:0.34:0.12	55154	Plasma protease C1 inhibitor OS=Homo sapiens OX=9606 GN=SERPING1 PE=1 SV=2
5540	TRUE	P17029|ZKSC1_HUMAN	48.61	3.20	1	1		0.0	7.099997	0.0	0.0	30.81494	39.507996	7.5207396	38.880363	22.480925	0.0	0.0	20.627146	0.0	15.225286	0.0	21.270386	47.839123	14.068819	0.0	0.0	88.29998	12.731077	20.188383	77.727974	14.524882	28.914303	0.0	32.621494	9.25054	0.0	28.393024	14.93202	18.192045	-:64.00:-:-:64.00:64.00:64.00:64.00:64.00:-:-:64.00:-:64.00:-:64.00:64.00:64.00:-:-:64.00:64.00:64.00:64.00:64.00:64.00:-:64.00:64.00:-:64.00:64.00:64.00	7.099997	27.840992	17.926216	30.639576	1.00:3.92:2.52:4.32	63630	Zinc finger protein with KRAB and SCAN domains 1 OS=Homo sapiens OX=9606 GN=ZKSCAN1 PE=1 SV=3
4248	TRUE	Q9Y4D7|PLXD1_HUMAN	48.57	0.78	1	1		155.83762	85.491005	233.2096	133.86375	38.934982	34.84571	48.9968	60.523075	52.2319	51.37492	88.8407	63.68387	112.90885	67.82079	70.1064	52.252354	31.97609	54.102356	63.579296	117.39459	34.480873	57.300327	46.488564	28.895937	51.915985	35.56862	73.0378	40.799072	26.127148	44.680977	59.586987	47.56045	56.377136	1.00:0.55:1.50:0.86:0.25:0.22:0.31:0.39:0.34:0.33:0.57:0.41:0.72:0.44:0.45:0.34:0.21:0.35:0.41:0.75:0.22:0.37:0.30:0.19:0.33:0.23:0.47:0.26:0.17:0.29:0.38:0.31:0.36	152.1005	47.106495	75.78925	51.22914	1.00:0.31:0.50:0.34	212007	Plexin-D1 OS=Homo sapiens OX=9606 GN=PLXND1 PE=1 SV=3
942	TRUE	P01019|ANGT_HUMAN	48.50	31.75	11	11	Oxidation (M)	12133.926	1122.824	8936.852	22098.123	1246.438	2733.8179	1663.4441	775.42596	1297.864	1994.0365	1329.0931	1840.5629	4795.907	1914.6772	2119.8555	1059.9414	1889.3438	544.67053	2271.5547	700.13556	663.7464	816.00745	1650.2339	733.4122	1003.9294	630.99664	1014.00793	921.2033	1653.1943	1202.4084	1494.9106	1157.1162	729.0316	1.00:0.09:0.74:1.82:0.10:0.23:0.14:0.06:0.11:0.16:0.11:0.15:0.40:0.16:0.17:0.09:0.16:0.04:0.19:0.06:0.05:0.07:0.14:0.06:0.08:0.05:0.08:0.08:0.14:0.10:0.12:0.10:0.06	11072.932	1543.398	2347.412	1149.4469	1.00:0.14:0.21:0.10	53154	Angiotensinogen OS=Homo sapiens OX=9606 GN=AGT PE=1 SV=3
4805	TRUE	Q9NV66|TYW1_HUMAN	48.44	2.32	1	1		0.0	8.650222	0.0	0.0	26.108528	0.0	8.837683	16.866156	9.436433	0.0	0.0	0.0	10.977933	0.0	0.0	10.115989	13.052639	12.171517	0.0	12.719424	0.0	0.0	0.0	8.169749	0.0	7.095757	8.48134	11.645811	0.0	10.461048	0.0	14.684441	0.0	-:64.00:-:-:64.00:-:64.00:64.00:64.00:-:-:-:64.00:-:-:64.00:64.00:64.00:-:64.00:-:-:-:64.00:-:64.00:64.00:64.00:-:64.00:-:64.00:-	8.650222	15.3122	10.977933	10.859772	1.00:1.77:1.27:1.26	83702	S-adenosyl-L-methionine-dependent tRNA 4-demethylwyosine synthase TYW1 OS=Homo sapiens OX=9606 GN=TYW1 PE=2 SV=2
4805	TRUE	Q6NUM6|TYW1B_HUMAN	48.44	2.54	1	1		0.0	8.650222	0.0	0.0	26.108528	0.0	8.837683	16.866156	9.436433	0.0	0.0	0.0	10.977933	0.0	0.0	10.115989	13.052639	12.171517	0.0	12.719424	0.0	0.0	0.0	8.169749	0.0	7.095757	8.48134	11.645811	0.0	10.461048	0.0	14.684441	0.0	-:64.00:-:-:64.00:-:64.00:64.00:64.00:-:-:-:64.00:-:-:64.00:64.00:64.00:-:64.00:-:-:-:64.00:-:64.00:64.00:64.00:-:64.00:-:64.00:-	8.650222	15.3122	10.977933	10.859772	1.00:1.77:1.27:1.26	76946	S-adenosyl-L-methionine-dependent tRNA 4-demethylwyosine synthase TYW1B OS=Homo sapiens OX=9606 GN=TYW1B PE=1 SV=4
4704	TRUE	P14207|FOLR2_HUMAN	48.38	3.92	1	1		945.26794	383.76324	578.659	412.13004	89.84207	108.414566	148.23909	80.02561	156.35857	396.09122	322.7932	257.28998	153.63756	163.7861	333.14468	122.91646	98.943214	135.92107	109.17897	94.78539	189.4367	99.31016	439.00183	88.96285	291.70154	47.96896	94.588554	49.59815	77.2263	100.066086	188.13322	134.97061	0.0	1.00:0.41:0.61:0.44:0.10:0.11:0.16:0.08:0.17:0.42:0.34:0.27:0.16:0.17:0.35:0.13:0.10:0.14:0.12:0.10:0.20:0.11:0.46:0.09:0.31:0.05:0.10:0.05:0.08:0.11:0.20:0.14:0.00	579.9551	116.57598	271.12378	138.98294	1.00:0.20:0.47:0.24	29280	Folate receptor beta OS=Homo sapiens OX=9606 GN=FOLR2 PE=1 SV=4
3369	TRUE	P08183|MDR1_HUMAN	48.33	2.11	2	2		0.0	59.81552	0.0	0.0	33.509502	170.69742	67.319496	99.521774	95.03045	0.0	110.65132	0.0	317.90323	35.02911	222.41934	180.75601	0.0	156.66226	144.81334	33.81165	185.41565	0.0	95.10816	19.178024	70.145615	166.31786	49.187126	48.419052	90.07498	89.59969	155.7588	84.612274	23.939161	-:64.00:-:-:64.00:64.00:64.00:64.00:64.00:-:64.00:-:64.00:64.00:64.00:64.00:-:64.00:64.00:64.00:64.00:-:64.00:64.00:64.00:64.00:64.00:64.00:64.00:64.00:64.00:64.00:64.00	59.81552	93.21573	190.55269	116.21604	1.00:1.56:3.19:1.94	141479	ATP-dependent translocase ABCB1 OS=Homo sapiens OX=9606 GN=ABCB1 PE=1 SV=3
3369	FALSE	O95342|ABCBB_HUMAN	45.91	1.29	1	1		0.0	19.609074	0.0	0.0	9.211535	35.66504	32.443768	54.48463	35.511116	0.0	51.548717	0.0	110.30496	0.0	66.769554	94.92348	0.0	61.020576	29.600073	33.81165	33.020985	0.0	21.473871	19.178024	0.0	30.836142	11.558029	0.0	11.404602	15.821197	44.40331	24.871536	0.0	-:64.00:-:-:64.00:64.00:64.00:64.00:64.00:-:64.00:-:64.00:-:64.00:64.00:-:64.00:64.00:64.00:64.00:-:64.00:64.00:-:64.00:64.00:-:64.00:64.00:64.00:64.00:-	19.609074	33.46322	76.20775	33.224884	1.00:1.71:3.89:1.69	146407	Bile salt export pump OS=Homo sapiens OX=9606 GN=ABCB11 PE=1 SV=2
3369	FALSE	P21439|MDR3_HUMAN	45.91	1.32	1	1		0.0	19.609074	0.0	0.0	9.211535	35.66504	32.443768	54.48463	35.511116	0.0	51.548717	0.0	110.30496	0.0	66.769554	94.92348	0.0	61.020576	29.600073	33.81165	33.020985	0.0	21.473871	19.178024	0.0	30.836142	11.558029	0.0	11.404602	15.821197	44.40331	24.871536	0.0	-:64.00:-:-:64.00:64.00:64.00:64.00:64.00:-:64.00:-:64.00:-:64.00:64.00:-:64.00:64.00:64.00:64.00:-:64.00:64.00:-:64.00:64.00:-:64.00:64.00:64.00:64.00:-	19.609074	33.46322	76.20775	33.224884	1.00:1.71:3.89:1.69	141523	Phosphatidylcholine translocator ABCB4 OS=Homo sapiens OX=9606 GN=ABCB4 PE=1 SV=2
1482	TRUE	Q96DH6|MSI2H_HUMAN	48.32	18.60	5	5	Oxidation (M)	240.31905	359.27014	272.14795	401.45462	944.2278	915.4914	696.5221	942.89514	740.0874	284.32584	537.6688	333.34427	965.7595	447.21082	462.72125	560.80096	691.9026	409.20056	802.77905	963.84705	797.63385	477.76572	541.2751	881.73315	734.72003	863.3861	629.9619	700.6847	465.69458	757.877	617.4632	813.2395	657.83875	1.00:1.49:1.13:1.67:3.93:3.81:2.90:3.92:3.08:1.18:2.24:1.39:4.02:1.86:1.93:2.33:2.88:1.70:3.34:4.01:3.32:1.99:2.25:3.67:3.06:3.59:2.62:2.92:1.94:3.15:2.57:3.38:2.74	344.2654	847.8447	505.17175	687.1002	1.00:2.46:1.47:2.00	35197	RNA-binding protein Musashi homolog 2 OS=Homo sapiens OX=9606 GN=MSI2 PE=1 SV=1
628	TRUE	Q13418|ILK_HUMAN	48.28	24.12	9	9	Oxidation (M)	1624.3328	979.1487	1495.6096	1192.5052	728.27277	584.56604	516.37683	299.13672	557.50745	636.39325	587.8749	761.4088	1132.8442	757.8075	1035.3048	430.5687	444.24173	467.82736	771.6047	499.82892	458.44653	532.31824	978.07965	251.87054	525.5828	479.6184	568.22205	663.33826	395.5232	506.4179	632.7513	666.25415	597.9251	1.00:0.60:0.92:0.73:0.45:0.36:0.32:0.18:0.34:0.39:0.36:0.47:0.70:0.47:0.64:0.27:0.27:0.29:0.48:0.31:0.28:0.33:0.60:0.16:0.32:0.30:0.35:0.41:0.24:0.31:0.39:0.41:0.37	1322.899	537.17194	818.6056	548.3566	1.00:0.41:0.62:0.41	51419	Integrin-linked protein kinase OS=Homo sapiens OX=9606 GN=ILK PE=1 SV=2
4885	TRUE	O95551|TYDP2_HUMAN	48.28	4.70	1	1		0.0	7.2130384	18.304937	0.0	21.84312	15.481235	0.0	22.335646	12.156043	0.0	0.0	0.0	21.734167	0.0	0.0	25.277185	15.18078	11.390258	0.0	15.599386	0.0	13.445908	0.0	39.99585	0.0	29.7663	17.1406	21.733402	11.123665	7.6093197	0.0	17.931229	19.021526	-:64.00:64.00:-:64.00:64.00:-:64.00:64.00:-:-:-:64.00:-:-:64.00:64.00:64.00:-:64.00:-:64.00:-:64.00:-:64.00:64.00:64.00:64.00:64.00:-:64.00:64.00	12.758987	17.95401	21.734167	18.862724	1.00:1.41:1.70:1.48	40930	Tyrosyl-DNA phosphodiesterase 2 OS=Homo sapiens OX=9606 GN=TDP2 PE=1 SV=1
153	TRUE	P12110|CO6A2_HUMAN	48.19	29.44	30	30	Oxidation (M)	127160.625	19579.268	29866.043	75258.61	11787.109	16075.677	13054.316	12628.627	18618.727	32779.31	22774.8	27591.512	26363.447	21886.184	95581.12	11875.6045	14372.086	13284.414	22140.453	11003.9795	13712.992	18006.16	22391.695	19306.246	19501.547	14910.838	18083.5	12502.553	14827.645	14357.602	19873.297	13232.586	11231.404	1.00:0.15:0.23:0.59:0.09:0.13:0.10:0.10:0.15:0.26:0.18:0.22:0.21:0.17:0.75:0.09:0.11:0.10:0.17:0.09:0.11:0.14:0.18:0.15:0.15:0.12:0.14:0.10:0.12:0.11:0.16:0.10:0.09	62966.137	14432.891	37829.395	15811.922	1.00:0.23:0.60:0.25	108579	Collagen alpha-2(VI) chain OS=Homo sapiens OX=9606 GN=COL6A2 PE=1 SV=4
398	TRUE	P08123|CO1A2_HUMAN	47.96	13.32	15	15	Oxidation (M)	22536.918	5531.843	11461.751	48913.07	1801.134	4167.869	5706.36	2167.879	2656.2805	47431.094	6552.8853	24343.988	9758.254	9458.085	27125.947	1269.6702	4036.6416	2423.0425	8250.38	3795.1748	7219.688	3723.4526	9422.703	4754.764	8819.906	2830.6218	3627.7512	1467.1819	4022.0325	2751.5679	4316.5747	2883.9922	1455.5963	1.00:0.25:0.51:2.17:0.08:0.18:0.25:0.10:0.12:2.10:0.29:1.08:0.43:0.42:1.20:0.06:0.18:0.11:0.37:0.17:0.32:0.17:0.42:0.21:0.39:0.13:0.16:0.07:0.18:0.12:0.19:0.13:0.06	22110.896	3299.9045	20778.375	4281.708	1.00:0.15:0.94:0.19	129314	Collagen alpha-2(I) chain OS=Homo sapiens OX=9606 GN=COL1A2 PE=1 SV=7
4442	TRUE	Q9NZZ3|CHMP5_HUMAN	47.95	10.96	1	1		0.0	0.0	0.0	12.27988	0.0	0.0	0.0	80.459785	21.15541	0.0	26.101625	0.0	0.0	0.0	0.0	23.933086	0.0	0.0	0.0	0.0	30.327602	0.0	0.0	55.099724	39.88199	65.520935	62.12226	15.075152	45.38698	0.0	47.103893	0.0	14.07012	-:-:-:64.00:-:-:-:64.00:64.00:-:64.00:-:-:-:-:64.00:-:-:-:-:64.00:-:-:64.00:64.00:64.00:64.00:64.00:64.00:-:64.00:-:64.00	12.27988	50.8076	26.101625	39.852173	1.00:4.14:2.13:3.25	24571	Charged multivesicular body protein 5 OS=Homo sapiens OX=9606 GN=CHMP5 PE=1 SV=1
376	TRUE	P06756|ITAV_HUMAN	47.93	21.95	20	20	Oxidation (M)	5445.589	2132.8982	4050.187	8362.381	1572.7655	1602.7084	1182.0767	1435.8431	1691.6733	2781.561	2985.6265	2710.4082	1777.9288	2773.6758	4149.801	1105.2557	1783.1115	1328.1417	2545.9255	2103.4536	1807.8726	1845.3757	2914.966	1033.1038	2031.7585	1780.2036	2224.0156	2740.644	1785.1426	1751.1809	1584.2756	1456.7283	2151.969	1.00:0.39:0.74:1.54:0.29:0.29:0.22:0.26:0.31:0.51:0.55:0.50:0.33:0.51:0.76:0.20:0.33:0.24:0.47:0.39:0.33:0.34:0.54:0.19:0.37:0.33:0.41:0.50:0.33:0.32:0.29:0.27:0.40	4997.7637	1497.0134	2863.167	1887.3959	1.00:0.30:0.57:0.38	116038	Integrin alpha-V OS=Homo sapiens OX=9606 GN=ITGAV PE=1 SV=2
3761	TRUE	Q9NXE4|NSMA3_HUMAN	47.85	3.23	2	2		0.0	49.62384	0.0	0.0	78.51913	62.49766	0.0	62.50423	58.13375	11.482423	24.502092	37.056076	86.721016	0.0	44.45092	59.847527	51.21634	54.586037	0.0	0.0	57.3377	0.0	0.0	56.543728	0.0	67.152176	52.026855	63.910122	60.610683	64.558174	0.0	53.348793	38.35425	-:64.00:-:-:64.00:64.00:-:64.00:64.00:64.00:64.00:64.00:64.00:-:64.00:64.00:64.00:64.00:-:-:64.00:-:-:64.00:-:64.00:64.00:64.00:64.00:64.00:-:64.00:64.00	49.62384	65.4137	40.842506	56.624367	1.00:1.32:0.82:1.14	97810	Sphingomyelin phosphodiesterase 4 OS=Homo sapiens OX=9606 GN=SMPD4 PE=1 SV=3
3699	TRUE	Q9NZK5|ADA2_HUMAN	47.52	5.28	2	2		2420.423	1288.4958	1362.5597	875.4369	271.56448	319.44073	468.57895	204.81876	156.02522	1675.3125	298.199	648.52026	298.4807	603.9883	461.36063	142.79822	196.76724	237.3457	347.59143	150.75476	268.41492	407.60822	772.9812	246.79471	442.38098	162.21135	221.77841	86.86191	178.59723	253.92493	187.02844	544.1163	450.5398	1.00:0.53:0.56:0.36:0.11:0.13:0.19:0.08:0.06:0.69:0.12:0.27:0.12:0.25:0.19:0.06:0.08:0.10:0.14:0.06:0.11:0.17:0.32:0.10:0.18:0.07:0.09:0.04:0.07:0.10:0.08:0.22:0.19	1486.7289	284.08563	664.31024	300.07623	1.00:0.19:0.45:0.20	58934	Adenosine deaminase 2 OS=Homo sapiens OX=9606 GN=ADA2 PE=1 SV=2
187	TRUE	P46939|UTRN_HUMAN	47.39	11.77	29	28		868.7529	767.59076	855.5759	765.5398	499.5304	382.5598	399.91202	290.489	259.77905	512.2938	332.7109	550.51575	398.96826	452.4968	445.72058	544.5226	388.56772	326.68518	547.14874	499.32086	398.53906	420.30795	449.2155	323.48328	306.75705	306.49017	466.81213	309.6381	346.2061	376.46805	387.81128	542.0764	209.54938	1.00:0.88:0.98:0.88:0.57:0.44:0.46:0.33:0.30:0.59:0.38:0.63:0.46:0.52:0.51:0.63:0.45:0.38:0.63:0.57:0.46:0.48:0.52:0.37:0.35:0.35:0.54:0.36:0.40:0.43:0.45:0.62:0.24	814.36487	366.45407	469.7307	397.19998	1.00:0.45:0.58:0.49	394466	Utrophin OS=Homo sapiens OX=9606 GN=UTRN PE=1 SV=2
803	TRUE	P09871|C1S_HUMAN	47.35	21.66	12	12	Oxidation (M)	13923.298	2505.099	7585.5625	12834.119	2293.3198	4158.8433	2131.6636	1335.4556	1976.1056	3688.9053	2504.8198	3068.1978	2845.3928	3388.7852	1668.1809	1089.5577	2617.7593	1665.5845	3315.2417	1936.7247	1257.085	1891.5574	2656.4036	1085.9458	2022.5015	689.9063	1917.5752	2268.9436	1577.9657	2977.2002	1690.4646	1549.1871	1649.5256	1.00:0.18:0.54:0.92:0.16:0.30:0.15:0.10:0.14:0.26:0.18:0.22:0.20:0.24:0.12:0.08:0.19:0.12:0.24:0.14:0.09:0.14:0.19:0.08:0.15:0.05:0.14:0.16:0.11:0.21:0.12:0.11:0.12	9212.02	2379.0776	3108.7305	1940.404	1.00:0.26:0.34:0.21	76684	Complement C1s subcomponent OS=Homo sapiens OX=9606 GN=C1S PE=1 SV=1
4449	TRUE	P0C7V9|ME15P_HUMAN	47.35	6.84	1	1		0.0	0.0	11.724984	0.0	32.427784	0.0	0.0	14.173137	23.966696	0.0	17.951975	0.0	10.403746	0.0	0.0	7.9957423	35.716206	25.602543	14.516558	33.373543	0.0	0.0	0.0	0.0	22.896399	30.140152	22.581186	37.489704	53.754215	15.186625	41.294006	16.253815	22.808449	-:-:64.00:-:64.00:-:-:64.00:64.00:-:64.00:-:64.00:-:-:64.00:64.00:64.00:64.00:64.00:-:-:-:-:64.00:64.00:64.00:64.00:64.00:64.00:64.00:64.00:64.00	11.724984	23.52254	14.17786	27.114939	1.00:2.01:1.21:2.31	26716	Putative methyltransferase-like protein 15P1 OS=Homo sapiens OX=9606 GN=METTL15P1 PE=5 SV=1
4449	TRUE	A6NJ78|MET15_HUMAN	47.35	3.93	1	1		0.0	0.0	11.724984	0.0	32.427784	0.0	0.0	14.173137	23.966696	0.0	17.951975	0.0	10.403746	0.0	0.0	7.9957423	35.716206	25.602543	14.516558	33.373543	0.0	0.0	0.0	0.0	22.896399	30.140152	22.581186	37.489704	53.754215	15.186625	41.294006	16.253815	22.808449	-:-:64.00:-:64.00:-:-:64.00:64.00:-:64.00:-:64.00:-:-:64.00:64.00:64.00:64.00:64.00:-:-:-:-:64.00:64.00:64.00:64.00:64.00:64.00:64.00:64.00:64.00	11.724984	23.52254	14.17786	27.114939	1.00:2.01:1.21:2.31	46121	12S rRNA N4-methylcytidine (m4C) methyltransferase OS=Homo sapiens OX=9606 GN=METTL15 PE=1 SV=1
4331	TRUE	P51178|PLCD1_HUMAN	47.21	4.89	2	2		244.36139	110.14074	187.31174	354.99622	41.205765	38.913906	56.319057	41.686634	61.09795	63.61811	146.55934	71.35905	74.389465	95.33553	0.0	62.466114	104.12255	45.312443	73.83395	106.991516	52.602676	36.652466	55.67362	34.278034	83.1985	31.347029	53.169273	74.83098	27.432455	38.281578	129.93939	65.558205	52.414253	1.00:0.45:0.77:1.45:0.17:0.16:0.23:0.17:0.25:0.26:0.60:0.29:0.30:0.39:0.00:0.26:0.43:0.19:0.30:0.44:0.22:0.15:0.23:0.14:0.34:0.13:0.22:0.31:0.11:0.16:0.53:0.27:0.21	224.20251	47.84466	90.2523	62.6725	1.00:0.21:0.40:0.28	85665	1-phosphatidylinositol 4,5-bisphosphate phosphodiesterase delta-1 OS=Homo sapiens OX=9606 GN=PLCD1 PE=1 SV=2
5175	TRUE	Q96QE5|TEFM_HUMAN	47.10	2.50	1	1		0.0	0.0	31.923977	0.0	83.62628	94.712166	47.932037	96.77013	12.281111	53.040524	0.0	52.23639	57.873928	51.951733	0.0	0.0	74.08775	0.0	0.0	87.66505	38.67551	0.0	0.0	89.26513	0.0	89.93585	50.954758	0.0	79.06221	86.30155	55.790237	28.722235	0.0	-:-:64.00:-:64.00:64.00:64.00:64.00:64.00:64.00:-:64.00:64.00:64.00:-:-:64.00:-:-:64.00:64.00:-:-:64.00:-:64.00:64.00:-:64.00:64.00:64.00:64.00:-	31.923977	67.06435	53.775642	68.04603	1.00:2.10:1.68:2.13	41676	Transcription elongation factor, mitochondrial OS=Homo sapiens OX=9606 GN=TEFM PE=1 SV=1
4607	TRUE	Q641Q3|METRL_HUMAN	47.08	4.50	1	1		359.1201	0.0	124.002	422.75854	49.026737	0.0	0.0	10.551551	0.0	0.0	0.0	20.33212	0.0	25.947178	0.0	9.197328	27.914724	19.80438	22.61035	27.813341	0.0	0.0	0.0	0.0	0.0	39.184246	15.586902	32.709476	14.954827	34.87114	22.1589	22.216028	0.0	1.00:0.00:0.35:1.18:0.14:0.00:0.00:0.03:0.00:0.00:0.00:0.06:0.00:0.07:0.00:0.03:0.08:0.06:0.06:0.08:0.00:0.00:0.00:0.00:0.00:0.11:0.04:0.09:0.04:0.10:0.06:0.06:0.00	301.9602	29.789145	23.139648	24.085136	1.00:0.10:0.08:0.08	34398	Meteorin-like protein OS=Homo sapiens OX=9606 GN=METRNL PE=2 SV=1
4783	TRUE	O95528|GTR10_HUMAN	47.00	1.48	1	1		0.0	26.685925	0.0	0.0	20.542562	28.221191	58.043736	35.57733	11.61492	99.036896	20.760971	90.44329	0.0	44.762997	0.0	26.416779	0.0	18.14138	52.660397	18.545185	43.650703	27.82415	20.735329	111.76132	40.258003	21.358833	30.481056	15.050215	12.165605	18.818981	19.165535	17.196058	19.07703	-:64.00:-:-:64.00:64.00:64.00:64.00:64.00:64.00:64.00:64.00:-:64.00:-:64.00:-:64.00:64.00:64.00:64.00:64.00:64.00:64.00:64.00:64.00:64.00:64.00:64.00:64.00:64.00:64.00:64.00	26.685925	30.799948	63.751038	30.194504	1.00:1.15:2.39:1.13	56911	Solute carrier family 2, facilitated glucose transporter member 10 OS=Homo sapiens OX=9606 GN=SLC2A10 PE=1 SV=2
943	TRUE	Q7Z5L7|PODN_HUMAN	46.92	22.35	11	11		6920.421	588.1763	5273.413	4304.641	456.26904	798.0696	811.85693	273.0081	343.6366	1481.2708	1543.7207	1665.3345	1156.5123	1015.09125	3266.7266	304.4481	683.83356	400.1781	1436.8076	440.78363	513.18005	468.33185	2290.1204	512.712	817.25397	438.29205	543.72424	400.0194	320.33435	337.93085	899.92017	404.0468	748.3066	1.00:0.08:0.76:0.62:0.07:0.12:0.12:0.04:0.05:0.21:0.22:0.24:0.17:0.15:0.47:0.04:0.10:0.06:0.21:0.06:0.07:0.07:0.33:0.07:0.12:0.06:0.08:0.06:0.05:0.05:0.13:0.06:0.11	4271.663	536.56805	1688.1094	664.45685	1.00:0.13:0.40:0.16	68976	Podocan OS=Homo sapiens OX=9606 GN=PODN PE=1 SV=2
1166	TRUE	P05543|THBG_HUMAN	46.83	27.23	9	9		7043.3174	349.647	2152.7407	10409.537	270.98767	553.6227	333.17444	183.49768	289.31012	791.2676	508.33646	537.35016	509.54395	726.8997	322.7038	177.27106	616.4693	171.39682	747.2169	217.5615	361.66794	358.37384	819.1817	239.71474	429.22614	143.42766	356.72137	182.1048	372.239	421.01044	136.96634	227.38434	201.99567	1.00:0.05:0.31:1.48:0.04:0.08:0.05:0.03:0.04:0.11:0.07:0.08:0.07:0.10:0.05:0.03:0.09:0.02:0.11:0.03:0.05:0.05:0.12:0.03:0.06:0.02:0.05:0.03:0.05:0.06:0.02:0.03:0.03	4988.8105	326.1185	647.85034	351.98892	1.00:0.07:0.13:0.07	46324	Thyroxine-binding globulin OS=Homo sapiens OX=9606 GN=SERPINA7 PE=1 SV=2
1533	TRUE	P53004|BIEA_HUMAN	46.82	37.84	8	8		6955.4	1738.1377	4048.192	6795.552	949.2943	1999.8274	1358.5488	411.30414	391.54572	3372.914	751.75806	1996.6917	1399.7252	2292.334	1654.4904	830.6667	935.0017	685.09454	1408.8881	433.34186	731.8752	1511.2344	2289.064	577.7811	1185.0442	689.5428	992.09985	886.32117	796.6308	1193.6311	715.24164	788.1184	1031.0282	1.00:0.25:0.58:0.98:0.14:0.29:0.20:0.06:0.06:0.48:0.11:0.29:0.20:0.33:0.24:0.12:0.13:0.10:0.20:0.06:0.11:0.22:0.33:0.08:0.17:0.10:0.14:0.13:0.11:0.17:0.10:0.11:0.15	4884.3203	1022.1041	1911.3188	982.25586	1.00:0.21:0.39:0.20	33428	Biliverdin reductase A OS=Homo sapiens OX=9606 GN=BLVRA PE=1 SV=2
3546	TRUE	Q14004|CDK13_HUMAN	46.78	1.52	3	1		0.0	7.600948	0.0	0.0	7.9255548	5.0881505	10.275259	8.614074	21.04318	0.0	4.7204843	0.0	24.703964	7.9110622	0.0	7.395711	18.765575	12.84935	33.7483	0.0	30.336855	12.834937	35.197815	41.269295	31.41254	12.369249	24.5015	7.149335	18.556631	16.651157	15.966983	5.6756663	16.567184	-:64.00:-:-:64.00:64.00:64.00:64.00:64.00:-:64.00:-:64.00:64.00:-:64.00:64.00:64.00:64.00:-:64.00:64.00:64.00:64.00:64.00:64.00:64.00:64.00:64.00:64.00:64.00:64.00:64.00	7.600948	10.589244	12.44517	20.073416	1.00:1.39:1.64:2.64	164923	Cyclin-dependent kinase 13 OS=Homo sapiens OX=9606 GN=CDK13 PE=1 SV=2
4181	TRUE	Q969G5|CAVN3_HUMAN	46.68	9.20	2	2		2827.0789	781.3336	2202.8584	1343.9465	340.12573	346.0507	428.92172	341.0013	353.93408	1026.8593	2234.6523	613.87885	702.812	600.46783	1432.3551	268.6217	429.68085	344.4765	634.3681	368.46924	592.3622	333.8032	1738.0118	416.9561	664.147	440.90256	682.81	309.92084	453.0036	391.30756	855.9741	426.94296	339.7895	1.00:0.28:0.78:0.48:0.12:0.12:0.15:0.12:0.13:0.36:0.79:0.22:0.25:0.21:0.51:0.10:0.15:0.12:0.22:0.13:0.21:0.12:0.61:0.15:0.23:0.16:0.24:0.11:0.16:0.14:0.30:0.15:0.12	1788.8043	362.00668	1101.8376	538.4193	1.00:0.20:0.62:0.30	27701	Caveolae-associated protein 3 OS=Homo sapiens OX=9606 GN=CAVIN3 PE=1 SV=3
2690	TRUE	Q07075|AMPE_HUMAN	46.68	5.12	4	4		5960.748	932.89264	1929.6577	6707.4316	843.3198	427.76	853.12695	380.9318	484.49423	969.96136	1560.9711	2228.4126	668.88135	1554.5211	2287.2903	875.5659	668.07385	550.6388	1227.7609	626.6249	441.13626	472.64566	1239.4158	1094.7126	682.04834	424.6649	506.63416	770.0126	402.4319	236.45709	1077.1882	468.3064	747.0903	1.00:0.16:0.32:1.13:0.14:0.07:0.14:0.06:0.08:0.16:0.26:0.37:0.11:0.26:0.38:0.15:0.11:0.09:0.21:0.11:0.07:0.08:0.21:0.18:0.11:0.07:0.08:0.13:0.07:0.04:0.18:0.08:0.13	3882.6821	597.9266	1589.8308	695.07825	1.00:0.15:0.41:0.18	109244	Glutamyl aminopeptidase OS=Homo sapiens OX=9606 GN=ENPEP PE=1 SV=3
3820	TRUE	Q9P2K5|MYEF2_HUMAN	46.65	4.00	2	2		327.69995	115.86109	150.09622	79.7337	24.05566	29.418802	44.011917	118.28674	26.231289	0.0	211.04935	91.22906	330.305	217.66302	247.33398	835.35443	493.75345	123.1692	339.5186	215.14189	389.60913	254.67899	531.7569	256.31793	136.87508	561.52386	272.76892	57.97093	194.44754	336.9571	214.5866	172.79503	206.97998	1.00:0.35:0.46:0.24:0.07:0.09:0.13:0.36:0.08:0.00:0.64:0.28:1.01:0.66:0.75:2.55:1.51:0.38:1.04:0.66:1.19:0.78:1.62:0.78:0.42:1.71:0.83:0.18:0.59:1.03:0.65:0.53:0.63	195.5712	91.82907	219.51608	310.78918	1.00:0.47:1.12:1.59	64122	Myelin expression factor 2 OS=Homo sapiens OX=9606 GN=MYEF2 PE=1 SV=3
5032	TRUE	Q6PL18|ATAD2_HUMAN	46.65	1.58	1	1		0.0	5.837016	0.0	0.0	9.320484	0.0	0.0	0.0	18.995743	0.0	3.888772	0.0	0.0	0.0	0.0	4.709171	10.230159	52.52906	0.0	0.0	8.9848	8.439977	0.0	19.591734	10.007335	0.0	3.5346036	9.337212	0.0	3.4209862	0.0	10.872388	17.952211	-:64.00:-:-:64.00:-:-:-:64.00:-:64.00:-:-:-:-:64.00:64.00:64.00:-:-:64.00:64.00:-:64.00:64.00:-:64.00:64.00:-:64.00:-:64.00:64.00	5.837016	14.1581135	3.888772	13.300803	1.00:2.43:0.67:2.28	158554	ATPase family AAA domain-containing protein 2 OS=Homo sapiens OX=9606 GN=ATAD2 PE=1 SV=1
2790	TRUE	P08253|MMP2_HUMAN	46.58	8.64	4	4		3189.4263	379.5726	1460.5735	1833.6722	269.5942	406.27216	171.64157	30.170567	78.10694	833.33936	343.9453	572.81775	286.46606	439.94202	682.13104	73.26405	269.48352	109.02993	492.3715	113.52793	192.66472	309.39932	640.277	113.14911	346.25623	70.964966	133.47903	164.64066	123.077034	196.34894	186.42398	166.38077	71.40497	1.00:0.12:0.46:0.57:0.08:0.13:0.05:0.02:0.02:0.26:0.11:0.18:0.09:0.14:0.21:0.02:0.08:0.03:0.15:0.04:0.06:0.10:0.20:0.04:0.11:0.02:0.04:0.05:0.04:0.06:0.06:0.05:0.02	1715.8112	217.25223	526.44025	221.62141	1.00:0.13:0.31:0.13	73882	72 kDa type IV collagenase OS=Homo sapiens OX=9606 GN=MMP2 PE=1 SV=2
3862	TRUE	Q96JP2|MY15B_HUMAN	46.54	1.96	2	2		0.0	0.0	56.289272	0.0	152.96811	314.4477	16.003368	57.05877	22.060104	11.925349	123.24663	137.06805	517.1816	158.59563	442.09094	31.959225	145.85162	30.123718	111.939026	147.20422	104.18111	73.51883	0.0	44.097435	54.266655	98.678116	63.474808	63.09626	86.9373	107.513954	132.75204	118.85697	39.217278	-:-:64.00:-:64.00:64.00:64.00:64.00:64.00:64.00:64.00:64.00:64.00:64.00:64.00:64.00:64.00:64.00:64.00:64.00:64.00:64.00:-:64.00:64.00:64.00:64.00:64.00:64.00:64.00:64.00:64.00:64.00	56.289272	140.63452	246.8294	85.50992	1.00:2.50:4.39:1.52	167088	Unconventional myosin-XVB OS=Homo sapiens OX=9606 GN=MYO15B PE=1 SV=3
119	TRUE	P08133|ANXA6_HUMAN	46.47	58.99	33	33	Oxidation (M)	52083.645	15849.686	23876.607	32096.395	12535.861	19887.248	13122.322	9513.711	11370.572	28421.191	20419.02	18447.348	17738.654	15480.748	30122.807	10641.87	9321.484	10491.295	15618.815	12220.126	13281.272	14760.549	19138.559	10577.298	16690.389	10575.182	13306.623	8525.044	10461.584	12414.1045	16137.873	13042.799	6730.708	1.00:0.30:0.46:0.62:0.24:0.38:0.25:0.18:0.22:0.55:0.39:0.35:0.34:0.30:0.58:0.20:0.18:0.20:0.30:0.23:0.25:0.28:0.37:0.20:0.32:0.20:0.26:0.16:0.20:0.24:0.31:0.25:0.13	30976.582	13285.942	21771.629	12440.865	1.00:0.43:0.70:0.40	75873	Annexin A6 OS=Homo sapiens OX=9606 GN=ANXA6 PE=1 SV=3
2391	TRUE	Q8NHP8|PLBL2_HUMAN	46.45	11.71	4	4	Oxidation (M)	1688.3925	864.15594	1422.4991	810.1461	295.90814	317.01416	375.2397	253.41808	474.89493	684.5367	741.2381	590.25635	374.35373	687.0825	738.3853	313.02307	425.65656	568.8701	431.667	723.37946	410.87073	182.69402	551.92267	688.7672	390.00125	259.307	326.9288	392.89905	374.07635	415.22046	234.02695	549.0083	713.8752	1.00:0.51:0.84:0.48:0.18:0.19:0.22:0.15:0.28:0.41:0.44:0.35:0.22:0.41:0.44:0.19:0.25:0.34:0.26:0.43:0.24:0.11:0.33:0.41:0.23:0.15:0.19:0.23:0.22:0.25:0.14:0.33:0.42	1224.3706	348.42328	651.0631	444.38647	1.00:0.28:0.53:0.36	65472	Putative phospholipase B-like 2 OS=Homo sapiens OX=9606 GN=PLBD2 PE=1 SV=2
2404	TRUE	P98082|DAB2_HUMAN	46.40	8.96	5	5		6298.3467	1796.2593	2404.2563	1670.4146	613.3303	512.5152	717.5564	592.8789	718.1488	1031.2728	1086.6721	1030.1854	740.0973	1068.1182	759.27264	340.6136	359.68237	546.1616	887.18335	608.37646	369.86417	349.44348	598.3608	149.06636	537.6771	1063.5242	920.19617	454.2567	1290.6414	614.89355	1100.6022	860.76447	613.6734	1.00:0.29:0.38:0.27:0.10:0.08:0.11:0.09:0.11:0.16:0.17:0.16:0.12:0.17:0.12:0.05:0.06:0.09:0.14:0.10:0.06:0.06:0.10:0.02:0.09:0.17:0.15:0.07:0.20:0.10:0.17:0.14:0.10	3245.962	630.8859	952.6031	753.98676	1.00:0.19:0.29:0.23	82448	Disabled homolog 2 OS=Homo sapiens OX=9606 GN=DAB2 PE=1 SV=3
5284	TRUE	Q9NZN8|CNOT2_HUMAN	46.38	4.26	1	1		0.0	61.232067	20.235111	0.0	38.53344	57.657944	57.216953	99.8265	82.40292	16.461903	23.299076	30.755035	21.234587	24.567724	0.0	34.92267	116.12388	44.087475	61.956627	75.79211	83.45265	58.96413	53.664543	111.88953	93.836205	144.11926	118.33052	55.419483	95.56038	57.947136	71.705696	79.64752	48.265125	-:64.00:64.00:-:64.00:64.00:64.00:64.00:64.00:64.00:64.00:64.00:64.00:64.00:-:64.00:64.00:64.00:64.00:64.00:64.00:64.00:64.00:64.00:64.00:64.00:64.00:64.00:64.00:64.00:64.00:64.00:64.00	40.73359	67.12755	23.263664	78.093605	1.00:1.65:0.57:1.92	59738	CCR4-NOT transcription complex subunit 2 OS=Homo sapiens OX=9606 GN=CNOT2 PE=1 SV=1
2643	TRUE	Q99543|DNJC2_HUMAN	46.29	9.34	4	4		101.87498	187.12953	191.74254	144.06506	544.11005	353.32858	314.6786	556.7304	488.35236	156.31615	202.87868	302.3544	346.04352	324.97495	164.19638	188.68785	588.1935	656.216	625.0404	464.99066	447.7866	462.41315	209.90973	442.1637	387.49435	694.6847	501.46262	374.00818	561.10846	573.2263	329.21545	484.33838	229.60492	1.00:1.84:1.88:1.41:5.34:3.47:3.09:5.46:4.79:1.53:1.99:2.97:3.40:3.19:1.61:1.85:5.77:6.44:6.14:4.56:4.40:4.54:2.06:4.34:3.80:6.82:4.92:3.67:5.51:5.63:3.23:4.75:2.25	181.84225	451.44	268.79907	460.51074	1.00:2.48:1.48:2.53	71996	DnaJ homolog subfamily C member 2 OS=Homo sapiens OX=9606 GN=DNAJC2 PE=1 SV=4
3788	TRUE	Q5TBC7|B2L15_HUMAN	46.22	17.79	2	2		0.0	0.0	39.636887	0.0	103.15582	62.30432	73.38833	85.09113	53.35414	0.0	81.763	22.621355	241.70747	89.56299	159.2027	3.555739	26.684736	95.17547	79.46894	92.106	0.0	77.90624	79.20267	115.682144	0.0	82.83878	115.46779	96.94008	69.337265	89.8982	0.0	72.14769	170.24406	-:-:64.00:-:64.00:64.00:64.00:64.00:64.00:-:64.00:64.00:64.00:64.00:64.00:64.00:64.00:64.00:64.00:64.00:-:64.00:64.00:64.00:-:64.00:64.00:64.00:64.00:64.00:-:64.00:64.00	39.636887	75.45875	131.6168	88.925095	1.00:1.90:3.32:2.24	17725	Bcl-2-like protein 15 OS=Homo sapiens OX=9606 GN=BCL2L15 PE=1 SV=1
2661	TRUE	Q9UI12|VATH_HUMAN	46.17	11.59	4	4		1889.5175	1045.0155	1770.7454	1321.3953	745.13837	678.6009	736.2145	562.2171	412.9779	842.12854	351.45984	958.72546	861.0553	1192.3032	1528.6304	814.1195	447.7192	464.72284	595.21344	647.9218	504.7554	736.25616	379.5959	498.19016	441.1472	581.714	483.55676	369.90067	575.8126	839.835	562.7047	823.1091	540.9363	1.00:0.55:0.94:0.70:0.39:0.36:0.39:0.30:0.22:0.45:0.19:0.51:0.46:0.63:0.81:0.43:0.24:0.25:0.32:0.34:0.27:0.39:0.20:0.26:0.23:0.31:0.26:0.20:0.30:0.44:0.30:0.44:0.29	1506.6685	627.0298	955.7171	572.6228	1.00:0.42:0.63:0.38	55883	V-type proton ATPase subunit H OS=Homo sapiens OX=9606 GN=ATP6V1H PE=1 SV=1
4653	TRUE	Q8TEB1|DCA11_HUMAN	46.14	2.01	1	1		0.0	42.620693	0.0	0.0	51.1675	0.0	31.773317	60.508976	40.9077	0.0	45.174572	0.0	41.57033	0.0	0.0	63.35602	0.0	38.805237	42.08498	39.37295	65.63097	56.255375	0.0	82.02527	0.0	35.96353	0.0	0.0	32.941036	57.905228	51.16634	51.330288	53.124557	-:64.00:-:-:64.00:-:64.00:64.00:64.00:-:64.00:-:64.00:-:-:64.00:-:64.00:64.00:64.00:64.00:64.00:-:64.00:-:64.00:-:-:64.00:64.00:64.00:64.00:64.00	42.620693	46.089375	43.37245	51.535522	1.00:1.08:1.02:1.21	61670	DDB1- and CUL4-associated factor 11 OS=Homo sapiens OX=9606 GN=DCAF11 PE=1 SV=1
782	TRUE	Q12882|DPYD_HUMAN	46.14	17.37	13	13	Oxidation (M)	1537.2874	891.4149	1232.4114	892.055	229.29922	149.26437	532.3387	393.87512	328.92194	522.52356	340.22516	380.366	714.2919	623.35126	880.1843	740.9016	189.95013	263.6574	170.74353	200.18362	351.0986	383.25275	546.94434	282.89627	355.66476	313.29147	418.79208	207.16179	124.86357	336.6564	281.29785	351.40652	481.77985	1.00:0.58:0.80:0.58:0.15:0.10:0.35:0.26:0.21:0.34:0.22:0.25:0.46:0.41:0.57:0.48:0.12:0.17:0.11:0.13:0.23:0.25:0.36:0.18:0.23:0.20:0.27:0.13:0.08:0.22:0.18:0.23:0.31	1239.0009	353.1101	633.8639	344.84833	1.00:0.28:0.51:0.28	111401	Dihydropyrimidine dehydrogenase [NADP(+)] OS=Homo sapiens OX=9606 GN=DPYD PE=1 SV=2
1422	TRUE	P48960|AGRE5_HUMAN	46.02	13.89	7	7	Oxidation (M)	4381.7603	2254.4377	4104.7554	2433.7815	894.4771	1593.2976	653.11163	860.75616	1382.9423	1213.0133	2233.9104	1601.148	1544.7329	1833.4128	1999.3617	323.31024	834.55194	921.69775	1519.3956	1003.58105	1031.4376	1191.7286	1800.7798	985.3697	1516.8632	1164.1038	1301.6807	1109.0763	1023.78687	1544.2688	1253.9515	1159.4431	1301.301	1.00:0.51:0.94:0.56:0.20:0.36:0.15:0.20:0.32:0.28:0.51:0.37:0.35:0.42:0.46:0.07:0.19:0.21:0.35:0.23:0.24:0.27:0.41:0.22:0.35:0.27:0.30:0.25:0.23:0.35:0.29:0.26:0.30	3293.6838	1076.917	1737.5966	1165.9071	1.00:0.33:0.53:0.35	91869	Adhesion G protein-coupled receptor E5 OS=Homo sapiens OX=9606 GN=ADGRE5 PE=1 SV=4
1109	TRUE	P07358|CO8B_HUMAN	46.01	21.66	10	10		13162.109	1019.17676	4935.6245	17811.553	1838.4601	4130.588	1209.067	669.8843	827.5829	3378.8271	1311.2762	2013.7649	2466.7136	2291.996	5831.3223	589.84155	928.4161	590.6703	2011.7798	754.33484	850.2263	847.5486	1270.0283	715.74036	945.3352	852.1543	1445.0822	1095.5051	1078.8424	1476.1372	1101.5474	634.9441	409.38458	1.00:0.08:0.37:1.35:0.14:0.31:0.09:0.05:0.06:0.26:0.10:0.15:0.19:0.17:0.44:0.04:0.07:0.04:0.15:0.06:0.06:0.06:0.10:0.05:0.07:0.06:0.11:0.08:0.08:0.11:0.08:0.05:0.03	10060.49	1735.1165	3015.6235	990.32776	1.00:0.17:0.30:0.10	67047	Complement component C8 beta chain OS=Homo sapiens OX=9606 GN=C8B PE=1 SV=3
5621	TRUE	Q96NB3|ZN830_HUMAN	45.98	5.65	1	1		0.0	25.411188	0.0	0.0	21.49011	0.0	27.644054	29.731857	25.839787	0.0	38.14849	0.0	0.0	5.85475	0.0	31.780361	21.147648	36.478	52.50669	16.06294	27.34069	22.219688	27.658329	54.00181	37.435177	14.790534	0.0	15.319481	30.41103	42.592003	29.958155	27.05821	43.2662	-:64.00:-:-:64.00:-:64.00:64.00:64.00:-:64.00:-:-:64.00:-:64.00:64.00:64.00:64.00:64.00:64.00:64.00:64.00:64.00:64.00:64.00:-:64.00:64.00:64.00:64.00:64.00:64.00	25.411188	26.176453	22.001621	31.178055	1.00:1.03:0.87:1.23	41999	Zinc finger protein 830 OS=Homo sapiens OX=9606 GN=ZNF830 PE=1 SV=2
4388	TRUE	P05997|CO5A2_HUMAN	45.89	2.33	2	2	Oxidation (M)	2657.0105	906.73364	1183.1343	934.4393	464.54407	1124.4342	484.7123	380.50888	989.1785	1896.5396	1197.2594	2171.8738	1452.259	1471.1519	2688.7896	158.74362	770.25653	504.97614	1162.4852	746.1947	466.90326	569.7367	679.7055	441.5327	627.0933	438.6903	495.56268	907.05945	476.55737	374.50055	568.90607	508.13577	1139.5286	1.00:0.34:0.45:0.35:0.17:0.42:0.18:0.14:0.37:0.71:0.45:0.82:0.55:0.55:1.01:0.06:0.29:0.19:0.44:0.28:0.18:0.21:0.26:0.17:0.24:0.17:0.19:0.34:0.18:0.14:0.21:0.19:0.43	1420.3295	688.6756	1812.9789	613.1427	1.00:0.48:1.28:0.43	144910	Collagen alpha-2(V) chain OS=Homo sapiens OX=9606 GN=COL5A2 PE=1 SV=3
42	TRUE	P0C0L4|CO4A_HUMAN	45.89	1.66	65	2		6507.9346	1320.4424	2446.2104	8641.563	1108.536	3350.6643	1092.5366	690.29895	1234.8971	2040.3538	853.36414	1453.4216	1432.3442	2025.3854	835.84265	782.29803	370.8368	254.0277	1426.5757	479.12732	464.27365	712.1299	477.37802	659.9553	1046.2566	582.4136	709.1858	1937.4685	351.8084	1171.6211	753.8006	445.66046	545.1779	1.00:0.20:0.38:1.33:0.17:0.51:0.17:0.11:0.19:0.31:0.13:0.22:0.22:0.31:0.13:0.12:0.06:0.04:0.22:0.07:0.07:0.11:0.07:0.10:0.16:0.09:0.11:0.30:0.05:0.18:0.12:0.07:0.08	4729.0376	1495.3866	1440.1187	731.6664	1.00:0.32:0.30:0.15	192785	Complement C4-A OS=Homo sapiens OX=9606 GN=C4A PE=1 SV=2
1139	TRUE	P12830|CADH1_HUMAN	45.89	13.38	10	10		779.98596	434.9138	442.97034	856.7086	1872.2998	2199.9238	1877.1737	1541.3424	2274.7935	667.75745	1878.4193	1828.634	2026.3335	1900.3885	2187.4678	896.9254	2403.8613	1610.6194	2189.783	2869.2349	2141.2014	1725.5398	1642.6785	2377.9744	1569.4365	1522.6709	1698.6079	1441.9507	1627.5199	1387.4434	1769.3524	1687.4818	808.93115	1.00:0.56:0.57:1.10:2.40:2.82:2.41:1.98:2.92:0.86:2.41:2.34:2.60:2.44:2.80:1.15:3.08:2.06:2.81:3.68:2.75:2.21:2.11:3.05:2.01:1.95:2.18:1.85:2.09:1.78:2.27:2.16:1.04	657.9386	1953.1067	1748.1667	1742.8452	1.00:2.97:2.66:2.65	97456	Cadherin-1 OS=Homo sapiens OX=9606 GN=CDH1 PE=1 SV=3
3705	TRUE	Q5T0D9|TPRGL_HUMAN	45.86	15.44	2	2		280.2077	101.893875	238.0708	176.44206	123.078926	149.31927	84.02156	54.212914	70.418175	170.982	98.06848	259.7886	162.31747	277.79367	404.33807	83.64223	106.81239	115.25221	110.0791	91.018036	102.358444	80.03146	173.13795	59.40381	80.943146	75.53563	100.424164	88.74794	83.43941	101.76701	74.02901	73.74178	82.65213	1.00:0.36:0.85:0.63:0.44:0.53:0.30:0.19:0.25:0.61:0.35:0.93:0.58:0.99:1.44:0.30:0.38:0.41:0.39:0.32:0.37:0.29:0.62:0.21:0.29:0.27:0.36:0.32:0.30:0.36:0.26:0.26:0.29	209.24817	96.210175	228.88138	93.500885	1.00:0.46:1.09:0.45	30212	Tumor protein p63-regulated gene 1-like protein OS=Homo sapiens OX=9606 GN=TPRG1L PE=1 SV=1
3168	TRUE	P15169|CBPN_HUMAN	45.85	13.97	3	3		2014.9553	112.63541	420.2097	2114.3735	132.5567	295.5928	117.17824	59.582294	85.726166	317.64297	147.72415	132.21777	402.53665	266.8548	194.29382	110.5655	135.07597	44.89615	181.09407	89.05496	51.93937	132.70203	143.18843	44.1928	53.684685	31.646082	94.82533	72.165306	97.95539	195.7323	79.65937	50.533493	36.800346	1.00:0.06:0.21:1.05:0.07:0.15:0.06:0.03:0.04:0.16:0.07:0.07:0.20:0.13:0.10:0.05:0.07:0.02:0.09:0.04:0.03:0.07:0.07:0.02:0.03:0.02:0.05:0.04:0.05:0.10:0.04:0.03:0.02	1187.4114	146.152	281.03653	106.12015	1.00:0.12:0.24:0.09	52286	Carboxypeptidase N catalytic chain OS=Homo sapiens OX=9606 GN=CPN1 PE=1 SV=1
159	TRUE	P38606|VATA_HUMAN	45.80	54.94	24	24	Oxidation (M)	5286.6436	3747.0222	6778.6553	4428.9785	2162.6375	2678.6821	2950.1306	2126.6907	2150.6963	4784.1655	2070.9734	3819.6968	2603.5464	3983.8066	2919.3174	2576.4255	2260.9338	2122.644	2845.3018	2747.6135	1786.6887	2927.9653	2448.014	2016.554	2617.334	2764.394	2686.2124	1387.5216	2670.1365	3176.7295	3085.4873	2537.0977	2155.6575	1.00:0.71:1.28:0.84:0.41:0.51:0.56:0.40:0.41:0.90:0.39:0.72:0.49:0.75:0.55:0.49:0.43:0.40:0.54:0.52:0.34:0.55:0.46:0.38:0.50:0.52:0.51:0.26:0.51:0.60:0.58:0.48:0.41	5060.3247	2413.7673	3363.5842	2489.595	1.00:0.48:0.66:0.49	68304	V-type proton ATPase catalytic subunit A OS=Homo sapiens OX=9606 GN=ATP6V1A PE=1 SV=2
4238	TRUE	Q92609|TBCD5_HUMAN	45.80	1.51	1	1		56.811146	0.0	0.0	0.0	23.368649	67.51066	113.82851	85.25999	93.41549	70.8156	30.425285	89.44682	0.0	96.60309	41.248337	65.18365	13.477453	12.842339	183.72487	202.11127	114.99787	26.917875	63.16681	79.12391	97.83389	121.71008	86.147125	0.0	99.96473	104.76483	115.72793	70.39826	0.0	1.00:0.00:0.00:0.00:0.41:1.19:2.00:1.50:1.64:1.25:0.54:1.57:0.00:1.70:0.73:1.15:0.24:0.23:3.23:3.56:2.02:0.47:1.11:1.39:1.72:2.14:1.52:0.00:1.76:1.84:2.04:1.24:0.00	56.811146	76.67666	65.707825	91.130806	1.00:1.35:1.16:1.60	89004	TBC1 domain family member 5 OS=Homo sapiens OX=9606 GN=TBC1D5 PE=1 SV=1
667	TRUE	P18669|PGAM1_HUMAN	45.68	40.16	10	10	Oxidation (M)	9279.453	4721.3525	5018.1445	5424.862	3233.0098	3734.5708	3070.0366	3585.5552	4219.3423	5060.042	6040.613	4815.5522	5636.942	3955.2039	6409.474	4391.6753	2856.0005	4465.264	3066.6116	3779.971	3514.855	3581.2666	4690.1157	2732.8535	3783.3198	3150.671	3285.3188	4498.9326	2961.8574	2859.2969	3737.5374	2530.7598	4378.6094	1.00:0.51:0.54:0.58:0.35:0.40:0.33:0.39:0.45:0.55:0.65:0.52:0.61:0.43:0.69:0.47:0.31:0.48:0.33:0.41:0.38:0.39:0.51:0.29:0.41:0.34:0.35:0.48:0.32:0.31:0.40:0.27:0.47	6119.2686	3572.2983	5333.0894	3575.7893	1.00:0.58:0.87:0.58	28804	Phosphoglycerate mutase 1 OS=Homo sapiens OX=9606 GN=PGAM1 PE=1 SV=2
667	FALSE	Q8N0Y7|PGAM4_HUMAN	42.81	16.54	4	4	Oxidation (M)	5834.9067	2223.4941	3260.438	2654.4988	1818.2716	2189.4324	1813.9076	2287.1968	2536.4854	2614.8464	3071.983	2994.4924	3765.1382	2576.5222	4452.29	2274.7559	1339.8115	2449.1243	1752.7489	2325.8818	1792.8131	1943.068	2643.3877	1702.8599	2207.7236	2082.0356	2202.303	2063.0508	1788.867	1854.5139	1960.7227	1394.3746	2168.8984	1.00:0.38:0.56:0.45:0.31:0.38:0.31:0.39:0.43:0.45:0.53:0.51:0.65:0.44:0.76:0.39:0.23:0.42:0.30:0.40:0.31:0.33:0.45:0.29:0.38:0.36:0.38:0.35:0.31:0.32:0.34:0.24:0.37	3501.65	2132.854	3259.33	2002.5686	1.00:0.61:0.93:0.57	28777	Probable phosphoglycerate mutase 4 OS=Homo sapiens OX=9606 GN=PGAM4 PE=3 SV=1
667	FALSE	P15259|PGAM2_HUMAN	42.81	13.83	3	3		5834.9067	2223.4941	3260.438	2654.4988	1818.2716	2189.4324	1813.9076	2287.1968	2536.4854	2614.8464	3071.983	2994.4924	3765.1382	2576.5222	4452.29	2274.7559	1339.8115	2449.1243	1752.7489	2325.8818	1792.8131	1943.068	2643.3877	1702.8599	2207.7236	2082.0356	2202.303	2063.0508	1788.867	1854.5139	1960.7227	1394.3746	2168.8984	1.00:0.38:0.56:0.45:0.31:0.38:0.31:0.39:0.43:0.45:0.53:0.51:0.65:0.44:0.76:0.39:0.23:0.42:0.30:0.40:0.31:0.33:0.45:0.29:0.38:0.36:0.38:0.35:0.31:0.32:0.34:0.24:0.37	3501.65	2132.854	3259.33	2002.5686	1.00:0.61:0.93:0.57	28766	Phosphoglycerate mutase 2 OS=Homo sapiens OX=9606 GN=PGAM2 PE=1 SV=3
1948	TRUE	Q9H2W6|RM46_HUMAN	45.67	27.60	5	5	Oxidation (M)	147.92549	174.57826	182.32251	219.75206	509.6117	517.26825	333.74533	550.5845	660.57544	469.06534	330.90164	235.14821	366.7409	249.09251	386.50903	429.14914	523.19385	285.6921	367.2808	742.5199	533.50903	502.0442	380.298	322.92847	370.68027	513.99945	351.47305	335.44498	585.7372	486.79572	1022.4564	372.04913	295.1667	1.00:1.18:1.23:1.49:3.45:3.50:2.26:3.72:4.47:3.17:2.24:1.59:2.48:1.68:2.61:2.90:3.54:1.93:2.48:5.02:3.61:3.39:2.57:2.18:2.51:3.47:2.38:2.27:3.96:3.29:6.91:2.52:2.00	225.31877	514.35706	353.1279	470.07526	1.00:2.28:1.57:2.09	31705	39S ribosomal protein L46, mitochondrial OS=Homo sapiens OX=9606 GN=MRPL46 PE=1 SV=1
5066	TRUE	Q13822|ENPP2_HUMAN	45.50	1.39	1	1		210.39174	30.408564	40.575027	134.17278	0.0	0.0	17.64551	0.0	0.0	0.0	0.0	48.56845	0.0	26.812689	0.0	19.228521	18.803102	15.477834	15.255281	14.471581	0.0	0.0	0.0	0.0	0.0	0.0	0.0	15.936134	0.0	17.424158	0.0	12.331862	0.0	1.00:0.14:0.19:0.64:0.00:0.00:0.08:0.00:0.00:0.00:0.00:0.23:0.00:0.13:0.00:0.09:0.09:0.07:0.07:0.07:0.00:0.00:0.00:0.00:0.00:0.00:0.00:0.08:0.00:0.08:0.00:0.06:0.00	103.887024	17.64551	37.69057	16.11606	1.00:0.17:0.36:0.16	98994	Ectonucleotide pyrophosphatase/phosphodiesterase family member 2 OS=Homo sapiens OX=9606 GN=ENPP2 PE=1 SV=3
449	TRUE	P17655|CAN2_HUMAN	45.49	31.71	17	17	Oxidation (M)	8265.246	2848.1082	4730.778	3907.4897	2585.0947	1799.0558	1646.2631	1111.6063	1007.6206	5222.9775	1854.2825	2555.1914	2954.917	2878.2173	3979.3948	1299.0552	2752.8706	1041.9124	2607.799	1310.9573	1276.8182	1965.7047	3517.5957	1837.3612	1197.5605	999.13446	1109.9496	1958.6685	1041.0496	2078.7917	1411.2539	1802.9236	1374.0232	1.00:0.34:0.57:0.47:0.31:0.22:0.20:0.13:0.12:0.63:0.22:0.31:0.36:0.35:0.48:0.16:0.33:0.13:0.32:0.16:0.15:0.24:0.43:0.22:0.14:0.12:0.13:0.24:0.13:0.25:0.17:0.22:0.17	4937.906	1629.9282	3240.83	1699.0793	1.00:0.33:0.66:0.34	79995	Calpain-2 catalytic subunit OS=Homo sapiens OX=9606 GN=CAPN2 PE=1 SV=6
1707	TRUE	P27169|PON1_HUMAN	45.33	30.99	6	6	Oxidation (M)	10570.706	441.0915	10934.036	19775.697	815.2104	3250.6746	1154.3533	1331.7614	682.3161	2763.097	1619.5787	1371.0963	831.23444	2501.5188	2595.9402	981.40564	615.57983	666.49725	1081.7249	679.2263	360.7578	714.10486	1165.9578	627.723	408.88794	388.08356	595.0563	229.65567	431.6193	984.74036	1125.7059	289.17703	264.87146	1.00:0.04:1.03:1.87:0.08:0.31:0.11:0.13:0.06:0.26:0.15:0.13:0.08:0.24:0.25:0.09:0.06:0.06:0.10:0.06:0.03:0.07:0.11:0.06:0.04:0.04:0.06:0.02:0.04:0.09:0.11:0.03:0.03	12421.696	1477.0709	1947.0776	661.26184	1.00:0.12:0.16:0.05	39731	Serum paraoxonase/arylesterase 1 OS=Homo sapiens OX=9606 GN=PON1 PE=1 SV=3
987	TRUE	Q8TCS8|PNPT1_HUMAN	45.27	21.46	12	12		372.0653	255.41078	350.68967	271.37994	969.2372	1026.0557	427.90015	708.3772	1126.4557	427.7091	429.14697	442.0337	543.25793	494.71243	729.70245	333.23416	792.61346	578.52405	869.40576	794.8057	621.1556	528.369	471.84637	477.3351	667.0787	746.7656	656.73486	742.95984	829.827	599.955	886.6395	673.44293	715.5476	1.00:0.69:0.94:0.73:2.61:2.76:1.15:1.90:3.03:1.15:1.15:1.19:1.46:1.33:1.96:0.90:2.13:1.55:2.34:2.14:1.67:1.42:1.27:1.28:1.79:2.01:1.77:2.00:2.23:1.61:2.38:1.81:1.92	356.29684	851.60516	511.09375	665.9022	1.00:2.39:1.43:1.87	85951	Polyribonucleotide nucleotidyltransferase 1, mitochondrial OS=Homo sapiens OX=9606 GN=PNPT1 PE=1 SV=2
1477	TRUE	P02511|CRYAB_HUMAN	45.23	41.71	7	7		2465.035	967.7077	1638.846	4374.0923	222.675	334.20367	345.06296	342.38446	342.3874	831.0387	1726.8273	470.92514	421.1551	554.475	470.0979	303.64056	509.8474	388.51035	806.1007	993.0938	744.5675	368.46747	1561.388	384.42786	1030.9929	381.3027	998.1453	465.7105	813.47736	705.89044	797.2733	397.61438	472.55835	1.00:0.39:0.66:1.77:0.09:0.14:0.14:0.14:0.14:0.34:0.70:0.19:0.17:0.22:0.19:0.12:0.21:0.16:0.33:0.40:0.30:0.15:0.63:0.16:0.42:0.15:0.40:0.19:0.33:0.29:0.32:0.16:0.19	2847.3591	328.4591	814.11096	736.69885	1.00:0.12:0.29:0.26	20159	Alpha-crystallin B chain OS=Homo sapiens OX=9606 GN=CRYAB PE=1 SV=2
4150	TRUE	Q96QF0|RAB3I_HUMAN	45.16	7.77	2	2		38.277073	44.53665	31.009579	51.201714	74.57559	67.23084	90.80226	97.88478	69.420334	56.280293	72.7538	71.486115	60.927444	43.889122	0.0	134.36902	68.9816	66.52093	80.75108	92.010376	170.42427	104.34036	75.90235	211.5996	118.31103	114.69099	104.59968	62.300995	100.54334	76.65895	89.989944	94.642136	71.92845	1.00:1.16:0.81:1.34:1.95:1.76:2.37:2.56:1.81:1.47:1.90:1.87:1.59:1.15:0.00:3.51:1.80:1.74:2.11:2.40:4.45:2.73:1.98:5.53:3.09:3.00:2.73:1.63:2.63:2.00:2.35:2.47:1.88	49.382973	79.982765	61.067356	102.1425	1.00:1.62:1.24:2.07	53021	Rab-3A-interacting protein OS=Homo sapiens OX=9606 GN=RAB3IP PE=1 SV=1
1829	TRUE	Q9H3G5|CPVL_HUMAN	45.11	13.45	6	6		5260.2866	3803.4146	4886.354	3311.7383	884.9468	423.11316	537.69775	957.8124	306.0008	4166.326	1524.0378	1372.382	785.1139	1162.906	1360.8864	859.0509	3752.1162	672.59436	1732.7515	1601.437	1187.0171	1632.1382	1805.0382	1148.7831	986.30536	657.9204	1022.31384	401.89258	2897.0205	1136.7993	1068.4856	1671.6165	1689.603	1.00:0.72:0.93:0.63:0.17:0.08:0.10:0.18:0.06:0.79:0.29:0.26:0.15:0.22:0.26:0.16:0.71:0.13:0.33:0.30:0.23:0.31:0.34:0.22:0.19:0.13:0.19:0.08:0.55:0.22:0.20:0.32:0.32	4315.448	621.9142	1728.6088	1440.1603	1.00:0.14:0.40:0.33	54164	Probable serine carboxypeptidase CPVL OS=Homo sapiens OX=9606 GN=CPVL PE=1 SV=2
3265	TRUE	O95967|FBLN4_HUMAN	45.10	6.32	3	3		11899.275	1025.0693	3051.401	6666.2935	725.26746	1302.3403	794.6466	273.43735	243.46835	1810.6332	815.5015	1443.4258	1163.1139	1318.4412	5789.165	375.9963	998.9149	394.18176	1860.7538	616.134	1087.5476	799.323	1321.7075	678.6371	917.021	451.83926	440.3894	390.79892	319.99194	500.7485	419.292	455.72888	290.37567	1.00:0.09:0.26:0.56:0.06:0.11:0.07:0.02:0.02:0.15:0.07:0.12:0.10:0.11:0.49:0.03:0.08:0.03:0.16:0.05:0.09:0.07:0.11:0.06:0.08:0.04:0.04:0.03:0.03:0.04:0.04:0.04:0.02	5660.51	667.83203	2056.7134	684.4101	1.00:0.12:0.36:0.12	49405	EGF-containing fibulin-like extracellular matrix protein 2 OS=Homo sapiens OX=9606 GN=EFEMP2 PE=1 SV=3
4993	TRUE	P01037|CYTN_HUMAN	45.02	12.06	1	1		0.0	54.188652	0.0	0.0	51.777	33.150425	471.30124	0.0	0.0	0.0	0.0	0.0	0.0	19.16309	0.0	16.35559	0.0	0.0	0.0	0.0	402.89166	55.570534	25.05681	65.19391	143.03792	21.75521	50.044983	8.110404	142.69514	19.660643	18.192629	56.83942	19.136097	-:64.00:-:-:64.00:64.00:64.00:-:-:-:-:-:-:64.00:-:64.00:-:-:-:-:64.00:64.00:64.00:64.00:64.00:64.00:64.00:64.00:64.00:64.00:64.00:64.00:64.00	54.188652	185.40956	19.16309	74.61007	1.00:3.42:0.35:1.38	16388	Cystatin-SN OS=Homo sapiens OX=9606 GN=CST1 PE=1 SV=3
3696	TRUE	Q9Y296|TPPC4_HUMAN	44.98	11.42	2	2		609.60187	270.0211	387.19647	616.29144	210.8881	305.6816	177.16136	52.772915	58.081894	287.93433	123.6745	263.7716	227.49983	352.61795	389.8096	87.00518	148.48761	148.21576	130.0003	162.97513	106.392105	142.0217	181.89485	109.715805	109.09503	55.884323	69.32727	76.12192	82.32377	261.6204	81.94728	150.52504	116.68769	1.00:0.44:0.64:1.01:0.35:0.50:0.29:0.09:0.10:0.47:0.20:0.43:0.37:0.58:0.64:0.14:0.24:0.24:0.21:0.27:0.17:0.23:0.30:0.18:0.18:0.09:0.11:0.12:0.14:0.43:0.13:0.25:0.19	470.7777	160.91718	274.21796	123.34673	1.00:0.34:0.58:0.26	24340	Trafficking protein particle complex subunit 4 OS=Homo sapiens OX=9606 GN=TRAPPC4 PE=1 SV=1
588	TRUE	O60749|SNX2_HUMAN	44.97	29.67	15	13	Oxidation (M)	3804.709	1224.2144	2701.0217	2027.8026	662.42505	1089.494	942.5856	890.1335	801.77216	1396.1324	871.1686	1067.404	1291.3411	1145.6125	1222.8418	798.2705	966.00635	688.7761	1113.2343	761.3882	739.1324	814.3103	1610.6364	639.7727	1152.3208	921.40094	842.54034	438.01752	953.3214	806.08734	1458.1074	967.28613	561.76245	1.00:0.32:0.71:0.53:0.17:0.29:0.25:0.23:0.21:0.37:0.23:0.28:0.34:0.30:0.32:0.21:0.25:0.18:0.29:0.20:0.19:0.21:0.42:0.17:0.30:0.24:0.22:0.12:0.25:0.21:0.38:0.25:0.15	2439.437	960.40674	1244.9545	946.666	1.00:0.39:0.51:0.39	58471	Sorting nexin-2 OS=Homo sapiens OX=9606 GN=SNX2 PE=1 SV=2
2368	TRUE	P36969|GPX4_HUMAN	44.85	19.80	4	4	Oxidation (M)	2335.831	2287.9229	2313.3013	3128.2183	1306.528	1831.416	1054.333	823.49725	1247.972	1068.8993	1931.7407	1150.8634	1200.4823	1351.859	1674.2681	1767.4294	1147.1509	1213.9973	1123.4915	810.6661	593.0504	1009.30707	1154.8583	693.4607	769.5837	750.28107	850.5355	945.58765	542.39197	1382.7098	1714.9275	1050.2917	883.5571	1.00:0.98:0.99:1.34:0.56:0.78:0.45:0.35:0.53:0.46:0.83:0.49:0.51:0.58:0.72:0.76:0.49:0.52:0.48:0.35:0.25:0.43:0.49:0.30:0.33:0.32:0.36:0.40:0.23:0.59:0.73:0.45:0.38	2516.3184	1252.7493	1396.352	1024.9806	1.00:0.50:0.55:0.41	22144	Phospholipid hydroperoxide glutathione peroxidase OS=Homo sapiens OX=9606 GN=GPX4 PE=1 SV=3
5612	TRUE	O43556|SGCE_HUMAN	44.67	4.81	1	1		448.54575	389.7295	411.86975	336.92676	47.927975	52.180096	127.07007	82.318375	97.4668	129.206	497.46518	241.69757	164.46408	153.15794	224.62735	69.43947	54.54466	89.66107	166.75208	111.055	79.79473	61.61477	394.64407	78.3824	225.66206	68.62956	119.02931	41.73989	86.04788	72.93693	192.09238	72.97238	34.876274	1.00:0.87:0.92:0.75:0.11:0.12:0.28:0.18:0.22:0.29:1.11:0.54:0.37:0.34:0.50:0.15:0.12:0.20:0.37:0.25:0.18:0.14:0.88:0.17:0.50:0.15:0.27:0.09:0.19:0.16:0.43:0.16:0.08	396.76794	81.39266	235.10303	112.21527	1.00:0.21:0.59:0.28	49851	Epsilon-sarcoglycan OS=Homo sapiens OX=9606 GN=SGCE PE=1 SV=6
3383	TRUE	Q9Y6Q5|AP1M2_HUMAN	44.63	6.86	3	2		0.0	18.168215	31.655636	0.0	235.60104	90.19153	194.37076	225.48073	147.52943	0.0	53.924755	107.87654	280.90125	130.164	87.160194	77.54793	191.88977	203.10828	178.11505	219.7907	169.4656	121.0738	54.09502	265.3549	111.40805	173.86617	147.86368	191.95485	201.06992	168.71951	149.66234	183.1813	145.39575	-:64.00:64.00:-:64.00:64.00:64.00:64.00:64.00:-:64.00:64.00:64.00:64.00:64.00:64.00:64.00:64.00:64.00:64.00:64.00:64.00:64.00:64.00:64.00:64.00:64.00:64.00:64.00:64.00:64.00:64.00:64.00	49.823853	178.6347	148.10086	164.0868	1.00:3.59:2.97:3.29	48108	AP-1 complex subunit mu-2 OS=Homo sapiens OX=9606 GN=AP1M2 PE=1 SV=4
1997	TRUE	Q9NY15|STAB1_HUMAN	44.51	3.15	5	5		759.1947	167.97127	508.30893	681.52783	41.668575	50.86197	143.62918	124.64027	150.24472	163.82692	274.6865	101.00406	107.98166	111.00354	137.84119	130.99712	184.54353	170.31453	156.80266	118.0206	187.26952	143.34103	280.43753	99.94473	149.09036	66.10937	110.49705	113.57855	115.2809	112.26781	187.23366	114.22227	166.71161	1.00:0.22:0.67:0.90:0.05:0.07:0.19:0.16:0.20:0.22:0.36:0.13:0.14:0.15:0.18:0.17:0.24:0.22:0.21:0.16:0.25:0.19:0.37:0.13:0.20:0.09:0.15:0.15:0.15:0.15:0.25:0.15:0.22	539.10266	131.78009	223.66064	159.07048	1.00:0.24:0.41:0.30	275482	Stabilin-1 OS=Homo sapiens OX=9606 GN=STAB1 PE=1 SV=3
3286	TRUE	Q9Y6X9|MORC2_HUMAN	44.47	2.23	2	2		0.0	152.55435	69.70579	235.93219	162.63875	350.77078	181.31076	196.92456	121.0815	96.04414	86.12625	80.79126	68.944374	16.584564	95.24041	154.73483	325.3125	192.57214	186.79524	132.71841	515.54517	217.89326	171.85887	369.51855	217.84439	289.48312	184.20193	253.48187	548.1347	299.73608	225.39835	163.03493	231.27835	-:64.00:64.00:64.00:64.00:64.00:64.00:64.00:64.00:64.00:64.00:64.00:64.00:64.00:64.00:64.00:64.00:64.00:64.00:64.00:64.00:64.00:64.00:64.00:64.00:64.00:64.00:64.00:64.00:64.00:64.00:64.00:64.00	170.40512	202.54526	96.62371	264.49472	1.00:1.19:0.57:1.55	117823	ATPase MORC2 OS=Homo sapiens OX=9606 GN=MORC2 PE=1 SV=2
5158	TRUE	P08709|FA7_HUMAN	44.43	2.79	1	1		676.6021	99.18247	277.96793	1524.8248	155.60109	360.5929	88.09239	66.34938	64.567116	175.8072	119.76292	132.15039	346.43372	161.81847	1648.541	82.61528	74.63533	51.528984	145.20967	65.15898	40.998264	68.59099	68.86545	54.918194	50.30622	53.929115	63.19167	98.06469	43.519375	114.66721	74.81779	30.82465	26.787228	1.00:0.15:0.41:2.25:0.23:0.53:0.13:0.10:0.10:0.26:0.18:0.20:0.51:0.24:2.44:0.12:0.11:0.08:0.21:0.10:0.06:0.10:0.10:0.08:0.07:0.08:0.09:0.14:0.06:0.17:0.11:0.05:0.04	644.64435	147.04057	430.7523	67.14606	1.00:0.23:0.67:0.10	51594	Coagulation factor VII OS=Homo sapiens OX=9606 GN=F7 PE=1 SV=1
744	TRUE	P11388|TOP2A_HUMAN	44.40	5.36	12	6		0.0	30.949501	63.964176	82.16576	235.2992	120.50733	143.11032	339.10934	245.40855	0.0	52.649376	58.264687	235.18076	101.351875	104.69173	215.6071	279.4871	515.7298	353.7012	308.46774	159.61687	194.82764	0.0	359.7838	190.99133	295.36514	273.33878	258.05396	383.74506	417.46405	78.35742	155.15	493.3518	-:64.00:64.00:64.00:64.00:64.00:64.00:64.00:64.00:-:64.00:64.00:64.00:64.00:64.00:64.00:64.00:64.00:64.00:64.00:64.00:64.00:-:64.00:64.00:64.00:64.00:64.00:64.00:64.00:64.00:64.00:64.00	80.54489	227.22562	139.63776	290.17877	1.00:2.82:1.73:3.60	174385	DNA topoisomerase 2-alpha OS=Homo sapiens OX=9606 GN=TOP2A PE=1 SV=3
748	TRUE	Q9NUQ9|CYRIB_HUMAN	44.37	28.70	11	8	Oxidation (M)	6108.592	3256.2961	4782.2144	2302.8213	1994.4678	1712.3309	1679.0562	1163.6428	1619.5187	2442.6885	1426.5332	2712.594	3730.8933	2254.3318	2959.7405	1356.7985	1477.7112	1992.7408	1720.1898	1532.6064	1282.4814	2282.7756	3306.0432	1547.0488	1425.9747	1078.8577	1229.0415	1598.0483	1408.146	1759.8529	1029.713	2195.565	1708.0773	1.00:0.53:0.78:0.38:0.33:0.28:0.27:0.19:0.27:0.40:0.23:0.44:0.61:0.37:0.48:0.22:0.24:0.33:0.28:0.25:0.21:0.37:0.54:0.25:0.23:0.18:0.20:0.26:0.23:0.29:0.17:0.36:0.28	4112.481	1633.8032	2587.7969	1662.8707	1.00:0.40:0.63:0.40	36748	CYFIP-related Rac1 interactor B OS=Homo sapiens OX=9606 GN=CYRIB PE=1 SV=1
124	TRUE	P00450|CERU_HUMAN	44.35	42.35	33	33	Oxidation (M)	49760.41	3825.2952	10741.625	54660.22	2819.0815	12009.25	3860.178	1697.5281	3872.476	13559.088	5129.057	8923.426	9610.188	6795.797	12045.553	1869.2222	4860.1465	2514.7595	6043.3765	2302.7656	2870.0623	3998.2583	5161.212	2907.8953	4034.5	1871.4149	3721.668	3162.604	4357.157	5527.2227	3665.4075	3220.2842	3114.316	1.00:0.08:0.22:1.10:0.06:0.24:0.08:0.03:0.08:0.27:0.10:0.18:0.19:0.14:0.24:0.04:0.10:0.05:0.12:0.05:0.06:0.08:0.10:0.06:0.08:0.04:0.07:0.06:0.09:0.11:0.07:0.06:0.06	29746.887	4851.7026	9343.852	3622.3486	1.00:0.16:0.31:0.12	122205	Ceruloplasmin OS=Homo sapiens OX=9606 GN=CP PE=1 SV=1
2896	TRUE	P05413|FABPH_HUMAN	44.29	28.57	4	4		1481.8931	1746.5304	1780.2992	1039.3137	285.93347	150.02592	309.4509	230.80693	207.83086	661.2909	1423.5558	670.20795	406.87656	631.82526	267.2601	273.9989	308.53247	319.9191	246.7165	178.69261	486.21405	301.71646	647.4507	192.8696	309.08243	182.54782	972.2859	229.24686	629.6053	344.7652	311.926	383.10406	1494.3667	1.00:1.18:1.20:0.70:0.19:0.10:0.21:0.16:0.14:0.45:0.96:0.45:0.27:0.43:0.18:0.18:0.21:0.22:0.17:0.12:0.33:0.20:0.44:0.13:0.21:0.12:0.66:0.15:0.42:0.23:0.21:0.26:1.01	1521.3066	255.51021	715.10815	451.24036	1.00:0.17:0.47:0.30	14858	Fatty acid-binding protein, heart OS=Homo sapiens OX=9606 GN=FABP3 PE=1 SV=4
945	TRUE	P04196|HRG_HUMAN	44.14	19.62	11	11	Oxidation (M)	45546.65	7323.009	16950.238	46162.863	9962.04	23338.256	8218.5	5408.4497	7998.948	17737.76	11468.535	10727.973	13205.555	10904.084	18005.084	5710.7705	9029.863	4468.519	10237.568	6067.0366	6487.3477	8611.248	10699.233	5736.503	8043.7334	5231.747	5354.212	6299.198	7551.496	7349.416	7037.3306	4286.2603	5940.2393	1.00:0.16:0.37:1.01:0.22:0.51:0.18:0.12:0.18:0.39:0.25:0.24:0.29:0.24:0.40:0.13:0.20:0.10:0.22:0.13:0.14:0.19:0.23:0.13:0.18:0.11:0.12:0.14:0.17:0.16:0.15:0.09:0.13	28995.69	10985.238	13674.831	6896.762	1.00:0.38:0.47:0.24	59578	Histidine-rich glycoprotein OS=Homo sapiens OX=9606 GN=HRG PE=1 SV=1
1255	TRUE	P05156|CFAI_HUMAN	44.06	19.90	10	10		12132.756	1086.4337	3475.3442	16410.379	790.3022	3067.771	917.7652	534.61664	920.55646	2277.123	1313.3677	1866.3755	3857.2913	2483.7773	3766.6304	690.1735	1240.2714	474.45343	2176.8547	685.49426	801.07733	752.44965	1886.0427	502.70752	1130.5176	625.0016	1102.6548	775.26025	1569.6417	1364.1415	979.42847	542.37915	744.3148	1.00:0.09:0.29:1.35:0.07:0.25:0.08:0.04:0.08:0.19:0.11:0.15:0.32:0.20:0.31:0.06:0.10:0.04:0.18:0.06:0.07:0.06:0.16:0.04:0.09:0.05:0.09:0.06:0.13:0.11:0.08:0.04:0.06	8276.229	1246.2023	2594.0942	1002.38135	1.00:0.15:0.31:0.12	65750	Complement factor I OS=Homo sapiens OX=9606 GN=CFI PE=1 SV=2
1881	TRUE	O15400|STX7_HUMAN	43.98	29.12	6	6	Oxidation (M)	3644.945	1111.2732	1492.7834	1438.0724	823.00305	682.7829	796.96765	641.136	1021.1562	1071.6875	1068.7552	941.7101	1045.5688	715.50616	948.4686	684.2939	719.7189	578.23035	837.41797	769.0814	833.69556	642.57947	1183.6248	891.07306	1001.9647	654.67834	1085.9836	507.21173	709.9272	706.709	725.1624	873.01514	864.0909	1.00:0.30:0.41:0.39:0.23:0.19:0.22:0.18:0.28:0.29:0.29:0.26:0.29:0.20:0.26:0.19:0.20:0.16:0.23:0.21:0.23:0.18:0.32:0.24:0.27:0.18:0.30:0.14:0.19:0.19:0.20:0.24:0.24	1921.7686	793.00916	965.2827	792.69214	1.00:0.41:0.50:0.41	29816	Syntaxin-7 OS=Homo sapiens OX=9606 GN=STX7 PE=1 SV=4
2803	TRUE	P13686|PPA5_HUMAN	43.96	18.46	4	4		2664.5376	2037.96	4508.422	1920.398	335.1162	363.43756	693.69116	439.11172	361.19177	2590.95	278.71912	1388.2938	464.31482	1466.9513	549.2318	326.9642	175.79741	421.82434	263.84317	475.25708	640.35675	1045.9108	264.1801	185.07703	177.09505	206.02676	580.838	274.57483	715.12915	728.8335	360.1966	917.8522	949.25494	1.00:0.76:1.69:0.72:0.13:0.14:0.26:0.16:0.14:0.97:0.10:0.52:0.17:0.55:0.21:0.12:0.07:0.16:0.10:0.18:0.24:0.39:0.10:0.07:0.07:0.08:0.22:0.10:0.27:0.27:0.14:0.34:0.36	2782.8293	438.50967	1123.0768	492.29602	1.00:0.16:0.40:0.18	36599	Tartrate-resistant acid phosphatase type 5 OS=Homo sapiens OX=9606 GN=ACP5 PE=1 SV=3
4988	TRUE	Q9H788|SH24A_HUMAN	43.88	3.52	1	1		0.0	12.637282	0.0	0.0	10.633852	0.0	0.0	34.42108	9.895852	0.0	20.436586	32.152073	15.351689	23.029427	17.304338	0.0	12.495044	9.458612	25.96467	25.597677	19.645582	22.51779	0.0	11.881685	0.0	28.997427	20.526367	7.1321254	25.670624	29.629679	18.569122	6.665091	0.0	-:64.00:-:-:64.00:-:-:64.00:64.00:-:64.00:64.00:64.00:64.00:64.00:-:64.00:64.00:64.00:64.00:64.00:64.00:-:64.00:-:64.00:64.00:64.00:64.00:64.00:64.00:64.00:-	12.637282	18.316929	21.654823	18.910822	1.00:1.45:1.71:1.50	52727	SH2 domain-containing protein 4A OS=Homo sapiens OX=9606 GN=SH2D4A PE=1 SV=1
4645	TRUE	O75448|MED24_HUMAN	43.83	1.62	1	1		0.0	21.054325	0.0	0.0	22.763596	26.276606	25.572056	20.720528	13.234822	0.0	0.0	0.0	20.081482	21.843996	0.0	21.734056	20.479748	8.487075	0.0	15.457054	0.0	29.302082	0.0	25.18285	0.0	12.074694	22.162113	22.46697	21.809193	26.57823	19.681482	34.293713	18.57065	-:64.00:-:-:64.00:64.00:64.00:64.00:64.00:-:-:-:64.00:64.00:-:64.00:64.00:64.00:-:64.00:-:64.00:-:64.00:-:64.00:64.00:64.00:64.00:64.00:64.00:64.00:64.00	21.054325	21.713522	20.962738	21.305708	1.00:1.03:1.00:1.01	110305	Mediator of RNA polymerase II transcription subunit 24 OS=Homo sapiens OX=9606 GN=MED24 PE=1 SV=1
264	TRUE	P08603|CFAH_HUMAN	43.77	15.03	22	20	Oxidation (M)	28219.627	3796.7449	8769.342	32320.273	4269.232	8453.01	3631.9475	1347.9424	3501.1592	7587.9917	3169.5852	5402.5044	6270.1436	6037.4097	6004.4316	2149.703	4399.153	1942.5935	5530.7666	2279.968	1721.0647	2638.8826	4638.882	1653.1527	3134.8506	1476.6901	2472.4849	3487.53	3127.4116	4678.5474	2292.8909	1916.3453	2414.4272	1.00:0.13:0.31:1.15:0.15:0.30:0.13:0.05:0.12:0.27:0.11:0.19:0.22:0.21:0.21:0.08:0.16:0.07:0.20:0.08:0.06:0.09:0.16:0.06:0.11:0.05:0.09:0.12:0.11:0.17:0.08:0.07:0.09	18276.496	4240.658	5745.344	2886.408	1.00:0.23:0.31:0.16	139096	Complement factor H OS=Homo sapiens OX=9606 GN=CFH PE=1 SV=4
2268	TRUE	P50148|GNAQ_HUMAN	43.75	13.65	5	4		1594.6802	728.67456	1092.0918	746.97595	597.1389	529.93536	540.28326	364.86432	426.90985	551.9704	659.6857	622.57336	377.83524	648.41	725.15344	565.36	403.39383	454.3557	594.3567	388.33643	289.77405	379.30536	790.6558	275.26306	349.51562	362.12457	324.80615	519.75806	281.81488	513.67596	465.8207	474.25705	397.076	1.00:0.46:0.68:0.47:0.37:0.33:0.34:0.23:0.27:0.35:0.41:0.39:0.24:0.41:0.45:0.35:0.25:0.28:0.37:0.24:0.18:0.24:0.50:0.17:0.22:0.23:0.20:0.33:0.18:0.32:0.29:0.30:0.25	1040.6056	491.82635	626.3938	441.96332	1.00:0.47:0.60:0.42	42142	Guanine nucleotide-binding protein G(q) subunit alpha OS=Homo sapiens OX=9606 GN=GNAQ PE=1 SV=4
3593	TRUE	O95983|MBD3_HUMAN	43.74	11.68	3	3		92.990265	132.47006	171.99927	114.87698	182.13365	185.73486	196.55502	232.61125	485.00012	78.84068	289.76843	139.2896	70.3755	263.58328	94.59538	260.33652	264.10974	296.9665	245.42896	494.87476	246.57437	250.38019	244.8751	552.9525	327.89648	289.98544	381.03833	225.38647	266.11957	426.46246	220.3377	323.5927	357.84448	1.00:1.42:1.85:1.24:1.96:2.00:2.11:2.50:5.22:0.85:3.12:1.50:0.76:2.83:1.02:2.80:2.84:3.19:2.64:5.32:2.65:2.69:2.63:5.95:3.53:3.12:4.10:2.42:2.86:4.59:2.37:3.48:3.85	128.08414	256.40698	156.07547	315.2868	1.00:2.00:1.22:2.46	32844	Methyl-CpG-binding domain protein 3 OS=Homo sapiens OX=9606 GN=MBD3 PE=1 SV=1
2484	TRUE	Q96ST2|IWS1_HUMAN	43.69	6.96	4	4	Oxidation (M)	115.19551	437.49396	313.09793	229.34396	601.3684	629.5189	603.6463	545.08075	769.4835	386.86136	533.7044	480.66528	474.33136	573.3091	167.97188	546.7635	695.44543	510.13644	821.1044	364.13272	739.5776	577.12524	739.01355	739.2997	794.1362	741.838	670.9041	447.49997	766.2441	804.0295	649.63904	506.5597	538.91455	1.00:3.80:2.72:1.99:5.22:5.46:5.24:4.73:6.68:3.36:4.63:4.17:4.12:4.98:1.46:4.75:6.04:4.43:7.13:3.16:6.42:5.01:6.42:6.42:6.89:6.44:5.82:3.88:6.65:6.98:5.64:4.40:4.68	342.4291	629.8196	483.27408	647.3535	1.00:1.84:1.41:1.89	91955	Protein IWS1 homolog OS=Homo sapiens OX=9606 GN=IWS1 PE=1 SV=2
371	TRUE	P49411|EFTU_HUMAN	43.56	44.62	17	17	Oxidation (M)	4758.287	4919.0537	3798.2756	3926.4841	11828.199	6584.2305	6749.546	10690.67	9885.648	6467.745	5502.2295	5737.7744	5294.023	5827.0483	6716.679	9359.456	9428.998	7527.6226	4911.014	13712.277	16066.522	8025.3423	6019.9937	9200.676	8699.217	9000.784	8845.369	8687.465	12352.893	7356.1333	15896.939	10863.263	6810.3755	1.00:1.03:0.80:0.83:2.49:1.38:1.42:2.25:2.08:1.36:1.16:1.21:1.11:1.22:1.41:1.97:1.98:1.58:1.03:2.88:3.38:1.69:1.27:1.93:1.83:1.89:1.86:1.83:2.60:1.55:3.34:2.28:1.43	4350.5254	9147.659	5924.25	9612.112	1.00:2.10:1.36:2.21	49875	Elongation factor Tu, mitochondrial OS=Homo sapiens OX=9606 GN=TUFM PE=1 SV=3
1362	TRUE	O15145|ARPC3_HUMAN	43.55	43.26	7	7	Oxidation (M)	5182.934	2891.2278	4042.8635	6896.697	2475.2334	2574.5312	1880.0311	801.3326	1214.555	3659.6821	1630.0807	2479.5293	2413.539	3205.419	2781.9302	1110.845	1874.8431	1522.1243	2622.3357	2499.8916	1226.8972	2111.905	2704.2073	1037.4001	1244.3641	1269.5743	1703.3947	1678.9988	1426.5115	2408.571	1481.6011	1714.7317	1766.7135	1.00:0.56:0.78:1.33:0.48:0.50:0.36:0.15:0.23:0.71:0.31:0.48:0.47:0.62:0.54:0.21:0.36:0.29:0.51:0.48:0.24:0.41:0.52:0.20:0.24:0.24:0.33:0.32:0.28:0.46:0.29:0.33:0.34	4753.43	1789.1366	2695.03	1744.7173	1.00:0.38:0.57:0.37	20547	Actin-related protein 2/3 complex subunit 3 OS=Homo sapiens OX=9606 GN=ARPC3 PE=1 SV=3
2858	TRUE	P62328|TYB4_HUMAN	43.51	45.45	4	4		1057.5669	1461.875	1875.7048	1626.0115	578.6	421.9844	735.578	878.2538	1031.1361	212.85445	596.6385	129.94182	219.33505	598.57434	0.0	1008.92615	563.1715	442.25284	1162.4689	499.47186	1887.8013	1161.2018	2987.542	2133.5342	2027.575	2037.7046	1275.0756	937.32245	1746.4965	683.71814	1785.8809	1157.3169	1579.4904	1.00:1.38:1.77:1.54:0.55:0.40:0.70:0.83:0.98:0.20:0.56:0.12:0.21:0.57:0.00:0.95:0.53:0.42:1.10:0.47:1.79:1.10:2.82:2.02:1.92:1.93:1.21:0.89:1.65:0.65:1.69:1.09:1.49	1592.1633	770.25916	467.3958	1451.3853	1.00:0.48:0.29:0.91	5053	Thymosin beta-4 OS=Homo sapiens OX=9606 GN=TMSB4X PE=1 SV=2
2864	TRUE	Q92930|RAB8B_HUMAN	43.47	12.56	4	2		1199.7349	869.44684	1385.5907	1223.5773	516.6748	456.13657	378.97418	481.6277	326.93097	372.75302	635.128	587.1015	644.6826	742.16565	495.45337	464.8406	221.80067	364.0017	506.45453	356.43298	299.07037	553.9928	1083.8147	252.60806	511.99084	517.2336	619.3133	321.2786	324.1871	486.69778	443.62347	394.47534	592.3895	1.00:0.72:1.15:1.02:0.43:0.38:0.32:0.40:0.27:0.31:0.53:0.49:0.54:0.62:0.41:0.39:0.18:0.30:0.42:0.30:0.25:0.46:0.90:0.21:0.43:0.43:0.52:0.27:0.27:0.41:0.37:0.33:0.49	1169.5874	437.7245	586.8077	463.9684	1.00:0.37:0.50:0.40	23584	Ras-related protein Rab-8B OS=Homo sapiens OX=9606 GN=RAB8B PE=1 SV=2
6	TRUE	P04114|APOB_HUMAN	43.46	38.31	131	131	Oxidation (M)	10235.157	2159.7654	10290.374	32025.578	1957.8398	2199.5884	2357.5964	1364.2087	2550.3225	2629.5134	1941.1885	1691.8055	5402.71	3010.729	1214.4832	2529.1533	2038.0828	1499.8634	2200.774	753.37146	819.29456	2103.1128	2235.4417	461.8348	1284.9634	837.7434	1477.145	1801.5455	1570.1943	3604.244	1633.3318	808.4489	739.74335	1.00:0.21:1.01:3.13:0.19:0.21:0.23:0.13:0.25:0.26:0.19:0.17:0.53:0.29:0.12:0.25:0.20:0.15:0.22:0.07:0.08:0.21:0.22:0.05:0.13:0.08:0.14:0.18:0.15:0.35:0.16:0.08:0.07	13677.719	2085.9111	2648.4048	1577.6826	1.00:0.15:0.19:0.12	515605	Apolipoprotein B-100 OS=Homo sapiens OX=9606 GN=APOB PE=1 SV=2
5574	TRUE	A6NFI3|ZN316_HUMAN	43.46	1.69	1	1		0.0	21.48956	0.0	0.0	40.072002	0.0	20.375233	10.993773	29.087389	22.012846	0.0	16.00026	21.59984	10.658628	15.867661	25.067793	32.500996	15.45064	28.6708	21.239462	45.20944	10.240723	27.51916	38.710617	29.759209	23.923136	11.867329	11.991501	9.806394	30.250263	6.9212103	19.001318	54.56872	-:64.00:-:-:64.00:-:64.00:64.00:64.00:64.00:-:64.00:64.00:64.00:64.00:64.00:64.00:64.00:64.00:64.00:64.00:64.00:64.00:64.00:64.00:64.00:64.00:64.00:64.00:64.00:64.00:64.00:64.00	21.48956	25.1321	17.227848	24.594372	1.00:1.17:0.80:1.14	108437	Zinc finger protein 316 OS=Homo sapiens OX=9606 GN=ZNF316 PE=1 SV=1
556	TRUE	Q13263|TIF1B_HUMAN	43.44	22.63	14	14	Oxidation (M)	4413.7505	2075.4463	1902.1803	2354.3533	4384.0635	6795.768	3747.1147	2750.8223	6743.158	2565.0894	2044.9705	2991.02	2651.7478	3349.1587	2630.0288	6023.1226	5525.558	4351.502	3568.9067	3606.0007	4794.934	4339.603	4755.6777	5266.687	4994.185	4870.8296	3706.6445	3496.0264	4679.438	5504.298	3951.477	3186.2893	5680.3706	1.00:0.47:0.43:0.53:0.99:1.54:0.85:0.62:1.53:0.58:0.46:0.68:0.60:0.76:0.60:1.36:1.25:0.99:0.81:0.82:1.09:0.98:1.08:1.19:1.13:1.10:0.84:0.79:1.06:1.25:0.90:0.72:1.29	2686.4326	4884.1855	2705.336	4572.3086	1.00:1.82:1.01:1.70	88550	Transcription intermediary factor 1-beta OS=Homo sapiens OX=9606 GN=TRIM28 PE=1 SV=5
2335	TRUE	Q15427|SF3B4_HUMAN	43.44	18.40	4	4	Oxidation (M)	572.79047	748.9475	443.96344	468.45676	679.91766	885.1467	779.14264	1052.6389	1138.2368	916.95135	958.84973	873.35626	716.74176	595.17114	560.7156	767.85986	1233.3142	881.84204	1012.1039	899.97797	1631.7062	810.48914	1089.8286	1730.1982	1751.9951	1288.6293	1213.0822	982.341	1391.9855	879.79407	907.449	1038.7548	1334.0831	1.00:1.31:0.78:0.82:1.19:1.55:1.36:1.84:1.99:1.60:1.67:1.52:1.25:1.04:0.98:1.34:2.15:1.54:1.77:1.57:2.85:1.41:1.90:3.02:3.06:2.25:2.12:1.72:2.43:1.54:1.58:1.81:2.33	569.93726	907.01654	770.2976	1158.0797	1.00:1.59:1.35:2.03	44386	Splicing factor 3B subunit 4 OS=Homo sapiens OX=9606 GN=SF3B4 PE=1 SV=1
1864	TRUE	P02746|C1QB_HUMAN	43.38	29.64	6	6	Oxidation (M)	6250.1685	1593.8485	2774.3347	6802.308	1216.1754	1841.0089	791.2649	409.5075	465.06882	2122.0535	478.9384	1513.6343	2443.2104	1694.7991	2850.149	232.37787	1354.5435	597.856	1327.441	308.4313	592.20874	825.50806	783.548	672.1559	830.5337	624.1874	717.5029	1480.1771	753.6052	1019.52704	407.1922	611.0877	987.4132	1.00:0.26:0.44:1.09:0.19:0.29:0.13:0.07:0.07:0.34:0.08:0.24:0.39:0.27:0.46:0.04:0.22:0.10:0.21:0.05:0.09:0.13:0.13:0.11:0.13:0.10:0.11:0.24:0.12:0.16:0.07:0.10:0.16	4355.165	958.14825	1850.4641	792.772	1.00:0.22:0.42:0.18	26722	Complement C1q subcomponent subunit B OS=Homo sapiens OX=9606 GN=C1QB PE=1 SV=3
5459	TRUE	Q9NXC5|MIO_HUMAN	43.31	1.71	1	1		0.0	47.8495	0.0	0.0	36.473927	69.935196	42.297157	0.0	0.0	86.11035	29.247763	0.0	0.0	38.898476	0.0	52.981884	18.293077	0.0	29.051174	27.203686	71.06854	31.870775	0.0	78.530876	57.270245	29.99266	45.489914	27.241583	24.261906	35.40015	43.781395	36.925926	41.6571	-:64.00:-:-:64.00:64.00:64.00:-:-:64.00:64.00:-:-:64.00:-:64.00:64.00:-:64.00:64.00:64.00:64.00:-:64.00:64.00:64.00:64.00:64.00:64.00:64.00:64.00:64.00:64.00	47.8495	49.56876	51.41886	40.688805	1.00:1.04:1.07:0.85	98584	GATOR complex protein MIOS OS=Homo sapiens OX=9606 GN=MIOS PE=1 SV=2
2115	TRUE	O00515|LAD1_HUMAN	43.30	12.38	5	5		0.0	364.7075	55.75647	304.3714	525.1431	351.50348	745.9991	581.4491	1213.4602	358.87378	306.21875	962.6965	674.84094	716.32874	467.95773	494.37067	2110.29	637.88116	777.6401	821.41425	1450.153	888.6806	2222.834	1179.4462	666.8861	1036.7104	1124.7406	1229.2185	1191.1302	990.6602	821.5945	624.0311	1457.8628	-:64.00:64.00:64.00:64.00:64.00:64.00:64.00:64.00:64.00:64.00:64.00:64.00:64.00:64.00:64.00:64.00:64.00:64.00:64.00:64.00:64.00:64.00:64.00:64.00:64.00:64.00:64.00:64.00:64.00:64.00:64.00:64.00	263.96082	683.511	594.03357	1095.8636	1.00:2.59:2.25:4.15	57131	Ladinin-1 OS=Homo sapiens OX=9606 GN=LAD1 PE=1 SV=2
2992	TRUE	P02747|C1QC_HUMAN	43.27	17.55	3	3		9646.724	1357.3969	2809.0642	12413.942	1636.6102	1747.512	850.92755	224.83304	348.5219	2711.3958	245.9227	1271.0071	2918.3057	1943.4059	5095.734	219.66399	1116.2223	561.2418	1233.0636	236.18062	334.99127	676.309	628.25854	362.71118	342.25568	352.78137	279.9225	957.669	386.19064	1072.5021	230.00484	525.8365	556.0126	1.00:0.14:0.29:1.29:0.17:0.18:0.09:0.02:0.04:0.28:0.03:0.13:0.30:0.20:0.53:0.02:0.12:0.06:0.13:0.02:0.03:0.07:0.07:0.04:0.04:0.04:0.03:0.10:0.04:0.11:0.02:0.05:0.06	6556.7812	967.2676	2375.5356	560.9117	1.00:0.15:0.36:0.09	25774	Complement C1q subcomponent subunit C OS=Homo sapiens OX=9606 GN=C1QC PE=1 SV=3
3868	TRUE	Q96FZ2|HMCES_HUMAN	43.22	5.65	2	2		0.0	95.392914	64.347755	0.0	97.71377	61.268066	103.90323	95.08233	155.93683	143.02754	65.35315	75.31943	102.48726	112.89344	56.582138	129.72734	241.9924	160.15436	193.56868	99.88409	171.52385	215.37906	136.12328	239.29767	221.30756	151.18185	160.05457	118.34094	147.67693	144.20192	144.86621	160.32135	199.80286	-:64.00:64.00:-:64.00:64.00:64.00:64.00:64.00:64.00:64.00:64.00:64.00:64.00:64.00:64.00:64.00:64.00:64.00:64.00:64.00:64.00:64.00:64.00:64.00:64.00:64.00:64.00:64.00:64.00:64.00:64.00:64.00	93.52744	112.34347	108.12404	168.6336	1.00:1.20:1.16:1.80	40575	Abasic site processing protein HMCES OS=Homo sapiens OX=9606 GN=HMCES PE=1 SV=1
825	TRUE	Q16658|FSCN1_HUMAN	43.17	28.80	11	11	Oxidation (M)	5305.96	2624.7505	3286.8757	18699.535	1284.5232	1195.4125	2848.8777	1474.9656	1450.6675	3480.3372	2990.3337	3054.6858	3959.2783	2848.3098	6389.66	3539.7686	1665.2865	1418.5687	3043.1938	1552.228	1772.6766	1579.8541	2653.5815	1001.8278	2430.727	1187.1389	1507.5745	1441.9037	1251.4009	2138.3562	2158.0862	1365.8606	2328.7427	1.00:0.49:0.62:3.52:0.24:0.23:0.54:0.28:0.27:0.66:0.56:0.58:0.75:0.54:1.20:0.67:0.31:0.27:0.57:0.29:0.33:0.30:0.50:0.19:0.46:0.22:0.28:0.27:0.24:0.40:0.41:0.26:0.44	7479.2803	1650.8894	3787.1008	1890.9321	1.00:0.22:0.51:0.25	54530	Fascin OS=Homo sapiens OX=9606 GN=FSCN1 PE=1 SV=3
5430	TRUE	Q99467|CD180_HUMAN	43.02	2.12	1	1		0.0	31.330767	44.117794	22.66288	12.483466	0.0	15.362257	13.970593	15.526942	0.0	24.322365	0.0	28.534885	19.454731	0.0	9.88173	0.0	11.764322	0.0	11.940019	0.0	18.088812	0.0	0.0	0.0	10.491232	11.982382	13.373804	10.185466	10.773097	14.140248	17.405453	21.083246	-:64.00:64.00:64.00:64.00:-:64.00:64.00:64.00:-:64.00:-:64.00:64.00:-:64.00:-:64.00:-:64.00:-:64.00:-:-:-:64.00:64.00:64.00:64.00:64.00:64.00:64.00:64.00	32.70381	14.335814	24.103994	13.4258175	1.00:0.44:0.74:0.41	74179	CD180 antigen OS=Homo sapiens OX=9606 GN=CD180 PE=1 SV=2
3814	TRUE	P46013|KI67_HUMAN	42.98	0.68	2	2		129.21194	0.0	0.0	0.0	0.0	0.0	82.35369	72.386665	233.81892	0.0	0.0	57.315514	148.89717	78.78859	0.0	59.28295	107.57047	92.50206	92.60518	52.121666	45.32223	152.33769	47.61222	114.46753	70.25056	224.94826	146.42296	34.763916	72.09659	83.71023	42.827843	55.93029	64.63326	1.00:0.00:0.00:0.00:0.00:0.00:0.64:0.56:1.81:0.00:0.00:0.44:1.15:0.61:0.00:0.46:0.83:0.72:0.72:0.40:0.35:1.18:0.37:0.89:0.54:1.74:1.13:0.27:0.56:0.65:0.33:0.43:0.50	129.21194	129.51976	95.00043	86.63366	1.00:1.00:0.74:0.67	358694	Proliferation marker protein Ki-67 OS=Homo sapiens OX=9606 GN=MKI67 PE=1 SV=2
4833	TRUE	P01701|LV151_HUMAN	42.90	6.84	1	1		1485.555	0.0	1628.5754	3805.8276	0.0	879.5997	191.51506	80.56665	78.76778	870.8817	85.04811	437.54544	508.6991	438.73044	294.89603	99.128746	106.02341	0.0	499.18964	148.84865	160.09012	427.20328	195.08377	179.76794	255.81337	79.46077	179.88193	0.0	209.52318	225.79953	129.93254	129.09052	54.862892	1.00:0.00:1.10:2.56:0.00:0.59:0.13:0.05:0.05:0.59:0.06:0.29:0.34:0.30:0.20:0.07:0.07:0.00:0.34:0.10:0.11:0.29:0.13:0.12:0.17:0.05:0.12:0.00:0.14:0.15:0.09:0.09:0.04	2306.6528	307.6123	439.30014	192.48126	1.00:0.13:0.19:0.08	12249	Immunoglobulin lambda variable 1-51 OS=Homo sapiens OX=9606 GN=IGLV1-51 PE=1 SV=2
3280	TRUE	Q9NUQ7|UFSP2_HUMAN	42.78	7.89	2	2		109.08395	87.35882	128.33003	184.11093	59.494095	93.42337	55.14279	33.50722	25.797031	46.262093	55.662243	49.38359	68.92162	45.41953	113.489555	61.610703	64.51433	43.347946	40.61946	30.762657	39.530354	35.635403	26.244005	35.862907	38.493263	45.34954	22.669512	47.231125	52.341347	60.476093	56.47952	38.806572	51.204548	1.00:0.80:1.18:1.69:0.55:0.86:0.51:0.31:0.24:0.42:0.51:0.45:0.63:0.42:1.04:0.56:0.59:0.40:0.37:0.28:0.36:0.33:0.24:0.33:0.35:0.42:0.21:0.43:0.48:0.55:0.52:0.36:0.47	127.22093	53.4729	63.189774	43.954403	1.00:0.42:0.50:0.35	53261	Ufm1-specific protease 2 OS=Homo sapiens OX=9606 GN=UFSP2 PE=1 SV=3
1826	TRUE	Q16647|PTGIS_HUMAN	42.70	18.80	7	7		2956.9321	1298.337	1349.5515	2461.044	198.71123	234.36081	986.39514	634.63196	488.8585	1220.6254	1181.145	1175.7155	1234.7574	776.8711	2330.3232	487.90045	811.93536	253.3911	1167.0587	640.9852	581.51495	409.28705	1372.4432	732.3823	568.63043	918.01404	506.18597	454.0287	399.42938	421.08118	192.88214	802.8795	530.1953	1.00:0.44:0.46:0.83:0.07:0.08:0.33:0.21:0.17:0.41:0.40:0.40:0.42:0.26:0.79:0.17:0.27:0.09:0.39:0.22:0.20:0.14:0.46:0.25:0.19:0.31:0.17:0.15:0.14:0.14:0.07:0.27:0.18	2016.4662	508.59152	1319.9062	625.01245	1.00:0.25:0.65:0.31	57104	Prostacyclin synthase OS=Homo sapiens OX=9606 GN=PTGIS PE=1 SV=1
5491	TRUE	Q92805|GOGA1_HUMAN	42.67	2.61	1	1		0.0	30.798382	0.0	0.0	9.974866	0.0	0.0	0.0	9.952066	0.0	35.183327	0.0	0.0	0.0	0.0	39.0443	11.433603	28.518284	27.328114	0.0	39.23775	28.867483	35.876266	48.30649	23.936417	0.0	0.0	20.067398	0.0	21.331957	0.0	25.814508	25.60898	-:64.00:-:-:64.00:-:-:-:64.00:-:64.00:-:-:-:-:64.00:64.00:64.00:64.00:-:64.00:64.00:64.00:64.00:64.00:-:-:64.00:-:64.00:-:64.00:64.00	30.798382	9.963467	35.183327	28.874735	1.00:0.32:1.14:0.94	88184	Golgin subfamily A member 1 OS=Homo sapiens OX=9606 GN=GOLGA1 PE=1 SV=3
627	TRUE	P06681|CO2_HUMAN	42.64	18.88	13	13	Oxidation (M)	14927.621	1407.6399	4322.004	13116.727	1224.1394	2652.7932	677.4521	981.6009	1009.4325	3561.5244	1162.5145	2082.5623	2991.8828	2108.075	3627.143	752.17035	2414.0713	898.5409	1824.2561	731.78076	1423.1964	980.76056	2299.5322	1279.953	1820.6401	796.1079	1126.0017	1970.3313	1431.312	1494.8833	875.95703	1104.0223	786.94727	1.00:0.09:0.29:0.88:0.08:0.18:0.05:0.07:0.07:0.24:0.08:0.14:0.20:0.14:0.24:0.05:0.16:0.06:0.12:0.05:0.10:0.07:0.15:0.09:0.12:0.05:0.08:0.13:0.10:0.10:0.06:0.07:0.05	8443.498	1309.0836	2588.9502	1333.9147	1.00:0.16:0.31:0.16	83268	Complement C2 OS=Homo sapiens OX=9606 GN=C2 PE=1 SV=2
4691	TRUE	A0A0C4DH68|KV224_HUMAN	42.57	10.83	1	1		6011.8545	238.96756	1559.0481	5119.939	277.3291	479.43674	261.10837	105.88876	94.667755	1099.1204	418.46783	296.97165	878.3723	335.55603	522.93494	84.736755	235.86818	117.28116	584.6735	48.640285	263.5936	135.55891	638.4712	437.3289	323.07227	89.647865	128.89061	203.1428	138.02104	165.58084	137.07402	168.89159	236.84369	1.00:0.04:0.26:0.85:0.05:0.08:0.04:0.02:0.02:0.18:0.07:0.05:0.15:0.06:0.09:0.02:0.04:0.02:0.10:0.02:0.04:0.02:0.11:0.07:0.05:0.02:0.02:0.03:0.02:0.03:0.02:0.03:0.04	3232.4524	243.68614	591.9039	229.85095	1.00:0.08:0.18:0.07	13079	Immunoglobulin kappa variable 2-24 OS=Homo sapiens OX=9606 GN=IGKV2-24 PE=3 SV=1
4691	TRUE	A0A075B6R9|KVD24_HUMAN	42.57	10.83	1	1		6011.8545	238.96756	1559.0481	5119.939	277.3291	479.43674	261.10837	105.88876	94.667755	1099.1204	418.46783	296.97165	878.3723	335.55603	522.93494	84.736755	235.86818	117.28116	584.6735	48.640285	263.5936	135.55891	638.4712	437.3289	323.07227	89.647865	128.89061	203.1428	138.02104	165.58084	137.07402	168.89159	236.84369	1.00:0.04:0.26:0.85:0.05:0.08:0.04:0.02:0.02:0.18:0.07:0.05:0.15:0.06:0.09:0.02:0.04:0.02:0.10:0.02:0.04:0.02:0.11:0.07:0.05:0.02:0.02:0.03:0.02:0.03:0.02:0.03:0.04	3232.4524	243.68614	591.9039	229.85095	1.00:0.08:0.18:0.07	13079	Probable non-functional immunoglobulin kappa variable 2D-24 OS=Homo sapiens OX=9606 GN=IGKV2D-24 PE=1 SV=1
1971	TRUE	Q6YHK3|CD109_HUMAN	42.55	6.16	6	6		1225.6451	272.05475	946.70703	894.397	82.993805	91.10481	204.63506	70.488205	92.05137	333.4153	176.25966	214.06184	140.33096	368.24173	130.29208	117.18405	289.27356	103.47949	242.88522	39.25135	245.87149	96.059425	352.51108	84.91411	263.1466	59.281677	150.47894	240.05154	79.99865	142.43846	205.56537	147.3376	223.17113	1.00:0.22:0.77:0.73:0.07:0.07:0.17:0.06:0.08:0.27:0.14:0.17:0.11:0.30:0.11:0.10:0.24:0.08:0.20:0.03:0.20:0.08:0.29:0.07:0.21:0.05:0.12:0.20:0.07:0.12:0.17:0.12:0.18	834.7009	124.261536	246.52039	191.33757	1.00:0.15:0.30:0.23	161689	CD109 antigen OS=Homo sapiens OX=9606 GN=CD109 PE=1 SV=2
4022	TRUE	O75882|ATRN_HUMAN	42.55	1.54	2	2		2467.4238	128.3789	632.85596	3359.5352	117.49907	256.51804	115.242775	76.086395	93.24757	134.21065	181.43217	107.5745	362.80975	220.40904	96.23528	83.614456	211.74403	88.61401	279.59875	82.1434	81.73647	126.0854	227.63614	27.824081	104.484406	93.4626	93.53421	89.76146	171.0103	108.800644	105.75389	90.51566	151.37106	1.00:0.05:0.26:1.36:0.05:0.10:0.05:0.03:0.04:0.05:0.07:0.04:0.15:0.09:0.04:0.03:0.09:0.04:0.11:0.03:0.03:0.05:0.09:0.02:0.04:0.04:0.04:0.04:0.07:0.04:0.04:0.04:0.06	1647.0486	146.08876	206.38754	130.55489	1.00:0.09:0.13:0.08	158537	Attractin OS=Homo sapiens OX=9606 GN=ATRN PE=1 SV=2
2593	TRUE	Q92817|EVPL_HUMAN	42.51	0.79	1	1		0.0	0.0	16.003359	0.0	29.055382	0.0	0.0	30.807299	14.372618	0.0	0.0	24.268438	58.00216	0.0	0.0	0.0	30.052763	10.138504	0.0	32.917328	61.01568	25.446812	0.0	0.0	27.954964	0.0	26.834763	25.509884	26.424438	16.152088	0.0	35.75335	43.06056	-:-:64.00:-:64.00:-:-:64.00:64.00:-:-:64.00:64.00:-:-:-:64.00:64.00:-:64.00:64.00:64.00:-:-:64.00:-:64.00:64.00:64.00:64.00:-:64.00:64.00	16.003359	24.7451	41.1353	30.105095	1.00:1.55:2.57:1.88	231604	Envoplakin OS=Homo sapiens OX=9606 GN=EVPL PE=1 SV=3
868	TRUE	P20702|ITAX_HUMAN	42.49	16.25	13	12		2152.8696	1809.9436	2984.2373	1080.7963	821.8015	621.9834	694.18225	494.4143	490.01697	1028.7565	316.60315	1279.6453	697.3738	1246.8025	1666.9928	274.2494	308.5288	443.4133	562.6481	480.9452	534.7963	696.4619	687.9935	227.3313	367.25824	520.41223	568.2521	554.94836	426.10406	934.4335	522.07465	678.2381	1247.6675	1.00:0.84:1.39:0.50:0.38:0.29:0.32:0.23:0.23:0.48:0.15:0.59:0.32:0.58:0.77:0.13:0.14:0.21:0.26:0.22:0.25:0.32:0.32:0.11:0.17:0.24:0.26:0.26:0.20:0.43:0.24:0.32:0.58	2006.9617	624.4797	1039.3623	573.82263	1.00:0.31:0.52:0.29	127829	Integrin alpha-X OS=Homo sapiens OX=9606 GN=ITGAX PE=1 SV=3
868	FALSE	Q13349|ITAD_HUMAN	29.18	1.21	1	1		322.76782	133.16418	327.95346	238.0478	114.91065	111.3126	105.99279	27.32627	35.571823	195.35706	26.447964	211.69865	134.37265	305.45303	46.793877	31.93473	0.0	38.719643	57.166332	62.52407	35.652943	117.2508	86.7804	24.574738	38.7753	60.86831	75.62862	41.62072	16.80401	143.20615	26.76451	51.144722	87.13021	1.00:0.41:1.02:0.74:0.36:0.34:0.33:0.08:0.11:0.61:0.08:0.66:0.42:0.95:0.14:0.10:0.00:0.12:0.18:0.19:0.11:0.36:0.27:0.08:0.12:0.19:0.23:0.13:0.05:0.44:0.08:0.16:0.27	255.48332	79.02283	153.35387	58.620365	1.00:0.31:0.60:0.23	126758	Integrin alpha-D OS=Homo sapiens OX=9606 GN=ITGAD PE=1 SV=2
3113	TRUE	Q6UWM9|UD2A3_HUMAN	42.35	2.85	2	1		0.0	121.20889	0.0	0.0	0.0	0.0	68.278786	156.71252	77.710846	0.0	187.49683	0.0	0.0	0.0	0.0	259.95645	31.198362	0.0	121.99977	32.833168	25.318901	51.77274	50.849957	61.11971	31.98469	67.76347	68.78177	43.69462	58.092854	40.77685	174.5964	16.726665	38.35698	-:64.00:-:-:-:-:64.00:64.00:64.00:-:64.00:-:-:-:-:64.00:64.00:-:64.00:64.00:64.00:64.00:64.00:64.00:64.00:64.00:64.00:64.00:64.00:64.00:64.00:64.00:64.00	121.20889	100.90072	187.49683	69.16608	1.00:0.83:1.55:0.57	60254	UDP-glucuronosyltransferase 2A3 OS=Homo sapiens OX=9606 GN=UGT2A3 PE=2 SV=2
1264	TRUE	Q13492|PICAL_HUMAN	42.32	18.87	9	9	Oxidation (M)	3349.5903	1321.596	2025.6414	1470.7501	1122.0573	885.6751	932.90826	904.18744	639.593	1090.0021	1047.8394	888.4628	1577.7661	1569.6478	1953.9907	1170.2438	1089.8912	1016.33105	907.9226	831.7574	776.74054	1030.1615	1382.3589	622.7225	1016.513	919.7171	963.9383	1235.7527	738.6218	1053.5292	880.2966	940.72156	850.74365	1.00:0.39:0.60:0.44:0.33:0.26:0.28:0.27:0.19:0.33:0.31:0.27:0.47:0.47:0.58:0.35:0.33:0.30:0.27:0.25:0.23:0.31:0.41:0.19:0.30:0.27:0.29:0.37:0.22:0.31:0.26:0.28:0.25	2041.8944	896.8842	1389.4014	968.2202	1.00:0.44:0.68:0.47	70755	Phosphatidylinositol-binding clathrin assembly protein OS=Homo sapiens OX=9606 GN=PICALM PE=1 SV=2
1264	FALSE	O60641|AP180_HUMAN	41.94	1.32	1	1		1498.496	650.1805	1115.4978	633.29236	559.17194	460.01636	421.8775	305.94666	270.87894	823.9209	439.4584	536.85095	928.3734	843.27844	1132.4232	539.59393	473.8415	503.11276	397.05222	443.83682	277.7001	418.1495	610.9832	184.65134	320.5674	216.57935	201.9363	550.7111	234.22179	544.96326	286.53192	365.7049	399.16986	1.00:0.43:0.74:0.42:0.37:0.31:0.28:0.20:0.18:0.55:0.29:0.36:0.62:0.56:0.76:0.36:0.32:0.34:0.26:0.30:0.19:0.28:0.41:0.12:0.21:0.14:0.13:0.37:0.16:0.36:0.19:0.24:0.27	974.36664	403.57828	784.0509	387.18375	1.00:0.41:0.80:0.40	92502	Clathrin coat assembly protein AP180 OS=Homo sapiens OX=9606 GN=SNAP91 PE=1 SV=2
1191	TRUE	P61163|ACTZ_HUMAN	42.28	32.98	9	8	Oxidation (M)	3370.5361	2543.4792	3469.2427	4232.5117	2125.397	1663.2949	1645.6859	1424.8258	1521.3479	2128.5762	2164.706	1745.1201	2311.7288	2378.264	4365.3887	2530.5195	1972.495	1786.5051	1503.7466	2127.0376	1828.6528	1919.7241	3067.986	1545.9579	1700.4576	1615.2314	1857.8005	2229.0647	1426.1144	1709.6735	1881.6207	1447.5787	1770.2236	1.00:0.75:1.03:1.26:0.63:0.49:0.49:0.42:0.45:0.63:0.64:0.52:0.69:0.71:1.30:0.75:0.59:0.53:0.45:0.63:0.54:0.57:0.91:0.46:0.50:0.48:0.55:0.66:0.42:0.51:0.56:0.43:0.53	3422.44	1679.3805	2531.0442	1888.5781	1.00:0.49:0.74:0.55	42614	Alpha-centractin OS=Homo sapiens OX=9606 GN=ACTR1A PE=1 SV=1
1144	TRUE	P02792|FRIL_HUMAN	42.27	40.57	7	7	Oxidation (M)	36991.195	3958.0269	6893.8647	11016.886	3480.0293	2170.7397	5163.685	1513.7349	1726.3867	9358.807	2842.1963	4330.168	7339.1255	2881.9382	14120.826	2657.5469	2917.7913	1378.3529	2656.278	1604.0544	2225.533	1021.26245	3958.1592	1793.4895	1908.6454	1955.1942	3463.345	3034.925	1963.7777	3816.8154	3519.1738	1461.1494	3261.6619	1.00:0.11:0.19:0.30:0.09:0.06:0.14:0.04:0.05:0.25:0.08:0.12:0.20:0.08:0.38:0.07:0.08:0.04:0.07:0.04:0.06:0.03:0.11:0.05:0.05:0.05:0.09:0.08:0.05:0.10:0.10:0.04:0.09	14714.993	2881.0742	6812.177	2484.1099	1.00:0.20:0.46:0.17	20020	Ferritin light chain OS=Homo sapiens OX=9606 GN=FTL PE=1 SV=2
1525	TRUE	Q9UKG1|DP13A_HUMAN	42.25	18.34	8	8		1112.3617	793.92285	884.0903	759.0368	575.97595	679.7819	499.04575	347.4116	384.1656	646.8246	530.6324	620.61597	404.54065	559.25507	696.88116	433.69672	492.65875	461.8425	533.794	500.75217	348.26575	511.9809	708.2401	626.3185	518.7103	514.2305	503.02228	463.9829	496.64194	549.1582	476.6447	358.62738	479.9332	1.00:0.71:0.79:0.68:0.52:0.61:0.45:0.31:0.35:0.58:0.48:0.56:0.36:0.50:0.63:0.39:0.44:0.42:0.48:0.45:0.31:0.46:0.64:0.56:0.47:0.46:0.45:0.42:0.45:0.49:0.43:0.32:0.43	904.91174	512.6649	594.3866	505.52734	1.00:0.57:0.66:0.56	79663	DCC-interacting protein 13-alpha OS=Homo sapiens OX=9606 GN=APPL1 PE=1 SV=1
3897	TRUE	Q01469|FABP5_HUMAN	42.22	14.81	2	2		0.0	0.0	0.0	122.09131	0.0	0.0	49.307236	283.80884	31.044607	0.0	0.0	0.0	0.0	35.158085	0.0	0.0	0.0	0.0	34.15041	18.572918	156.60986	51.240616	114.43599	482.76843	293.74298	753.0382	1317.1652	0.0	879.2405	15.490648	169.27878	0.0	0.0	-:-:-:64.00:-:-:64.00:64.00:64.00:-:-:-:-:64.00:-:-:-:-:64.00:64.00:64.00:64.00:64.00:64.00:64.00:64.00:64.00:-:64.00:64.00:64.00:-:-	122.09131	121.386894	35.158085	357.14453	1.00:0.99:0.29:2.93	15164	Fatty acid-binding protein 5 OS=Homo sapiens OX=9606 GN=FABP5 PE=1 SV=3
5238	TRUE	Q6UWZ7|ABRX1_HUMAN	42.21	3.18	1	1		0.0	38.78575	0.0	0.0	30.750153	50.4383	17.923178	31.581366	20.059345	0.0	0.0	0.0	31.253357	29.186724	0.0	0.0	34.23606	19.062078	0.0	58.0384	27.345123	27.657269	0.0	26.66448	35.73904	40.291435	30.254782	20.450325	17.321745	23.946123	26.583687	32.241875	34.17775	-:64.00:-:-:64.00:64.00:64.00:64.00:64.00:-:-:-:64.00:64.00:-:-:64.00:64.00:-:64.00:64.00:64.00:-:64.00:64.00:64.00:64.00:64.00:64.00:64.00:64.00:64.00:64.00	38.78575	30.150469	30.22004	30.267345	1.00:0.78:0.78:0.78	46663	BRCA1-A complex subunit Abraxas 1 OS=Homo sapiens OX=9606 GN=ABRAXAS1 PE=1 SV=2
180	TRUE	Q14624|ITIH4_HUMAN	42.21	39.03	28	28	Oxidation (M)	10471.072	2477.0432	5903.5186	28237.527	1587.0635	3952.9524	2211.8271	1504.0554	2895.9585	3583.5688	3393.3333	2729.5686	6345.524	4640.421	4003.7617	925.1669	3067.3174	1021.1442	3970.5334	1255.314	1144.9382	1787.5239	3689.261	1114.7427	2092.803	981.6902	1870.843	2209.0542	2347.8994	2317.5603	2892.8584	1157.5917	1684.6494	1.00:0.24:0.56:2.70:0.15:0.38:0.21:0.14:0.28:0.34:0.32:0.26:0.61:0.44:0.38:0.09:0.29:0.10:0.38:0.12:0.11:0.17:0.35:0.11:0.20:0.09:0.18:0.21:0.22:0.22:0.28:0.11:0.16	11772.29	2430.3713	4116.03	2069.552	1.00:0.21:0.35:0.18	103357	Inter-alpha-trypsin inhibitor heavy chain H4 OS=Homo sapiens OX=9606 GN=ITIH4 PE=1 SV=4
5020	TRUE	Q2PZI1|D19L1_HUMAN	42.19	2.81	1	1		0.0	13.672921	0.0	78.18012	66.123955	0.0	20.254076	37.772823	6.5990057	0.0	0.0	0.0	20.801981	0.0	0.0	35.195038	34.372105	10.04829	18.0245	7.0851836	0.0	0.0	0.0	21.471111	23.788866	26.744802	0.0	41.286472	5.0374947	15.522008	13.305898	29.84496	60.85427	-:64.00:-:64.00:64.00:-:64.00:64.00:64.00:-:-:-:64.00:-:-:64.00:64.00:64.00:64.00:64.00:-:-:-:64.00:64.00:64.00:-:64.00:64.00:64.00:64.00:64.00:64.00	45.92652	32.687466	20.801981	24.470072	1.00:0.71:0.45:0.53	77319	Probable C-mannosyltransferase DPY19L1 OS=Homo sapiens OX=9606 GN=DPY19L1 PE=2 SV=1
2065	TRUE	P07357|CO8A_HUMAN	42.04	9.42	5	5	Oxidation (M)	18967.78	1771.8687	5446.9453	25990.621	2035.0052	4738.4834	2052.4946	1233.1444	1310.5051	4197.7993	1981.167	2690.7156	3292.1633	3210.6597	6844.6304	876.4448	1504.1852	980.4237	3747.5657	923.4045	1611.199	1600.7773	2638.9365	1394.563	1989.4253	1082.6896	2452.8733	1536.1141	1898.5837	2152.852	1662.789	1190.5035	880.4049	1.00:0.09:0.29:1.37:0.11:0.25:0.11:0.07:0.07:0.22:0.10:0.14:0.17:0.17:0.36:0.05:0.08:0.05:0.20:0.05:0.08:0.08:0.14:0.07:0.10:0.06:0.13:0.08:0.10:0.11:0.09:0.06:0.05	13044.303	2273.9265	3702.8557	1673.5408	1.00:0.17:0.28:0.13	65163	Complement component C8 alpha chain OS=Homo sapiens OX=9606 GN=C8A PE=1 SV=2
5288	TRUE	P10600|TGFB3_HUMAN	42.03	3.64	1	1		276.04077	252.34251	158.8269	396.19296	29.351686	60.06425	90.58343	28.202139	96.0967	147.94183	137.05586	167.23573	80.83939	95.76825	142.91594	48.54353	179.35442	105.450356	161.217	106.61193	99.0434	135.63869	107.83365	76.17398	187.87842	44.940147	50.03484	96.64948	71.22466	73.83486	58.66048	72.5953	91.52682	1.00:0.91:0.58:1.44:0.11:0.22:0.33:0.10:0.35:0.54:0.50:0.61:0.29:0.35:0.52:0.18:0.65:0.38:0.58:0.39:0.36:0.49:0.39:0.28:0.68:0.16:0.18:0.35:0.26:0.27:0.21:0.26:0.33	270.8508	60.859642	128.62617	98.178444	1.00:0.22:0.47:0.36	47328	Transforming growth factor beta-3 proprotein OS=Homo sapiens OX=9606 GN=TGFB3 PE=1 SV=1
2723	TRUE	P16422|EPCAM_HUMAN	41.99	11.15	3	3		633.0629	322.45508	1164.1204	550.7329	2811.4812	3999.5444	1620.895	1246.3104	1984.9803	2038.8132	1252.1698	3125.5303	2597.4277	2537.5742	8556.525	1963.4838	2221.7551	1838.1586	2673.6719	2828.834	1821.6124	2151.5562	892.7517	3104.8093	1287.706	2677.7935	1363.3718	2106.0452	1654.5658	3506.7742	1824.0884	1723.4996	2198.9583	1.00:0.51:1.84:0.87:4.44:6.32:2.56:1.97:3.14:3.22:1.98:4.94:4.10:4.01:13.52:3.10:3.51:2.90:4.22:4.47:2.88:3.40:1.41:4.90:2.03:4.23:2.15:3.33:2.61:5.54:2.88:2.72:3.47	758.70935	2332.6423	3351.3403	2120.05	1.00:3.07:4.42:2.79	34932	Epithelial cell adhesion molecule OS=Homo sapiens OX=9606 GN=EPCAM PE=1 SV=2
1021	TRUE	P29622|KAIN_HUMAN	41.98	29.27	9	9	Oxidation (M)	11699.879	845.8047	4618.1206	15028.768	1302.8895	3477.5034	1061.1067	570.24915	447.9458	2748.7192	836.36664	1259.156	1942.3503	1881.0903	4579.464	578.13403	1341.6318	345.3021	1674.7717	237.35315	802.7772	759.68134	1701.3118	545.6383	783.20496	368.61954	415.6932	989.4289	582.52686	642.7196	864.3517	563.8422	518.3109	1.00:0.07:0.39:1.28:0.11:0.30:0.09:0.05:0.04:0.23:0.07:0.11:0.17:0.16:0.39:0.05:0.11:0.03:0.14:0.02:0.07:0.06:0.15:0.05:0.07:0.03:0.04:0.08:0.05:0.05:0.07:0.05:0.04	8048.143	1371.939	2207.858	804.4002	1.00:0.17:0.27:0.10	48542	Kallistatin OS=Homo sapiens OX=9606 GN=SERPINA4 PE=1 SV=3
2839	TRUE	Q9BQ39|DDX50_HUMAN	41.97	2.99	3	1		57.096684	64.68391	54.7306	53.2013	116.37037	98.29839	76.68041	198.6303	114.2166	44.839645	40.909267	46.109997	75.72198	58.196075	46.07956	65.06409	119.91781	180.04338	101.60434	122.6267	161.69171	129.77466	70.51942	96.32489	163.7375	184.24408	178.67114	190.15813	116.92327	192.21904	95.20978	37.55634	123.03835	1.00:1.13:0.96:0.93:2.04:1.72:1.34:3.48:2.00:0.79:0.72:0.81:1.33:1.02:0.81:1.14:2.10:3.15:1.78:2.15:2.83:2.27:1.24:1.69:2.87:3.23:3.13:3.33:2.05:3.37:1.67:0.66:2.15	57.428123	120.83921	51.976086	129.40692	1.00:2.10:0.91:2.25	82565	ATP-dependent RNA helicase DDX50 OS=Homo sapiens OX=9606 GN=DDX50 PE=1 SV=1
2990	TRUE	Q9H4G4|GAPR1_HUMAN	41.92	27.92	3	3		1581.0007	623.1544	785.58325	658.94464	318.43964	351.0449	274.67194	379.7492	486.88635	619.2219	649.25854	522.8967	318.15283	352.83798	538.7814	253.96983	292.7041	369.4127	422.22357	266.66205	346.44174	423.3146	556.16406	300.89734	629.6523	341.28104	484.55182	275.57816	278.68344	379.01227	412.78613	428.326	334.25748	1.00:0.39:0.50:0.42:0.20:0.22:0.17:0.24:0.31:0.39:0.41:0.33:0.20:0.22:0.34:0.16:0.19:0.23:0.27:0.17:0.22:0.27:0.35:0.19:0.40:0.22:0.31:0.17:0.18:0.24:0.26:0.27:0.21	938.16724	384.7549	550.7434	397.8134	1.00:0.41:0.59:0.42	17218	Golgi-associated plant pathogenesis-related protein 1 OS=Homo sapiens OX=9606 GN=GLIPR2 PE=1 SV=3
563	TRUE	Q04917|1433F_HUMAN	41.88	40.24	15	9	Oxidation (M)	9114.813	5167.3086	7601.7373	4997.245	3185.066	4586.5684	4630.9087	2019.4058	2500.3293	6375.5586	3891.7993	5068.392	4615.5024	5921.91	7185.046	3067.5203	3580.5288	4626.6025	4057.6865	2850.9536	4042.324	3772.879	4457.8467	3335.0767	3103.6028	2675.4824	2485.3296	3072.6855	3875.7214	5514.517	2402.8132	3644.2617	3326.4316	1.00:0.57:0.83:0.55:0.35:0.50:0.51:0.22:0.27:0.70:0.43:0.56:0.51:0.65:0.79:0.34:0.39:0.51:0.45:0.31:0.44:0.41:0.49:0.37:0.34:0.29:0.27:0.34:0.43:0.61:0.26:0.40:0.36	6720.2764	3384.4556	5509.701	3549.5703	1.00:0.50:0.82:0.53	28219	14-3-3 protein eta OS=Homo sapiens OX=9606 GN=YWHAH PE=1 SV=4
5672	TRUE	Q9UI43|MRM2_HUMAN	41.87	6.10	1	1		0.0	8.735784	0.0	0.0	16.240444	0.0	0.0	16.383154	17.829184	0.0	18.258207	0.0	0.0	0.0	0.0	7.303482	20.34309	17.326223	0.0	15.28096	17.26024	0.0	0.0	0.0	0.0	6.3370504	0.0	0.0	16.342571	0.0	10.548483	11.463845	33.011417	-:64.00:-:-:64.00:-:-:64.00:64.00:-:64.00:-:-:-:-:64.00:64.00:64.00:-:64.00:64.00:-:-:-:-:64.00:-:-:64.00:-:64.00:64.00:64.00	8.735784	16.817595	18.258207	15.521736	1.00:1.93:2.09:1.78	27424	rRNA methyltransferase 2, mitochondrial OS=Homo sapiens OX=9606 GN=MRM2 PE=1 SV=1
3642	TRUE	Q9BQE4|SELS_HUMAN	41.82	11.64	2	2		0.0	34.632217	21.38246	0.0	37.224277	44.649548	46.40542	44.76671	25.917402	0.0	49.50136	55.291634	46.092514	37.41443	47.43175	55.07556	87.140205	81.59222	35.345833	68.063896	128.89143	90.537865	53.391064	103.38831	51.54039	82.88539	51.118084	86.74489	54.243412	60.010128	65.92623	69.475914	80.58774	-:64.00:64.00:-:64.00:64.00:64.00:64.00:64.00:-:64.00:64.00:64.00:64.00:64.00:64.00:64.00:64.00:64.00:64.00:64.00:64.00:64.00:64.00:64.00:64.00:64.00:64.00:64.00:64.00:64.00:64.00:64.00	28.00734	39.79267	47.14634	72.55325	1.00:1.42:1.68:2.59	21132	Selenoprotein S OS=Homo sapiens OX=9606 GN=SELENOS PE=1 SV=3
2637	TRUE	A0A0C4DH69|KV109_HUMAN	41.78	15.38	4	1		13316.656	696.9934	1908.669	5567.5977	312.7411	642.15454	282.63846	144.41144	305.55725	537.5942	621.1862	322.77325	428.82355	598.98474	231.96423	243.66962	512.768	322.58826	772.81805	257.62943	175.5416	35.282326	322.0007	189.73708	847.82	59.959656	318.7745	265.75446	290.6506	172.60828	0.0	460.05872	551.3362	1.00:0.05:0.14:0.42:0.02:0.05:0.02:0.02:0.02:0.04:0.05:0.02:0.03:0.04:0.02:0.02:0.04:0.02:0.06:0.02:0.02:0.02:0.02:0.02:0.06:0.02:0.02:0.02:0.02:0.02:0.00:0.03:0.04	5372.479	356.50684	456.8877	362.43732	1.00:0.07:0.09:0.07	12715	Immunoglobulin kappa variable 1-9 OS=Homo sapiens OX=9606 GN=IGKV1-9 PE=3 SV=1
5523	TRUE	P23219|PGH1_HUMAN	41.77	3.01	1	1		222.67363	97.991135	195.67194	305.52798	51.96874	89.98217	108.18974	73.671455	26.78699	276.90918	38.242573	179.00555	104.430214	114.955696	225.11368	73.83335	42.405792	30.628798	74.93085	50.189217	54.994915	80.858864	101.57022	59.034958	54.91212	50.665	55.17483	33.96718	41.85337	72.70039	67.66434	42.09459	81.29794	1.00:0.44:0.88:1.37:0.23:0.40:0.49:0.33:0.12:1.24:0.17:0.80:0.47:0.52:1.01:0.33:0.19:0.14:0.34:0.23:0.25:0.36:0.46:0.27:0.25:0.23:0.25:0.15:0.19:0.33:0.30:0.19:0.37	241.361	83.9625	166.01987	76.487	1.00:0.35:0.69:0.32	68686	Prostaglandin G/H synthase 1 OS=Homo sapiens OX=9606 GN=PTGS1 PE=1 SV=2
3977	TRUE	Q9UBX1|CATF_HUMAN	41.77	4.55	2	2		1148.2478	92.39601	785.6039	1566.8677	50.728386	186.18599	152.77959	83.14564	113.76074	90.87221	213.11371	532.0071	202.88615	346.19324	1359.2627	149.67145	44.783394	69.5816	119.29229	186.58713	62.06517	0.0	153.59297	37.996353	98.98358	86.70087	69.59647	25.266474	13.177318	83.7536	104.50174	89.48904	45.57265	1.00:0.08:0.68:1.36:0.04:0.16:0.13:0.07:0.10:0.08:0.19:0.46:0.18:0.30:1.18:0.13:0.04:0.06:0.10:0.16:0.05:0.00:0.13:0.03:0.09:0.08:0.06:0.02:0.02:0.07:0.09:0.08:0.04	898.2788	129.61969	532.1247	108.31051	1.00:0.14:0.59:0.12	53366	Cathepsin F OS=Homo sapiens OX=9606 GN=CTSF PE=1 SV=1
1928	TRUE	P02750|A2GL_HUMAN	41.74	23.34	6	6		21523.402	1348.2667	5314.304	34818.812	1042.9359	2309.284	1340.1184	870.05414	2904.85	2835.8416	4304.3706	3151.6953	11648.6875	4812.0967	4087.211	729.9638	1792.4031	817.049	2977.7273	770.8819	951.60156	1269.9574	2167.552	736.45264	3379.977	1282.9365	2674.7153	1531.283	2128.06	2445.1057	1255.6995	1273.3865	1073.766	1.00:0.06:0.25:1.62:0.05:0.11:0.06:0.04:0.13:0.13:0.20:0.15:0.54:0.22:0.19:0.03:0.08:0.04:0.14:0.04:0.04:0.06:0.10:0.03:0.16:0.06:0.12:0.07:0.10:0.11:0.06:0.06:0.05	15751.196	1709.6005	5159.2876	1634.824	1.00:0.11:0.33:0.10	38178	Leucine-rich alpha-2-glycoprotein OS=Homo sapiens OX=9606 GN=LRG1 PE=1 SV=2
2429	TRUE	Q9UK55|ZPI_HUMAN	41.74	15.32	5	5		897.23865	113.440254	982.51025	2768.8813	189.88354	699.7181	99.068596	45.689713	73.14189	188.9771	159.07834	356.4799	865.3885	640.20465	1293.6642	75.641846	97.74916	91.77499	284.21152	105.89697	45.369682	79.8703	190.34741	51.051292	113.57454	36.6697	84.34075	111.243225	115.92354	251.72842	93.606995	53.17679	30.68766	1.00:0.13:1.10:3.09:0.21:0.78:0.11:0.05:0.08:0.21:0.18:0.40:0.96:0.71:1.44:0.08:0.11:0.10:0.32:0.12:0.05:0.09:0.21:0.06:0.13:0.04:0.09:0.12:0.13:0.28:0.10:0.06:0.03	1190.5176	273.88397	614.2826	128.4478	1.00:0.23:0.52:0.11	50707	Protein Z-dependent protease inhibitor OS=Homo sapiens OX=9606 GN=SERPINA10 PE=1 SV=1
3536	TRUE	Q96FS4|SIPA1_HUMAN	41.73	4.70	3	3		457.19748	337.15576	391.3366	285.33954	143.42664	207.14122	184.34866	131.29062	98.003204	277.4781	104.47818	147.90799	126.058075	229.01703	198.82512	92.892006	73.23661	228.31676	89.461975	44.85028	137.53668	184.97629	102.44963	80.27092	128.76509	90.08539	127.89656	164.91068	88.283424	104.56714	165.14085	170.15942	172.59964	1.00:0.74:0.86:0.62:0.31:0.45:0.40:0.29:0.21:0.61:0.23:0.32:0.28:0.50:0.43:0.20:0.16:0.50:0.20:0.10:0.30:0.40:0.22:0.18:0.28:0.20:0.28:0.36:0.19:0.23:0.36:0.37:0.38	406.94052	161.6091	225.50269	158.90741	1.00:0.40:0.55:0.39	112149	Signal-induced proliferation-associated protein 1 OS=Homo sapiens OX=9606 GN=SIPA1 PE=1 SV=1
669	TRUE	P56199|ITA1_HUMAN	41.72	16.12	14	14		6846.1465	2454.4844	3603.5552	5066.571	977.2817	865.37634	1900.5271	1642.0056	1573.116	2326.3955	2804.249	2893.4756	1658.9976	1664.8606	4467.1006	1792.3262	1604.2964	1328.4183	2183.9658	1833.5706	1947.8511	1235.9407	3719.2783	1236.4915	2025.6141	1291.6475	1459.8611	1422.563	1292.2415	942.6168	2515.124	1740.5935	1956.7936	1.00:0.36:0.53:0.74:0.14:0.13:0.28:0.24:0.23:0.34:0.41:0.42:0.24:0.24:0.65:0.26:0.23:0.19:0.32:0.27:0.28:0.18:0.54:0.18:0.30:0.19:0.21:0.21:0.19:0.14:0.37:0.25:0.29	4514.741	1396.1724	2647.9392	1754.1669	1.00:0.31:0.59:0.39	130848	Integrin alpha-1 OS=Homo sapiens OX=9606 GN=ITGA1 PE=1 SV=2
1555	TRUE	Q6UWY5|OLFL1_HUMAN	41.64	25.62	7	7	Oxidation (M)	21591.379	1084.8286	6614.9023	11041.283	490.6673	968.59467	1008.4461	192.15271	324.9069	4324.8037	2262.3423	2723.035	955.1475	1475.6353	2598.9983	303.42038	1533.395	1016.01294	2736.0166	548.67926	702.4399	511.15396	4567.307	383.55466	2047.3639	369.19153	505.50897	352.62347	468.37592	255.56041	1247.0842	396.33734	350.04706	1.00:0.05:0.31:0.51:0.02:0.04:0.05:0.02:0.02:0.20:0.10:0.13:0.04:0.07:0.12:0.02:0.07:0.05:0.13:0.03:0.03:0.02:0.21:0.02:0.09:0.02:0.02:0.02:0.02:0.02:0.06:0.02:0.02	10083.099	596.95355	2389.9937	1016.33734	1.00:0.06:0.24:0.10	45951	Olfactomedin-like protein 1 OS=Homo sapiens OX=9606 GN=OLFML1 PE=1 SV=2
5513	TRUE	O43570|CAH12_HUMAN	41.61	3.95	1	1		0.0	0.0	33.27808	0.0	81.01864	0.0	0.0	40.646046	10.056461	0.0	0.0	95.54315	132.34937	50.17427	172.4305	0.0	23.219662	43.832043	139.74167	176.33795	58.388065	78.29684	0.0	0.0	0.0	58.241943	20.5504	24.035362	23.321066	42.396397	0.0	67.19789	116.41343	-:-:64.00:-:64.00:-:-:64.00:64.00:-:-:64.00:64.00:64.00:64.00:-:64.00:64.00:64.00:64.00:64.00:64.00:-:-:-:64.00:64.00:64.00:64.00:64.00:-:64.00:64.00	33.27808	43.907047	112.62432	67.07482	1.00:1.32:3.38:2.02	39451	Carbonic anhydrase 12 OS=Homo sapiens OX=9606 GN=CA12 PE=1 SV=1
918	TRUE	O14786|NRP1_HUMAN	41.53	19.28	12	12		6716.4185	823.56226	2657.6438	4524.6187	652.6901	809.74524	1074.4971	359.43118	496.2825	1941.8103	507.20117	2104.1423	837.2579	1227.9326	1051.0974	524.077	720.67316	477.33432	1682.8094	614.6525	824.7834	780.2362	1410.778	630.58936	807.756	383.55133	545.9112	497.13742	494.3724	654.8365	790.7558	679.135	771.3529	1.00:0.12:0.40:0.67:0.10:0.12:0.16:0.05:0.07:0.29:0.08:0.31:0.12:0.18:0.16:0.08:0.11:0.07:0.25:0.09:0.12:0.12:0.21:0.09:0.12:0.06:0.08:0.07:0.07:0.10:0.12:0.10:0.11	3680.5608	683.8734	1298.3969	744.6275	1.00:0.19:0.35:0.20	103134	Neuropilin-1 OS=Homo sapiens OX=9606 GN=NRP1 PE=1 SV=3
5467	TRUE	P32942|ICAM3_HUMAN	41.35	3.29	1	1		0.0	28.859837	35.79425	0.0	25.957153	38.36894	10.807754	0.0	18.048079	0.0	0.0	0.0	0.0	17.264599	0.0	0.0	17.810192	11.647811	0.0	15.910552	0.0	26.669216	0.0	0.0	0.0	0.0	11.672247	0.0	0.0	32.292732	0.0	0.0	12.690996	-:64.00:64.00:-:64.00:64.00:64.00:-:64.00:-:-:-:-:64.00:-:-:64.00:64.00:-:64.00:-:64.00:-:-:-:-:64.00:-:-:64.00:-:-:64.00	32.32704	23.29548	17.264599	18.38482	1.00:0.72:0.53:0.57	59541	Intercellular adhesion molecule 3 OS=Homo sapiens OX=9606 GN=ICAM3 PE=1 SV=2
2583	TRUE	Q12805|FBLN3_HUMAN	41.32	13.18	4	4		33538.902	2708.1545	4887.876	7460.9985	1055.7375	2110.164	1151.5416	617.868	582.206	2531.0083	1768.4143	3321.4836	2414.4563	2445.1638	9366.197	473.98608	2886.634	763.96606	4359.506	941.1254	1889.9906	779.8726	3170.7595	1295.6327	2957.1125	850.50134	716.9269	1475.9651	1037.0629	906.3363	1069.9666	936.45966	511.54645	1.00:0.08:0.15:0.22:0.03:0.06:0.03:0.02:0.02:0.08:0.05:0.10:0.07:0.07:0.28:0.02:0.09:0.02:0.13:0.03:0.06:0.02:0.09:0.04:0.09:0.03:0.02:0.04:0.03:0.03:0.03:0.03:0.02	12148.982	1103.5034	3641.1206	1501.2972	1.00:0.09:0.30:0.12	54641	EGF-containing fibulin-like extracellular matrix protein 1 OS=Homo sapiens OX=9606 GN=EFEMP1 PE=1 SV=2
3772	TRUE	P01615|KVD28_HUMAN	41.24	16.67	2	2		63072.273	1831.2429	7279.091	18550.473	1940.113	4302.0327	1533.0773	597.00037	800.63446	3787.093	2449.7708	2005.8176	2581.3884	2754.9897	3492.0251	840.1014	2059.6492	743.0565	3100.6516	553.1954	869.85913	1509.4064	3144.508	1536.4021	2893.7021	448.076	951.57086	1115.5569	1204.8525	1305.0354	1204.8778	1242.9174	2626.1304	1.00:0.03:0.12:0.29:0.03:0.07:0.02:0.02:0.02:0.06:0.04:0.03:0.04:0.04:0.06:0.02:0.03:0.02:0.05:0.02:0.02:0.02:0.05:0.02:0.05:0.02:0.02:0.02:0.02:0.02:0.02:0.02:0.04	22683.27	1834.5715	2845.1807	1519.4194	1.00:0.08:0.13:0.07	12957	Immunoglobulin kappa variable 2D-28 OS=Homo sapiens OX=9606 GN=IGKV2D-28 PE=1 SV=2
3772	TRUE	A0A087WW87|KV240_HUMAN	41.24	16.53	2	2		63072.273	1831.2429	7279.091	18550.473	1940.113	4302.0327	1533.0773	597.00037	800.63446	3787.093	2449.7708	2005.8176	2581.3884	2754.9897	3492.0251	840.1014	2059.6492	743.0565	3100.6516	553.1954	869.85913	1509.4064	3144.508	1536.4021	2893.7021	448.076	951.57086	1115.5569	1204.8525	1305.0354	1204.8778	1242.9174	2626.1304	1.00:0.03:0.12:0.29:0.03:0.07:0.02:0.02:0.02:0.06:0.04:0.03:0.04:0.04:0.06:0.02:0.03:0.02:0.05:0.02:0.02:0.02:0.05:0.02:0.05:0.02:0.02:0.02:0.02:0.02:0.02:0.02:0.04	22683.27	1834.5715	2845.1807	1519.4194	1.00:0.08:0.13:0.07	13310	Immunoglobulin kappa variable 2-40 OS=Homo sapiens OX=9606 GN=IGKV2-40 PE=3 SV=2
3772	TRUE	A0A075B6P5|KV228_HUMAN	41.24	16.67	2	2		63072.273	1831.2429	7279.091	18550.473	1940.113	4302.0327	1533.0773	597.00037	800.63446	3787.093	2449.7708	2005.8176	2581.3884	2754.9897	3492.0251	840.1014	2059.6492	743.0565	3100.6516	553.1954	869.85913	1509.4064	3144.508	1536.4021	2893.7021	448.076	951.57086	1115.5569	1204.8525	1305.0354	1204.8778	1242.9174	2626.1304	1.00:0.03:0.12:0.29:0.03:0.07:0.02:0.02:0.02:0.06:0.04:0.03:0.04:0.04:0.06:0.02:0.03:0.02:0.05:0.02:0.02:0.02:0.05:0.02:0.05:0.02:0.02:0.02:0.02:0.02:0.02:0.02:0.04	22683.27	1834.5715	2845.1807	1519.4194	1.00:0.08:0.13:0.07	12957	Immunoglobulin kappa variable 2-28 OS=Homo sapiens OX=9606 GN=IGKV2-28 PE=3 SV=1
3772	TRUE	P01614|KVD40_HUMAN	41.24	16.53	2	2		63072.273	1831.2429	7279.091	18550.473	1940.113	4302.0327	1533.0773	597.00037	800.63446	3787.093	2449.7708	2005.8176	2581.3884	2754.9897	3492.0251	840.1014	2059.6492	743.0565	3100.6516	553.1954	869.85913	1509.4064	3144.508	1536.4021	2893.7021	448.076	951.57086	1115.5569	1204.8525	1305.0354	1204.8778	1242.9174	2626.1304	1.00:0.03:0.12:0.29:0.03:0.07:0.02:0.02:0.02:0.06:0.04:0.03:0.04:0.04:0.06:0.02:0.03:0.02:0.05:0.02:0.02:0.02:0.05:0.02:0.05:0.02:0.02:0.02:0.02:0.02:0.02:0.02:0.04	22683.27	1834.5715	2845.1807	1519.4194	1.00:0.08:0.13:0.07	13310	Immunoglobulin kappa variable 2D-40 OS=Homo sapiens OX=9606 GN=IGKV2D-40 PE=1 SV=2
3772	FALSE	A2NJV5|KV229_HUMAN	41.24	10.83	1	1		63072.273	1831.2429	7279.091	18550.473	1940.113	4302.0327	1533.0773	597.00037	800.63446	3787.093	2449.7708	2005.8176	2581.3884	2754.9897	3492.0251	840.1014	2059.6492	743.0565	3100.6516	553.1954	869.85913	1509.4064	3144.508	1536.4021	2893.7021	448.076	951.57086	1115.5569	1204.8525	1305.0354	1204.8778	1242.9174	2626.1304	1.00:0.03:0.12:0.29:0.03:0.07:0.02:0.02:0.02:0.06:0.04:0.03:0.04:0.04:0.06:0.02:0.03:0.02:0.05:0.02:0.02:0.02:0.05:0.02:0.05:0.02:0.02:0.02:0.02:0.02:0.02:0.02:0.04	22683.27	1834.5715	2845.1807	1519.4194	1.00:0.08:0.13:0.07	13085	Immunoglobulin kappa variable 2-29 OS=Homo sapiens OX=9606 GN=IGKV2-29 PE=3 SV=2
3772	FALSE	A0A075B6S6|KVD30_HUMAN	41.24	10.83	1	1		63072.273	1831.2429	7279.091	18550.473	1940.113	4302.0327	1533.0773	597.00037	800.63446	3787.093	2449.7708	2005.8176	2581.3884	2754.9897	3492.0251	840.1014	2059.6492	743.0565	3100.6516	553.1954	869.85913	1509.4064	3144.508	1536.4021	2893.7021	448.076	951.57086	1115.5569	1204.8525	1305.0354	1204.8778	1242.9174	2626.1304	1.00:0.03:0.12:0.29:0.03:0.07:0.02:0.02:0.02:0.06:0.04:0.03:0.04:0.04:0.06:0.02:0.03:0.02:0.05:0.02:0.02:0.02:0.05:0.02:0.05:0.02:0.02:0.02:0.02:0.02:0.02:0.02:0.04	22683.27	1834.5715	2845.1807	1519.4194	1.00:0.08:0.13:0.07	13215	Immunoglobulin kappa variable 2D-30 OS=Homo sapiens OX=9606 GN=IGKV2D-30 PE=3 SV=1
3772	FALSE	A0A075B6S2|KVD29_HUMAN	41.24	10.83	1	1		63072.273	1831.2429	7279.091	18550.473	1940.113	4302.0327	1533.0773	597.00037	800.63446	3787.093	2449.7708	2005.8176	2581.3884	2754.9897	3492.0251	840.1014	2059.6492	743.0565	3100.6516	553.1954	869.85913	1509.4064	3144.508	1536.4021	2893.7021	448.076	951.57086	1115.5569	1204.8525	1305.0354	1204.8778	1242.9174	2626.1304	1.00:0.03:0.12:0.29:0.03:0.07:0.02:0.02:0.02:0.06:0.04:0.03:0.04:0.04:0.06:0.02:0.03:0.02:0.05:0.02:0.02:0.02:0.05:0.02:0.05:0.02:0.02:0.02:0.02:0.02:0.02:0.02:0.04	22683.27	1834.5715	2845.1807	1519.4194	1.00:0.08:0.13:0.07	13143	Immunoglobulin kappa variable 2D-29 OS=Homo sapiens OX=9606 GN=IGKV2D-29 PE=3 SV=1
3772	FALSE	P06310|KV230_HUMAN	41.24	10.83	1	1		63072.273	1831.2429	7279.091	18550.473	1940.113	4302.0327	1533.0773	597.00037	800.63446	3787.093	2449.7708	2005.8176	2581.3884	2754.9897	3492.0251	840.1014	2059.6492	743.0565	3100.6516	553.1954	869.85913	1509.4064	3144.508	1536.4021	2893.7021	448.076	951.57086	1115.5569	1204.8525	1305.0354	1204.8778	1242.9174	2626.1304	1.00:0.03:0.12:0.29:0.03:0.07:0.02:0.02:0.02:0.06:0.04:0.03:0.04:0.04:0.06:0.02:0.03:0.02:0.05:0.02:0.02:0.02:0.05:0.02:0.05:0.02:0.02:0.02:0.02:0.02:0.02:0.02:0.04	22683.27	1834.5715	2845.1807	1519.4194	1.00:0.08:0.13:0.07	13185	Immunoglobulin kappa variable 2-30 OS=Homo sapiens OX=9606 GN=IGKV2-30 PE=3 SV=2
3772	FALSE	A0A0A0MRZ7|KVD26_HUMAN	41.24	10.83	1	1		63072.273	1831.2429	7279.091	18550.473	1940.113	4302.0327	1533.0773	597.00037	800.63446	3787.093	2449.7708	2005.8176	2581.3884	2754.9897	3492.0251	840.1014	2059.6492	743.0565	3100.6516	553.1954	869.85913	1509.4064	3144.508	1536.4021	2893.7021	448.076	951.57086	1115.5569	1204.8525	1305.0354	1204.8778	1242.9174	2626.1304	1.00:0.03:0.12:0.29:0.03:0.07:0.02:0.02:0.02:0.06:0.04:0.03:0.04:0.04:0.06:0.02:0.03:0.02:0.05:0.02:0.02:0.02:0.05:0.02:0.05:0.02:0.02:0.02:0.02:0.02:0.02:0.02:0.04	22683.27	1834.5715	2845.1807	1519.4194	1.00:0.08:0.13:0.07	13297	Immunoglobulin kappa variable 2D-26 OS=Homo sapiens OX=9606 GN=IGKV2D-26 PE=3 SV=1
3377	TRUE	Q02241|KIF23_HUMAN	41.24	1.88	2	1		0.0	0.0	0.0	34.01838	15.340744	29.819181	12.3398	16.465948	46.48122	0.0	17.697817	20.217184	72.1163	31.704103	75.579254	0.0	28.859236	19.774994	36.86876	17.637245	46.34078	16.603346	0.0	24.388407	0.0	36.313564	23.739485	27.392067	74.90922	44.935043	0.0	15.917203	26.299973	-:-:-:64.00:64.00:64.00:64.00:64.00:64.00:-:64.00:64.00:64.00:64.00:64.00:-:64.00:64.00:64.00:64.00:64.00:64.00:-:64.00:-:64.00:64.00:64.00:64.00:64.00:-:64.00:64.00	34.01838	24.089378	43.462933	31.427094	1.00:0.71:1.28:0.92	110059	Kinesin-like protein KIF23 OS=Homo sapiens OX=9606 GN=KIF23 PE=1 SV=3
2817	TRUE	Q99542|MMP19_HUMAN	41.23	13.98	4	4		4598.003	133.97365	1871.9792	2454.6052	171.72188	363.48914	73.47137	17.93035	53.971428	1528.6942	32.901176	1473.8845	403.87863	1211.004	1226.5679	20.354753	131.67784	51.505928	198.14981	125.09568	127.59291	196.42484	176.15622	79.52581	97.08519	161.95084	162.70782	121.75075	56.77253	152.5329	40.926888	55.967873	133.68535	1.00:0.03:0.41:0.53:0.04:0.08:0.02:0.02:0.02:0.33:0.02:0.32:0.09:0.26:0.27:0.02:0.03:0.02:0.04:0.03:0.03:0.04:0.04:0.02:0.02:0.04:0.04:0.03:0.02:0.03:0.02:0.02:0.03	2297.501	167.48338	1034.917	131.74614	1.00:0.07:0.45:0.06	57357	Matrix metalloproteinase-19 OS=Homo sapiens OX=9606 GN=MMP19 PE=1 SV=1
415	TRUE	P04083|ANXA1_HUMAN	41.23	45.95	19	19		40524.637	10576.389	23285.11	25391.238	8610.219	11731.93	8468.664	9425.84	9074.576	11713.2295	16538.568	15886.147	15549.248	14939.314	17690.883	6590.613	6177.119	8802.846	11976.277	11348.367	8820.92	10887.1455	19226.918	6780.739	14125.768	9190.168	14701.29	8031.9907	9197.23	13204.324	9632.132	9579.623	8333.536	1.00:0.26:0.57:0.63:0.21:0.29:0.21:0.23:0.22:0.29:0.41:0.39:0.38:0.37:0.44:0.16:0.15:0.22:0.30:0.28:0.22:0.27:0.47:0.17:0.35:0.23:0.36:0.20:0.23:0.33:0.24:0.24:0.21	24944.344	9462.246	15386.232	10367.056	1.00:0.38:0.62:0.42	38714	Annexin A1 OS=Homo sapiens OX=9606 GN=ANXA1 PE=1 SV=2
2159	TRUE	Q9BTU6|P4K2A_HUMAN	41.21	13.78	5	5		988.0708	510.42224	1115.1938	831.5763	464.74136	420.52234	468.24417	345.53647	442.65356	628.173	397.45245	519.571	513.0117	616.4226	628.9684	287.41467	222.38385	417.79578	235.07732	736.0765	435.68494	546.8679	311.03073	268.43484	500.14258	408.53287	413.20673	264.80917	358.1419	391.86963	430.14246	392.27618	390.9698	1.00:0.52:1.13:0.84:0.47:0.43:0.47:0.35:0.45:0.64:0.40:0.53:0.52:0.62:0.64:0.29:0.23:0.42:0.24:0.74:0.44:0.55:0.31:0.27:0.51:0.41:0.42:0.27:0.36:0.40:0.44:0.40:0.40	943.6062	428.3396	583.6224	406.8883	1.00:0.45:0.62:0.43	54022	Phosphatidylinositol 4-kinase type 2-alpha OS=Homo sapiens OX=9606 GN=PI4K2A PE=1 SV=1
1101	TRUE	Q96CW1|AP2M1_HUMAN	41.11	23.91	8	8	Oxidation (M)	1768.3563	1193.9783	1457.259	1361.7148	804.4167	732.55457	1050.8395	723.24756	689.67596	774.3609	981.24646	1157.4039	895.0552	919.5247	769.40735	1165.4128	1143.1086	649.8279	1003.38245	830.9799	763.785	1062.839	1120.18	657.9641	744.4696	668.6083	801.95685	773.20374	690.0887	845.5091	868.8082	859.07587	742.1638	1.00:0.68:0.82:0.77:0.45:0.41:0.59:0.41:0.39:0.44:0.55:0.65:0.51:0.52:0.44:0.66:0.65:0.37:0.57:0.47:0.43:0.60:0.63:0.37:0.42:0.38:0.45:0.44:0.39:0.48:0.49:0.49:0.42	1445.3271	800.14685	916.16644	855.0758	1.00:0.55:0.63:0.59	49655	AP-2 complex subunit mu OS=Homo sapiens OX=9606 GN=AP2M1 PE=1 SV=2
4434	TRUE	P27658|CO8A1_HUMAN	41.07	1.75	1	1		281.99274	0.0	57.864597	166.06093	21.632998	36.89889	19.573395	0.0	7.3156376	0.0	27.118101	51.74695	63.068253	51.812782	271.92947	17.141598	30.500689	19.724926	14.906602	49.060665	24.986607	28.19178	11.188623	24.308836	0.0	0.0	19.776203	32.981186	14.763421	29.278154	0.0	17.989681	7.32739	1.00:0.00:0.21:0.59:0.08:0.13:0.07:0.00:0.03:0.00:0.10:0.18:0.22:0.18:0.96:0.06:0.11:0.07:0.05:0.17:0.09:0.10:0.04:0.09:0.00:0.00:0.07:0.12:0.05:0.10:0.00:0.06:0.03	168.63942	21.35523	93.13511	22.808424	1.00:0.13:0.55:0.14	73364	Collagen alpha-1(VIII) chain OS=Homo sapiens OX=9606 GN=COL8A1 PE=1 SV=2
4986	TRUE	Q4U2R6|RM51_HUMAN	41.02	13.28	1	1	Oxidation (M)	0.0	0.0	0.0	37.100567	49.353394	29.346258	24.190592	18.106022	21.07939	27.52589	34.896088	29.354286	0.0	9.855944	47.968765	20.083027	116.64857	22.674393	25.208998	36.46228	65.73903	34.809826	27.048512	14.554716	27.726305	22.940609	15.785434	31.292793	0.0	32.03479	11.81493	16.464462	41.76919	-:-:-:64.00:64.00:64.00:64.00:64.00:64.00:64.00:64.00:64.00:-:64.00:64.00:64.00:64.00:64.00:64.00:64.00:64.00:64.00:64.00:64.00:64.00:64.00:64.00:64.00:-:64.00:64.00:64.00:64.00	37.100567	28.41513	29.920195	33.12105	1.00:0.77:0.81:0.89	15095	39S ribosomal protein L51, mitochondrial OS=Homo sapiens OX=9606 GN=MRPL51 PE=1 SV=1
1896	TRUE	P05362|ICAM1_HUMAN	40.98	18.23	7	7		4041.3374	1572.7864	2341.0076	2803.3528	1328.6469	1304.3982	770.7384	925.6731	1197.1932	1156.1055	1298.2562	1540.6118	1130.1875	1225.8887	2416.6348	537.8423	378.1931	1021.3697	533.1344	1069.6904	372.59454	1098.4128	1665.1898	452.0299	1224.6687	1279.6702	1127.503	813.40375	768.6792	1143.565	704.0198	1039.4807	766.4561	1.00:0.39:0.58:0.69:0.33:0.32:0.19:0.23:0.30:0.29:0.32:0.38:0.28:0.30:0.60:0.13:0.09:0.25:0.13:0.26:0.09:0.27:0.41:0.11:0.30:0.32:0.28:0.20:0.19:0.28:0.17:0.26:0.19	2689.621	1105.33	1461.2808	888.6613	1.00:0.41:0.54:0.33	57825	Intercellular adhesion molecule 1 OS=Homo sapiens OX=9606 GN=ICAM1 PE=1 SV=2
211	TRUE	P04004|VTNC_HUMAN	40.97	28.45	25	25	Oxidation (M)	118164.8	6459.2314	29870.54	120221.81	20568.277	35419.035	10046.606	4524.3003	5193.764	26744.303	4130.7993	30978.17	23177.525	15225.496	59234.28	2091.2615	7684.467	3072.8445	14696.17	7455.704	3125.5352	5670.764	4396.9053	4416.6147	5198.15	5591.754	7358.065	13941.28	3706.017	6764.27	2891.0652	3601.2332	4034.5532	1.00:0.05:0.25:1.02:0.17:0.30:0.09:0.04:0.04:0.23:0.03:0.26:0.20:0.13:0.50:0.02:0.07:0.03:0.12:0.06:0.03:0.05:0.04:0.04:0.04:0.05:0.06:0.12:0.03:0.06:0.02:0.03:0.03	68679.09	15150.397	26581.762	5905.012	1.00:0.22:0.39:0.09	54306	Vitronectin OS=Homo sapiens OX=9606 GN=VTN PE=1 SV=1
3271	TRUE	P49747|COMP_HUMAN	40.94	6.21	3	3		4658.029	189.22655	422.85022	914.917	131.07317	108.16933	202.89131	55.383495	62.301292	357.00876	66.07521	949.2665	784.655	770.09467	1860.6521	17.58602	90.14793	39.517254	389.52737	298.27585	160.66162	122.34325	42.755547	53.46298	129.3265	149.63666	175.90404	99.75531	18.7548	35.335552	21.050053	17.865355	44.975563	1.00:0.04:0.09:0.20:0.03:0.02:0.04:0.02:0.02:0.08:0.02:0.20:0.17:0.17:0.40:0.02:0.02:0.02:0.08:0.06:0.03:0.03:0.02:0.02:0.03:0.03:0.04:0.02:0.02:0.02:0.02:0.02:0.02	1611.7937	146.8916	879.2713	172.21895	1.00:0.09:0.55:0.11	82860	Cartilage oligomeric matrix protein OS=Homo sapiens OX=9606 GN=COMP PE=1 SV=2
3446	TRUE	P55899|FCGRN_HUMAN	40.89	8.49	2	2	Oxidation (M)	384.302	190.59845	360.16483	185.80894	142.38287	60.446457	103.82889	141.10393	165.39172	250.8534	186.55603	134.2524	104.59777	133.77168	126.56834	178.98763	123.69868	123.09362	128.80116	111.714905	108.952545	70.19636	149.92558	112.78931	103.79603	85.959885	91.693665	84.025505	61.74792	110.83311	118.082405	115.45899	93.69063	1.00:0.50:0.94:0.48:0.37:0.16:0.27:0.37:0.43:0.65:0.49:0.35:0.27:0.35:0.33:0.47:0.32:0.32:0.34:0.29:0.28:0.18:0.39:0.29:0.27:0.22:0.24:0.22:0.16:0.29:0.31:0.30:0.24	280.21857	122.630775	156.09993	109.635994	1.00:0.44:0.56:0.39	39743	IgG receptor FcRn large subunit p51 OS=Homo sapiens OX=9606 GN=FCGRT PE=1 SV=1
4146	TRUE	Q9BXW6|OSBL1_HUMAN	40.89	2.74	2	2		292.18225	186.48863	298.72324	248.19446	121.91826	127.16849	101.89767	51.377228	63.452484	177.19759	103.02817	178.02945	131.91223	171.07692	43.51995	81.950874	111.1358	98.83331	63.57576	86.310715	66.642204	130.58607	82.575066	165.92343	85.94719	64.58392	59.200928	80.70643	102.775764	114.79573	87.96033	102.15204	95.44435	1.00:0.64:1.02:0.85:0.42:0.44:0.35:0.18:0.22:0.61:0.35:0.61:0.45:0.59:0.15:0.28:0.38:0.34:0.22:0.30:0.23:0.45:0.28:0.57:0.29:0.22:0.20:0.28:0.35:0.39:0.30:0.35:0.33	256.39716	93.16283	141.81395	97.91584	1.00:0.36:0.55:0.38	108470	Oxysterol-binding protein-related protein 1 OS=Homo sapiens OX=9606 GN=OSBPL1A PE=1 SV=2
1821	TRUE	P02743|SAMP_HUMAN	40.88	34.53	7	7		25713.469	2715.2363	16670.139	32596.229	2482.4338	5008.083	3050.7327	1853.0549	1263.9885	6613.6094	4671.42	4383.39	5460.4873	5219.4854	5644.8633	1359.8962	5798.273	1830.0287	4184.906	3864.5627	3516.7773	1073.1022	5484.27	1106.087	4106.0776	1184.9978	3674.1296	2783.974	1464.3223	1826.0486	2397.6558	933.74414	694.57	1.00:0.11:0.65:1.27:0.10:0.19:0.12:0.07:0.05:0.26:0.18:0.17:0.21:0.20:0.22:0.05:0.23:0.07:0.16:0.15:0.14:0.04:0.21:0.04:0.16:0.05:0.14:0.11:0.06:0.07:0.09:0.04:0.03	19423.768	2731.6587	5332.209	2626.857	1.00:0.14:0.27:0.14	25387	Serum amyloid P-component OS=Homo sapiens OX=9606 GN=APCS PE=1 SV=2
5214	TRUE	Q8NI08|NCOA7_HUMAN	40.76	1.17	1	1		0.0	83.855064	0.0	0.0	0.0	56.621708	53.17273	31.262527	40.96091	0.0	41.17398	53.389362	22.888912	0.0	0.0	58.632927	57.136024	26.011806	90.38274	38.20235	0.0	39.201168	48.250973	0.0	52.207245	34.381157	40.51776	33.99532	47.015312	48.27057	49.226658	47.48617	67.78009	-:64.00:-:-:-:64.00:64.00:64.00:64.00:-:64.00:64.00:64.00:-:-:64.00:64.00:64.00:64.00:64.00:-:64.00:64.00:-:64.00:64.00:64.00:64.00:64.00:64.00:64.00:64.00:64.00	83.855064	45.50447	39.150753	48.66864	1.00:0.54:0.47:0.58	106162	Nuclear receptor coactivator 7 OS=Homo sapiens OX=9606 GN=NCOA7 PE=1 SV=2
4693	TRUE	O75052|CAPON_HUMAN	40.76	1.19	1	1		0.0	2.9912798	0.0	0.0	8.097329	0.0	0.0	24.75964	14.586711	0.0	32.669613	0.0	0.0	0.0	0.0	6.2013626	18.78659	27.065935	0.0	15.518305	0.0	0.0	0.0	0.0	0.0	25.172419	12.370964	6.6364136	134.22571	11.766547	39.13869	0.0	27.493834	-:64.00:-:-:64.00:-:-:64.00:64.00:-:64.00:-:-:-:-:64.00:64.00:64.00:-:64.00:-:-:-:-:-:64.00:64.00:64.00:64.00:64.00:64.00:-:64.00	2.9912798	15.81456	32.669613	29.488796	1.00:5.29:10.92:9.86	56150	Carboxyl-terminal PDZ ligand of neuronal nitric oxide synthase protein OS=Homo sapiens OX=9606 GN=NOS1AP PE=1 SV=3
4554	TRUE	Q9BZV1|UBXN6_HUMAN	40.75	4.54	1	1		0.0	36.455956	0.0	0.0	42.311386	48.53092	13.630705	49.47147	35.11958	0.0	28.440662	0.0	56.39742	57.05472	0.0	37.875668	0.0	83.169365	10.5718975	31.836761	47.922863	22.922726	64.57529	34.60563	8.946203	30.254963	65.06792	39.590755	14.708939	54.55047	32.330055	22.877993	106.57787	-:64.00:-:-:64.00:64.00:64.00:64.00:64.00:-:64.00:-:64.00:64.00:-:64.00:-:64.00:64.00:64.00:64.00:64.00:64.00:64.00:64.00:64.00:64.00:64.00:64.00:64.00:64.00:64.00:64.00	36.455956	37.812813	47.2976	41.669727	1.00:1.04:1.30:1.14	49754	UBX domain-containing protein 6 OS=Homo sapiens OX=9606 GN=UBXN6 PE=1 SV=1
3610	TRUE	P32519|ELF1_HUMAN	40.73	2.75	1	1		0.0	10.039795	0.0	0.0	0.0	0.0	0.0	15.242841	12.679175	0.0	0.0	0.0	5.0553	0.0	0.0	0.0	8.795926	10.883675	0.0	0.0	14.747494	0.0	0.0	0.0	0.0	14.162067	0.0	12.4607725	0.0	0.0	0.0	6.442248	11.281329	-:64.00:-:-:-:-:-:64.00:64.00:-:-:-:64.00:-:-:-:64.00:64.00:-:-:64.00:-:-:-:-:64.00:-:64.00:-:-:-:64.00:64.00	10.039795	13.961008	5.0553	11.253359	1.00:1.39:0.50:1.12	67498	ETS-related transcription factor Elf-1 OS=Homo sapiens OX=9606 GN=ELF1 PE=1 SV=2
2406	TRUE	P01903|DRA_HUMAN	40.68	18.11	5	5		8578.722	3548.2993	11550.591	6502.5156	1632.1661	2598.6836	2955.8442	2328.04	1571.9006	4398.569	2202.0676	2978.7444	1729.8661	2636.0747	3543.1685	1175.124	1955.5736	2268.9656	1213.7314	1467.2579	3444.1426	1628.8544	2995.5828	1854.4164	2741.0686	1654.6234	2107.3884	669.66895	1974.7769	2278.1008	2833.8032	4042.9941	2811.9006	1.00:0.41:1.35:0.76:0.19:0.30:0.34:0.27:0.18:0.51:0.26:0.35:0.20:0.31:0.41:0.14:0.23:0.26:0.14:0.17:0.40:0.19:0.35:0.22:0.32:0.19:0.25:0.08:0.23:0.27:0.33:0.47:0.33	7568.1724	2223.7896	3195.0474	2297.6572	1.00:0.29:0.42:0.30	28621	HLA class II histocompatibility antigen, DR alpha chain OS=Homo sapiens OX=9606 GN=HLA-DRA PE=1 SV=2
2406	FALSE	P01906|DQA2_HUMAN	11.70	4.71	1	1		1418.8004	25.227686	2387.3342	1340.1106	84.27868	432.41467	602.81177	286.92618	154.94489	503.95898	0.0	383.98083	644.56506	812.0615	681.51855	252.99217	155.20946	55.87402	236.53621	442.08142	168.70511	281.74557	393.15308	130.60374	242.19057	184.56259	187.27588	0.0	205.94797	582.9842	316.43484	174.07324	86.120575	1.00:0.02:1.68:0.94:0.06:0.30:0.42:0.20:0.11:0.36:0.00:0.27:0.45:0.57:0.48:0.18:0.11:0.04:0.17:0.31:0.12:0.20:0.28:0.09:0.17:0.13:0.13:0.00:0.15:0.41:0.22:0.12:0.06	1292.8683	312.27524	605.217	240.97003	1.00:0.24:0.47:0.19	28033	HLA class II histocompatibility antigen, DQ alpha 2 chain OS=Homo sapiens OX=9606 GN=HLA-DQA2 PE=1 SV=2
1913	TRUE	Q16629|SRSF7_HUMAN	40.66	21.43	5	4		1092.7028	2378.745	1628.737	1387.4023	2890.1445	3778.6272	2502.6482	3573.212	3437.1677	2394.6567	3931.2441	2558.4182	2305.1763	2353.5935	3087.891	3530.4612	2280.568	3537.8433	2689.0312	4128.8535	4953.4263	3886.0815	4370.2617	6656.385	6166.7114	5354.1055	5122.4976	1661.9692	4560.913	4245.589	2759.5652	3827.2192	4048.7324	1.00:2.18:1.49:1.27:2.64:3.46:2.29:3.27:3.15:2.19:3.60:2.34:2.11:2.15:2.83:3.23:2.09:3.24:2.46:3.78:4.53:3.56:4.00:6.09:5.64:4.90:4.69:1.52:4.17:3.89:2.53:3.50:3.71	1621.8967	3236.3599	2771.83	4098.901	1.00:2.00:1.71:2.53	27367	Serine/arginine-rich splicing factor 7 OS=Homo sapiens OX=9606 GN=SRSF7 PE=1 SV=1
2674	TRUE	Q6Y7W6|GGYF2_HUMAN	40.63	3.39	3	3		75.70557	159.14778	64.21976	91.58829	175.09341	163.92068	173.75679	198.33531	222.7486	111.008514	138.25995	101.6758	210.78209	187.95625	177.40166	158.07306	333.82086	199.14917	120.6655	219.13156	211.86499	180.2617	136.44516	249.55226	226.25784	251.74916	245.27814	185.40033	305.3934	244.32224	161.17436	193.23106	187.31308	1.00:2.10:0.85:1.21:2.31:2.17:2.30:2.62:2.94:1.47:1.83:1.34:2.78:2.48:2.34:2.09:4.41:2.63:1.59:2.89:2.80:2.38:1.80:3.30:2.99:3.33:3.24:2.45:4.03:3.23:2.13:2.55:2.47	149.21945	186.77097	185.32144	218.7195	1.00:1.25:1.24:1.47	150070	GRB10-interacting GYF protein 2 OS=Homo sapiens OX=9606 GN=GIGYF2 PE=1 SV=1
4339	TRUE	Q14678|KANK1_HUMAN	40.57	1.33	2	1		0.0	15.968928	0.0	0.0	0.0	0.0	0.0	29.873363	20.707262	33.056828	23.094578	0.0	0.0	0.0	0.0	31.51684	12.518049	41.748188	18.623158	28.076569	13.142029	0.0	0.0	0.0	0.0	24.165424	21.000008	32.100227	0.0	25.762987	22.068752	34.481045	9.821079	-:64.00:-:-:-:-:-:64.00:64.00:64.00:64.00:-:-:-:-:64.00:64.00:64.00:64.00:64.00:64.00:-:-:-:-:64.00:64.00:64.00:-:64.00:64.00:64.00:64.00	15.968928	25.290314	28.075703	24.232643	1.00:1.58:1.76:1.52	147289	KN motif and ankyrin repeat domain-containing protein 1 OS=Homo sapiens OX=9606 GN=KANK1 PE=1 SV=3
3736	TRUE	Q9NPH0|PPA6_HUMAN	40.57	4.67	1	1		0.0	0.0	53.28887	0.0	219.94283	62.56249	49.671772	67.783035	0.0	68.64797	90.92505	30.001116	23.831846	47.415287	27.330933	29.612646	18.427418	63.25055	111.8608	174.30667	84.11868	23.664549	8.243882	158.28275	71.632286	26.189182	33.04727	109.7305	16.39602	73.90208	42.92105	0.0	56.17177	-:-:64.00:-:64.00:64.00:64.00:64.00:-:64.00:64.00:64.00:64.00:64.00:64.00:64.00:64.00:64.00:64.00:64.00:64.00:64.00:64.00:64.00:64.00:64.00:64.00:64.00:64.00:64.00:64.00:-:64.00	53.28887	99.99003	48.025368	64.8093	1.00:1.88:0.90:1.22	48886	Lysophosphatidic acid phosphatase type 6 OS=Homo sapiens OX=9606 GN=ACP6 PE=1 SV=3
482	TRUE	P0DOX7|IGK_HUMAN	40.53	28.04	18	15		107102.484	3921.729	11816.3125	36410.504	4124.044	7716.3228	4483.3857	1755.7717	3247.6338	9427.493	7288.2476	8211.394	7010.6665	6157.1436	4445.5034	2720.3596	6923.1143	1898.4009	6805.5776	2196.0027	2740.6196	4524.339	8682.326	3417.1113	5245.0864	1840.6364	1749.8894	2118.1155	3093.8213	3274.757	2409.466	3248.0964	3053.852	1.00:0.04:0.11:0.34:0.04:0.07:0.04:0.02:0.03:0.09:0.07:0.08:0.07:0.06:0.04:0.03:0.06:0.02:0.06:0.02:0.03:0.04:0.08:0.03:0.05:0.02:0.02:0.02:0.03:0.03:0.02:0.03:0.03	39812.758	4265.4316	7090.0747	3672.6533	1.00:0.11:0.18:0.09	23379	Immunoglobulin kappa light chain OS=Homo sapiens OX=9606 PE=1 SV=1
482	FALSE	P01834|IGKC_HUMAN	40.53	56.07	15	15		107102.484	3921.729	11816.3125	36410.504	4124.044	7716.3228	4483.3857	1755.7717	3247.6338	9427.493	7288.2476	8211.394	7010.6665	6157.1436	4445.5034	2720.3596	6923.1143	1898.4009	6805.5776	2196.0027	2740.6196	4524.339	8682.326	3417.1113	5245.0864	1840.6364	1749.8894	2118.1155	3093.8213	3274.757	2409.466	3248.0964	3053.852	1.00:0.04:0.11:0.34:0.04:0.07:0.04:0.02:0.03:0.09:0.07:0.08:0.07:0.06:0.04:0.03:0.06:0.02:0.06:0.02:0.03:0.04:0.08:0.03:0.05:0.02:0.02:0.02:0.03:0.03:0.02:0.03:0.03	39812.758	4265.4316	7090.0747	3672.6533	1.00:0.11:0.18:0.09	11765	Immunoglobulin kappa constant OS=Homo sapiens OX=9606 GN=IGKC PE=1 SV=2
1674	TRUE	Q9UBX5|FBLN5_HUMAN	40.52	11.16	5	5	Oxidation (M)	20152.31	3539.7207	3716.461	4906.323	413.37308	816.2712	512.5785	190.06953	441.8642	1202.874	3812.0415	1010.40485	979.07904	1216.977	5271.4146	433.22708	1459.3042	957.63	3119.8477	556.94324	744.91473	273.8235	3385.962	903.7173	2405.6724	390.9706	266.70728	451.34647	520.7977	567.92566	890.4833	397.10196	94.77806	1.00:0.18:0.18:0.24:0.02:0.04:0.03:0.02:0.02:0.06:0.19:0.05:0.05:0.06:0.26:0.02:0.07:0.05:0.15:0.03:0.04:0.02:0.17:0.04:0.12:0.02:0.02:0.02:0.03:0.03:0.04:0.02:0.02	8078.7036	474.8313	2248.7983	990.0641	1.00:0.06:0.28:0.12	50180	Fibulin-5 OS=Homo sapiens OX=9606 GN=FBLN5 PE=1 SV=1
2919	TRUE	P35269|T2FA_HUMAN	40.52	10.25	4	4		202.10577	306.75705	176.06523	0.0	594.67566	290.85254	339.1914	536.89594	395.06677	214.90639	435.0089	144.77585	324.6062	376.4199	57.939445	510.22498	779.9738	570.05774	338.27472	697.4409	659.3103	448.81094	390.6628	483.3746	765.93243	622.8013	487.89655	530.89703	572.2454	609.0452	439.5753	383.67776	516.4735	1.00:1.52:0.87:0.00:2.94:1.44:1.68:2.66:1.95:1.06:2.15:0.72:1.61:1.86:0.29:2.52:3.86:2.82:1.67:3.45:3.26:2.22:1.93:2.39:3.79:3.08:2.41:2.63:2.83:3.01:2.17:1.90:2.56	342.46402	444.40952	337.7926	549.9376	1.00:1.30:0.99:1.61	58240	General transcription factor IIF subunit 1 OS=Homo sapiens OX=9606 GN=GTF2F1 PE=1 SV=2
1136	TRUE	O00267|SPT5H_HUMAN	40.44	11.13	8	8		30.586575	345.55884	223.71909	50.305107	286.85886	274.34348	338.0625	318.81372	336.14172	193.42737	414.20197	355.9717	393.58713	289.8571	175.93767	336.62473	407.32626	402.52118	306.74304	465.0966	427.7506	431.00583	412.30896	670.36285	367.07425	351.93762	323.34296	382.32632	278.30072	501.95276	326.4574	416.99945	440.83023	1.00:11.30:7.31:1.64:9.38:8.97:11.05:10.42:10.99:6.32:13.54:11.64:12.87:9.48:5.75:11.01:13.32:13.16:10.03:15.21:13.98:14.09:13.48:21.92:12.00:11.51:10.57:12.50:9.10:16.41:10.67:13.63:14.41	269.44092	310.84406	330.7849	402.7201	1.00:1.15:1.23:1.49	121000	Transcription elongation factor SPT5 OS=Homo sapiens OX=9606 GN=SUPT5H PE=1 SV=1
414	TRUE	P52209|6PGD_HUMAN	40.35	38.51	19	19	Oxidation (M)	11310.084	4557.2383	9100.327	9606.172	6384.9575	6139.655	3288.5576	3650.5605	3083.578	5366.9277	3861.1406	4964.996	4444.6587	7082.087	12067.624	4525.68	2651.3801	4262.3677	3271.7178	2845.0498	3281.169	4606.992	3218.1455	4077.4048	2975.7175	3808.9124	4680.3174	4542.994	3865.868	4620.34	3536.9272	3293.684	3716.8574	1.00:0.40:0.80:0.85:0.56:0.54:0.29:0.32:0.27:0.47:0.34:0.44:0.39:0.63:1.07:0.40:0.23:0.38:0.29:0.25:0.29:0.41:0.28:0.36:0.26:0.34:0.41:0.40:0.34:0.41:0.31:0.29:0.33	8643.455	4509.462	6297.906	3765.6404	1.00:0.52:0.73:0.44	53140	6-phosphogluconate dehydrogenase, decarboxylating OS=Homo sapiens OX=9606 GN=PGD PE=1 SV=3
3268	TRUE	Q9Y625|GPC6_HUMAN	40.33	9.91	3	3		1454.6163	950.88885	1547.3171	417.78427	130.14749	119.546295	380.36945	260.52637	271.8264	609.1223	484.11774	336.1342	457.6247	364.75714	720.00183	314.93973	197.27519	285.74103	734.97565	164.86005	251.13367	349.46307	648.0457	245.76486	777.6229	249.28696	327.6416	278.14078	194.69156	343.41156	321.9654	229.49394	185.69066	1.00:0.65:1.06:0.29:0.09:0.08:0.26:0.18:0.19:0.42:0.33:0.23:0.31:0.25:0.49:0.22:0.14:0.20:0.51:0.11:0.17:0.24:0.45:0.17:0.53:0.17:0.23:0.19:0.13:0.24:0.22:0.16:0.13	1108.4034	245.30972	507.3075	344.8517	1.00:0.22:0.46:0.31	62736	Glypican-6 OS=Homo sapiens OX=9606 GN=GPC6 PE=1 SV=1
5627	TRUE	Q9HA65|TBC17_HUMAN	40.31	1.39	1	1		346.36627	248.81555	272.01767	357.17432	96.71687	118.65942	182.15591	141.26604	160.13719	222.35896	132.23248	219.5329	233.33554	263.18707	240.08803	221.29076	0.0	153.92976	168.56734	149.93665	120.386154	139.77802	182.27203	237.42323	88.40263	84.44949	103.55608	120.871254	124.50895	147.9338	206.03233	187.24779	116.688805	1.00:0.72:0.79:1.03:0.28:0.34:0.53:0.41:0.46:0.64:0.38:0.63:0.67:0.76:0.69:0.64:0.00:0.44:0.49:0.43:0.35:0.40:0.53:0.69:0.26:0.24:0.30:0.35:0.36:0.43:0.59:0.54:0.34	306.09344	139.78708	218.45583	150.19266	1.00:0.46:0.71:0.49	72670	TBC1 domain family member 17 OS=Homo sapiens OX=9606 GN=TBC1D17 PE=1 SV=3
3301	TRUE	Q9Y5K8|VATD_HUMAN	40.31	20.65	3	3		1166.2391	285.96732	1455.7595	1415.3547	148.10966	355.5939	424.18466	346.22806	323.97836	741.3195	184.23938	727.93866	422.70773	990.67053	744.5416	207.13315	122.43632	148.80222	523.8847	386.31583	81.18532	144.60823	235.7226	124.19593	241.91698	176.3398	287.92236	122.01785	316.64337	352.77112	411.01736	205.02185	248.21545	1.00:0.25:1.25:1.21:0.13:0.30:0.36:0.30:0.28:0.64:0.16:0.62:0.36:0.85:0.64:0.18:0.10:0.13:0.45:0.33:0.07:0.12:0.20:0.11:0.21:0.15:0.25:0.10:0.27:0.30:0.35:0.18:0.21	1080.8302	366.28308	635.23627	267.94855	1.00:0.34:0.59:0.25	28263	V-type proton ATPase subunit D OS=Homo sapiens OX=9606 GN=ATP6V1D PE=1 SV=1
2213	TRUE	O60826|CCD22_HUMAN	40.23	9.73	5	5		1550.8145	1083.6694	1007.752	740.67004	611.0982	540.80304	567.01447	690.6456	690.029	708.3996	855.03076	745.6768	555.5556	641.4566	526.58264	734.86066	619.32416	656.6733	619.0085	801.4197	572.71655	678.71814	708.6946	546.80743	720.70917	535.9222	680.854	552.688	606.9589	654.57764	708.1348	689.598	885.32336	1.00:0.70:0.65:0.48:0.39:0.35:0.37:0.45:0.44:0.46:0.55:0.48:0.36:0.41:0.34:0.47:0.40:0.42:0.40:0.52:0.37:0.44:0.46:0.35:0.46:0.35:0.44:0.36:0.39:0.42:0.46:0.44:0.57	1095.7266	619.9181	672.117	665.166	1.00:0.57:0.61:0.61	70756	Coiled-coil domain-containing protein 22 OS=Homo sapiens OX=9606 GN=CCDC22 PE=1 SV=1
3854	TRUE	Q8N3R9|PALS1_HUMAN	40.17	3.85	2	2		35.489204	129.72144	66.26108	20.566193	120.059265	284.62326	152.12646	194.41505	91.85564	125.47962	104.59434	131.64862	123.719826	78.76615	119.408264	194.15877	198.14267	176.42815	166.8728	216.07222	140.98265	154.09805	142.6057	151.85208	99.4647	174.8931	102.27643	103.92675	161.65388	357.95227	163.30019	116.10167	190.3615	1.00:3.66:1.87:0.58:3.38:8.02:4.29:5.48:2.59:3.54:2.95:3.71:3.49:2.22:3.36:5.47:5.58:4.97:4.70:6.09:3.97:4.34:4.02:4.28:2.80:4.93:2.88:2.93:4.56:10.09:4.60:3.27:5.36	75.26537	168.61594	118.88241	167.28575	1.00:2.24:1.58:2.22	77294	Protein PALS1 OS=Homo sapiens OX=9606 GN=PALS1 PE=1 SV=3
964	TRUE	P55196|AFAD_HUMAN	40.01	11.18	12	12		98.394745	216.70924	188.50095	132.12215	491.25653	435.31982	483.91864	361.9924	319.1636	253.25089	410.34467	237.12773	510.13437	174.46375	450.63983	496.5036	665.33057	224.92365	243.46718	466.04126	539.63293	284.0327	343.12357	720.3428	370.78876	489.72278	393.51517	336.47723	406.97626	478.36703	310.4283	411.02325	332.09573	1.00:2.20:1.92:1.34:4.99:4.42:4.92:3.68:3.24:2.57:4.17:2.41:5.18:1.77:4.58:5.05:6.76:2.29:2.47:4.74:5.48:2.89:3.49:7.32:3.77:4.98:4.00:3.42:4.14:4.86:3.15:4.18:3.38	247.18881	418.3302	339.32687	417.37738	1.00:1.69:1.37:1.69	206804	Afadin OS=Homo sapiens OX=9606 GN=AFDN PE=1 SV=3
3742	TRUE	O00194|RB27B_HUMAN	39.99	5.05	2	1		0.0	5.416908	0.0	0.0	0.0	0.0	30.391886	29.11998	0.0	0.0	0.0	0.0	17.89971	18.071066	90.27761	20.565401	0.0	5.9639063	17.249577	9.207124	0.0	0.0	25.812185	6.309403	0.0	8.377243	37.033447	0.0	18.491537	0.0	16.919262	0.0	0.0	-:64.00:-:-:-:-:64.00:64.00:-:-:-:-:64.00:64.00:64.00:64.00:-:64.00:64.00:64.00:-:-:64.00:64.00:-:64.00:64.00:-:64.00:-:64.00:-:-	5.416908	29.755932	42.082794	16.592909	1.00:5.49:7.77:3.06	24608	Ras-related protein Rab-27B OS=Homo sapiens OX=9606 GN=RAB27B PE=1 SV=4
3726	TRUE	O94769|ECM2_HUMAN	39.97	2.00	1	1		180.2801	0.0	222.3395	456.55554	25.954422	36.350323	42.868217	0.0	15.746896	133.05362	0.0	123.555115	28.113163	75.43104	90.54997	16.590677	77.94389	0.0	137.78918	0.0	35.818916	18.25805	0.0	38.978024	20.583515	0.0	26.228224	11.767243	0.0	18.678537	27.842035	11.768212	41.71449	1.00:0.00:1.23:2.53:0.14:0.20:0.24:0.00:0.09:0.74:0.00:0.69:0.16:0.42:0.50:0.09:0.43:0.00:0.76:0.00:0.20:0.10:0.00:0.22:0.11:0.00:0.15:0.07:0.00:0.10:0.15:0.07:0.23	286.39172	30.229965	90.14058	37.227768	1.00:0.11:0.31:0.13	79789	Extracellular matrix protein 2 OS=Homo sapiens OX=9606 GN=ECM2 PE=2 SV=1
1039	TRUE	P27105|STOM_HUMAN	39.96	40.62	8	8	Oxidation (M)	2467.4434	525.1685	2726.0742	2362.2117	1179.564	1910.6451	724.1117	1000.39	554.63965	1321.2062	807.58594	1457.899	1583.9323	1675.3088	2012.2986	1113.5856	281.72717	360.3252	589.793	443.86255	335.3642	971.2321	1302.7603	563.8195	361.7558	510.02063	717.7242	431.3275	311.198	889.10516	833.07666	375.75046	328.74777	1.00:0.21:1.10:0.96:0.48:0.77:0.29:0.41:0.22:0.54:0.33:0.59:0.64:0.68:0.82:0.45:0.11:0.15:0.24:0.18:0.14:0.39:0.53:0.23:0.15:0.21:0.29:0.17:0.13:0.36:0.34:0.15:0.13	2020.2245	1073.8701	1476.3718	601.39777	1.00:0.53:0.73:0.30	31731	Stomatin OS=Homo sapiens OX=9606 GN=STOM PE=1 SV=3
5619	TRUE	O43301|HS12A_HUMAN	39.94	2.22	1	1		166.15645	0.0	41.42834	46.166523	0.0	0.0	19.587511	0.0	0.0	75.04483	0.0	63.68726	0.0	28.759516	0.0	0.0	0.0	0.0	0.0	14.864112	0.0	0.0	22.079517	0.0	27.3412	28.632835	31.946032	0.0	0.0	0.0	37.83836	0.0	0.0	1.00:0.00:0.25:0.28:0.00:0.00:0.12:0.00:0.00:0.45:0.00:0.38:0.00:0.17:0.00:0.00:0.00:0.00:0.00:0.09:0.00:0.00:0.13:0.00:0.16:0.17:0.19:0.00:0.00:0.00:0.23:0.00:0.00	84.58377	19.587511	55.830536	27.11701	1.00:0.23:0.66:0.32	74978	Heat shock 70 kDa protein 12A OS=Homo sapiens OX=9606 GN=HSPA12A PE=1 SV=2
3	TRUE	P12111|CO6A3_HUMAN	39.89	45.64	151	151	Oxidation (M)	175414.69	15454.101	31227.797	128914.68	16547.525	16225.846	12279.8955	11663.787	15160.057	27729.242	24398.615	25205.934	15655.56	19781.133	86672.28	12326.18	14372.847	11904.093	19349.04	11166.542	14894.318	21552.973	23609.018	16238.302	19023.154	13346.386	16388.316	15114.145	14217.195	14315.666	18901.79	13723.204	10587.289	1.00:0.09:0.18:0.73:0.09:0.09:0.07:0.07:0.09:0.16:0.14:0.14:0.09:0.11:0.49:0.07:0.08:0.07:0.11:0.06:0.08:0.12:0.13:0.09:0.11:0.08:0.09:0.09:0.08:0.08:0.11:0.08:0.06	87752.81	14397.95	33256.344	15617.132	1.00:0.16:0.38:0.18	343669	Collagen alpha-3(VI) chain OS=Homo sapiens OX=9606 GN=COL6A3 PE=1 SV=5
5338	TRUE	P0C7P0|CISD3_HUMAN	39.85	6.30	1	1		0.0	68.36671	0.0	0.0	0.0	0.0	0.0	117.79657	52.68927	132.39406	110.27485	32.99427	0.0	48.493496	0.0	67.28864	0.0	104.947685	0.0	61.939186	97.939354	0.0	0.0	46.147488	40.50847	49.8892	38.56986	0.0	139.46446	63.71631	106.57228	60.229034	159.58551	-:64.00:-:-:-:-:-:64.00:64.00:64.00:64.00:64.00:-:64.00:-:64.00:-:64.00:-:64.00:64.00:-:-:64.00:64.00:64.00:64.00:-:64.00:64.00:64.00:64.00:64.00	68.36671	85.24292	81.03917	79.753654	1.00:1.25:1.19:1.17	14216	CDGSH iron-sulfur domain-containing protein 3, mitochondrial OS=Homo sapiens OX=9606 GN=CISD3 PE=1 SV=1
5476	TRUE	Q9NZ63|TLS1_HUMAN	39.81	5.19	1	1		0.0	16.629345	0.0	0.0	17.112825	0.0	0.0	18.217882	34.91901	0.0	19.030514	0.0	0.0	7.560707	0.0	18.112967	18.479317	11.649645	33.796303	9.721527	0.0	14.36007	35.83534	33.805035	34.3279	25.934792	18.969204	15.143757	0.0	0.0	20.392687	0.0	16.441713	-:64.00:-:-:64.00:-:-:64.00:64.00:-:64.00:-:-:64.00:-:64.00:64.00:64.00:64.00:64.00:-:64.00:64.00:64.00:64.00:64.00:64.00:64.00:-:-:64.00:-:64.00	16.629345	23.416573	13.29561	21.926447	1.00:1.41:0.80:1.32	33688	Splicing factor C9orf78 OS=Homo sapiens OX=9606 GN=C9orf78 PE=1 SV=1
839	TRUE	O15031|PLXB2_HUMAN	39.81	8.16	10	10		1144.022	611.7162	1009.6563	686.0095	506.1695	502.3755	540.9776	338.2852	443.95456	820.6004	636.5699	717.8561	639.9749	747.84314	635.7977	517.98517	486.1283	501.13434	882.7809	507.6692	350.29016	512.5372	636.761	275.3629	365.96198	365.90637	334.94354	376.38077	315.28323	624.44165	330.50012	376.97913	437.96033	1.00:0.53:0.88:0.60:0.44:0.44:0.47:0.30:0.39:0.72:0.56:0.63:0.56:0.65:0.56:0.45:0.42:0.44:0.77:0.44:0.31:0.45:0.56:0.24:0.32:0.32:0.29:0.33:0.28:0.55:0.29:0.33:0.38	897.30505	466.35248	699.7737	455.50034	1.00:0.52:0.78:0.51	205127	Plexin-B2 OS=Homo sapiens OX=9606 GN=PLXNB2 PE=1 SV=3
5381	TRUE	O75144|ICOSL_HUMAN	39.78	5.30	1	1		416.2948	34.71482	114.096954	272.41492	23.852985	33.13825	26.382767	0.0	18.41609	56.909058	41.8531	59.166588	26.548067	58.066273	0.0	0.0	41.485096	33.83997	63.79281	51.280384	19.723608	35.35674	55.67506	20.984612	26.510447	15.4195385	16.139	11.467919	21.072872	11.011853	21.500124	24.743279	32.285713	1.00:0.08:0.27:0.65:0.06:0.08:0.06:0.00:0.04:0.14:0.10:0.14:0.06:0.14:0.00:0.00:0.10:0.08:0.15:0.12:0.05:0.08:0.13:0.05:0.06:0.04:0.04:0.03:0.05:0.03:0.05:0.06:0.08	209.38037	25.447523	48.508617	29.546413	1.00:0.12:0.23:0.14	33349	ICOS ligand OS=Homo sapiens OX=9606 GN=ICOSLG PE=1 SV=2
1271	TRUE	Q99729|ROAA_HUMAN	39.76	18.37	6	6	Oxidation (M)	569.67004	554.6669	416.0082	441.61227	885.0351	1193.5757	1272.1427	611.52515	829.99133	945.4353	560.32086	877.17194	805.8233	580.4918	523.24255	1018.5714	1595.1105	696.8969	900.2235	597.30994	1819.5623	1048.0723	1334.0483	1412.6487	1365.2893	1171.2659	1298.3396	1236.8531	947.6859	602.739	986.05774	1085.1748	1524.9811	1.00:0.97:0.73:0.78:1.55:2.10:2.23:1.07:1.46:1.66:0.98:1.54:1.41:1.02:0.92:1.79:2.80:1.22:1.58:1.05:3.19:1.84:2.34:2.48:2.40:2.06:2.28:2.17:1.66:1.06:1.73:1.90:2.68	495.48935	958.454	731.869	1146.7128	1.00:1.93:1.48:2.31	36225	Heterogeneous nuclear ribonucleoprotein A/B OS=Homo sapiens OX=9606 GN=HNRNPAB PE=1 SV=2
4877	TRUE	Q9H6Q4|CIAO3_HUMAN	39.72	2.73	1	1		0.0	0.0	19.542486	0.0	11.262926	0.0	41.020405	33.386772	0.0	44.727924	0.0	24.412987	0.0	17.397259	0.0	28.605509	0.0	0.0	37.209663	0.0	96.66728	0.0	0.0	52.657684	84.57403	33.36792	27.951498	0.0	33.37064	23.764292	42.328697	0.0	0.0	-:-:64.00:-:64.00:-:64.00:64.00:-:64.00:-:64.00:-:64.00:-:64.00:-:-:64.00:-:64.00:-:-:64.00:64.00:64.00:64.00:-:64.00:64.00:64.00:-:-	19.542486	28.556702	28.846056	46.04972	1.00:1.46:1.48:2.36	53020	Cytosolic iron-sulfur assembly component 3 OS=Homo sapiens OX=9606 GN=CIAO3 PE=1 SV=1
5309	TRUE	Q93091|RNAS6_HUMAN	39.69	6.67	1	1		239.32695	189.68993	310.1301	201.49416	39.470554	19.586496	46.0201	79.8756	62.71268	111.75753	81.83285	40.74029	187.9819	108.5959	120.537155	49.13745	37.403225	61.9384	58.21135	72.88621	54.506706	45.739502	101.852646	118.8852	84.57148	39.396122	93.63838	27.258297	32.455025	80.2043	69.85964	145.7436	155.15788	1.00:0.79:1.30:0.84:0.16:0.08:0.19:0.33:0.26:0.47:0.34:0.17:0.79:0.45:0.50:0.21:0.16:0.26:0.24:0.30:0.23:0.19:0.43:0.50:0.35:0.16:0.39:0.11:0.14:0.34:0.29:0.61:0.65	235.16028	49.53309	108.57427	73.824745	1.00:0.21:0.46:0.31	17196	Ribonuclease K6 OS=Homo sapiens OX=9606 GN=RNASE6 PE=1 SV=2
610	TRUE	Q86UX7|URP2_HUMAN	39.62	29.84	14	14	Oxidation (M)	4261.9243	1364.4167	4660.446	2208.8577	1377.3234	1561.374	994.46106	477.2779	287.1423	1802.9854	350.44098	1624.7355	1043.8788	1921.4569	2936.2869	345.36597	322.26666	521.3079	738.0014	303.30463	837.2224	1321.6152	992.69775	591.6225	607.655	653.93884	688.1283	521.8616	476.61694	1226.1948	379.56744	676.4802	375.9118	1.00:0.32:1.09:0.52:0.32:0.37:0.23:0.11:0.07:0.42:0.08:0.38:0.24:0.45:0.69:0.08:0.08:0.12:0.17:0.07:0.20:0.31:0.23:0.14:0.14:0.15:0.16:0.12:0.11:0.29:0.09:0.16:0.09	3123.9111	939.51575	1613.2974	653.3538	1.00:0.30:0.52:0.21	75953	Fermitin family homolog 3 OS=Homo sapiens OX=9606 GN=FERMT3 PE=1 SV=1
486	TRUE	P49591|SYSC_HUMAN	39.60	35.21	15	15	Oxidation (M)	4728.991	2489.067	4939.3237	9503.393	3868.3467	4319.2744	3083.0022	1504.2179	2033.4988	5309.0127	3721.4124	3924.6902	4457.161	4571.291	6452.5225	2447.8154	2681.7122	3370.1306	3164.1084	3098.6584	2340.5073	3010.6794	2822.7195	1877.5524	2330.2656	2671.376	2447.4578	2157.9941	3093.0935	2649.578	2580.3171	1871.1224	1747.2637	1.00:0.53:1.04:2.01:0.82:0.91:0.65:0.32:0.43:1.12:0.79:0.83:0.94:0.97:1.36:0.52:0.57:0.71:0.67:0.66:0.49:0.64:0.60:0.40:0.49:0.56:0.52:0.46:0.65:0.56:0.55:0.40:0.37	5415.1934	2961.668	4739.348	2575.6863	1.00:0.55:0.88:0.48	58777	Serine--tRNA ligase, cytoplasmic OS=Homo sapiens OX=9606 GN=SARS1 PE=1 SV=3
1029	TRUE	P04217|A1BG_HUMAN	39.60	30.51	10	10	Oxidation (M)	37615.754	2087.0127	5154.1743	36547.27	1465.3402	5941.352	3643.7302	1403.0884	2736.6167	6277.1904	2688.541	5827.364	5267.8394	3703.0537	7906.5957	2528.1396	1150.6682	1154.0941	2836.3826	1231.3961	2433.491	1686.762	3221.397	2914.0984	4135.1064	1002.4503	1975.5339	2041.5171	2231.5093	1910.1174	1822.8375	1250.0425	2449.192	1.00:0.06:0.14:0.97:0.04:0.16:0.10:0.04:0.07:0.17:0.07:0.15:0.14:0.10:0.21:0.07:0.03:0.03:0.08:0.03:0.06:0.04:0.09:0.08:0.11:0.03:0.05:0.05:0.06:0.05:0.05:0.03:0.07	20351.053	3038.0254	5278.4307	2109.7075	1.00:0.15:0.26:0.10	54254	Alpha-1B-glycoprotein OS=Homo sapiens OX=9606 GN=A1BG PE=1 SV=4
3171	TRUE	P50749|RASF2_HUMAN	39.60	14.72	3	3		317.69437	303.81778	430.46307	322.4953	184.09865	323.42615	114.151794	61.764145	100.26758	201.49635	89.742905	144.81795	124.90642	201.2999	0.0	89.61829	84.92722	99.521454	58.83403	61.660282	0.0	228.81686	60.940662	43.574966	119.67465	89.576584	151.62943	80.570755	63.122475	178.82503	83.25717	120.090126	92.63075	1.00:0.96:1.35:1.02:0.58:1.02:0.36:0.19:0.32:0.63:0.28:0.46:0.39:0.63:0.00:0.28:0.27:0.31:0.19:0.19:0.00:0.72:0.19:0.14:0.38:0.28:0.48:0.25:0.20:0.56:0.26:0.38:0.29	383.1594	163.72806	174.69473	120.51636	1.00:0.43:0.46:0.31	37790	Ras association domain-containing protein 2 OS=Homo sapiens OX=9606 GN=RASSF2 PE=1 SV=1
3171	FALSE	Q9H2L5|RASF4_HUMAN	31.20	4.67	1	1		198.67212	42.121086	110.213	123.02004	35.483063	57.179886	0.0	18.911692	28.153301	0.0	0.0	0.0	27.09049	47.04958	0.0	17.909592	28.299128	26.638517	0.0	22.171286	0.0	36.337276	0.0	0.0	43.549522	19.972687	36.26199	0.0	27.994646	42.164906	0.0	35.73387	0.0	1.00:0.21:0.55:0.62:0.18:0.29:0.00:0.10:0.14:0.00:0.00:0.00:0.14:0.24:0.00:0.09:0.14:0.13:0.00:0.11:0.00:0.18:0.00:0.00:0.22:0.10:0.18:0.00:0.14:0.21:0.00:0.18:0.00	118.50656	34.931984	37.070034	30.639402	1.00:0.29:0.31:0.26	36748	Ras association domain-containing protein 4 OS=Homo sapiens OX=9606 GN=RASSF4 PE=1 SV=2
2162	TRUE	Q9UHR4|BI2L1_HUMAN	39.58	11.35	4	4		58.337193	118.7565	360.15558	312.22693	588.68854	1244.1582	429.13507	1039.4688	734.2933	234.98152	628.7756	1478.7155	793.61365	1309.4784	726.1093	397.76346	549.63184	458.0616	907.21075	865.1986	910.18555	483.33716	410.10913	679.09515	393.5881	941.6536	648.00116	666.67755	506.9167	1031.6951	661.9957	614.85443	796.59766	1.00:2.04:6.17:5.35:10.09:21.33:7.36:17.82:12.59:4.03:10.78:25.35:13.60:22.45:12.45:6.82:9.42:7.85:15.55:14.83:15.60:8.29:7.03:11.64:6.75:16.14:11.11:11.43:8.69:17.69:11.35:10.54:13.66	266.26404	807.1488	904.28687	670.5302	1.00:3.03:3.40:2.52	56883	Brain-specific angiogenesis inhibitor 1-associated protein 2-like protein 1 OS=Homo sapiens OX=9606 GN=BAIAP2L1 PE=1 SV=2
1123	TRUE	Q96C23|GALM_HUMAN	39.56	44.74	11	11		3981.7002	2188.7314	3808.171	2201.2625	1138.5953	1042.4597	2630.999	2160.6504	1869.074	3258.7495	2289.576	1966.8746	2095.5266	2857.354	2604.9292	1389.3768	1125.144	1376.1995	2303.5852	1162.1289	613.02356	1174.0569	1394.0823	929.1924	897.3074	1412.2054	1564.4559	776.8584	1793.9475	1270.2233	2576.0002	1366.4143	1493.4246	1.00:0.55:0.96:0.55:0.29:0.26:0.66:0.54:0.47:0.82:0.58:0.49:0.53:0.72:0.65:0.35:0.28:0.35:0.58:0.29:0.15:0.29:0.35:0.23:0.23:0.35:0.39:0.20:0.45:0.32:0.65:0.34:0.38	3314.3728	1768.3557	2512.1682	1487.422	1.00:0.53:0.76:0.45	37766	Galactose mutarotase OS=Homo sapiens OX=9606 GN=GALM PE=1 SV=1
5248	TRUE	Q07002|CDK18_HUMAN	39.54	3.80	1	1		0.0	10.771599	0.0	0.0	22.374527	35.798912	30.640955	7.559823	0.0	15.344993	0.0	19.16947	0.0	3.6687474	0.0	48.393417	27.605202	7.0180354	26.024931	0.0	18.750904	29.95747	16.978098	37.07623	16.769152	18.4771	0.0	24.076767	7.2560225	15.685779	27.44125	7.8652515	8.25022	-:64.00:-:-:64.00:64.00:64.00:64.00:-:64.00:-:64.00:-:64.00:-:64.00:64.00:64.00:64.00:-:64.00:64.00:64.00:64.00:64.00:64.00:-:64.00:64.00:64.00:64.00:64.00:64.00	10.771599	24.093554	12.727736	21.101614	1.00:2.24:1.18:1.96	54424	Cyclin-dependent kinase 18 OS=Homo sapiens OX=9606 GN=CDK18 PE=1 SV=4
3900	TRUE	Q9HCD5|NCOA5_HUMAN	39.52	4.84	2	2		67.31727	237.80296	186.6915	107.51119	311.4367	248.5676	235.92123	287.5348	160.33289	205.89314	223.33006	202.5652	271.1699	231.98486	189.42316	279.75525	576.45416	306.13297	318.03607	355.21848	373.18933	228.79434	296.65353	419.7915	344.73962	309.73627	188.74805	244.99686	355.82947	496.0118	212.86346	320.17032	330.6278	1.00:3.53:2.77:1.60:4.63:3.69:3.50:4.27:2.38:3.06:3.32:3.01:4.03:3.45:2.81:4.16:8.56:4.55:4.72:5.28:5.54:3.40:4.41:6.24:5.12:4.60:2.80:3.64:5.29:7.37:3.16:4.76:4.91	199.7743	248.75864	220.72772	330.98608	1.00:1.25:1.10:1.66	65536	Nuclear receptor coactivator 5 OS=Homo sapiens OX=9606 GN=NCOA5 PE=1 SV=2
4402	TRUE	Q92954|PRG4_HUMAN	39.44	1.99	2	2		1001.0804	337.58575	990.14984	8600.286	316.95612	602.54504	380.98566	290.09167	392.0382	319.57544	482.99548	387.0693	715.0333	737.6341	659.1593	311.41516	263.07925	278.52863	280.94495	773.1205	111.063126	244.72778	163.42438	149.05762	238.61905	166.39117	483.2607	310.10767	125.41008	193.29176	342.396	137.63145	192.4328	1.00:0.34:0.99:8.59:0.32:0.60:0.38:0.29:0.39:0.32:0.48:0.39:0.71:0.74:0.66:0.31:0.26:0.28:0.28:0.77:0.11:0.24:0.16:0.15:0.24:0.17:0.48:0.31:0.13:0.19:0.34:0.14:0.19	2732.2756	396.52335	550.2445	264.71677	1.00:0.15:0.20:0.10	151061	Proteoglycan 4 OS=Homo sapiens OX=9606 GN=PRG4 PE=1 SV=3
3434	TRUE	P01137|TGFB1_HUMAN	39.34	8.97	2	2		189.7981	168.68488	160.03444	384.5508	45.748993	59.06007	71.03345	36.728405	118.506226	91.86276	115.43009	124.01547	54.73227	97.32976	241.39398	52.113422	91.08861	60.823936	99.11367	79.66347	53.003536	78.50968	86.48167	32.464794	160.29198	54.6992	60.310246	68.824585	60.606667	70.926025	97.093414	65.49108	107.91149	1.00:0.89:0.84:2.03:0.24:0.31:0.37:0.19:0.62:0.48:0.61:0.65:0.29:0.51:1.27:0.27:0.48:0.32:0.52:0.42:0.28:0.41:0.46:0.17:0.84:0.29:0.32:0.36:0.32:0.37:0.51:0.35:0.57	225.76706	66.21543	120.79405	76.6343	1.00:0.29:0.54:0.34	44341	Transforming growth factor beta-1 proprotein OS=Homo sapiens OX=9606 GN=TGFB1 PE=1 SV=2
1628	TRUE	P01042|KNG1_HUMAN	39.33	13.82	7	7		86990.8	6979.709	17950.03	55718.42	7183.7583	21620.164	7542.8916	3823.6538	4977.3916	15745.094	10682.159	12661.308	12703.909	11470.184	16682.832	3467.6433	6852.8877	2805.5771	12742.004	3140.5857	5220.3857	4116.1353	12014.943	5191.6387	9321.967	3842.9858	7071.5254	2544.7485	9862.687	8279.341	6751.3105	4252.208	4057.1785	1.00:0.08:0.21:0.64:0.08:0.25:0.09:0.04:0.06:0.18:0.12:0.15:0.15:0.13:0.19:0.04:0.08:0.03:0.15:0.04:0.06:0.05:0.14:0.06:0.11:0.04:0.08:0.03:0.11:0.10:0.08:0.05:0.05	41909.74	9029.572	13324.248	6196.4307	1.00:0.22:0.32:0.15	71957	Kininogen-1 OS=Homo sapiens OX=9606 GN=KNG1 PE=1 SV=2
384	TRUE	Q07960|RHG01_HUMAN	39.24	57.18	19	19	Oxidation (M)	12265.971	3299.7366	7236.2734	9305.946	4398.471	3368.1758	2612.0156	2676.9392	1904.5232	4970.6987	3999.92	3294.39	4005.8774	5269.6616	4863.38	2493.8328	2844.039	2579.477	4483.45	3143.5894	3537.523	3394.4712	6946.151	2872.0583	2698.4263	3320.6504	2889.3535	3015.1628	3441.7993	3536.0125	3673.5938	3383.303	2801.788	1.00:0.27:0.59:0.76:0.36:0.27:0.21:0.22:0.16:0.41:0.33:0.27:0.33:0.43:0.40:0.20:0.23:0.21:0.37:0.26:0.29:0.28:0.57:0.23:0.22:0.27:0.24:0.25:0.28:0.29:0.30:0.28:0.23	8026.9814	2992.025	4400.655	3391.9268	1.00:0.37:0.55:0.42	50436	Rho GTPase-activating protein 1 OS=Homo sapiens OX=9606 GN=ARHGAP1 PE=1 SV=1
2421	TRUE	Q14956|GPNMB_HUMAN	39.16	6.99	4	4	Oxidation (M)	10982.962	3502.3286	6871.5767	4054.9673	831.9377	722.0698	1642.2352	977.1532	650.64386	8680.571	709.12115	6141.571	2150.056	4654.618	6053.804	742.0811	971.2741	715.9378	1121.0657	776.34894	5371.775	2514.2935	1907.4366	1910.4962	1794.6707	1211.5645	1822.4579	664.5459	2530.0444	1355.2126	953.09515	2130.5781	451.70697	1.00:0.32:0.63:0.37:0.08:0.07:0.15:0.09:0.06:0.79:0.06:0.56:0.20:0.42:0.55:0.07:0.09:0.07:0.10:0.07:0.49:0.23:0.17:0.17:0.16:0.11:0.17:0.06:0.23:0.12:0.09:0.19:0.04	6352.9585	964.8079	4731.6235	1608.0326	1.00:0.15:0.74:0.25	63923	Transmembrane glycoprotein NMB OS=Homo sapiens OX=9606 GN=GPNMB PE=1 SV=2
3342	TRUE	Q9NRN5|OLFL3_HUMAN	39.15	8.37	3	3		9084.809	471.96008	2818.544	5930.3647	477.81195	748.10754	551.0191	154.63182	296.49002	2113.9287	899.4303	2075.0098	698.2435	1187.0165	1860.3574	218.6802	798.48566	440.12454	1514.255	341.44473	637.2923	413.76505	1730.5929	266.7744	1224.6638	353.77454	380.00586	213.42346	215.94617	273.51117	766.7863	248.57315	268.4153	1.00:0.05:0.31:0.65:0.05:0.08:0.06:0.02:0.03:0.23:0.10:0.23:0.08:0.13:0.20:0.02:0.09:0.05:0.17:0.04:0.07:0.05:0.19:0.03:0.13:0.04:0.04:0.02:0.02:0.03:0.08:0.03:0.03	4576.4194	445.61206	1472.331	580.6227	1.00:0.10:0.32:0.13	46010	Olfactomedin-like protein 3 OS=Homo sapiens OX=9606 GN=OLFML3 PE=2 SV=1
346	TRUE	Q9HBL0|TENS1_HUMAN	39.15	20.34	23	23		5346.042	3024.3694	3233.5996	3361.1445	1230.3882	1028.5012	1501.7568	1144.0828	999.3274	2192.1123	2526.1245	2012.6532	1954.2745	1677.7703	3914.0667	1356.665	1111.3188	874.364	1568.2866	1098.0676	2240.5408	1385.5776	4728.226	1217.6553	2211.798	1440.5205	1597.4501	1251.3275	814.0313	960.5555	2599.8157	1189.6211	1549.5586	1.00:0.57:0.60:0.63:0.23:0.19:0.28:0.21:0.19:0.41:0.47:0.38:0.37:0.31:0.73:0.25:0.21:0.16:0.29:0.21:0.42:0.26:0.88:0.23:0.41:0.27:0.30:0.23:0.15:0.18:0.49:0.22:0.29	3741.2888	1180.8113	2379.5002	1621.9656	1.00:0.32:0.64:0.43	197023	Tensin-1 OS=Homo sapiens OX=9606 GN=TNS1 PE=1 SV=3
915	TRUE	Q92743|HTRA1_HUMAN	39.08	20.83	9	8	Oxidation (M)	19526.53	388.8823	9497.949	13363.151	447.72278	716.8446	431.5939	318.99203	281.833	4190.301	613.76196	7285.701	998.5245	2464.0493	6132.6562	129.61044	2536.5781	128.45622	3786.274	294.01007	909.9131	575.98444	396.43	815.24725	596.3188	653.5713	460.7621	709.9313	306.81848	498.5863	252.26541	169.56757	497.2976	1.00:0.02:0.49:0.68:0.02:0.04:0.02:0.02:0.02:0.21:0.03:0.37:0.05:0.13:0.31:0.02:0.13:0.02:0.19:0.02:0.05:0.03:0.02:0.04:0.03:0.03:0.02:0.04:0.02:0.03:0.02:0.02:0.03	10769.674	444.00314	3640.3271	779.1937	1.00:0.04:0.34:0.07	51287	Serine protease HTRA1 OS=Homo sapiens OX=9606 GN=HTRA1 PE=1 SV=1
3064	TRUE	P05090|APOD_HUMAN	39.07	17.46	3	3		8401.093	773.7671	4563.3447	20964.27	2051.8862	3736.0269	1922.9908	1209.0673	867.31	3515.5098	1184.7524	1891.7836	3079.9326	2243.6753	3199.5908	725.43286	698.47766	596.9505	2944.2212	631.84424	994.8479	1249.5011	1122.0575	1304.005	1049.2937	656.845	1215.4725	679.13226	931.7873	1382.306	1164.2761	745.4697	700.292	1.00:0.09:0.54:2.50:0.24:0.44:0.23:0.14:0.10:0.42:0.14:0.23:0.37:0.27:0.38:0.09:0.08:0.07:0.35:0.08:0.12:0.15:0.13:0.16:0.12:0.08:0.14:0.08:0.11:0.16:0.14:0.09:0.08	8675.618	1957.4563	2519.2075	1050.307	1.00:0.23:0.29:0.12	21276	Apolipoprotein D OS=Homo sapiens OX=9606 GN=APOD PE=1 SV=1
5140	TRUE	Q8IYS5|OSCAR_HUMAN	39.06	5.32	1	1		255.45415	24.535082	187.14767	115.52125	23.2241	37.809513	16.408886	0.0	0.0	73.23841	0.0	137.0515	33.21751	79.249214	125.17367	0.0	0.0	0.0	21.264635	12.240774	0.0	29.09585	9.176104	0.0	24.810308	19.773062	0.0	15.390259	11.055183	33.494514	0.0	8.715022	0.0	1.00:0.10:0.73:0.45:0.09:0.15:0.06:0.00:0.00:0.29:0.00:0.54:0.13:0.31:0.49:0.00:0.00:0.00:0.08:0.05:0.00:0.11:0.04:0.00:0.10:0.08:0.00:0.06:0.04:0.13:0.00:0.03:0.00	145.66454	25.814167	89.58606	18.501572	1.00:0.18:0.62:0.13	30481	Osteoclast-associated immunoglobulin-like receptor OS=Homo sapiens OX=9606 GN=OSCAR PE=1 SV=3
1625	TRUE	P22897|MRC1_HUMAN	39.04	6.18	8	8		3253.6292	386.04956	3846.3464	2497.8865	395.35602	707.6619	1119.8547	472.67682	486.5006	2655.1357	378.8627	4974.1772	3025.604	2687.735	6783.966	294.81213	260.09015	323.69308	707.82086	895.51855	317.5678	399.54266	812.54114	153.34726	526.4774	228.17067	336.03882	102.500595	265.53162	1409.3881	760.7843	1116.3256	63.084984	1.00:0.12:1.18:0.77:0.12:0.22:0.34:0.15:0.15:0.82:0.12:1.53:0.93:0.83:2.09:0.09:0.08:0.10:0.22:0.28:0.10:0.12:0.25:0.05:0.16:0.07:0.10:0.03:0.08:0.43:0.23:0.34:0.02	2733.412	636.41003	3633.1963	642.58563	1.00:0.23:1.33:0.24	166012	Macrophage mannose receptor 1 OS=Homo sapiens OX=9606 GN=MRC1 PE=1 SV=1
5305	TRUE	E9PRG8|CK098_HUMAN	39.00	10.57	1	1		0.0	17.526203	0.0	0.0	9.31406	0.0	20.849747	24.702856	35.70712	0.0	7.525194	0.0	23.689775	24.453125	0.0	14.263787	16.956123	19.613934	0.0	13.23263	0.0	0.0	16.567417	0.0	28.147165	23.453154	20.12036	20.207785	13.456481	0.0	19.034803	16.455864	9.621097	-:64.00:-:-:64.00:-:64.00:64.00:64.00:-:64.00:-:64.00:64.00:-:64.00:64.00:64.00:-:64.00:-:-:64.00:-:64.00:64.00:64.00:64.00:64.00:-:64.00:64.00:64.00	17.526203	22.643446	18.556032	17.779278	1.00:1.29:1.06:1.01	14234	Uncharacterized protein C11orf98 OS=Homo sapiens OX=9606 GN=C11orf98 PE=4 SV=2
4106	TRUE	Q9Y6X4|F169A_HUMAN	38.94	2.99	1	1		0.0	14.976871	0.0	0.0	25.472546	0.0	44.66971	17.334583	9.370599	58.95875	0.0	0.0	0.0	0.0	0.0	46.55892	16.90313	0.0	0.0	115.375435	0.0	44.136696	24.698465	0.0	25.733707	37.65986	0.0	0.0	26.08965	21.881746	0.0	15.861903	0.0	-:64.00:-:-:64.00:-:64.00:64.00:64.00:64.00:-:-:-:-:-:64.00:64.00:-:-:64.00:-:64.00:64.00:-:64.00:64.00:-:-:64.00:64.00:-:64.00:-	14.976871	24.211859	58.95875	37.489952	1.00:1.62:3.94:2.50	74955	Soluble lamin-associated protein of 75 kDa OS=Homo sapiens OX=9606 GN=FAM169A PE=1 SV=2
5530	TRUE	Q96G25|MED8_HUMAN	38.93	7.09	1	1		0.0	14.766943	0.0	0.0	7.9230494	0.0	0.0	0.0	13.941281	0.0	11.69359	0.0	20.209934	10.791308	0.0	17.204355	11.998103	11.392627	18.225834	7.2456727	0.0	0.0	0.0	18.315159	14.543084	28.140392	22.224964	17.71822	8.006911	15.263505	17.368956	12.904113	25.169556	-:64.00:-:-:64.00:-:-:-:64.00:-:64.00:-:64.00:64.00:-:64.00:64.00:64.00:64.00:64.00:-:-:-:64.00:64.00:64.00:64.00:64.00:64.00:64.00:64.00:64.00:64.00	14.766943	10.932165	14.231611	16.38143	1.00:0.74:0.96:1.11	29080	Mediator of RNA polymerase II transcription subunit 8 OS=Homo sapiens OX=9606 GN=MED8 PE=1 SV=2
715	TRUE	Q96PD5|PGRP2_HUMAN	38.87	27.08	12	12	Oxidation (M)	5023.851	1106.7606	5604.77	12372.715	885.3944	3914.7002	752.9855	890.58765	1297.5022	3150.13	1343.8406	1534.9556	934.04535	1903.7067	3293.0828	386.1777	1084.3518	442.42975	2062.679	549.2434	966.47363	943.16394	1632.2953	1029.5367	771.2969	582.9644	736.0746	1458.0396	1248.5024	518.48114	974.2356	517.7749	1108.4648	1.00:0.22:1.12:2.46:0.18:0.78:0.15:0.18:0.26:0.63:0.27:0.31:0.19:0.38:0.66:0.08:0.22:0.09:0.41:0.11:0.19:0.19:0.32:0.20:0.15:0.12:0.15:0.29:0.25:0.10:0.19:0.10:0.22	6027.0244	1555.3059	2037.0161	951.7977	1.00:0.26:0.34:0.16	62217	N-acetylmuramoyl-L-alanine amidase OS=Homo sapiens OX=9606 GN=PGLYRP2 PE=1 SV=1
961	TRUE	O14776|TCRG1_HUMAN	38.84	10.47	10	10		791.53204	904.8324	524.73376	344.49237	821.9678	811.3982	971.7728	942.8947	1075.8517	761.6377	998.2522	658.46716	887.65137	651.03754	397.19666	822.43494	1398.4562	1267.5742	853.1312	1052.4589	1293.0454	927.2119	1088.0082	1134.964	1195.3088	1043.4742	1175.8899	884.0922	1117.8937	930.98785	1044.9149	1000.97754	1021.87415	1.00:1.14:0.66:0.44:1.04:1.03:1.23:1.19:1.36:0.96:1.26:0.83:1.12:0.82:0.50:1.04:1.77:1.60:1.08:1.33:1.63:1.17:1.37:1.43:1.51:1.32:1.49:1.12:1.41:1.18:1.32:1.26:1.29	691.79114	924.77704	758.58954	1069.5944	1.00:1.34:1.10:1.55	123901	Transcription elongation regulator 1 OS=Homo sapiens OX=9606 GN=TCERG1 PE=1 SV=2
961	FALSE	Q5VWI1|TCRGL_HUMAN	3.67	1.71	1	1		285.12112	190.39528	129.20505	0.0	183.12703	248.65237	216.24846	196.52322	233.35054	266.05542	239.87862	160.20374	161.43486	158.89975	0.0	189.53818	198.1459	268.9806	194.00124	202.4816	330.79004	155.60707	211.2981	330.39502	275.05215	189.8805	252.15916	191.56029	282.80878	224.98752	180.45026	229.4541	248.39827	1.00:0.67:0.45:0.00:0.64:0.87:0.76:0.69:0.82:0.93:0.84:0.56:0.57:0.56:0.00:0.66:0.69:0.94:0.68:0.71:1.16:0.55:0.74:1.16:0.96:0.67:0.88:0.67:0.99:0.79:0.63:0.80:0.87	201.57382	215.58032	197.29448	230.88826	1.00:1.07:0.98:1.15	65660	Transcription elongation regulator 1-like protein OS=Homo sapiens OX=9606 GN=TCERG1L PE=2 SV=2
2376	TRUE	Q9UKU9|ANGL2_HUMAN	38.81	11.16	4	4	Oxidation (M)	6670.395	152.60893	2736.581	3544.65	184.72739	447.52356	225.33583	104.36986	146.16049	748.94946	211.28838	1060.3219	415.04138	454.03958	735.9599	256.59076	538.5078	98.62648	958.8395	102.56622	273.13684	257.6235	185.73987	235.44739	160.64224	133.51987	188.20607	148.70418	97.220634	190.4777	343.5212	77.85614	293.66498	1.00:0.02:0.41:0.53:0.03:0.07:0.03:0.02:0.02:0.11:0.03:0.16:0.06:0.07:0.11:0.04:0.08:0.02:0.14:0.02:0.04:0.04:0.03:0.04:0.02:0.02:0.03:0.02:0.02:0.03:0.05:0.02:0.04	3276.0588	221.62343	604.2668	258.78073	1.00:0.07:0.18:0.08	57104	Angiopoietin-related protein 2 OS=Homo sapiens OX=9606 GN=ANGPTL2 PE=1 SV=1
66	TRUE	P06396|GELS_HUMAN	38.79	45.91	44	44	Oxidation (M)	41922.895	10399.149	20029.338	22593.898	9559.187	15757.897	9089.113	5524.63	5928.9404	11986.298	8766.538	14520.828	9722.758	13561.373	15450.428	3078.5557	9333.887	5661.1206	10160.963	9746.868	7207.881	7577.0913	13479.093	7311.4946	8932.658	5679.7725	8082.499	7096.8276	4611.206	10356.787	6346.91	8759.081	8685.842	1.00:0.25:0.48:0.54:0.23:0.38:0.22:0.13:0.14:0.29:0.21:0.35:0.23:0.32:0.37:0.07:0.22:0.14:0.24:0.23:0.17:0.18:0.32:0.17:0.21:0.14:0.19:0.17:0.11:0.25:0.15:0.21:0.21	23736.32	9171.953	12334.703	7894.919	1.00:0.39:0.52:0.33	85698	Gelsolin OS=Homo sapiens OX=9606 GN=GSN PE=1 SV=1
3043	TRUE	P58335|ANTR2_HUMAN	38.77	3.89	3	2		804.46716	247.40279	520.15955	647.54016	296.46436	264.49432	222.38596	121.599686	73.34617	666.96545	140.43599	427.92053	322.77158	401.0921	889.4075	79.97597	181.52745	125.33392	239.09734	157.94496	199.19962	257.09247	381.15582	127.94008	188.50238	182.33267	165.66197	136.69797	109.97804	266.2647	140.99866	184.18039	148.95377	1.00:0.31:0.65:0.80:0.37:0.33:0.28:0.15:0.09:0.83:0.17:0.53:0.40:0.50:1.11:0.10:0.23:0.16:0.30:0.20:0.25:0.32:0.47:0.16:0.23:0.23:0.21:0.17:0.14:0.33:0.18:0.23:0.19	554.89246	195.65811	474.76553	181.82434	1.00:0.35:0.86:0.33	53666	Anthrax toxin receptor 2 OS=Homo sapiens OX=9606 GN=ANTXR2 PE=1 SV=5
950	TRUE	P05141|ADT2_HUMAN	38.75	7.05	10	2		0.0	0.0	82.394775	0.0	186.76465	60.612083	61.272804	940.62476	142.17271	0.0	164.22792	0.0	42.688293	85.77992	133.17497	61.465706	0.0	0.0	75.79938	47.619995	350.59445	117.9513	30.717972	766.0424	48.895863	178.05074	456.67947	65.1236	159.52597	44.09829	1016.64966	168.16289	0.0	-:-:64.00:-:64.00:64.00:64.00:64.00:64.00:-:64.00:-:64.00:64.00:64.00:64.00:-:-:64.00:64.00:64.00:64.00:64.00:64.00:64.00:64.00:64.00:64.00:64.00:64.00:64.00:64.00:-	82.394775	278.2894	106.46777	239.15851	1.00:3.38:1.29:2.90	32852	ADP/ATP translocase 2 OS=Homo sapiens OX=9606 GN=SLC25A5 PE=1 SV=7
1843	TRUE	Q00013|EM55_HUMAN	38.73	21.24	7	7		1162.228	794.54663	690.55786	634.2417	329.95987	524.0161	421.74365	357.9211	312.42075	609.69025	424.5302	362.66327	234.79968	365.2654	436.28967	480.18765	352.57294	384.06326	465.31195	366.18677	228.0752	298.9192	276.15875	128.6559	346.60623	283.21408	322.74857	245.56836	261.00607	395.288	439.0011	264.12247	495.4394	1.00:0.68:0.59:0.55:0.28:0.45:0.36:0.31:0.27:0.52:0.37:0.31:0.20:0.31:0.38:0.41:0.30:0.33:0.40:0.32:0.20:0.26:0.24:0.11:0.30:0.24:0.28:0.21:0.22:0.34:0.38:0.23:0.43	820.39355	389.2123	436.56836	339.38983	1.00:0.47:0.53:0.41	52296	55 kDa erythrocyte membrane protein OS=Homo sapiens OX=9606 GN=MPP1 PE=1 SV=2
1901	TRUE	P46087|NOP2_HUMAN	38.71	12.19	7	7		119.45317	365.65256	219.40688	0.0	891.2802	1171.1433	726.1323	1083.705	764.2489	327.8759	449.52737	712.4162	1087.3198	1142.3013	1108.0035	332.29028	578.4165	1343.4882	967.8402	1486.2769	969.116	1113.3223	659.3441	1014.6847	1109.2112	1410.4395	1173.4456	648.9996	1291.4004	1441.8744	498.58124	670.20593	697.1588	1.00:3.06:1.84:0.00:7.46:9.80:6.08:9.07:6.40:2.74:3.76:5.96:9.10:9.56:9.28:2.78:4.84:11.25:8.10:12.44:8.11:9.32:5.52:8.49:9.29:11.81:9.82:5.43:10.81:12.07:4.17:5.61:5.84	292.1855	927.30194	855.4889	967.0053	1.00:3.17:2.93:3.31	89302	Probable 28S rRNA (cytosine(4447)-C(5))-methyltransferase OS=Homo sapiens OX=9606 GN=NOP2 PE=1 SV=2
5596	TRUE	Q9H7N4|SFR19_HUMAN	38.68	1.14	1	1		0.0	9.817521	0.0	0.0	13.578409	13.633733	0.0	11.036642	18.366226	0.0	0.0	0.0	19.702288	0.0	0.0	8.455033	6.3577685	13.109722	0.0	0.0	0.0	0.0	0.0	0.0	0.0	23.501808	0.0	17.193771	14.172813	16.695755	0.0	9.2870865	15.634887	-:64.00:-:-:64.00:64.00:-:64.00:64.00:-:-:-:64.00:-:-:64.00:64.00:64.00:-:-:-:-:-:-:-:64.00:-:64.00:64.00:64.00:-:64.00:64.00	9.817521	14.153752	19.702288	13.823183	1.00:1.44:2.01:1.41	139270	Splicing factor, arginine/serine-rich 19 OS=Homo sapiens OX=9606 GN=SCAF1 PE=1 SV=3
5211	TRUE	O43819|SCO2_HUMAN	38.65	5.64	1	1		0.0	68.946594	0.0	0.0	44.33029	0.0	0.0	93.66667	63.05152	0.0	134.88408	0.0	34.412434	0.0	34.803524	51.503532	33.582863	123.88248	47.018024	46.508694	0.0	57.267376	19.753931	0.0	0.0	59.440414	61.11165	57.590286	32.521664	38.500145	56.596878	32.27058	83.865166	-:64.00:-:-:64.00:-:-:64.00:64.00:-:64.00:-:64.00:-:64.00:64.00:64.00:64.00:64.00:64.00:-:64.00:64.00:-:-:64.00:64.00:64.00:64.00:64.00:64.00:64.00:64.00	68.946594	67.01616	68.03335	53.427578	1.00:0.97:0.99:0.77	29810	Protein SCO2 homolog, mitochondrial OS=Homo sapiens OX=9606 GN=SCO2 PE=1 SV=3
2688	TRUE	Q15126|PMVK_HUMAN	38.65	26.04	4	4		1235.5818	1005.916	1081.4714	1715.5084	762.07416	823.58655	677.7488	565.5568	522.6828	996.9363	898.14374	609.3507	888.9408	1282.7954	1188.6074	815.80774	925.0696	782.8005	637.5098	489.0735	521.6174	667.7317	572.38354	610.19257	400.5725	405.1286	665.0404	481.77423	737.807	959.0528	844.18884	788.80615	599.802	1.00:0.81:0.88:1.39:0.62:0.67:0.55:0.46:0.42:0.81:0.73:0.49:0.72:1.04:0.96:0.66:0.75:0.63:0.52:0.40:0.42:0.54:0.46:0.49:0.32:0.33:0.54:0.39:0.60:0.78:0.68:0.64:0.49	1259.6194	670.32983	977.4624	661.3533	1.00:0.53:0.78:0.53	21995	Phosphomevalonate kinase OS=Homo sapiens OX=9606 GN=PMVK PE=1 SV=3
4276	TRUE	Q9Y5V3|MAGD1_HUMAN	38.64	3.47	2	1		0.0	12.506915	0.0	0.0	13.727962	9.9403105	19.450268	25.803137	25.581577	8.701171	6.4663863	20.347736	0.0	7.458043	0.0	59.16162	17.728674	11.045276	48.216248	29.97625	20.79336	16.466312	20.208214	20.759504	29.342741	10.378147	47.258522	16.833576	12.761882	35.732037	16.76262	3.9004805	3.549567	-:64.00:-:-:64.00:64.00:64.00:64.00:64.00:64.00:64.00:64.00:-:64.00:-:64.00:64.00:64.00:64.00:64.00:64.00:64.00:64.00:64.00:64.00:64.00:64.00:64.00:64.00:64.00:64.00:64.00:64.00	12.506915	18.90065	10.743334	23.381947	1.00:1.51:0.86:1.87	86161	Melanoma-associated antigen D1 OS=Homo sapiens OX=9606 GN=MAGED1 PE=1 SV=3
41	TRUE	P46940|IQGA1_HUMAN	38.64	47.98	64	63	Oxidation (M)	12467.996	6405.8716	10979.572	6731.9844	4491.5674	6363.7734	4368.34	3637.0132	6860.4126	5789.8145	5373.9756	5677.8457	7265.4062	6252.99	7464.833	4768.618	3488.6177	4036.0127	5016.362	4936.063	5969.892	5577.436	5697.6494	4749.1206	5020.5576	4887.362	4848.8706	3463.51	5463.7217	5960.6494	3271.467	5019.5435	5938.4937	1.00:0.51:0.88:0.54:0.36:0.51:0.35:0.29:0.55:0.46:0.43:0.46:0.58:0.50:0.60:0.38:0.28:0.32:0.40:0.40:0.48:0.45:0.46:0.38:0.40:0.39:0.39:0.28:0.44:0.48:0.26:0.40:0.48	9146.356	5144.2217	6304.1445	4895.219	1.00:0.56:0.69:0.54	189252	Ras GTPase-activating-like protein IQGAP1 OS=Homo sapiens OX=9606 GN=IQGAP1 PE=1 SV=1
1151	TRUE	Q8IVT2|MISP_HUMAN	38.63	10.60	5	5		0.0	51.136078	117.885574	97.7338	833.98175	855.05963	300.22742	484.0794	573.0144	156.45131	276.00824	305.40125	1113.465	643.0051	848.43463	292.56326	1058.1716	502.90082	357.91843	536.77563	777.577	607.9414	285.82397	355.7041	484.40286	453.20367	443.38837	639.84705	529.96265	1372.252	237.62703	523.9646	1835.0679	-:64.00:64.00:64.00:64.00:64.00:64.00:64.00:64.00:64.00:64.00:64.00:64.00:64.00:64.00:64.00:64.00:64.00:64.00:64.00:64.00:64.00:64.00:64.00:64.00:64.00:64.00:64.00:64.00:64.00:64.00:64.00:64.00	143.19649	609.2725	608.4917	627.5051	1.00:4.25:4.25:4.38	75357	Mitotic interactor and substrate of PLK1 OS=Homo sapiens OX=9606 GN=MISP PE=1 SV=1
2845	TRUE	Q9NQC3|RTN4_HUMAN	38.62	3.61	4	4		13760.58	5328.1855	7369.0005	5558.8022	3881.2734	3271.8638	3387.204	3464.538	3520.346	5298.316	4251.562	3873.2869	5387.9805	4001.145	4986.0996	4281.741	3206.4482	3441.8977	4827.772	2957.6025	2711.8816	4605.4062	6637.7827	2723.432	3501.2224	3061.9214	3380.6978	3900.3323	3233.209	3458.5967	4873.4717	4066.0635	5116.171	1.00:0.39:0.54:0.40:0.28:0.24:0.25:0.25:0.26:0.39:0.31:0.28:0.39:0.29:0.36:0.31:0.23:0.25:0.35:0.21:0.20:0.33:0.48:0.20:0.25:0.22:0.25:0.28:0.23:0.25:0.35:0.30:0.37	8004.1426	3505.0452	4633.065	3892.308	1.00:0.44:0.58:0.49	129931	Reticulon-4 OS=Homo sapiens OX=9606 GN=RTN4 PE=1 SV=2
2937	TRUE	Q03169|TNAP2_HUMAN	38.55	8.87	4	4		1440.4153	956.7692	1519.3679	2322.3406	675.1483	655.67395	545.7762	318.2583	242.46072	1219.1956	264.16263	947.7861	366.72406	780.2994	596.8197	300.32806	223.46869	435.492	321.91473	332.1334	426.1029	813.50836	940.0488	302.94214	604.81824	327.8537	491.599	270.05792	314.6061	635.2178	347.906	602.877	360.77133	1.00:0.66:1.05:1.61:0.47:0.46:0.38:0.22:0.17:0.85:0.18:0.66:0.25:0.54:0.41:0.21:0.16:0.30:0.22:0.23:0.30:0.56:0.65:0.21:0.42:0.23:0.34:0.19:0.22:0.44:0.24:0.42:0.25	1571.6501	489.38275	703.9383	455.35538	1.00:0.31:0.45:0.29	72661	Tumor necrosis factor alpha-induced protein 2 OS=Homo sapiens OX=9606 GN=TNFAIP2 PE=1 SV=2
1032	TRUE	P13671|CO6_HUMAN	38.52	13.92	10	10	Oxidation (M)	24825.672	930.07623	7189.0137	13780.815	4013.0818	6667.235	1333.4349	609.08496	829.1095	4533.9453	1267.0566	3314.8608	3167.2961	4268.1787	12571.301	595.3312	1171.7463	533.3357	3235.49	1257.3173	900.73956	1450.7773	1173.9391	884.816	687.02344	721.2477	1192.2604	813.6565	1146.6373	2216.0874	897.0886	803.6553	863.13696	1.00:0.04:0.29:0.56:0.16:0.27:0.05:0.02:0.03:0.18:0.05:0.13:0.13:0.17:0.51:0.02:0.05:0.02:0.13:0.05:0.04:0.06:0.05:0.04:0.03:0.03:0.05:0.03:0.05:0.09:0.04:0.03:0.03	11681.395	2690.3892	4853.773	1141.3492	1.00:0.23:0.42:0.10	104786	Complement component C6 OS=Homo sapiens OX=9606 GN=C6 PE=1 SV=3
69	TRUE	P00558|PGK1_HUMAN	38.50	42.45	43	32	Oxidation (M)	23919.902	10259.739	19362.336	19307.73	13505.288	12376.421	7855.5566	9741.65	9320.956	10283.365	13845.854	18780.102	14437.172	13508.538	17454.826	6996.749	9452.408	10475.712	8214.255	10973.405	7858.04	9562.285	9463.432	12447.743	13769.568	9084.081	11282.664	5786.986	11011.772	9736.629	12803.425	9598.191	8469.774	1.00:0.43:0.81:0.81:0.56:0.52:0.33:0.41:0.39:0.43:0.58:0.79:0.60:0.56:0.73:0.29:0.40:0.44:0.34:0.46:0.33:0.40:0.40:0.52:0.58:0.38:0.47:0.24:0.46:0.41:0.54:0.40:0.35	18212.426	10559.975	14718.309	9832.618	1.00:0.58:0.81:0.54	44615	Phosphoglycerate kinase 1 OS=Homo sapiens OX=9606 GN=PGK1 PE=1 SV=3
3626	TRUE	Q8TCC3|RM30_HUMAN	38.48	10.56	1	1		0.0	98.03223	88.92662	148.6914	241.87451	221.51698	211.886	296.32825	157.60199	108.407	216.4155	115.53377	79.06577	78.42288	0.0	173.32065	585.51654	190.43085	131.90334	320.60318	636.5686	231.18329	174.53769	316.54694	348.92282	463.07568	296.31464	445.5505	393.8183	218.56317	574.8374	154.50613	351.64886	-:64.00:64.00:64.00:64.00:64.00:64.00:64.00:64.00:64.00:64.00:64.00:64.00:64.00:-:64.00:64.00:64.00:64.00:64.00:64.00:64.00:64.00:64.00:64.00:64.00:64.00:64.00:64.00:64.00:64.00:64.00:64.00	111.883415	225.84155	119.568985	333.76938	1.00:2.02:1.07:2.98	18546	39S ribosomal protein L30, mitochondrial OS=Homo sapiens OX=9606 GN=MRPL30 PE=1 SV=1
205	TRUE	P01031|CO5_HUMAN	38.48	26.07	28	28	Oxidation (M)	21717.566	1191.2915	11623.8	25044.324	4689.193	8408.79	1489.9836	747.01404	931.2815	3455.6567	711.7809	3253.9678	5371.4756	5556.9785	7336.77	700.98706	1406.8688	529.51904	2961.2554	1269.5891	644.87775	1224.246	1428.1152	732.9387	1057.5441	923.2008	1340.1647	1906.9783	1376.0226	2316.7727	821.278	943.68414	549.0682	1.00:0.05:0.54:1.15:0.22:0.39:0.07:0.03:0.04:0.16:0.03:0.15:0.25:0.26:0.34:0.03:0.06:0.02:0.14:0.06:0.03:0.06:0.07:0.03:0.05:0.04:0.06:0.09:0.06:0.11:0.04:0.04:0.03	14894.245	3253.2524	4281.105	1229.6172	1.00:0.22:0.29:0.08	188305	Complement C5 OS=Homo sapiens OX=9606 GN=C5 PE=1 SV=4
1106	TRUE	P33241|LSP1_HUMAN	38.38	47.79	10	10		3584.0898	1624.0015	2114.2288	1054.3246	532.56946	325.38495	741.33203	230.94266	729.15247	1514.8938	393.86606	1370.3627	1088.4028	863.17676	514.86804	255.85986	401.42578	503.1332	533.4081	202.00513	474.41055	824.72595	988.1315	171.84778	884.81555	367.82773	495.03116	313.7089	316.5003	599.92035	275.8452	759.0352	792.60187	1.00:0.45:0.59:0.29:0.15:0.09:0.21:0.06:0.20:0.42:0.11:0.38:0.30:0.24:0.14:0.07:0.11:0.14:0.15:0.06:0.13:0.23:0.28:0.05:0.25:0.10:0.14:0.09:0.09:0.17:0.08:0.21:0.22	2114.4617	516.8622	965.8778	551.5281	1.00:0.24:0.46:0.26	37192	Lymphocyte-specific protein 1 OS=Homo sapiens OX=9606 GN=LSP1 PE=1 SV=1
2548	TRUE	Q9NPH2|INO1_HUMAN	38.35	13.62	5	5		1908.4338	1331.6212	1781.9272	1114.6143	323.18365	347.2381	457.4309	177.09814	671.00415	880.6587	1479.6901	935.5881	649.1767	892.00586	1082.7875	864.084	481.08203	375.203	1014.2497	550.36786	368.47894	256.0376	1677.1002	524.24176	902.43243	224.79497	362.60864	387.796	207.37329	310.8622	551.25574	558.3569	700.51654	1.00:0.70:0.93:0.58:0.17:0.18:0.24:0.09:0.35:0.46:0.78:0.49:0.34:0.47:0.57:0.45:0.25:0.20:0.53:0.29:0.19:0.13:0.88:0.27:0.47:0.12:0.19:0.20:0.11:0.16:0.29:0.29:0.37	1534.1492	425.66516	986.6511	579.6923	1.00:0.28:0.64:0.38	61068	Inositol-3-phosphate synthase 1 OS=Homo sapiens OX=9606 GN=ISYNA1 PE=1 SV=1
5114	TRUE	Q9NRQ2|PLS4_HUMAN	38.32	3.95	1	1		726.8344	273.1338	273.33896	179.5464	64.63385	84.54449	126.73957	152.3459	109.09011	135.3404	258.0981	189.8621	243.89587	131.26668	351.9698	240.48318	97.49888	109.99982	154.02753	147.51389	100.290565	75.41258	144.85408	77.286224	228.16216	102.64506	102.099075	86.204704	74.28233	102.87081	173.25769	159.10057	83.982185	1.00:0.38:0.38:0.25:0.09:0.12:0.17:0.21:0.15:0.19:0.36:0.26:0.34:0.18:0.48:0.33:0.13:0.15:0.21:0.20:0.14:0.10:0.20:0.11:0.31:0.14:0.14:0.12:0.10:0.14:0.24:0.22:0.12	363.21338	107.47079	218.40549	125.55396	1.00:0.30:0.60:0.35	37005	Phospholipid scramblase 4 OS=Homo sapiens OX=9606 GN=PLSCR4 PE=1 SV=2
4003	TRUE	O60462|NRP2_HUMAN	38.32	3.33	2	2		270.61493	42.496254	205.89638	59.93561	42.64646	23.460403	22.35204	27.075294	23.815598	0.0	36.147877	31.883606	68.13222	52.211308	48.774902	23.972023	12.534771	38.236805	54.268703	9.135434	8.086893	11.265029	41.225452	14.304666	40.730537	28.86451	18.069136	40.749218	16.653145	33.254128	15.916814	27.790104	30.30186	1.00:0.16:0.76:0.22:0.16:0.09:0.08:0.10:0.09:0.00:0.13:0.12:0.25:0.19:0.18:0.09:0.05:0.14:0.20:0.03:0.03:0.04:0.15:0.05:0.15:0.11:0.07:0.15:0.06:0.12:0.06:0.10:0.11	161.90189	31.050758	50.056374	31.478878	1.00:0.19:0.31:0.19	104831	Neuropilin-2 OS=Homo sapiens OX=9606 GN=NRP2 PE=1 SV=3
4432	TRUE	Q6UXN9|WDR82_HUMAN	38.30	4.47	1	1		0.0	11.286084	0.0	0.0	7.4395733	0.0	0.0	8.649796	9.475565	0.0	0.0	0.0	0.0	11.958405	0.0	3.3466854	15.780691	9.975048	0.0	0.0	15.688993	0.0	0.0	9.594035	13.136309	9.429705	0.0	20.92227	0.0	11.878923	0.0	8.980362	11.155243	-:64.00:-:-:64.00:-:-:64.00:64.00:-:-:-:-:64.00:-:64.00:64.00:64.00:-:-:64.00:-:-:64.00:64.00:64.00:-:64.00:-:64.00:-:64.00:64.00	11.286084	8.521645	11.958405	11.808024	1.00:0.76:1.06:1.05	35079	WD repeat-containing protein 82 OS=Homo sapiens OX=9606 GN=WDR82 PE=1 SV=1
145	TRUE	Q14195|DPYL3_HUMAN	38.20	44.04	21	17	Oxidation (M)	12659.354	5683.691	5387.6074	6268.9927	2408.1882	2046.3281	3914.3914	2181.945	2116.6462	3441.1482	5277.755	3471.7056	3034.4207	4008.995	4974.8604	3429.15	2496.8682	2124.7832	5409.9756	2684.4688	2497.6016	3041.9067	5663.1016	2181.2395	5516.4385	3713.4634	4384.5684	3367.7205	2721.1694	2967.9565	2051.2886	2557.9065	2016.9434	1.00:0.45:0.43:0.50:0.19:0.16:0.31:0.17:0.17:0.27:0.42:0.27:0.24:0.32:0.39:0.27:0.20:0.17:0.43:0.21:0.20:0.24:0.45:0.17:0.44:0.29:0.35:0.27:0.21:0.23:0.16:0.20:0.16	7499.911	2533.4998	4034.8142	3268.1416	1.00:0.34:0.54:0.44	61963	Dihydropyrimidinase-related protein 3 OS=Homo sapiens OX=9606 GN=DPYSL3 PE=1 SV=1
2039	TRUE	O43681|GET3_HUMAN	38.19	20.69	5	5	Oxidation (M)	3291.0708	1634.241	2537.8237	2760.7314	1543.9026	2043.0399	1346.2056	1147.1112	982.56775	1437.5947	1938.0142	1429.3663	1271.4309	1597.2684	1668.1368	1695.0034	1259.0774	749.12134	1706.5852	996.96155	1081.3704	1255.3647	1852.2802	1581.962	1132.3274	1203.2699	1164.4612	948.8535	1014.155	1475.3036	1276.8998	1460.7413	1077.5848	1.00:0.50:0.77:0.84:0.47:0.62:0.41:0.35:0.30:0.44:0.59:0.43:0.39:0.49:0.51:0.52:0.38:0.23:0.52:0.30:0.33:0.38:0.56:0.48:0.34:0.37:0.35:0.29:0.31:0.45:0.39:0.44:0.33	2555.9668	1412.5654	1556.9685	1273.9624	1.00:0.55:0.61:0.50	38793	ATPase GET3 OS=Homo sapiens OX=9606 GN=GET3 PE=1 SV=2
1506	TRUE	P08697|A2AP_HUMAN	38.15	21.79	8	8		13836.942	798.8645	3500.429	15027.042	2165.0942	4376.0127	926.08154	351.45935	852.6469	2515.5696	970.3419	1474.1262	2778.2175	1991.9099	3481.5605	460.49634	875.1963	363.8754	1981.7172	384.33276	636.3749	684.41644	1398.7458	500.17963	1123.9885	346.42328	501.7019	1069.2004	633.5997	1464.8019	826.01917	599.56287	552.092	1.00:0.06:0.25:1.09:0.16:0.32:0.07:0.03:0.06:0.18:0.07:0.11:0.20:0.14:0.25:0.03:0.06:0.03:0.14:0.03:0.05:0.05:0.10:0.04:0.08:0.03:0.04:0.08:0.05:0.11:0.06:0.04:0.04	8290.819	1734.259	2201.9543	800.15137	1.00:0.21:0.27:0.10	54566	Alpha-2-antiplasmin OS=Homo sapiens OX=9606 GN=SERPINF2 PE=1 SV=3
4956	TRUE	Q9BQK8|LPIN3_HUMAN	38.14	1.65	1	1		0.0	0.0	0.0	51.91943	32.232334	0.0	0.0	71.49061	0.0	0.0	27.659018	31.326292	22.671186	41.20844	0.0	20.657795	25.91858	28.290297	44.389885	30.472437	33.785748	17.299591	0.0	43.97685	31.744213	12.272846	0.0	30.254665	27.824715	34.45106	34.59609	25.51522	44.132668	-:-:-:64.00:64.00:-:-:64.00:-:-:64.00:64.00:64.00:64.00:-:64.00:64.00:64.00:64.00:64.00:64.00:64.00:-:64.00:64.00:64.00:-:64.00:64.00:64.00:64.00:64.00:64.00	51.91943	51.861473	30.716234	30.348915	1.00:1.00:0.59:0.58	93614	Phosphatidate phosphatase LPIN3 OS=Homo sapiens OX=9606 GN=LPIN3 PE=1 SV=3
5522	TRUE	Q9Y275|TN13B_HUMAN	38.10	5.26	1	1		664.16956	33.953007	570.4948	1039.3156	43.3343	63.302017	23.32083	0.0	0.0	259.84186	18.518559	164.60043	190.08217	242.78857	565.9724	0.0	34.807957	0.0	68.42344	14.022194	0.0	0.0	0.0	19.266365	23.499504	0.0	0.0	11.694473	10.2603	12.001065	0.0	16.585886	17.624502	1.00:0.05:0.86:1.56:0.07:0.10:0.04:0.00:0.00:0.39:0.03:0.25:0.29:0.37:0.85:0.00:0.05:0.00:0.10:0.02:0.00:0.00:0.00:0.03:0.04:0.00:0.00:0.02:0.02:0.02:0.00:0.02:0.03	576.9832	43.31905	240.30067	22.81857	1.00:0.08:0.42:0.04	31223	Tumor necrosis factor ligand superfamily member 13B OS=Homo sapiens OX=9606 GN=TNFSF13B PE=1 SV=1
4081	TRUE	P27701|CD82_HUMAN	38.07	10.49	2	2		723.71765	367.89465	660.48456	2497.0889	725.83936	446.65942	341.94812	218.92654	483.82492	501.56335	393.6955	854.096	1086.469	629.32	2111.5522	243.77872	438.18085	345.47424	205.48273	351.55316	188.07704	345.6469	246.0154	102.82323	185.57512	189.45078	139.85442	509.3813	184.67545	397.9485	316.5984	384.55963	449.5615	1.00:0.51:0.91:3.45:1.00:0.62:0.47:0.30:0.67:0.69:0.54:1.18:1.50:0.87:2.92:0.34:0.61:0.48:0.28:0.49:0.26:0.48:0.34:0.14:0.26:0.26:0.19:0.70:0.26:0.55:0.44:0.53:0.62	1099.2755	443.43967	929.44934	299.83197	1.00:0.40:0.85:0.27	29626	CD82 antigen OS=Homo sapiens OX=9606 GN=CD82 PE=1 SV=1
824	TRUE	P06865|HEXA_HUMAN	38.06	31.95	12	12	Oxidation (M)	6150.547	2616.3442	4499.267	2502.9253	1328.0769	1171.2318	1710.1466	1309.2361	1033.3453	3002.5544	2365.4604	2086.5752	1451.3077	2379.289	2085.7917	1002.71136	1789.4523	1710.851	1474.7596	1971.3616	3810.5337	2107.488	1931.2842	1743.2153	1596.9915	1353.7949	1281.988	1396.2273	2429.426	1443.4675	1271.9047	2963.2832	1934.8707	1.00:0.43:0.73:0.41:0.22:0.19:0.28:0.21:0.17:0.49:0.38:0.34:0.24:0.39:0.34:0.16:0.29:0.28:0.24:0.32:0.62:0.34:0.31:0.28:0.26:0.22:0.21:0.23:0.39:0.23:0.21:0.48:0.31	3942.271	1310.4073	2228.4966	1845.2006	1.00:0.33:0.57:0.47	60703	Beta-hexosaminidase subunit alpha OS=Homo sapiens OX=9606 GN=HEXA PE=1 SV=2
1633	TRUE	P00736|C1R_HUMAN	38.06	8.65	5	5	Oxidation (M)	3904.9238	458.9588	3575.4324	4723.1943	964.49634	2217.0073	681.7904	301.4393	452.7066	1392.6886	488.9907	2108.0408	860.75476	1436.8328	2056.5898	179.44194	425.60394	262.9999	1730.931	589.74774	379.1955	553.5663	732.851	279.74033	436.7904	409.54395	429.93298	406.31744	449.82187	851.3436	438.5622	222.18785	257.2963	1.00:0.12:0.92:1.21:0.25:0.57:0.17:0.08:0.12:0.36:0.13:0.54:0.22:0.37:0.53:0.05:0.11:0.07:0.44:0.15:0.10:0.14:0.19:0.07:0.11:0.10:0.11:0.10:0.12:0.22:0.11:0.06:0.07	3165.6274	923.488	1390.6495	511.73032	1.00:0.29:0.44:0.16	80119	Complement C1r subcomponent OS=Homo sapiens OX=9606 GN=C1R PE=1 SV=2
2284	TRUE	Q9H4A6|GOLP3_HUMAN	37.97	24.50	5	4		77.539444	430.20898	467.98517	475.0886	442.0688	608.1167	807.40247	486.99527	553.62195	106.31048	310.22086	180.42072	206.45926	223.4477	114.34238	310.0247	387.03326	292.28867	406.38736	569.11743	621.34076	1283.8802	335.6745	726.9	474.056	593.15424	1407.9341	797.6619	1022.9932	437.50253	562.1614	1412.4575	493.92194	1.00:5.55:6.04:6.13:5.70:7.84:10.41:6.28:7.14:1.37:4.00:2.33:2.66:2.88:1.47:4.00:4.99:3.77:5.24:7.34:8.01:16.56:4.33:9.37:6.11:7.65:18.16:10.29:13.19:5.64:7.25:18.22:6.37	422.5196	579.641	243.94669	674.1383	1.00:1.37:0.58:1.60	33811	Golgi phosphoprotein 3 OS=Homo sapiens OX=9606 GN=GOLPH3 PE=1 SV=1
1219	TRUE	P59998|ARPC4_HUMAN	37.97	42.26	7	7	Oxidation (M)	14061.376	4535.0054	9610.507	11616.745	5979.6143	6774.216	3654.023	2393.9634	1548.9867	6609.631	2243.9062	4286.7656	5480.7017	6185.363	11370.559	2285.1035	3283.8008	2327.6802	3074.542	2484.3928	3520.033	2877.573	3933.5088	3761.9165	3307.9116	4098.919	3973.4077	3976.2915	3119.1355	3572.434	2472.7373	3363.899	3341.9246	1.00:0.32:0.68:0.83:0.43:0.48:0.26:0.17:0.11:0.47:0.16:0.30:0.39:0.44:0.81:0.16:0.23:0.17:0.22:0.18:0.25:0.20:0.28:0.27:0.24:0.29:0.28:0.28:0.22:0.25:0.18:0.24:0.24	9965.755	4077.3374	6072.128	3267.302	1.00:0.41:0.61:0.33	19667	Actin-related protein 2/3 complex subunit 4 OS=Homo sapiens OX=9606 GN=ARPC4 PE=1 SV=3
88	TRUE	P02787|TRFE_HUMAN	37.96	30.80	39	38	Oxidation (M)	85777.58	13596.3125	35212.492	81553.32	10638.343	32264.422	20003.367	9815.833	12918.822	68602.05	21640.113	34131.01	23035.537	28121.008	40141.707	11388.11	20782.254	8766.441	27625.965	15308.068	16776.67	17884.586	24041.857	17279.984	9378.989	10901.752	13602.703	9038.086	16923.715	13663.346	19633.473	12875.732	11923.332	1.00:0.16:0.41:0.95:0.12:0.38:0.23:0.11:0.15:0.80:0.25:0.40:0.27:0.33:0.47:0.13:0.24:0.10:0.32:0.18:0.20:0.21:0.28:0.20:0.11:0.13:0.16:0.11:0.20:0.16:0.23:0.15:0.14	54034.93	17128.156	35945.234	15433.059	1.00:0.32:0.67:0.29	77050	Serotransferrin OS=Homo sapiens OX=9606 GN=TF PE=1 SV=4
88	FALSE	Q7L8S5|OTU6A_HUMAN	26.88	2.08	1	1		301.44946	37.80726	111.69568	382.00073	16.906345	0.0	0.0	10.782801	26.905554	0.0	74.606895	1182.2438	57.076794	42.127407	0.0	6.1056366	0.0	23.137259	0.0	16.62547	0.0	0.0	22.120543	0.0	0.0	0.0	0.0	3.4859538	0.0	0.0	11.781099	10.490134	36.22968	1.00:0.13:0.37:1.27:0.06:0.00:0.00:0.04:0.09:0.00:0.25:3.92:0.19:0.14:0.00:0.02:0.00:0.08:0.00:0.06:0.00:0.00:0.07:0.00:0.00:0.00:0.00:0.02:0.00:0.00:0.04:0.03:0.12	208.23828	18.198233	339.01373	16.246971	1.00:0.09:1.63:0.08	33300	OTU domain-containing protein 6A OS=Homo sapiens OX=9606 GN=OTUD6A PE=1 SV=1
3329	TRUE	P35625|TIMP3_HUMAN	37.94	13.74	3	3		7065.4043	117.134415	2604.8867	13979.916	381.30707	653.51654	249.12619	145.26273	76.49566	2320.5903	129.70822	4256.8745	2633.2917	2429.565	13894.953	70.20749	191.66237	75.25106	641.49493	614.66003	282.66275	270.75238	239.52365	146.13887	152.47665	659.2688	448.21454	172.92087	61.522186	585.3947	94.524185	127.41429	29.435057	1.00:0.02:0.37:1.98:0.05:0.09:0.04:0.02:0.02:0.33:0.02:0.60:0.37:0.34:1.97:0.02:0.03:0.02:0.09:0.09:0.04:0.04:0.03:0.02:0.02:0.09:0.06:0.02:0.02:0.08:0.02:0.02:0.02	6853.6763	308.99927	4708.2734	361.15363	1.00:0.05:0.69:0.05	24145	Metalloproteinase inhibitor 3 OS=Homo sapiens OX=9606 GN=TIMP3 PE=1 SV=2
4951	TRUE	O95477|ABCA1_HUMAN	37.94	0.62	1	1		0.0	47.428093	108.55847	94.16047	21.719019	6.0653276	30.178797	9.151895	0.0	136.09247	0.0	32.693672	34.28263	32.46083	51.17623	28.588934	14.707319	17.276033	32.483887	11.088005	18.14262	45.16855	18.05861	25.134274	21.1311	27.761587	32.55831	12.691245	14.802042	36.47605	8.926373	13.546296	30.94108	-:64.00:64.00:64.00:64.00:64.00:64.00:64.00:-:64.00:-:64.00:64.00:64.00:64.00:64.00:64.00:64.00:64.00:64.00:64.00:64.00:64.00:64.00:64.00:64.00:64.00:64.00:64.00:64.00:64.00:64.00:64.00	83.38235	16.778759	57.341167	22.749018	1.00:0.20:0.69:0.27	254302	Phospholipid-transporting ATPase ABCA1 OS=Homo sapiens OX=9606 GN=ABCA1 PE=1 SV=3
200	TRUE	Q96KP4|CNDP2_HUMAN	37.93	58.11	26	26	Oxidation (M)	10226.377	11169.901	12669.698	7484.6777	5989.757	6431.544	8601.684	4602.75	6491.95	9034.137	8559.203	7124.809	13450.17	7054.9185	11660.743	7526.294	5540.1763	7252.135	6322.6416	6149.22	3721.192	5215.505	8277.902	2426.1077	4889.691	3670.2217	3583.8745	4109.0864	6423.254	6659.1064	4517.009	5185.8013	6996.2485	1.00:1.09:1.24:0.73:0.59:0.63:0.84:0.45:0.63:0.88:0.84:0.70:1.32:0.69:1.14:0.74:0.54:0.71:0.62:0.60:0.36:0.51:0.81:0.24:0.48:0.36:0.35:0.40:0.63:0.65:0.44:0.51:0.68	10387.664	6423.537	9480.664	5470.3037	1.00:0.62:0.91:0.53	52878	Cytosolic non-specific dipeptidase OS=Homo sapiens OX=9606 GN=CNDP2 PE=1 SV=2
327	TRUE	P55011|S12A2_HUMAN	37.90	21.86	19	19		339.13034	292.98376	185.44339	461.04303	1249.7877	1642.4199	2682.882	982.90234	1643.8082	703.423	1030.5042	841.51654	926.0056	721.5075	2138.3562	474.20654	865.70435	2050.7341	1254.501	1844.5225	1847.0325	2590.7498	1364.7234	3771.1548	1188.4893	4829.0938	2125.6743	2091.2334	1268.368	1525.8687	4774.836	1133.334	367.68924	1.00:0.86:0.55:1.36:3.69:4.84:7.91:2.90:4.85:2.07:3.04:2.48:2.73:2.13:6.31:1.40:2.55:6.05:3.70:5.44:5.45:7.64:4.02:11.12:3.50:14.24:6.27:6.17:3.74:4.50:14.08:3.34:1.08	364.818	1640.3601	1066.9553	1967.8938	1.00:4.50:2.92:5.39	131447	Solute carrier family 12 member 2 OS=Homo sapiens OX=9606 GN=SLC12A2 PE=1 SV=1
1529	TRUE	Q14766|LTBP1_HUMAN	37.87	7.73	8	8		2539.5837	1412.8645	933.13745	5422.915	438.45413	635.0704	410.84848	231.94305	494.29462	643.22736	409.71994	3005.5327	2013.9669	1048.0771	8764.029	174.8133	909.96576	306.03287	801.87427	531.5588	838.45636	366.42474	489.2021	547.7506	785.58655	542.5515	367.60367	1107.9918	278.21036	368.71954	238.06232	297.80826	603.5537	1.00:0.56:0.37:2.14:0.17:0.25:0.16:0.09:0.19:0.25:0.16:1.18:0.79:0.41:3.45:0.07:0.36:0.12:0.32:0.21:0.33:0.14:0.19:0.22:0.31:0.21:0.14:0.44:0.11:0.15:0.09:0.12:0.24	2596.9976	449.3938	2913.6677	539.12366	1.00:0.17:1.12:0.21	186796	Latent-transforming growth factor beta-binding protein 1 OS=Homo sapiens OX=9606 GN=LTBP1 PE=1 SV=4
2464	TRUE	P46937|YAP1_HUMAN	37.81	15.87	5	5		128.42923	188.8311	97.12175	98.654175	303.07104	177.13133	174.9855	313.80222	366.8538	340.5518	295.3246	327.60413	376.11865	263.75137	368.23944	148.69893	419.31226	280.80316	461.04926	398.50098	624.2451	276.8083	588.3929	185.25304	630.42163	337.3559	353.1822	301.35043	402.56387	302.58527	415.89536	284.45685	196.25868	1.00:1.47:0.76:0.77:2.36:1.38:1.36:2.44:2.86:2.65:2.30:2.55:2.93:2.05:2.87:1.16:3.26:2.19:3.59:3.10:4.86:2.16:4.58:1.44:4.91:2.63:2.75:2.35:3.13:2.36:3.24:2.21:1.53	178.07037	267.16876	345.54578	373.0678	1.00:1.50:1.94:2.10	54462	Transcriptional coactivator YAP1 OS=Homo sapiens OX=9606 GN=YAP1 PE=1 SV=2
2566	TRUE	Q96IY4|CBPB2_HUMAN	37.69	14.42	5	5		14058.367	993.1444	8255.929	25075.734	3661.3838	7283.602	1626.2112	671.3854	544.33374	10194.469	856.1746	4480.2173	5644.134	3920.296	17044.467	440.88766	2377.3147	473.1153	2310.884	782.1156	1106.4292	1313.4827	1532.6189	1029.8435	933.1522	697.0231	1077.0637	1518.66	812.0909	1874.8324	872.0081	834.66504	310.16415	1.00:0.07:0.59:1.78:0.26:0.52:0.12:0.05:0.04:0.73:0.06:0.32:0.40:0.28:1.21:0.03:0.17:0.03:0.16:0.06:0.08:0.09:0.11:0.07:0.07:0.05:0.08:0.11:0.06:0.13:0.06:0.06:0.02	12095.794	2757.3833	7070.7505	1127.5751	1.00:0.23:0.58:0.09	48424	Carboxypeptidase B2 OS=Homo sapiens OX=9606 GN=CPB2 PE=1 SV=2
1070	TRUE	P54289|CA2D1_HUMAN	37.60	12.78	10	10	Oxidation (M)	726.9785	442.5569	361.6726	676.63367	159.71178	137.62595	248.1793	165.60161	153.22583	223.3374	474.44995	180.72559	194.00636	273.46213	560.4545	263.3055	199.12599	231.37227	455.095	248.93039	222.30124	169.82808	324.25797	131.10847	304.23312	184.69421	235.42238	124.75981	238.3695	143.28484	262.88354	237.27425	262.4652	1.00:0.61:0.50:0.93:0.22:0.19:0.34:0.23:0.21:0.31:0.65:0.25:0.27:0.38:0.77:0.36:0.27:0.32:0.63:0.34:0.31:0.23:0.45:0.18:0.42:0.25:0.32:0.17:0.33:0.20:0.36:0.33:0.36	551.9604	183.17886	373.9104	246.74274	1.00:0.33:0.68:0.45	124568	Voltage-dependent calcium channel subunit alpha-2/delta-1 OS=Homo sapiens OX=9606 GN=CACNA2D1 PE=1 SV=3
1070	FALSE	Q9NY47|CA2D2_HUMAN	28.28	1.04	1	1		198.03604	59.9757	82.62918	99.37407	31.799387	49.923443	37.650253	13.858401	28.514967	86.1106	25.070013	84.02792	83.442215	67.04519	309.6881	19.919645	34.993526	29.360432	72.48694	36.457905	0.0	21.570831	100.99514	0.0	57.303467	0.0	0.0	18.74086	16.754215	39.49864	20.599512	27.009163	21.648695	1.00:0.30:0.42:0.50:0.16:0.25:0.19:0.07:0.14:0.43:0.13:0.42:0.42:0.34:1.56:0.10:0.18:0.15:0.37:0.18:0.00:0.11:0.51:0.00:0.29:0.00:0.00:0.09:0.08:0.20:0.10:0.14:0.11	110.003746	32.34929	109.230675	36.95278	1.00:0.29:0.99:0.34	129817	Voltage-dependent calcium channel subunit alpha-2/delta-2 OS=Homo sapiens OX=9606 GN=CACNA2D2 PE=1 SV=2
2494	TRUE	Q15424|SAFB1_HUMAN	37.60	4.26	5	3		390.49	943.37714	462.67432	254.25371	1013.9855	693.8784	1150.9664	1046.5554	1180.8765	914.4213	883.91925	653.96484	844.21277	674.6661	772.9996	1182.8855	1340.5845	1133.0659	599.9062	779.0471	1405.862	831.9642	939.0368	2004.0197	1304.4612	1110.0833	1069.4557	863.49457	803.6501	923.8523	936.88617	981.78546	1453.4199	1.00:2.42:1.18:0.65:2.60:1.78:2.95:2.68:3.02:2.34:2.26:1.67:2.16:1.73:1.98:3.03:3.43:2.90:1.54:2.00:3.60:2.13:2.40:5.13:3.34:2.84:2.74:2.21:2.06:2.37:2.40:2.51:3.72	586.02435	1023.5797	802.9492	1098.0382	1.00:1.75:1.37:1.87	102642	Scaffold attachment factor B1 OS=Homo sapiens OX=9606 GN=SAFB PE=1 SV=4
3267	TRUE	Q9UBD5|ORC3_HUMAN	37.60	4.50	2	2		26.892706	110.83212	35.424843	0.0	227.15366	386.77682	156.75363	49.892685	523.4494	18.623348	12.410385	50.208122	16.52565	32.851837	61.44418	40.464626	111.56305	44.98734	165.7349	129.62553	148.50027	355.536	38.12469	194.85817	122.45501	118.86457	226.35251	139.78548	162.02274	94.95059	90.22356	167.35515	34.24307	1.00:4.12:1.32:0.00:8.45:14.38:5.83:1.86:19.46:0.69:0.46:1.87:0.61:1.22:2.28:1.50:4.15:1.67:6.16:4.82:5.52:13.22:1.42:7.25:4.55:4.42:8.42:5.20:6.02:3.53:3.35:6.22:1.27	57.716557	268.80524	32.010586	132.53596	1.00:4.66:0.55:2.30	82254	Origin recognition complex subunit 3 OS=Homo sapiens OX=9606 GN=ORC3 PE=1 SV=1
1371	TRUE	Q16853|AOC3_HUMAN	37.57	14.02	8	8	Oxidation (M)	19501.572	1968.3987	6235.7305	7747.5474	646.96075	382.8035	1176.708	1494.4165	814.03906	3878.67	2592.1833	2090.1416	1222.6604	1361.3826	7216.0703	1795.9949	1634.8771	606.8217	1255.0923	815.34265	3519.171	1008.7721	4065.7998	2666.5122	3255.0078	1483.075	1607.1323	1089.8633	1092.1736	569.46423	2251.14	1228.0642	1635.4105	1.00:0.10:0.32:0.40:0.03:0.02:0.06:0.08:0.04:0.20:0.13:0.11:0.06:0.07:0.37:0.09:0.08:0.03:0.06:0.04:0.18:0.05:0.21:0.14:0.17:0.08:0.08:0.06:0.06:0.03:0.12:0.06:0.08	8863.3125	902.9856	3060.1846	1754.4286	1.00:0.10:0.35:0.20	84622	Membrane primary amine oxidase OS=Homo sapiens OX=9606 GN=AOC3 PE=1 SV=3
2745	TRUE	Q13769|THOC5_HUMAN	37.56	7.03	3	3		0.0	226.37868	77.63077	149.9082	458.98486	577.24884	363.86398	285.07947	239.54639	289.77908	247.87218	301.27084	263.8074	242.63724	100.8434	266.906	508.54114	251.8663	397.21512	294.95392	342.42453	423.12817	221.0135	482.38196	429.964	306.92715	381.96045	344.97144	438.37552	386.7442	315.7537	317.6305	299.58548	-:64.00:64.00:64.00:64.00:64.00:64.00:64.00:64.00:64.00:64.00:64.00:64.00:64.00:64.00:64.00:64.00:64.00:64.00:64.00:64.00:64.00:64.00:64.00:64.00:64.00:64.00:64.00:64.00:64.00:64.00:64.00:64.00	235.28017	384.9447	281.4187	360.46405	1.00:1.64:1.20:1.53	78508	THO complex subunit 5 homolog OS=Homo sapiens OX=9606 GN=THOC5 PE=1 SV=2
4007	TRUE	Q9NQW6|ANLN_HUMAN	37.51	1.51	1	1		0.0	4.9764504	0.0	13.872946	7.705223	0.0	0.0	0.0	0.0	4.35725	10.463742	0.0	0.0	7.0023303	14.88329	0.0	7.297357	5.673539	7.4770904	5.750663	0.0	0.0	0.0	4.2827306	5.47071	0.0	5.4093566	5.257894	10.552171	7.07611	0.0	7.2093773	7.927355	-:64.00:-:64.00:64.00:-:-:-:-:64.00:64.00:-:-:64.00:64.00:-:64.00:64.00:64.00:64.00:-:-:-:64.00:64.00:-:64.00:64.00:64.00:64.00:-:64.00:64.00	9.424698	7.705223	9.176653	6.6153626	1.00:0.82:0.97:0.70	124199	Anillin OS=Homo sapiens OX=9606 GN=ANLN PE=1 SV=2
184	TRUE	P01861|IGHG4_HUMAN	37.50	11.87	26	3	Oxidation (M)	50879.477	680.64746	7542.62	21122.664	867.1817	2121.9036	364.3297	749.58563	755.3325	0.0	2228.266	301.76993	660.9477	550.61584	476.71378	351.16373	3567.9224	53.583427	1014.3048	460.8141	458.9778	743.1319	99.90322	587.5613	682.6519	422.03088	609.6753	187.32352	643.5004	286.49435	485.74832	789.47516	512.9823	1.00:0.02:0.15:0.42:0.02:0.04:0.02:0.02:0.02:0.00:0.04:0.02:0.02:0.02:0.02:0.02:0.07:0.02:0.02:0.02:0.02:0.02:0.02:0.02:0.02:0.02:0.02:0.02:0.02:0.02:0.02:0.02:0.02	20056.352	971.66656	843.66266	672.56323	1.00:0.05:0.04:0.03	43832	Immunoglobulin heavy constant gamma 4 OS=Homo sapiens OX=9606 GN=IGHG4 PE=1 SV=2
5312	TRUE	Q687X5|STEA4_HUMAN	37.48	5.01	1	1		0.0	23.040932	0.0	0.0	0.0	0.0	34.967796	46.39159	44.14321	26.689882	0.0	40.936207	9.9910145	0.0	0.0	50.332443	0.0	9.89575	0.0	22.749315	0.0	19.974417	50.305252	46.06513	12.594351	14.6909	23.465082	0.0	0.0	19.8372	21.53166	22.145082	21.543055	-:64.00:-:-:-:-:64.00:64.00:64.00:64.00:-:64.00:64.00:-:-:64.00:-:64.00:-:64.00:-:64.00:64.00:64.00:64.00:64.00:64.00:-:-:64.00:64.00:64.00:64.00	23.040932	41.834198	25.872368	25.779203	1.00:1.82:1.12:1.12	51981	Metalloreductase STEAP4 OS=Homo sapiens OX=9606 GN=STEAP4 PE=1 SV=1
4590	TRUE	P00395|COX1_HUMAN	37.47	1.56	1	1		247.4507	0.0	320.53967	0.0	159.5249	228.54234	242.54681	54.50431	70.08088	525.5571	0.0	334.9492	383.89868	325.50095	601.68774	47.389507	255.8349	0.0	217.06094	136.64609	96.61721	68.617874	104.781876	166.2063	53.806984	145.7371	85.70425	46.40997	114.76649	185.3301	154.14671	142.49693	54.889748	1.00:0.00:1.30:0.00:0.64:0.92:0.98:0.22:0.28:2.12:0.00:1.35:1.55:1.32:2.43:0.19:1.03:0.00:0.88:0.55:0.39:0.28:0.42:0.67:0.22:0.59:0.35:0.19:0.46:0.75:0.62:0.58:0.22	283.99518	151.03986	434.31873	122.14371	1.00:0.53:1.53:0.43	57041	Cytochrome c oxidase subunit 1 OS=Homo sapiens OX=9606 GN=MT-CO1 PE=1 SV=1
2813	TRUE	Q9UHR5|S30BP_HUMAN	37.45	18.51	4	4		75.79366	239.98407	310.0918	140.88045	267.46448	428.77493	406.77386	390.48956	461.73065	256.03754	201.75342	274.07626	423.41528	331.28647	341.8495	251.73553	458.84116	356.47723	519.00183	432.0147	475.74893	300.2487	352.93753	598.0896	526.17725	528.59064	377.4118	248.68623	445.03583	446.0874	426.4919	406.90936	299.47968	1.00:3.17:4.09:1.86:3.53:5.66:5.37:5.15:6.09:3.38:2.66:3.62:5.59:4.37:4.51:3.32:6.05:4.70:6.85:5.70:6.28:3.96:4.66:7.89:6.94:6.97:4.98:3.28:5.87:5.89:5.63:5.37:3.95	296.3694	391.0467	351.35428	436.5174	1.00:1.32:1.19:1.47	33870	SAP30-binding protein OS=Homo sapiens OX=9606 GN=SAP30BP PE=1 SV=1
5367	TRUE	Q15554|TERF2_HUMAN	37.41	2.95	1	1		0.0	46.341442	0.0	0.0	0.0	0.0	0.0	40.785168	27.039385	0.0	30.010185	0.0	0.0	0.0	0.0	0.0	55.562855	47.27145	0.0	0.0	36.777378	0.0	40.44071	0.0	27.788874	0.0	20.093166	24.45358	26.214342	0.0	0.0	35.037968	26.85032	-:64.00:-:-:-:-:-:64.00:64.00:-:64.00:-:-:-:-:-:64.00:64.00:-:-:64.00:-:64.00:-:64.00:-:64.00:64.00:64.00:-:-:64.00:64.00	46.341442	33.912277	30.010185	34.049065	1.00:0.73:0.65:0.73	59594	Telomeric repeat-binding factor 2 OS=Homo sapiens OX=9606 GN=TERF2 PE=1 SV=3
2179	TRUE	P41240|CSK_HUMAN	37.40	14.00	5	5	Oxidation (M)	1248.1974	934.7672	1326.7057	801.9211	580.17346	735.17303	729.19556	475.3123	387.72153	1160.3174	375.518	900.92444	1015.2559	1195.2595	1439.8966	398.2477	587.2798	542.6486	613.8284	446.48932	879.3617	579.4179	437.3426	528.5795	575.1425	582.85724	536.1946	495.51166	701.1558	753.2633	488.19434	657.28705	567.0701	1.00:0.75:1.06:0.64:0.46:0.59:0.58:0.38:0.31:0.93:0.30:0.72:0.81:0.96:1.15:0.32:0.47:0.43:0.49:0.36:0.70:0.46:0.35:0.42:0.46:0.47:0.43:0.40:0.56:0.60:0.39:0.53:0.45	1198.7959	581.5152	1014.5287	576.104	1.00:0.49:0.85:0.48	50704	Tyrosine-protein kinase CSK OS=Homo sapiens OX=9606 GN=CSK PE=1 SV=1
2179	FALSE	P42679|MATK_HUMAN	38.39	1.97	1	1		519.00696	350.0039	314.45816	0.0	160.21388	165.04729	194.07486	216.24252	161.71329	201.30309	171.7083	232.75745	198.28291	304.2895	271.2352	144.50644	147.06581	245.11436	164.45341	169.34712	290.34015	167.5854	167.87535	127.18918	229.87682	228.02295	229.82784	182.89154	245.36067	219.67587	167.54596	217.97316	238.25154	1.00:0.67:0.61:0.00:0.31:0.32:0.37:0.42:0.31:0.39:0.33:0.45:0.38:0.59:0.52:0.28:0.28:0.47:0.32:0.33:0.56:0.32:0.32:0.25:0.44:0.44:0.44:0.35:0.47:0.42:0.32:0.42:0.46	394.4897	179.45837	229.92941	199.0502	1.00:0.45:0.58:0.50	56469	Megakaryocyte-associated tyrosine-protein kinase OS=Homo sapiens OX=9606 GN=MATK PE=1 SV=1
1890	TRUE	Q96EY8|MMAB_HUMAN	37.37	34.80	6	6		340.19342	154.78903	627.1926	511.7975	816.5264	685.6018	802.15906	1996.0616	1386.8895	1999.2021	1784.1085	1421.3997	863.82465	1648.4337	1468.1238	1022.50775	662.03156	1684.5868	398.12054	1634.111	1174.5751	392.69388	1047.5557	849.1031	915.81903	955.95953	707.19446	741.87854	920.34753	513.2079	796.6239	866.61346	1251.5935	1.00:0.46:1.84:1.50:2.40:2.02:2.36:5.87:4.08:5.88:5.24:4.18:2.54:4.85:4.32:3.01:1.95:4.95:1.17:4.80:3.45:1.15:3.08:2.50:2.69:2.81:2.08:2.18:2.71:1.51:2.34:2.55:3.68	428.8244	1137.4476	1530.8488	918.5846	1.00:2.65:3.57:2.14	27388	Corrinoid adenosyltransferase MMAB OS=Homo sapiens OX=9606 GN=MMAB PE=1 SV=1
5123	TRUE	Q15646|OASL_HUMAN	37.34	3.31	1	1		0.0	83.5092	0.0	0.0	25.878714	25.87216	83.22064	189.88702	243.96747	77.79975	327.58148	52.753914	31.9534	0.0	0.0	176.647	30.279537	224.90862	0.0	154.05571	41.79088	41.333027	82.31675	26.35351	64.50439	55.55027	72.70002	25.494669	90.366714	73.88908	279.07797	89.89328	25.608322	-:64.00:-:-:64.00:64.00:64.00:64.00:64.00:64.00:64.00:64.00:64.00:-:-:64.00:64.00:64.00:-:64.00:64.00:64.00:64.00:64.00:64.00:64.00:64.00:64.00:64.00:64.00:64.00:64.00:64.00	83.5092	113.7652	122.52214	91.45705	1.00:1.36:1.47:1.10	59226	2'-5'-oligoadenylate synthase-like protein OS=Homo sapiens OX=9606 GN=OASL PE=1 SV=2
1194	TRUE	Q96CX2|KCD12_HUMAN	37.24	36.31	9	9	Oxidation (M)	17927.076	7523.1177	11840.3545	7497.327	2232.255	1551.7714	4246.993	1669.9698	2704.1113	6268.793	7665.9404	4667.0684	4655.186	5377.57	4856.5405	9370.79	2201.4329	3357.1982	3699.0706	2104.4146	2291.543	2675.9487	8155.618	13508.244	3445.3562	1847.0492	2609.6543	2424.419	1705.0317	2904.4546	2927.1343	2901.6267	2651.6973	1.00:0.42:0.66:0.42:0.12:0.09:0.24:0.09:0.15:0.35:0.43:0.26:0.26:0.30:0.27:0.52:0.12:0.19:0.21:0.12:0.13:0.15:0.45:0.75:0.19:0.10:0.15:0.14:0.10:0.16:0.16:0.16:0.15	11196.969	2481.02	5581.8496	3932.26	1.00:0.22:0.50:0.35	35701	BTB/POZ domain-containing protein KCTD12 OS=Homo sapiens OX=9606 GN=KCTD12 PE=1 SV=1
1194	FALSE	Q68DU8|KCD16_HUMAN	5.07	1.64	1	1		2526.9329	137.791	2125.0884	208.8513	80.5522	422.0498	1256.3314	310.61902	506.7591	3227.286	119.62776	2265.0723	991.121	1230.462	3786.1106	595.25653	23.936466	43.039898	850.9478	443.99893	842.2435	459.0241	2800.6768	1989.875	1040.4111	433.4619	515.638	14.6791525	388.16113	826.7531	386.14615	446.35867	0.0	1.00:0.05:0.84:0.08:0.03:0.17:0.50:0.12:0.20:1.28:0.05:0.90:0.39:0.49:1.50:0.24:0.02:0.02:0.34:0.18:0.33:0.18:1.11:0.79:0.41:0.17:0.20:0.02:0.15:0.33:0.15:0.18:0.00	1249.6659	515.2623	1936.6133	711.8005	1.00:0.41:1.55:0.57	49138	BTB/POZ domain-containing protein KCTD16 OS=Homo sapiens OX=9606 GN=KCTD16 PE=1 SV=1
3239	TRUE	A0A075B6H7|KV37_HUMAN	37.19	15.52	2	1		2404.3418	106.0761	342.07355	1541.5873	65.26248	167.35739	50.130672	59.44502	81.27887	398.78238	141.51472	127.292885	192.25919	145.12628	0.0	12.239165	118.42373	31.273811	128.6709	77.73189	26.93487	176.74275	112.42968	77.763275	114.73111	38.359303	69.073395	35.530666	62.684654	0.0	85.57397	70.52833	205.95282	1.00:0.04:0.14:0.64:0.03:0.07:0.02:0.02:0.03:0.17:0.06:0.05:0.08:0.06:0.00:0.02:0.05:0.02:0.05:0.03:0.02:0.07:0.05:0.03:0.05:0.02:0.03:0.02:0.03:0.00:0.04:0.03:0.09	1098.5197	84.694885	200.99509	84.97908	1.00:0.08:0.18:0.08	12783	Probable non-functional immunoglobulin kappa variable 3-7 OS=Homo sapiens OX=9606 GN=IGKV3-7 PE=1 SV=1
5150	TRUE	P06858|LIPL_HUMAN	37.16	3.58	1	1		127.44993	6.669146	113.8836	76.64137	20.316288	0.0	0.0	0.0	0.0	0.0	0.0	29.940147	57.107452	48.650482	20.8629	0.0	0.0	0.0	0.0	12.068304	0.0	0.0	0.0	0.0	0.0	32.348022	0.0	14.405145	16.257872	46.80426	15.692872	14.193786	27.695452	1.00:0.05:0.89:0.60:0.16:0.00:0.00:0.00:0.00:0.00:0.00:0.23:0.45:0.38:0.16:0.00:0.00:0.00:0.00:0.09:0.00:0.00:0.00:0.00:0.00:0.25:0.00:0.11:0.13:0.37:0.12:0.11:0.22	81.16101	20.316288	39.140244	22.433214	1.00:0.25:0.48:0.28	53162	Lipoprotein lipase OS=Homo sapiens OX=9606 GN=LPL PE=1 SV=1
4963	TRUE	P80108|PHLD_HUMAN	37.11	1.79	1	1		221.08678	28.372498	136.79654	614.71783	19.447746	53.46162	35.959805	22.856325	35.140682	68.456085	30.609905	37.665844	49.20242	44.61052	51.15738	16.471302	25.529945	0.0	46.63339	14.444818	0.0	28.261679	41.68341	0.0	21.68294	0.0	36.70089	44.777527	22.848524	14.189673	25.596125	0.0	28.196264	1.00:0.13:0.62:2.78:0.09:0.24:0.16:0.10:0.16:0.31:0.14:0.17:0.22:0.20:0.23:0.07:0.12:0.00:0.21:0.07:0.00:0.13:0.19:0.00:0.10:0.00:0.17:0.20:0.10:0.06:0.12:0.00:0.13	250.24341	33.373238	46.95036	28.232037	1.00:0.13:0.19:0.11	92336	Phosphatidylinositol-glycan-specific phospholipase D OS=Homo sapiens OX=9606 GN=GPLD1 PE=1 SV=3
2354	TRUE	Q9NVZ3|NECP2_HUMAN	37.11	14.83	4	4		2002.2732	2240.1948	2314.392	1885.46	1468.1741	1232.1859	747.66833	528.34186	853.2596	1266.2178	1079.7837	1796.4172	1458.4148	1604.1178	1783.3534	528.22723	1472.7649	1187.6443	906.66077	836.7124	961.42346	1113.4204	1618.3591	582.3055	1180.8885	352.9281	848.68835	786.58545	587.9565	1045.4874	794.98096	1042.041	1174.6832	1.00:1.12:1.16:0.94:0.73:0.62:0.37:0.26:0.43:0.63:0.54:0.90:0.73:0.80:0.89:0.26:0.74:0.59:0.45:0.42:0.48:0.56:0.81:0.29:0.59:0.18:0.42:0.39:0.29:0.52:0.40:0.52:0.59	2174.9084	965.9259	1498.0508	945.6532	1.00:0.44:0.69:0.43	28339	Adaptin ear-binding coat-associated protein 2 OS=Homo sapiens OX=9606 GN=NECAP2 PE=1 SV=1
4173	TRUE	Q9Y4A5|TRRAP_HUMAN	37.11	0.78	2	2	Carbamidomethylation	140.5783	0.0	802.17	3260.3599	171.04881	401.6186	27.732588	0.0	23.268322	48.84232	0.0	150.51732	35.17938	350.09863	165.71648	0.0	26.632294	15.551824	44.366344	30.05909	17.560358	33.91117	0.0	34.886726	37.62291	65.35011	48.179516	48.685764	81.92177	68.91271	0.0	23.657764	44.857327	1.00:0.00:5.71:23.19:1.22:2.86:0.20:0.00:0.17:0.35:0.00:1.07:0.25:2.49:1.18:0.00:0.19:0.11:0.32:0.21:0.12:0.24:0.00:0.25:0.27:0.46:0.34:0.35:0.58:0.49:0.00:0.17:0.32	1401.036	155.91708	150.07083	41.477047	1.00:0.11:0.11:0.03	437600	Transformation/transcription domain-associated protein OS=Homo sapiens OX=9606 GN=TRRAP PE=1 SV=3
3504	TRUE	Q13976|KGP1_HUMAN	37.01	5.96	3	3		1898.8235	785.1615	1604.6458	1176.7659	555.01526	305.42996	551.91943	196.79103	178.70197	1121.8021	787.12146	693.9959	374.47043	567.8177	728.14325	205.21246	564.2174	210.27583	834.42175	254.52634	758.54315	492.79517	977.8487	682.82635	509.14514	320.56097	311.82004	330.61743	293.22638	329.92206	582.1184	405.52176	319.2144	1.00:0.41:0.85:0.62:0.29:0.16:0.29:0.10:0.09:0.59:0.41:0.37:0.20:0.30:0.38:0.11:0.30:0.11:0.44:0.13:0.40:0.26:0.51:0.36:0.27:0.17:0.16:0.17:0.15:0.17:0.31:0.21:0.17	1366.3491	362.84857	712.2251	465.71185	1.00:0.27:0.52:0.34	76364	cGMP-dependent protein kinase 1 OS=Homo sapiens OX=9606 GN=PRKG1 PE=1 SV=3
3674	TRUE	O60508|PRP17_HUMAN	37.01	4.32	2	2		96.61931	225.16403	186.44167	88.913185	310.54724	247.27556	291.54636	205.52902	181.72552	168.23643	207.27971	150.46323	198.41699	147.22379	123.56003	190.53603	359.57928	202.3435	288.9677	238.86758	221.0478	206.68416	231.91454	369.05432	235.99847	200.8725	230.27002	203.7142	237.72826	319.63565	237.95409	276.69214	238.93637	1.00:2.33:1.93:0.92:3.21:2.56:3.02:2.13:1.88:1.74:2.15:1.56:2.05:1.52:1.28:1.97:3.72:2.09:2.99:2.47:2.29:2.14:2.40:3.82:2.44:2.08:2.38:2.11:2.46:3.31:2.46:2.86:2.47	166.87712	257.2492	186.38649	254.40082	1.00:1.54:1.12:1.52	65521	Pre-mRNA-processing factor 17 OS=Homo sapiens OX=9606 GN=CDC40 PE=1 SV=1
2588	TRUE	O75191|XYLB_HUMAN	36.95	10.45	3	3	Oxidation (M)	0.0	96.69826	0.0	0.0	22.678242	33.462627	27.103664	93.9197	86.97576	33.8175	115.73602	39.894665	64.30533	43.419937	138.69902	112.98703	88.27833	73.57295	60.724426	35.43359	0.0	0.0	0.0	64.769516	0.0	28.024082	0.0	49.471363	19.49365	47.769672	116.9442	31.252192	79.86064	-:64.00:-:-:64.00:64.00:64.00:64.00:64.00:64.00:64.00:64.00:64.00:64.00:64.00:64.00:64.00:64.00:64.00:64.00:-:-:-:64.00:-:64.00:-:64.00:64.00:64.00:64.00:64.00:64.00	96.69826	66.33945	81.99855	67.89993	1.00:0.69:0.85:0.70	58382	Xylulose kinase OS=Homo sapiens OX=9606 GN=XYLB PE=1 SV=3
1683	TRUE	P04233|HG2A_HUMAN	36.93	17.91	4	4	Oxidation (M)	1977.1162	2561.9639	2533.972	1070.4889	751.2764	683.2616	701.6241	549.68835	918.2633	1239.8516	903.06946	1146.8286	617.36584	862.3442	966.1433	529.59	490.09998	2376.6162	510.45953	499.79623	406.55884	581.29175	1149.4259	573.48376	903.9943	497.54272	643.57697	573.66016	479.40588	661.4346	810.9081	1115.1526	650.3739	1.00:1.30:1.28:0.54:0.38:0.35:0.35:0.28:0.46:0.63:0.46:0.58:0.31:0.44:0.49:0.27:0.25:1.20:0.26:0.25:0.21:0.29:0.58:0.29:0.46:0.25:0.33:0.29:0.24:0.33:0.41:0.56:0.33	2035.8851	720.82275	955.9338	747.40955	1.00:0.35:0.47:0.37	33516	HLA class II histocompatibility antigen gamma chain OS=Homo sapiens OX=9606 GN=CD74 PE=1 SV=3
5236	TRUE	O15117|FYB1_HUMAN	36.90	1.79	1	1		50.686157	43.757137	50.799675	0.0	0.0	0.0	0.0	10.768222	26.489166	0.0	0.0	0.0	18.353615	0.0	0.0	0.0	0.0	0.0	16.075	0.0	0.0	0.0	7.1442485	0.0	0.0	12.905697	16.460567	11.2926855	0.0	0.0	0.0	26.324549	0.0	1.00:0.86:1.00:0.00:0.00:0.00:0.00:0.21:0.52:0.00:0.00:0.00:0.36:0.00:0.00:0.00:0.00:0.00:0.32:0.00:0.00:0.00:0.14:0.00:0.00:0.25:0.32:0.22:0.00:0.00:0.00:0.52:0.00	48.41432	18.628695	18.353615	15.033792	1.00:0.38:0.38:0.31	85387	FYN-binding protein 1 OS=Homo sapiens OX=9606 GN=FYB1 PE=1 SV=2
52	TRUE	P02647|APOA1_HUMAN	36.87	76.03	59	59	Oxidation (M)	199582.31	13367.671	55723.367	176208.95	22967.451	43188.21	25674.281	16846.61	14614.478	44190.344	18190.059	36967.074	24190.44	31122.816	93769.7	10662.4375	18818.457	8671.081	24712.125	8872.775	13613.689	22603.93	29458.037	13919.876	22215.137	12786.465	19086.457	16620.14	18793.188	19587.29	19753.207	7687.254	11129.482	1.00:0.07:0.28:0.88:0.12:0.22:0.13:0.08:0.07:0.22:0.09:0.19:0.12:0.16:0.47:0.05:0.09:0.04:0.12:0.04:0.07:0.11:0.15:0.07:0.11:0.06:0.10:0.08:0.09:0.10:0.10:0.04:0.06	111220.58	24658.207	41405.07	16610.613	1.00:0.22:0.37:0.15	30778	Apolipoprotein A-I OS=Homo sapiens OX=9606 GN=APOA1 PE=1 SV=1
885	TRUE	Q9UBG0|MRC2_HUMAN	36.74	13.66	12	12		4425.002	1120.7987	1548.8741	2112.2441	896.5563	741.7191	1021.65857	483.2636	358.4211	1643.9266	1395.1858	2163.9236	1065.146	1426.5242	1969.9498	735.6654	913.03174	808.75665	2268.9077	1026.3802	901.2662	1300.9194	1505.6648	483.8823	1114.1055	708.0955	863.7742	1070.5298	543.04675	1109.1519	690.5733	757.40356	765.2792	1.00:0.25:0.35:0.48:0.20:0.17:0.23:0.11:0.08:0.37:0.32:0.49:0.24:0.32:0.45:0.17:0.21:0.18:0.51:0.23:0.20:0.29:0.34:0.11:0.25:0.16:0.20:0.24:0.12:0.25:0.16:0.17:0.17	2301.7297	700.3237	1610.7761	975.91296	1.00:0.30:0.70:0.42	166674	C-type mannose receptor 2 OS=Homo sapiens OX=9606 GN=MRC2 PE=1 SV=2
930	TRUE	P10643|CO7_HUMAN	36.73	16.49	10	10	Oxidation (M)	47028.46	869.776	7484.008	26006.027	3559.238	5605.513	859.1985	468.52084	479.3249	3653.2463	1390.1774	2564.2964	3032.9426	3622.4568	12163.09	197.6491	1276.286	600.12976	1975.6716	772.9171	515.03394	1124.2258	3120.0452	588.237	1652.6138	593.97217	781.4557	1026.8092	1070.4094	1817.453	806.2283	807.84973	397.56418	1.00:0.02:0.16:0.55:0.08:0.12:0.02:0.02:0.02:0.08:0.03:0.05:0.06:0.08:0.26:0.02:0.03:0.02:0.04:0.02:0.02:0.02:0.07:0.02:0.04:0.02:0.02:0.02:0.02:0.04:0.02:0.02:0.02	20347.066	2194.3591	4451.7207	1073.4608	1.00:0.11:0.22:0.05	93518	Complement component C7 OS=Homo sapiens OX=9606 GN=C7 PE=1 SV=2
2604	TRUE	Q8N7H5|PAF1_HUMAN	36.72	7.16	3	3		64.31232	227.91245	95.96741	152.38689	323.23337	444.47934	290.14313	284.80743	266.53577	362.32785	202.69925	274.21814	224.09793	243.15802	321.46896	339.05905	339.44388	168.9496	205.9814	247.54118	498.39127	278.96014	260.92914	849.24396	567.4686	458.4949	446.70532	288.42917	462.79926	278.10538	286.92526	341.12396	332.09512	1.00:3.54:1.49:2.37:5.03:6.91:4.51:4.43:4.14:5.63:3.15:4.26:3.48:3.78:5.00:5.27:5.28:2.63:3.20:3.85:7.75:4.34:4.06:13.20:8.82:7.13:6.95:4.48:7.20:4.32:4.46:5.30:5.16	212.45946	321.83978	282.51	369.48038	1.00:1.51:1.33:1.74	59976	RNA polymerase II-associated factor 1 homolog OS=Homo sapiens OX=9606 GN=PAF1 PE=1 SV=2
329	TRUE	P04259|K2C6B_HUMAN	36.70	3.01	16	1		0.0	20.445553	0.0	0.0	72.36569	64.197754	27.156857	627.53064	0.0	540.01227	0.0	35.646526	29.229568	38.846703	0.0	17.853441	0.0	5.7704973	19.171118	58.706566	27.95801	48.315407	222.46509	45.32302	62.97101	0.0	33.9238	44.96329	46.707634	103.652695	0.0	100.8969	19.147598	-:64.00:-:-:64.00:64.00:64.00:64.00:-:64.00:-:64.00:64.00:64.00:-:64.00:-:64.00:64.00:64.00:64.00:64.00:64.00:64.00:64.00:-:64.00:64.00:64.00:64.00:-:64.00:64.00	20.445553	197.81273	160.93376	57.188404	1.00:9.68:7.87:2.80	60067	Keratin, type II cytoskeletal 6B OS=Homo sapiens OX=9606 GN=KRT6B PE=1 SV=5
3477	TRUE	Q14692|BMS1_HUMAN	36.69	4.13	3	3		48.572838	85.78721	31.96431	42.793404	171.88144	142.12907	133.83464	160.06895	144.80583	63.984417	55.45128	99.19378	208.70056	105.04508	71.54258	96.61007	146.45227	190.47629	93.62376	238.84584	115.208374	144.28548	85.27848	119.77303	80.41684	197.69066	127.21295	171.17693	62.4542	193.32869	106.21447	146.83519	100.50084	1.00:1.77:0.66:0.88:3.54:2.93:2.76:3.30:2.98:1.32:1.14:2.04:4.30:2.16:1.47:1.99:3.02:3.92:1.93:4.92:2.37:2.97:1.76:2.47:1.66:4.07:2.62:3.52:1.29:3.98:2.19:3.02:2.07	89.02852	150.54399	132.58536	149.12346	1.00:1.69:1.49:1.68	145807	Ribosome biogenesis protein BMS1 homolog OS=Homo sapiens OX=9606 GN=BMS1 PE=1 SV=1
5555	TRUE	A6NCS6|CB072_HUMAN	36.67	4.07	1	1		0.0	121.15289	0.0	0.0	0.0	29.900703	181.28246	193.50063	82.49984	257.66632	215.42963	73.63731	0.0	58.312363	0.0	456.37903	20.93789	60.8776	67.446815	0.0	64.84177	35.609425	57.992752	120.88588	67.27367	93.38138	74.749535	40.766636	100.854836	29.364096	184.64844	17.348026	85.3192	-:64.00:-:-:-:64.00:64.00:64.00:64.00:64.00:64.00:64.00:-:64.00:-:64.00:64.00:64.00:64.00:-:64.00:64.00:64.00:64.00:64.00:64.00:64.00:64.00:64.00:64.00:64.00:64.00:64.00	121.15289	121.795906	151.2614	92.86335	1.00:1.01:1.25:0.77	30481	Uncharacterized protein C2orf72 OS=Homo sapiens OX=9606 GN=C2orf72 PE=1 SV=2
2679	TRUE	Q15036|SNX17_HUMAN	36.59	11.70	4	4		632.91797	446.5937	476.9806	627.50305	339.04468	238.71796	376.3555	275.16385	144.92047	386.11618	285.8887	337.15906	460.688	579.54785	664.9707	364.75806	206.17645	335.48218	347.30164	212.68704	214.04532	345.81293	491.52228	194.83234	230.47643	228.90627	254.08116	291.615	199.97417	384.72577	279.34213	316.49713	226.5762	1.00:0.71:0.75:0.99:0.54:0.38:0.59:0.43:0.23:0.61:0.45:0.53:0.73:0.92:1.05:0.58:0.33:0.53:0.55:0.34:0.34:0.55:0.78:0.31:0.36:0.36:0.40:0.46:0.32:0.61:0.44:0.50:0.36	545.9988	274.84048	452.39508	284.7118	1.00:0.50:0.83:0.52	52901	Sorting nexin-17 OS=Homo sapiens OX=9606 GN=SNX17 PE=1 SV=1
1268	TRUE	P02656|APOC3_HUMAN	36.56	44.44	5	5	Oxidation (M)	16949.623	3905.795	5488.1807	20450.326	1124.7697	2987.7957	5167.137	2086.2974	2554.0918	6863.124	3753.5566	2534.9336	4126.8726	2103.158	8420.019	4679.53	1736.2444	1934.96	2134.5881	379.33228	1862.7474	2197.7356	5303.3516	1885.549	2812.4678	1036.0771	1452.3702	433.93274	1432.0718	1621.6213	2637.283	1005.29193	1045.0376	1.00:0.23:0.32:1.21:0.07:0.18:0.30:0.12:0.15:0.40:0.22:0.15:0.24:0.12:0.50:0.28:0.10:0.11:0.13:0.02:0.11:0.13:0.31:0.11:0.17:0.06:0.09:0.03:0.08:0.10:0.16:0.06:0.06	11698.48	2784.0183	4633.611	1977.2329	1.00:0.24:0.40:0.17	10852	Apolipoprotein C-III OS=Homo sapiens OX=9606 GN=APOC3 PE=1 SV=1
2638	TRUE	Q8IWX8|CHERP_HUMAN	36.56	5.57	3	3		36.26643	387.14432	128.45457	237.40036	332.36816	337.4737	334.28418	319.58307	406.1377	282.32446	294.7885	332.36475	236.26193	294.42963	154.56242	344.37607	583.5215	350.5275	397.9713	347.50772	779.04486	640.9098	289.7356	916.25476	645.7709	372.0403	498.5879	447.706	423.3096	428.7451	294.76373	463.76468	435.3261	1.00:10.68:3.54:6.55:9.16:9.31:9.22:8.81:11.20:7.78:8.13:9.16:6.51:8.12:4.26:9.50:16.09:9.67:10.97:9.58:21.48:17.67:7.99:25.26:17.81:10.26:13.75:12.34:11.67:11.82:8.13:12.79:12.00	257.55548	355.08746	302.3917	494.7691	1.00:1.38:1.17:1.92	103702	Calcium homeostasis endoplasmic reticulum protein OS=Homo sapiens OX=9606 GN=CHERP PE=1 SV=3
4567	TRUE	Q6IQ22|RAB12_HUMAN	36.56	4.51	1	1		251.44574	193.1751	210.03526	182.4463	99.77529	71.848724	125.05402	69.28195	73.46121	141.13606	190.02805	133.2275	146.09956	106.74731	189.22736	126.02899	107.38271	131.31567	143.54208	77.580925	61.793846	89.0054	192.18727	50.189095	56.122776	39.10589	44.442154	110.85297	69.81235	75.77903	123.14585	88.6861	95.62253	1.00:0.77:0.84:0.73:0.40:0.29:0.50:0.28:0.29:0.56:0.76:0.53:0.58:0.42:0.75:0.50:0.43:0.52:0.57:0.31:0.25:0.35:0.76:0.20:0.22:0.16:0.18:0.44:0.28:0.30:0.49:0.35:0.38	209.2756	87.88424	151.07764	93.47754	1.00:0.42:0.72:0.45	27248	Ras-related protein Rab-12 OS=Homo sapiens OX=9606 GN=RAB12 PE=1 SV=3
3123	TRUE	P78536|ADA17_HUMAN	36.56	5.70	3	3		564.17194	178.9964	420.3972	546.9988	235.08081	245.56984	167.36858	105.304115	89.01437	168.93613	112.76819	247.11133	326.0592	275.39612	344.3473	65.576225	137.8816	128.96793	237.00641	219.80363	89.792915	194.86734	132.52443	67.050125	139.60129	140.92287	152.1624	143.63922	156.09602	153.4899	124.48632	127.16769	146.48604	1.00:0.32:0.75:0.97:0.42:0.44:0.30:0.19:0.16:0.30:0.20:0.44:0.58:0.49:0.61:0.12:0.24:0.23:0.42:0.39:0.16:0.35:0.23:0.12:0.25:0.25:0.27:0.25:0.28:0.27:0.22:0.23:0.26	427.64108	168.46754	282.84283	145.22272	1.00:0.39:0.66:0.34	93021	Disintegrin and metalloproteinase domain-containing protein 17 OS=Homo sapiens OX=9606 GN=ADAM17 PE=1 SV=1
3305	TRUE	Q32P44|EMAL3_HUMAN	36.52	5.02	3	3		358.57108	484.34866	407.22067	348.75876	239.41475	196.18974	278.7027	281.9004	243.94785	296.18765	330.38123	382.55878	250.26448	313.34247	336.98654	327.96466	224.52061	225.84354	231.32161	207.10118	316.45752	338.30545	332.46597	193.71483	216.56158	252.31332	266.84482	217.62354	220.11447	202.35352	338.65756	274.44043	256.12128	1.00:1.35:1.14:0.97:0.67:0.55:0.78:0.79:0.68:0.83:0.92:1.07:0.70:0.87:0.94:0.91:0.63:0.63:0.65:0.58:0.88:0.94:0.93:0.54:0.60:0.70:0.74:0.61:0.61:0.56:0.94:0.77:0.71	452.4002	267.12506	338.92487	262.31836	1.00:0.59:0.75:0.58	95197	Echinoderm microtubule-associated protein-like 3 OS=Homo sapiens OX=9606 GN=EML3 PE=1 SV=1
4927	TRUE	O60496|DOK2_HUMAN	36.52	4.13	1	1		83.912865	105.47537	106.88883	48.851784	23.350206	16.072617	33.206905	26.622847	40.600094	76.87153	57.7407	47.577785	40.992775	48.986366	41.22223	28.11507	24.960402	50.75392	25.784588	14.168857	13.203257	25.816347	52.899197	16.524431	52.788765	19.176365	35.808586	28.804758	28.741343	28.06455	46.149017	51.754177	52.24854	1.00:1.26:1.27:0.58:0.28:0.19:0.40:0.32:0.48:0.92:0.69:0.57:0.49:0.58:0.49:0.34:0.30:0.60:0.31:0.17:0.16:0.31:0.63:0.20:0.63:0.23:0.43:0.34:0.34:0.33:0.55:0.62:0.62	86.28221	27.970533	52.231895	33.097897	1.00:0.32:0.61:0.38	45379	Docking protein 2 OS=Homo sapiens OX=9606 GN=DOK2 PE=1 SV=2
4939	TRUE	P03950|ANGI_HUMAN	36.51	10.88	1	1		496.5148	83.921234	183.38142	405.0068	87.2998	103.69348	107.901695	50.02774	75.27094	270.02756	173.45128	291.82782	129.43593	149.46237	72.525085	57.30214	187.59012	48.7362	96.3177	73.08133	66.40595	67.40655	91.147804	98.65907	104.74538	84.14285	69.213264	129.62148	68.10073	102.004196	94.73848	54.66259	49.797188	1.00:0.17:0.37:0.82:0.18:0.21:0.22:0.10:0.15:0.54:0.35:0.59:0.26:0.30:0.15:0.12:0.38:0.10:0.19:0.15:0.13:0.14:0.18:0.20:0.21:0.17:0.14:0.26:0.14:0.21:0.19:0.11:0.10	292.20605	84.83873	181.12167	85.75961	1.00:0.29:0.62:0.29	16550	Angiogenin OS=Homo sapiens OX=9606 GN=ANG PE=1 SV=1
1626	TRUE	Q92608|DOCK2_HUMAN	36.51	6.28	8	8		740.4315	869.5798	1061.8337	464.4178	331.79016	368.68906	281.37845	89.23021	129.10649	692.4861	61.07	481.10852	256.0094	412.97415	223.96933	92.95393	172.80309	239.23099	182.82454	183.50468	109.38823	364.407	197.16684	90.0798	80.87408	84.539375	140.61841	138.84895	87.792175	319.66156	98.09596	288.32172	171.11896	1.00:1.17:1.43:0.63:0.45:0.50:0.38:0.12:0.17:0.94:0.08:0.65:0.35:0.56:0.30:0.13:0.23:0.32:0.25:0.25:0.15:0.49:0.27:0.12:0.11:0.11:0.19:0.19:0.12:0.43:0.13:0.39:0.23	784.0657	240.03886	366.37195	169.01279	1.00:0.31:0.47:0.22	211948	Dedicator of cytokinesis protein 2 OS=Homo sapiens OX=9606 GN=DOCK2 PE=1 SV=2
2264	TRUE	P18887|XRCC1_HUMAN	36.48	9.79	5	5		175.09024	255.52885	233.86383	391.3419	590.8806	604.4802	333.25024	439.14636	272.64288	194.24702	309.17218	252.1527	277.31665	310.46045	279.81027	352.06076	705.84045	341.1851	521.3512	328.5959	463.56927	501.2479	350.94443	600.26965	487.0059	459.8852	339.84912	418.50262	530.81525	559.0805	355.56943	302.33453	516.98975	1.00:1.46:1.34:2.24:3.37:3.45:1.90:2.51:1.56:1.11:1.77:1.44:1.58:1.77:1.60:2.01:4.03:1.95:2.98:1.88:2.65:2.86:2.00:3.43:2.78:2.63:1.94:2.39:3.03:3.19:2.03:1.73:2.95	303.5944	456.9986	281.3482	454.2681	1.00:1.51:0.93:1.50	69498	DNA repair protein XRCC1 OS=Homo sapiens OX=9606 GN=XRCC1 PE=1 SV=3
1246	TRUE	Q15113|PCOC1_HUMAN	36.47	28.51	9	9		13468.983	888.2972	6304.4277	12527.293	1258.5239	2658.3647	773.5496	406.02762	758.1701	4950.5107	1320.7019	4454.35	1748.3002	3866.533	4413.5063	221.45998	2740.999	610.41547	6316.3975	1011.3741	771.2377	1103.5782	1415.0016	656.1704	1170.0449	494.025	681.01373	1089.8341	467.2182	1002.47217	491.35464	611.6106	498.5453	1.00:0.07:0.47:0.93:0.09:0.20:0.06:0.03:0.06:0.37:0.10:0.33:0.13:0.29:0.33:0.02:0.20:0.05:0.47:0.08:0.06:0.08:0.11:0.05:0.09:0.04:0.05:0.08:0.03:0.07:0.04:0.05:0.04	8297.251	1170.9272	3458.9836	1194.6592	1.00:0.14:0.42:0.14	47972	Procollagen C-endopeptidase enhancer 1 OS=Homo sapiens OX=9606 GN=PCOLCE PE=1 SV=2
2117	TRUE	P05107|ITB2_HUMAN	36.44	10.53	6	6		8869.837	3387.367	7904.0703	4742.4453	4033.8062	4006.707	1684.7361	1426.9613	1736.293	4070.077	1023.08044	4178.3086	2401.4985	4415.5845	5413.9087	640.4573	635.5764	1407.053	1445.9589	1488.5225	974.5762	3149.4756	2060.297	766.5954	1426.9901	1949.4684	2361.2134	1502.6716	1213.8601	3827.3098	1090.1777	1888.469	2304.2292	1.00:0.38:0.89:0.53:0.45:0.45:0.19:0.16:0.20:0.46:0.12:0.47:0.27:0.50:0.61:0.07:0.07:0.16:0.16:0.17:0.11:0.36:0.23:0.09:0.16:0.22:0.27:0.17:0.14:0.43:0.12:0.21:0.26	6225.9297	2577.7007	3615.0784	1684.644	1.00:0.41:0.58:0.27	84782	Integrin beta-2 OS=Homo sapiens OX=9606 GN=ITGB2 PE=1 SV=2
390	TRUE	O94973|AP2A2_HUMAN	36.40	23.64	17	13	Oxidation (M)	1382.9451	577.33185	1036.3674	871.0481	607.0597	676.7368	609.4734	466.1941	304.23343	723.2707	385.56625	645.5138	969.6431	682.40894	1776.3591	675.8719	292.50055	463.66864	485.3111	488.18433	407.75723	450.6259	617.06885	420.23157	369.07034	385.9666	470.25934	238.29558	412.621	518.6517	420.9988	457.0636	357.7925	1.00:0.42:0.75:0.63:0.44:0.49:0.44:0.34:0.22:0.52:0.28:0.47:0.70:0.49:1.28:0.49:0.21:0.34:0.35:0.35:0.29:0.33:0.45:0.30:0.27:0.28:0.34:0.17:0.30:0.38:0.30:0.33:0.26	966.9231	532.7395	863.79364	440.6633	1.00:0.55:0.89:0.46	103960	AP-2 complex subunit alpha-2 OS=Homo sapiens OX=9606 GN=AP2A2 PE=1 SV=2
5163	TRUE	Q08830|FGL1_HUMAN	36.36	4.49	1	1		0.0	18.27739	0.0	0.0	0.0	0.0	19.567453	41.098015	27.103827	0.0	38.778053	0.0	0.0	0.0	0.0	28.656137	0.0	50.48012	0.0	16.375736	0.0	17.914207	0.0	0.0	0.0	18.755733	27.33294	17.463028	0.0	0.0	9.22631	12.981376	29.815447	-:64.00:-:-:-:-:64.00:64.00:64.00:-:64.00:-:-:-:-:64.00:-:64.00:-:64.00:-:64.00:-:-:-:64.00:64.00:64.00:-:-:64.00:64.00:64.00	18.27739	29.256432	38.778053	22.900105	1.00:1.60:2.12:1.25	36379	Fibrinogen-like protein 1 OS=Homo sapiens OX=9606 GN=FGL1 PE=1 SV=3
2024	TRUE	P08754|GNAI3_HUMAN	36.35	16.10	6	3		1365.523	904.1802	1024.6742	916.16833	919.9781	950.76605	694.83307	510.06766	602.1367	416.6158	560.7867	532.4547	947.01306	689.0561	880.322	619.78436	485.22733	608.8353	599.2894	554.42096	369.74197	652.34015	675.63617	667.7349	524.1955	579.5659	401.17087	707.0364	484.68726	523.1415	473.52686	666.7578	568.20776	1.00:0.66:0.75:0.67:0.67:0.70:0.51:0.37:0.44:0.31:0.41:0.39:0.69:0.50:0.64:0.45:0.36:0.45:0.44:0.41:0.27:0.48:0.49:0.49:0.38:0.42:0.29:0.52:0.35:0.38:0.35:0.49:0.42	1068.6696	757.96857	696.0144	583.12915	1.00:0.71:0.65:0.55	40532	Guanine nucleotide-binding protein G(i) subunit alpha-3 OS=Homo sapiens OX=9606 GN=GNAI3 PE=1 SV=3
85	TRUE	P26038|MOES_HUMAN	36.25	34.14	34	21	Oxidation (M)	22130.879	8893.173	11967.082	8069.8184	5333.974	5662.379	6720.709	4045.3413	4426.2627	14893.399	8279.111	8101.625	5270.7974	7609.8613	11639.387	5292.239	5261.1807	5086.3594	6363.5664	4485.2095	6002.267	7263.06	12437.644	4573.8403	8383.7295	5048.243	7202.25	5669.5483	4470.5366	6261.4805	5437.455	5531.8604	4676.716	1.00:0.40:0.54:0.36:0.24:0.26:0.30:0.18:0.20:0.67:0.37:0.37:0.24:0.34:0.53:0.24:0.24:0.23:0.29:0.20:0.27:0.33:0.56:0.21:0.38:0.23:0.33:0.26:0.20:0.28:0.25:0.25:0.21	12765.238	5237.7334	9299.03	6080.3994	1.00:0.41:0.73:0.48	67820	Moesin OS=Homo sapiens OX=9606 GN=MSN PE=1 SV=3
2830	TRUE	P27986|P85A_HUMAN	36.23	8.98	4	4		640.4018	565.7463	553.4279	559.47736	294.3397	278.21094	359.17316	145.58516	576.134	552.55396	395.0187	342.2723	232.29495	395.50275	485.06894	226.68198	290.6908	309.06573	104.22411	313.72702	229.77768	248.93648	402.46268	204.3951	295.19183	270.61072	198.66165	219.87158	222.61166	288.2888	305.07553	303.782	259.71692	1.00:0.88:0.86:0.87:0.46:0.43:0.56:0.23:0.90:0.86:0.62:0.53:0.36:0.62:0.76:0.35:0.45:0.48:0.16:0.49:0.36:0.39:0.63:0.32:0.46:0.42:0.31:0.34:0.35:0.45:0.48:0.47:0.41	618.05255	336.04608	415.1762	270.67825	1.00:0.54:0.67:0.44	83598	Phosphatidylinositol 3-kinase regulatory subunit alpha OS=Homo sapiens OX=9606 GN=PIK3R1 PE=1 SV=2
3749	TRUE	P49908|SEPP1_HUMAN	36.22	3.41	1	1		0.0	0.0	37.328793	256.77838	17.581358	0.0	0.0	0.0	0.0	0.0	0.0	30.322626	22.968493	18.139505	0.0	0.0	0.0	8.314025	37.872536	0.0	0.0	9.963136	18.92478	0.0	19.361732	0.0	0.0	0.0	15.073021	0.0	11.5232	0.0	11.577289	-:-:64.00:64.00:64.00:-:-:-:-:-:-:64.00:64.00:64.00:-:-:-:64.00:64.00:-:-:64.00:64.00:-:64.00:-:-:-:64.00:-:64.00:-:64.00	147.05359	17.581358	23.810207	16.576214	1.00:0.12:0.16:0.11	42862	Selenoprotein P OS=Homo sapiens OX=9606 GN=SELENOP PE=1 SV=3
3530	TRUE	Q7Z3J2|VP35L_HUMAN	36.20	3.01	2	2		186.12051	136.67361	281.50266	242.66553	161.66615	124.58838	110.832436	72.07569	77.756454	202.63585	52.17399	139.29814	124.33493	168.53165	97.59471	127.56418	45.08353	46.410103	83.4957	71.319695	63.66784	117.4135	87.6593	102.28233	73.09801	49.892754	73.46195	46.4462	34.698334	131.4531	48.119465	110.02755	52.92746	1.00:0.73:1.51:1.30:0.87:0.67:0.60:0.39:0.42:1.09:0.28:0.75:0.67:0.91:0.52:0.69:0.24:0.25:0.45:0.38:0.34:0.63:0.47:0.55:0.39:0.27:0.39:0.25:0.19:0.71:0.26:0.59:0.28	211.74057	109.38382	130.76155	79.46756	1.00:0.52:0.62:0.38	109563	VPS35 endosomal protein-sorting factor-like OS=Homo sapiens OX=9606 GN=VPS35L PE=1 SV=2
886	TRUE	P68400|CSK21_HUMAN	36.19	41.69	12	12	Oxidation (M)	1466.8293	884.47046	954.68445	885.43115	1169.1914	1724.0948	902.23804	1296.5894	1303.8541	706.4028	1579.1079	726.5503	753.13446	829.4506	581.9596	1370.3601	1209.3988	1103.823	1897.7634	1324.2574	1546.1091	982.3749	1465.082	1821.8778	1651.481	1273.5707	1168.3256	1506.0607	1644.9187	1242.951	1216.3319	1517.4841	1428.0944	1.00:0.60:0.65:0.60:0.80:1.18:0.62:0.88:0.89:0.48:1.08:0.50:0.51:0.57:0.40:0.93:0.82:0.75:1.29:0.90:1.05:0.67:1.00:1.24:1.13:0.87:0.80:1.03:1.12:0.85:0.83:1.03:0.97	1047.8539	1279.1936	877.5011	1409.4592	1.00:1.22:0.84:1.35	45144	Casein kinase II subunit alpha OS=Homo sapiens OX=9606 GN=CSNK2A1 PE=1 SV=1
886	FALSE	Q8NEV1|CSK23_HUMAN	29.35	32.48	9	9	Oxidation (M)	1424.2946	881.7231	869.019	667.71875	1211.4855	1942.0056	923.78705	1086.919	1223.6567	687.7545	1370.2385	737.8777	801.1053	794.76843	808.9603	1275.8418	1218.3463	1053.1425	1892.8555	1197.5662	1537.5544	900.9873	1488.5902	1808.7397	1613.2009	1155.832	1049.6863	1492.9401	1437.3704	1255.0271	1062.199	1381.0356	1332.5641	1.00:0.62:0.61:0.47:0.85:1.36:0.65:0.76:0.86:0.48:0.96:0.52:0.56:0.56:0.57:0.90:0.86:0.74:1.33:0.84:1.08:0.63:1.05:1.27:1.13:0.81:0.74:1.05:1.01:0.88:0.75:0.97:0.94	1004.9262	1277.5708	898.565	1341.86	1.00:1.27:0.89:1.34	45220	Casein kinase II subunit alpha 3 OS=Homo sapiens OX=9606 GN=CSNK2A3 PE=1 SV=2
4252	TRUE	O60486|PLXC1_HUMAN	36.17	2.17	2	2		236.82623	172.2379	367.54385	189.20296	79.843254	59.096733	90.998535	53.946983	51.235485	120.15543	31.60486	152.35304	111.20952	101.77878	114.026306	72.92187	43.51259	55.932114	103.16653	61.893265	82.56029	129.47427	145.4724	62.01975	47.107307	51.79959	80.95383	21.73587	42.378593	106.98441	24.588865	58.7923	65.28854	1.00:0.73:1.55:0.80:0.34:0.25:0.38:0.23:0.22:0.51:0.13:0.64:0.47:0.43:0.48:0.31:0.18:0.24:0.44:0.26:0.35:0.55:0.61:0.26:0.20:0.22:0.34:0.09:0.18:0.45:0.10:0.25:0.28	241.45273	67.0242	112.20871	71.50332	1.00:0.28:0.46:0.30	175742	Plexin-C1 OS=Homo sapiens OX=9606 GN=PLXNC1 PE=1 SV=1
4659	TRUE	Q8N1Q1|CAH13_HUMAN	36.15	6.49	1	1		0.0	14.211896	0.0	0.0	14.249247	0.0	9.764843	27.55259	20.159313	0.0	33.232098	0.0	55.64138	0.0	0.0	14.031505	12.279425	20.042759	0.0	26.96729	0.0	0.0	0.0	0.0	18.28738	0.0	18.528456	15.5434675	0.0	0.0	0.0	15.431091	56.601612	-:64.00:-:-:64.00:-:64.00:64.00:64.00:-:64.00:-:64.00:-:-:64.00:64.00:64.00:-:64.00:-:-:-:-:64.00:-:64.00:64.00:-:-:-:64.00:64.00	14.211896	17.931498	44.436737	21.96811	1.00:1.26:3.13:1.55	29443	Carbonic anhydrase 13 OS=Homo sapiens OX=9606 GN=CA13 PE=1 SV=1
3462	TRUE	O75935|DCTN3_HUMAN	36.14	15.05	3	3		1705.057	697.47705	1103.1302	1166.3506	760.57404	976.85443	730.88434	563.2037	394.58032	1027.4618	672.24646	875.029	809.2527	875.72034	999.6284	596.77295	478.12732	522.6716	765.79504	344.15765	592.70105	672.40295	904.8036	533.02704	731.91	555.0404	703.1241	556.3852	615.6379	695.06464	534.7988	580.4082	595.2306	1.00:0.41:0.65:0.68:0.45:0.57:0.43:0.33:0.23:0.60:0.39:0.51:0.47:0.51:0.59:0.35:0.28:0.31:0.45:0.20:0.35:0.39:0.53:0.31:0.43:0.33:0.41:0.33:0.36:0.41:0.31:0.34:0.35	1168.0038	719.67456	876.55646	609.89215	1.00:0.62:0.75:0.52	21119	Dynactin subunit 3 OS=Homo sapiens OX=9606 GN=DCTN3 PE=1 SV=1
798	TRUE	P21281|VATB2_HUMAN	36.13	35.42	12	12	Oxidation (M)	4857.2607	2140.0007	4472.4253	2245.047	1571.6505	1852.5552	1555.794	904.8324	680.5647	2743.3003	887.8183	2154.944	1601.4606	1975.9297	2613.5322	1694.7163	1219.9514	1202.7594	1562.5702	945.7607	1330.8325	2383.1392	1454.8687	1136.5988	1256.5115	1333.6139	1620.8105	1113.6954	1681.4456	1880.488	1340.1045	1265.5132	1432.9341	1.00:0.44:0.92:0.46:0.32:0.38:0.32:0.19:0.14:0.56:0.18:0.44:0.33:0.41:0.54:0.35:0.25:0.25:0.32:0.19:0.27:0.49:0.30:0.23:0.26:0.27:0.33:0.23:0.35:0.39:0.28:0.26:0.30	3428.6836	1313.0793	1996.1642	1436.4619	1.00:0.38:0.58:0.42	56501	V-type proton ATPase subunit B, brain isoform OS=Homo sapiens OX=9606 GN=ATP6V1B2 PE=1 SV=3
798	FALSE	P15313|VATB1_HUMAN	44.84	11.11	4	4	Oxidation (M)	1610.9177	1198.083	1967.4131	860.92896	583.0737	623.7669	661.7466	457.14862	344.89197	632.0785	470.59644	568.211	577.6745	845.9348	684.07214	731.3062	394.71954	576.45966	599.66504	317.1007	330.3822	889.44794	534.19104	383.6223	441.5581	471.3313	638.4471	496.05017	663.6315	788.6096	682.10693	538.43964	687.34143	1.00:0.74:1.22:0.53:0.36:0.39:0.41:0.28:0.21:0.39:0.29:0.35:0.36:0.53:0.42:0.45:0.25:0.36:0.37:0.20:0.21:0.55:0.33:0.24:0.27:0.29:0.40:0.31:0.41:0.49:0.42:0.33:0.43	1409.3357	534.12555	629.7612	564.68945	1.00:0.38:0.45:0.40	56833	V-type proton ATPase subunit B, kidney isoform OS=Homo sapiens OX=9606 GN=ATP6V1B1 PE=1 SV=3
3101	TRUE	P07306|ASGR1_HUMAN	36.11	15.46	3	3		0.0	491.0379	0.0	0.0	0.0	0.0	543.8289	1134.9966	567.4889	529.63074	1125.2537	164.60345	166.43828	51.15268	456.61362	1238.5754	9.004531	715.84454	0.0	217.02316	96.8103	78.8389	143.83017	329.39395	118.18508	196.06905	184.24103	119.247894	117.29274	96.37563	476.6358	133.1022	206.67606	-:64.00:-:-:-:-:64.00:64.00:64.00:64.00:64.00:64.00:64.00:64.00:64.00:64.00:64.00:64.00:-:64.00:64.00:64.00:64.00:64.00:64.00:64.00:64.00:64.00:64.00:64.00:64.00:64.00:64.00	491.0379	748.7715	452.91504	285.20453	1.00:1.52:0.92:0.58	33186	Asialoglycoprotein receptor 1 OS=Homo sapiens OX=9606 GN=ASGR1 PE=1 SV=2
5339	TRUE	Q8N490|PNKD_HUMAN	36.09	3.90	1	1		0.0	35.913044	0.0	0.0	25.681837	27.176085	0.0	10.586562	26.857294	0.0	62.39638	0.0	24.78537	20.331429	0.0	45.041492	30.74803	27.85562	51.549095	30.222462	13.593122	16.326256	0.0	0.0	0.0	18.626549	27.577118	15.308072	15.036618	22.091446	66.94666	27.31331	27.552176	-:64.00:-:-:64.00:64.00:-:64.00:64.00:-:64.00:-:64.00:64.00:-:64.00:64.00:64.00:64.00:64.00:64.00:64.00:-:-:-:64.00:64.00:64.00:64.00:64.00:64.00:64.00:64.00	35.913044	22.575445	35.837727	29.052536	1.00:0.63:1.00:0.81	42876	Probable hydrolase PNKD OS=Homo sapiens OX=9606 GN=PNKD PE=1 SV=2
4191	TRUE	Q53FZ2|ACSM3_HUMAN	36.09	3.41	2	2		0.0	144.35379	0.0	0.0	65.239914	0.0	204.84212	251.78835	209.50284	527.2721	232.52069	46.62248	20.370165	63.209484	37.229923	291.18628	22.753117	212.56198	19.512035	137.38354	133.71292	29.824072	61.586628	174.57904	37.80923	107.28604	86.5009	57.032063	128.78462	0.0	456.70923	121.922424	106.96662	-:64.00:-:-:64.00:-:64.00:64.00:64.00:64.00:64.00:64.00:64.00:64.00:64.00:64.00:64.00:64.00:64.00:64.00:64.00:64.00:64.00:64.00:64.00:64.00:64.00:64.00:64.00:-:64.00:64.00:64.00	144.35379	182.8433	209.51309	148.87283	1.00:1.27:1.45:1.03	66153	Acyl-coenzyme A synthetase ACSM3, mitochondrial OS=Homo sapiens OX=9606 GN=ACSM3 PE=1 SV=2
4198	TRUE	Q9H3P2|NELFA_HUMAN	36.02	4.73	2	2		0.0	39.17603	29.912014	0.0	70.70472	62.962215	101.688385	300.60464	111.33154	0.0	19.451986	23.297993	0.0	33.64846	0.0	111.37746	70.06963	93.33389	93.09105	96.60106	250.48665	90.57923	43.521843	342.43677	178.54913	278.17712	229.1923	55.61405	176.90956	98.8971	135.13876	188.99847	0.0	-:64.00:64.00:-:64.00:64.00:64.00:64.00:64.00:-:64.00:64.00:-:64.00:-:64.00:64.00:64.00:64.00:64.00:64.00:64.00:64.00:64.00:64.00:64.00:64.00:64.00:64.00:64.00:64.00:64.00:-	34.54402	129.4583	25.466146	148.99847	1.00:3.75:0.74:4.31	57277	Negative elongation factor A OS=Homo sapiens OX=9606 GN=NELFA PE=1 SV=3
5243	TRUE	P31994|FCG2B_HUMAN	35.99	9.03	1	1		655.74475	249.02621	375.15546	314.0444	119.51251	108.50391	63.479248	53.300503	111.52945	452.6809	80.82076	309.26135	107.7375	94.0898	488.2841	60.17527	9.162667	29.818682	20.070267	63.612568	84.432884	122.258354	140.84067	85.940445	157.71512	46.03872	123.8202	63.131577	15.539287	89.29234	73.47978	85.44742	115.76218	1.00:0.38:0.57:0.48:0.18:0.17:0.10:0.08:0.17:0.69:0.12:0.47:0.16:0.14:0.74:0.09:0.02:0.05:0.03:0.10:0.13:0.19:0.21:0.13:0.24:0.07:0.19:0.10:0.02:0.14:0.11:0.13:0.18	398.4927	91.26512	255.47906	85.7316	1.00:0.23:0.64:0.22	34044	Low affinity immunoglobulin gamma Fc region receptor II-b OS=Homo sapiens OX=9606 GN=FCGR2B PE=1 SV=2
5243	TRUE	P31995|FCG2C_HUMAN	35.99	8.67	1	1		655.74475	249.02621	375.15546	314.0444	119.51251	108.50391	63.479248	53.300503	111.52945	452.6809	80.82076	309.26135	107.7375	94.0898	488.2841	60.17527	9.162667	29.818682	20.070267	63.612568	84.432884	122.258354	140.84067	85.940445	157.71512	46.03872	123.8202	63.131577	15.539287	89.29234	73.47978	85.44742	115.76218	1.00:0.38:0.57:0.48:0.18:0.17:0.10:0.08:0.17:0.69:0.12:0.47:0.16:0.14:0.74:0.09:0.02:0.05:0.03:0.10:0.13:0.19:0.21:0.13:0.24:0.07:0.19:0.10:0.02:0.14:0.11:0.13:0.18	398.4927	91.26512	255.47906	85.7316	1.00:0.23:0.64:0.22	35578	Low affinity immunoglobulin gamma Fc region receptor II-c OS=Homo sapiens OX=9606 GN=FCGR2C PE=1 SV=1
3131	TRUE	Q9Y287|ITM2B_HUMAN	35.98	12.78	3	3		2595.0637	406.46313	2579.4907	2519.4456	570.1454	752.1419	542.69556	289.5838	125.27583	1222.2843	177.08879	2005.4187	762.62305	2001.5812	2232.4216	188.04443	635.8884	133.04048	608.83405	354.83612	695.7466	286.26984	344.67255	583.228	431.40686	342.63184	268.84326	423.14954	225.8838	303.20685	281.326	225.33032	493.25812	1.00:0.16:0.99:0.97:0.22:0.29:0.21:0.11:0.05:0.47:0.07:0.77:0.29:0.77:0.86:0.07:0.25:0.05:0.23:0.14:0.27:0.11:0.13:0.22:0.17:0.13:0.10:0.16:0.09:0.12:0.11:0.09:0.19	2025.1157	465.07812	1414.0403	387.41888	1.00:0.23:0.70:0.19	30338	Integral membrane protein 2B OS=Homo sapiens OX=9606 GN=ITM2B PE=1 SV=1
215	TRUE	P09651|ROA1_HUMAN	35.97	41.13	25	24	Oxidation (M)	3548.5532	3884.0957	3179.9087	3005.2585	4841.5156	5875.9053	3085.253	3475.663	4709.58	2415.582	4642.2646	2981.286	2774.1174	3139.2512	3436.0227	4714.7725	5425.074	4560.656	3328.0535	5496.1626	8756.231	6267.7285	4699.768	6750.002	7610.673	5886.0396	4695.1426	4321.8315	6386.6206	7001.1875	3960.3442	4153.865	4196.9185	1.00:1.09:0.90:0.85:1.36:1.66:0.87:0.98:1.33:0.68:1.31:0.84:0.78:0.88:0.97:1.33:1.53:1.29:0.94:1.55:2.47:1.77:1.32:1.90:2.14:1.66:1.32:1.22:1.80:1.97:1.12:1.17:1.18	3404.454	4397.5835	3431.9297	5562.4585	1.00:1.29:1.01:1.63	38747	Heterogeneous nuclear ribonucleoprotein A1 OS=Homo sapiens OX=9606 GN=HNRNPA1 PE=1 SV=5
215	FALSE	Q32P51|RA1L2_HUMAN	35.97	30.94	18	17	Oxidation (M)	3548.5532	3884.0957	3179.9087	3005.2585	4841.5156	5875.9053	3085.253	3475.663	4709.58	2415.582	4642.2646	2981.286	2774.1174	3139.2512	3436.0227	4714.7725	5425.074	4560.656	3328.0535	5496.1626	8756.231	6267.7285	4699.768	6750.002	7610.673	5886.0396	4695.1426	4321.8315	6386.6206	7001.1875	3960.3442	4153.865	4196.9185	1.00:1.09:0.90:0.85:1.36:1.66:0.87:0.98:1.33:0.68:1.31:0.84:0.78:0.88:0.97:1.33:1.53:1.29:0.94:1.55:2.47:1.77:1.32:1.90:2.14:1.66:1.32:1.22:1.80:1.97:1.12:1.17:1.18	3404.454	4397.5835	3431.9297	5562.4585	1.00:1.29:1.01:1.63	34225	Heterogeneous nuclear ribonucleoprotein A1-like 2 OS=Homo sapiens OX=9606 GN=HNRNPA1L2 PE=2 SV=2
215	FALSE	A0A2R8Y4L2|RA1L3_HUMAN	35.97	34.91	17	16	Oxidation (M)	3548.5532	3884.0957	3179.9087	3005.2585	4841.5156	5875.9053	3085.253	3475.663	4709.58	2415.582	4642.2646	2981.286	2774.1174	3139.2512	3436.0227	4714.7725	5425.074	4560.656	3328.0535	5496.1626	8756.231	6267.7285	4699.768	6750.002	7610.673	5886.0396	4695.1426	4321.8315	6386.6206	7001.1875	3960.3442	4153.865	4196.9185	1.00:1.09:0.90:0.85:1.36:1.66:0.87:0.98:1.33:0.68:1.31:0.84:0.78:0.88:0.97:1.33:1.53:1.29:0.94:1.55:2.47:1.77:1.32:1.90:2.14:1.66:1.32:1.22:1.80:1.97:1.12:1.17:1.18	3404.454	4397.5835	3431.9297	5562.4585	1.00:1.29:1.01:1.63	29174	Heterogeneous nuclear ribonucleoprotein A1-like 3 OS=Homo sapiens OX=9606 GN=HNRNPA1L3 PE=4 SV=1
1877	TRUE	P00740|FA9_HUMAN	35.94	17.57	7	7		10926.811	1254.4668	6264.2915	43197.5	3728.548	9047.108	1438.7848	986.88934	957.80774	4273.231	1070.0797	4424.397	8829.864	5007.651	38384.78	892.85614	1131.6504	534.9254	2985.6719	848.55786	641.58344	1534.219	2381.79	875.5574	1049.3755	951.79285	1377.4849	2441.556	925.302	1869.369	1437.6243	902.8092	636.2633	1.00:0.11:0.57:3.95:0.34:0.83:0.13:0.09:0.09:0.39:0.10:0.40:0.81:0.46:3.51:0.08:0.10:0.05:0.27:0.08:0.06:0.14:0.22:0.08:0.10:0.09:0.13:0.22:0.08:0.17:0.13:0.08:0.06	15467.377	3231.828	10331.667	1304.2933	1.00:0.21:0.67:0.08	51778	Coagulation factor IX OS=Homo sapiens OX=9606 GN=F9 PE=1 SV=2
582	TRUE	Q9UHG3|PCYOX_HUMAN	35.93	37.23	13	13	Oxidation (M)	1981.8628	1397.6056	1915.6714	2880.021	994.0708	986.0469	957.7431	1209.5934	716.45715	1004.1827	1999.8428	860.8592	1001.5823	1139.0225	1808.5212	1639.1873	789.7809	870.26135	1003.95624	1004.2103	897.90216	725.7597	1087.691	722.8361	884.6464	948.0472	742.6368	1056.2596	801.4684	837.8547	1649.7224	645.5795	1237.5498	1.00:0.71:0.97:1.45:0.50:0.50:0.48:0.61:0.36:0.51:1.01:0.43:0.51:0.57:0.91:0.83:0.40:0.44:0.51:0.51:0.45:0.37:0.55:0.36:0.45:0.48:0.37:0.53:0.40:0.42:0.83:0.33:0.62	2043.7902	972.7823	1302.3351	974.74164	1.00:0.48:0.64:0.48	56640	Prenylcysteine oxidase 1 OS=Homo sapiens OX=9606 GN=PCYOX1 PE=1 SV=3
4168	TRUE	Q9NP66|HM20A_HUMAN	35.92	8.36	2	2		0.0	53.065933	26.722588	25.725935	42.376263	32.071503	53.1632	86.233345	63.492752	25.502409	74.43582	43.30829	64.04832	38.38682	28.680803	63.471504	72.77605	72.78877	67.51318	83.26321	61.279797	72.12036	113.47044	76.59327	84.421165	64.498055	53.51712	57.998398	72.72307	71.36965	53.427776	67.53401	90.12482	-:64.00:64.00:64.00:64.00:64.00:64.00:64.00:64.00:64.00:64.00:64.00:64.00:64.00:64.00:64.00:64.00:64.00:64.00:64.00:64.00:64.00:64.00:64.00:64.00:64.00:64.00:64.00:64.00:64.00:64.00:64.00:64.00	52.75723	55.467415	59.784386	73.49223	1.00:1.05:1.13:1.39	40144	High mobility group protein 20A OS=Homo sapiens OX=9606 GN=HMG20A PE=1 SV=1
2273	TRUE	P08294|SODE_HUMAN	35.90	14.58	3	3	Oxidation (M)	7776.4395	402.1687	3028.0254	2685.2769	346.1424	515.2867	316.524	153.29486	228.97005	823.1579	1131.8931	914.30804	285.17935	644.3126	373.79724	75.73916	823.34375	300.13885	733.90814	307.05066	518.5314	226.9393	1259.3463	142.58492	630.8092	503.59494	299.00174	159.29848	148.20282	252.44788	352.6158	260.38675	288.6294	1.00:0.05:0.39:0.35:0.04:0.07:0.04:0.02:0.03:0.11:0.15:0.12:0.04:0.08:0.05:0.02:0.11:0.04:0.09:0.04:0.07:0.03:0.16:0.02:0.08:0.06:0.04:0.02:0.02:0.03:0.05:0.03:0.04	3472.9775	325.3418	695.44135	429.8204	1.00:0.09:0.20:0.12	25851	Extracellular superoxide dismutase [Cu-Zn] OS=Homo sapiens OX=9606 GN=SOD3 PE=1 SV=2
2145	TRUE	P82673|RT35_HUMAN	35.89	17.03	4	4	Oxidation (M)	113.65646	71.67107	89.95926	61.048058	283.7503	158.28426	167.38284	167.22691	189.80362	131.35205	148.886	75.06847	128.67027	100.935135	0.0	161.11809	283.92203	192.76877	227.24715	320.45712	213.32076	137.22795	133.32574	134.72752	157.95657	285.80597	260.2211	115.97457	298.4251	186.28258	373.99408	216.76424	87.77652	1.00:0.63:0.79:0.54:2.50:1.39:1.47:1.47:1.67:1.16:1.31:0.66:1.13:0.89:0.00:1.42:2.50:1.70:2.00:2.82:1.88:1.21:1.17:1.19:1.39:2.51:2.29:1.02:2.63:1.64:3.29:1.91:0.77	97.216576	204.27258	132.60963	218.28009	1.00:2.10:1.36:2.25	36844	28S ribosomal protein S35, mitochondrial OS=Homo sapiens OX=9606 GN=MRPS35 PE=1 SV=1
2895	TRUE	Q8WW22|DNJA4_HUMAN	35.88	11.59	3	3		1270.2231	185.26556	518.54535	1412.0544	434.20078	1301.7268	239.308	204.12178	233.5498	1632.5508	252.71875	1248.4778	977.4913	621.5056	3778.5176	130.55458	217.12256	193.16791	699.14453	178.99463	219.18193	327.0681	329.32355	148.43289	310.208	195.85509	274.07895	187.88809	277.12857	433.39545	166.55876	222.34857	162.94464	1.00:0.15:0.41:1.11:0.34:1.02:0.19:0.16:0.18:1.29:0.20:0.98:0.77:0.49:2.97:0.10:0.17:0.15:0.55:0.14:0.17:0.26:0.26:0.12:0.24:0.15:0.22:0.15:0.22:0.34:0.13:0.18:0.13	1071.3429	561.8495	1428.7976	318.9115	1.00:0.52:1.33:0.30	44798	DnaJ homolog subfamily A member 4 OS=Homo sapiens OX=9606 GN=DNAJA4 PE=1 SV=1
2620	TRUE	Q5ST30|SYVM_HUMAN	35.82	5.74	4	4		91.75643	61.489044	9.489772	0.0	315.8634	356.18857	171.89352	270.62305	283.9322	190.59247	103.955284	186.63574	130.48178	119.05512	101.155045	127.35796	221.89288	72.29067	305.36206	323.65363	375.48358	146.14583	125.097084	181.72763	191.74287	257.7885	206.70233	186.48636	324.43744	204.56062	342.25485	190.97134	45.49985	1.00:0.67:0.10:0.00:3.44:3.88:1.87:2.95:3.09:2.08:1.13:2.03:1.42:1.30:1.10:1.39:2.42:0.79:3.33:3.53:4.09:1.59:1.36:1.98:2.09:2.81:2.25:2.03:3.54:2.23:3.73:2.08:0.50	97.91127	288.18234	152.43822	225.9467	1.00:2.94:1.56:2.31	118490	Valine--tRNA ligase, mitochondrial OS=Homo sapiens OX=9606 GN=VARS2 PE=1 SV=2
4908	TRUE	Q70IA6|MOB2_HUMAN	35.81	4.64	1	1		281.4389	90.4092	151.10983	420.24432	168.61415	191.23692	99.56153	63.82056	82.525894	142.47751	50.564022	155.51843	191.83607	142.53287	208.95021	28.271078	62.004364	75.24296	75.29629	71.73031	83.367516	76.54242	61.923576	94.193085	84.99411	61.412003	68.60594	74.63035	77.96081	72.268524	81.574905	124.24055	62.459003	1.00:0.32:0.54:1.49:0.60:0.68:0.35:0.23:0.29:0.51:0.18:0.55:0.68:0.51:0.74:0.10:0.22:0.27:0.27:0.25:0.30:0.27:0.22:0.33:0.30:0.22:0.24:0.27:0.28:0.26:0.29:0.44:0.22	235.80057	121.15181	148.64651	74.2621	1.00:0.51:0.63:0.31	26927	MOB kinase activator 2 OS=Homo sapiens OX=9606 GN=MOB2 PE=1 SV=1
1690	TRUE	P02654|APOC1_HUMAN	35.64	38.55	5	5	Oxidation (M)	40179.992	3520.1023	13107.944	32653.541	4525.709	13493.634	4313.02	1941.707	2834.1123	13859.039	6058.114	6897.112	2579.6743	6085.464	15205.036	1972.8142	4444.3687	2824.257	6369.275	3000.4177	2570.2366	4699.396	7853.259	1800.4601	3077.3662	1743.0228	2323.3987	4284.3394	2394.2087	4734.942	2382.8643	1506.7849	2395.8044	1.00:0.09:0.33:0.81:0.11:0.34:0.11:0.05:0.07:0.34:0.15:0.17:0.06:0.15:0.38:0.05:0.11:0.07:0.16:0.07:0.06:0.12:0.20:0.04:0.08:0.04:0.06:0.11:0.06:0.12:0.06:0.04:0.06	22365.395	5421.6367	8447.406	3354.2896	1.00:0.24:0.38:0.15	9332	Apolipoprotein C-I OS=Homo sapiens OX=9606 GN=APOC1 PE=1 SV=1
4894	TRUE	Q9BRR9|RHG09_HUMAN	35.61	2.53	1	1		173.2507	104.52898	111.95521	0.0	69.27933	105.33711	24.695456	23.03433	39.24389	76.57865	16.116106	60.3447	51.826344	80.59873	0.0	20.119743	15.530913	39.85708	29.891706	38.87846	14.877834	32.640263	19.0493	0.0	33.83301	22.390491	23.730919	32.35183	14.187966	47.736736	23.646837	57.264763	36.622948	1.00:0.60:0.65:0.00:0.40:0.61:0.14:0.13:0.23:0.44:0.09:0.35:0.30:0.47:0.00:0.12:0.09:0.23:0.17:0.22:0.09:0.19:0.11:0.00:0.20:0.13:0.14:0.19:0.08:0.28:0.14:0.33:0.21	129.91162	52.318024	57.092907	29.565342	1.00:0.40:0.44:0.23	83260	Rho GTPase-activating protein 9 OS=Homo sapiens OX=9606 GN=ARHGAP9 PE=1 SV=2
1157	TRUE	P25311|ZA2G_HUMAN	35.58	35.57	9	9		11204.973	1455.498	4316.7427	9408.098	1198.454	1492.0543	1651.2405	1086.4497	2443.9365	1918.997	4967.2163	2256.8857	5116.5596	2774.5496	1040.8453	995.3368	1510.0559	1068.0764	3442.8174	1319.9819	1151.2563	1160.6832	2157.7861	1384.5779	1488.3678	1095.5498	1272.1431	1387.9663	1344.0181	1544.6417	1953.0844	2284.488	1480.0977	1.00:0.13:0.39:0.84:0.11:0.13:0.15:0.10:0.22:0.17:0.44:0.20:0.46:0.25:0.09:0.09:0.13:0.10:0.31:0.12:0.10:0.10:0.19:0.12:0.13:0.10:0.11:0.12:0.12:0.14:0.17:0.20:0.13	6596.3276	1574.427	3012.509	1557.8293	1.00:0.24:0.46:0.24	34259	Zinc-alpha-2-glycoprotein OS=Homo sapiens OX=9606 GN=AZGP1 PE=1 SV=2
2496	TRUE	Q8TD55|PKHO2_HUMAN	35.58	13.88	5	5		1567.6746	976.5898	1397.4777	670.2721	459.96887	626.99164	384.76862	335.44885	559.2822	811.2722	617.91125	474.30396	535.7932	628.95557	497.5846	174.33824	177.5008	417.85965	392.44598	251.12018	361.1028	730.0747	843.6413	262.0138	622.19995	437.28867	531.9635	370.01013	334.48172	541.63525	404.3416	342.08493	496.6759	1.00:0.62:0.89:0.43:0.29:0.40:0.25:0.21:0.36:0.52:0.39:0.30:0.34:0.40:0.32:0.11:0.11:0.27:0.25:0.16:0.23:0.47:0.54:0.17:0.40:0.28:0.34:0.24:0.21:0.35:0.26:0.22:0.32	1256.6265	473.29205	594.30347	427.2655	1.00:0.38:0.47:0.34	53350	Pleckstrin homology domain-containing family O member 2 OS=Homo sapiens OX=9606 GN=PLEKHO2 PE=1 SV=1
257	TRUE	Q9Y3Z3|SAMH1_HUMAN	35.57	40.89	21	21	Oxidation (M)	9693.207	4868.345	4048.047	3065.959	2710.4028	2707.9675	2889.6118	2116.9807	1782.2335	5797.187	2170.2573	3219.919	2299.674	2367.1333	4413.8657	1968.5034	1916.3782	3352.921	1787.2905	1084.2781	1697.7402	2389.6675	3564.6443	1877.4105	2510.626	1686.9645	1568.6414	1976.3687	1415.9495	2473.855	1625.4836	2928.3828	2319.3706	1.00:0.50:0.42:0.32:0.28:0.28:0.30:0.22:0.18:0.60:0.22:0.33:0.24:0.24:0.46:0.20:0.20:0.35:0.18:0.11:0.18:0.25:0.37:0.19:0.26:0.17:0.16:0.20:0.15:0.26:0.17:0.30:0.24	5418.8896	2441.4392	3378.006	2119.1375	1.00:0.45:0.62:0.39	72200	Deoxynucleoside triphosphate triphosphohydrolase SAMHD1 OS=Homo sapiens OX=9606 GN=SAMHD1 PE=1 SV=2
1814	TRUE	P49354|FNTA_HUMAN	35.56	20.32	7	7		1807.2723	953.2255	1521.9213	2139.741	816.57605	1527.3384	725.51794	314.17636	421.76807	928.0184	596.4478	813.22754	866.54675	1070.6768	1050.2318	406.36026	692.5398	675.0136	696.72437	832.9242	580.4212	619.7008	1149.9155	709.1023	653.3655	427.14996	437.89944	442.22562	559.236	883.7768	555.27814	449.53082	551.1748	1.00:0.53:0.84:1.18:0.45:0.85:0.40:0.17:0.23:0.51:0.33:0.45:0.48:0.59:0.58:0.22:0.38:0.37:0.39:0.46:0.32:0.34:0.64:0.39:0.36:0.24:0.24:0.24:0.31:0.49:0.31:0.25:0.30	1605.54	761.0754	887.5248	637.8275	1.00:0.47:0.55:0.40	44409	Protein farnesyltransferase/geranylgeranyltransferase type-1 subunit alpha OS=Homo sapiens OX=9606 GN=FNTA PE=1 SV=1
1402	TRUE	Q7KZ85|SPT6H_HUMAN	35.51	6.14	8	8		0.0	258.5766	104.0701	40.72506	443.4011	294.36053	182.41109	239.95462	318.1566	160.05258	178.53728	74.7234	267.5738	129.85294	63.185574	318.40335	327.7542	424.82	305.19385	189.37991	436.98987	430.0588	316.9539	568.20404	379.9583	196.02887	127.62965	434.67728	397.93253	521.93964	174.83398	258.93115	485.32632	-:64.00:64.00:64.00:64.00:64.00:64.00:64.00:64.00:64.00:64.00:64.00:64.00:64.00:64.00:64.00:64.00:64.00:64.00:64.00:64.00:64.00:64.00:64.00:64.00:64.00:64.00:64.00:64.00:64.00:64.00:64.00:64.00	234.11708	322.09604	196.82997	378.80975	1.00:1.38:0.84:1.62	199073	Transcription elongation factor SPT6 OS=Homo sapiens OX=9606 GN=SUPT6H PE=1 SV=2
2619	TRUE	Q15050|RRS1_HUMAN	35.48	14.52	4	4		284.9213	244.34221	216.34027	154.79012	441.16547	496.2812	534.1587	660.0796	452.24512	309.3062	418.96844	377.6588	1263.2971	454.20557	486.59613	310.13464	426.28415	797.2545	474.41937	757.8364	640.45	707.7533	501.86038	363.15756	837.57416	1062.4364	858.61884	476.72412	890.68024	552.48035	511.74353	456.68954	484.5934	1.00:0.86:0.76:0.54:1.55:1.74:1.87:2.32:1.59:1.09:1.47:1.33:4.43:1.59:1.71:1.09:1.50:2.80:1.67:2.66:2.25:2.48:1.76:1.27:2.94:3.73:3.01:1.67:3.13:1.94:1.80:1.60:1.70	237.52333	516.786	561.8437	617.2606	1.00:2.18:2.37:2.60	41193	Ribosome biogenesis regulatory protein homolog OS=Homo sapiens OX=9606 GN=RRS1 PE=1 SV=2
1972	TRUE	P55083|MFAP4_HUMAN	35.45	14.90	4	4	Oxidation (M)	22722.295	2199.7131	3335.46	4469.2544	182.23387	611.2392	400.74612	91.61626	96.92042	5386.152	4712.493	2038.0203	245.413	731.8973	1974.3772	192.96617	2738.1748	607.2574	1550.9971	472.13983	2441.0598	274.76996	5083.2275	715.3575	3007.6428	253.09113	338.99756	398.4155	577.2536	313.3297	876.3962	326.47867	352.812	1.00:0.10:0.15:0.20:0.02:0.03:0.02:0.02:0.02:0.24:0.21:0.09:0.02:0.03:0.09:0.02:0.12:0.03:0.07:0.02:0.11:0.02:0.22:0.03:0.13:0.02:0.02:0.02:0.03:0.02:0.04:0.02:0.02	8181.6807	283.71152	2514.7253	1145.5378	1.00:0.03:0.31:0.14	28648	Microfibril-associated glycoprotein 4 OS=Homo sapiens OX=9606 GN=MFAP4 PE=1 SV=2
3183	TRUE	Q6P1A2|MBOA5_HUMAN	35.45	8.42	3	3		290.54172	295.80322	310.50244	425.61517	307.3614	156.55525	275.73636	272.40695	228.06213	466.21576	153.35416	401.09647	257.40097	354.4299	541.07544	259.31348	151.96753	198.37791	245.86456	200.09097	219.33937	209.67856	186.12558	207.09412	156.60968	99.44815	122.47551	162.5402	92.61702	181.73813	167.21605	244.50705	194.95802	1.00:1.02:1.07:1.46:1.06:0.54:0.95:0.94:0.78:1.60:0.53:1.38:0.89:1.22:1.86:0.89:0.52:0.68:0.85:0.69:0.75:0.72:0.64:0.71:0.54:0.34:0.42:0.56:0.32:0.63:0.58:0.84:0.67	403.38513	248.02441	362.26212	183.33122	1.00:0.61:0.90:0.45	56035	Lysophospholipid acyltransferase 5 OS=Homo sapiens OX=9606 GN=LPCAT3 PE=1 SV=1
5286	TRUE	P20036|DPA1_HUMAN	35.44	4.62	1	1		639.48553	274.57907	698.21185	565.47906	49.988564	38.250755	184.13686	95.49703	195.71494	116.60058	0.0	126.24975	174.65236	204.39171	122.026695	60.833057	81.61064	550.5808	96.481155	96.20318	106.84129	153.70512	105.472305	59.131844	117.984535	56.33049	67.55312	0.0	52.981144	127.706116	125.12758	251.02419	0.0	1.00:0.43:1.09:0.88:0.08:0.06:0.29:0.15:0.31:0.18:0.00:0.20:0.27:0.32:0.19:0.10:0.13:0.86:0.15:0.15:0.17:0.24:0.16:0.09:0.18:0.09:0.11:0.00:0.08:0.20:0.20:0.39:0.00	544.4389	112.71763	148.78421	131.84792	1.00:0.21:0.27:0.24	29381	HLA class II histocompatibility antigen, DP alpha 1 chain OS=Homo sapiens OX=9606 GN=HLA-DPA1 PE=1 SV=1
5549	TRUE	P17947|SPI1_HUMAN	35.39	3.70	1	1		0.0	0.0	152.94365	0.0	23.08602	75.48219	72.27904	61.339985	70.532295	156.95287	0.0	78.52319	51.925632	107.2572	86.14461	0.0	16.440905	0.0	56.388798	74.07885	49.606915	73.17005	148.10242	0.0	73.52565	59.123528	83.491486	0.0	55.080044	93.0646	51.42972	35.777752	0.0	-:-:64.00:-:64.00:64.00:64.00:64.00:64.00:64.00:-:64.00:64.00:64.00:64.00:-:64.00:-:64.00:64.00:64.00:64.00:64.00:-:64.00:64.00:64.00:-:64.00:64.00:64.00:64.00:-	152.94365	60.543907	96.1607	66.867744	1.00:0.40:0.63:0.44	31083	Transcription factor PU.1 OS=Homo sapiens OX=9606 GN=SPI1 PE=1 SV=2
2653	TRUE	P01593|KVD33_HUMAN	35.31	13.68	3	1		2422.009	111.22049	375.56732	1429.8555	69.84633	356.9823	87.13118	47.369038	47.476818	483.25415	130.63763	124.58502	136.35608	98.14158	146.15897	48.730484	232.11806	56.91958	127.81607	34.146893	41.18706	121.685234	164.91911	68.128746	217.2434	28.47202	60.49275	39.86223	113.673485	28.418682	83.8415	55.800236	113.077194	1.00:0.05:0.16:0.59:0.03:0.15:0.04:0.02:0.02:0.20:0.05:0.05:0.06:0.04:0.06:0.02:0.10:0.02:0.05:0.02:0.02:0.05:0.07:0.03:0.09:0.02:0.02:0.02:0.05:0.02:0.03:0.02:0.05	1084.6631	121.76113	186.52223	90.91849	1.00:0.11:0.17:0.08	12848	Immunoglobulin kappa variable 1D-33 OS=Homo sapiens OX=9606 GN=IGKV1D-33 PE=1 SV=2
2653	TRUE	P01594|KV133_HUMAN	35.31	13.68	3	1		2422.009	111.22049	375.56732	1429.8555	69.84633	356.9823	87.13118	47.369038	47.476818	483.25415	130.63763	124.58502	136.35608	98.14158	146.15897	48.730484	232.11806	56.91958	127.81607	34.146893	41.18706	121.685234	164.91911	68.128746	217.2434	28.47202	60.49275	39.86223	113.673485	28.418682	83.8415	55.800236	113.077194	1.00:0.05:0.16:0.59:0.03:0.15:0.04:0.02:0.02:0.20:0.05:0.05:0.06:0.04:0.06:0.02:0.10:0.02:0.05:0.02:0.02:0.05:0.07:0.03:0.09:0.02:0.02:0.02:0.05:0.02:0.03:0.02:0.05	1084.6631	121.76113	186.52223	90.91849	1.00:0.11:0.17:0.08	12848	Immunoglobulin kappa variable 1-33 OS=Homo sapiens OX=9606 GN=IGKV1-33 PE=1 SV=2
4884	TRUE	Q9UJJ9|GNPTG_HUMAN	35.21	6.89	1	1		234.64154	75.50681	311.4242	277.1975	91.09442	137.15445	37.148922	35.512405	58.522324	85.78505	37.61262	151.56453	97.1852	181.47739	55.439102	40.6858	47.866215	37.128998	111.322784	85.6897	35.635258	57.878174	51.004654	54.554565	80.860756	67.1022	47.471092	49.19215	47.40146	87.21789	29.158684	51.520664	65.88311	1.00:0.32:1.33:1.18:0.39:0.58:0.16:0.15:0.25:0.37:0.16:0.65:0.41:0.77:0.24:0.17:0.20:0.16:0.47:0.37:0.15:0.25:0.22:0.23:0.34:0.29:0.20:0.21:0.20:0.37:0.12:0.22:0.28	224.69252	71.886505	101.51065	58.198563	1.00:0.32:0.45:0.26	33974	N-acetylglucosamine-1-phosphotransferase subunit gamma OS=Homo sapiens OX=9606 GN=GNPTG PE=1 SV=1
1835	TRUE	P01871|IGHM_HUMAN	35.18	17.51	6	6	Oxidation (M)	27611.43	1243.4564	8141.6895	34050.457	1182.754	11872.436	3087.1978	1484.6572	1569.6099	11191.276	3158.5447	9679.729	3918.7412	8585.756	18405.768	2597.9841	784.8419	1225.229	5256.9453	447.38266	869.0503	2725.0762	4327.474	596.071	1571.511	658.5596	2578.6648	718.4715	1827.6481	3079.4634	1521.6703	1265.4309	2730.1287	1.00:0.05:0.29:1.23:0.04:0.43:0.11:0.05:0.06:0.41:0.11:0.35:0.14:0.31:0.67:0.09:0.03:0.04:0.19:0.02:0.03:0.10:0.16:0.02:0.06:0.02:0.09:0.03:0.07:0.11:0.06:0.05:0.10	17761.758	3839.331	9156.636	1932.3113	1.00:0.22:0.52:0.11	51924	Immunoglobulin heavy constant mu OS=Homo sapiens OX=9606 GN=IGHM PE=1 SV=5
1835	FALSE	P0DOX6|IGM_HUMAN	26.89	13.02	5	5	Oxidation (M)	10162.47	417.4715	1293.4182	6775.634	339.23376	2361.2896	495.83768	359.43237	564.1975	2033.4558	830.57886	1600.9216	808.64343	1434.8263	2195.8643	917.74554	734.06287	572.1627	830.6946	92.91767	465.52106	758.2186	1696.5194	352.6456	658.0117	133.18042	479.414	180.24352	303.86053	723.0183	307.3404	291.29984	778.26544	1.00:0.04:0.13:0.67:0.03:0.23:0.05:0.04:0.06:0.20:0.08:0.16:0.08:0.14:0.22:0.09:0.07:0.06:0.08:0.02:0.05:0.07:0.17:0.03:0.06:0.02:0.05:0.02:0.03:0.07:0.03:0.03:0.08	4662.248	823.99817	1484.0483	570.8401	1.00:0.18:0.32:0.12	63486	Immunoglobulin mu heavy chain OS=Homo sapiens OX=9606 PE=1 SV=2
468	TRUE	P02452|CO1A1_HUMAN	35.17	11.68	16	15	Oxidation (M)	12115.185	5717.801	7851.2817	39479.598	2517.354	4664.996	5483.359	1904.2545	3204.3765	16459.436	6406.894	10806.291	6777.6353	6748.773	15854.66	2449.3994	7514.0645	3169.0378	11688.031	4092.6978	6839.5645	5561.1216	1425.4863	4737.437	6948.682	3042.3313	4295.8677	3369.5588	4121.3833	3115.2693	4350.8647	2746.92	1859.0968	1.00:0.47:0.65:3.26:0.21:0.39:0.45:0.16:0.26:1.36:0.53:0.89:0.56:0.56:1.31:0.20:0.62:0.26:0.96:0.34:0.56:0.46:0.12:0.39:0.57:0.25:0.35:0.28:0.34:0.26:0.36:0.23:0.15	16290.966	3554.868	10508.948	4518.1562	1.00:0.22:0.65:0.28	138911	Collagen alpha-1(I) chain OS=Homo sapiens OX=9606 GN=COL1A1 PE=1 SV=6
924	TRUE	Q13153|PAK1_HUMAN	35.14	9.91	8	3		71.481735	189.8028	141.17975	117.14914	279.46802	209.8044	325.74734	328.58096	232.3175	51.99799	218.19698	194.5376	187.16174	273.90707	129.79097	278.43073	321.15125	231.59692	165.33893	270.39886	340.2782	404.74777	216.77167	168.48495	367.41254	492.0056	389.00244	238.31497	287.4806	274.37427	316.6336	347.46902	229.12868	1.00:2.66:1.98:1.64:3.91:2.94:4.56:4.60:3.25:0.73:3.05:2.72:2.62:3.83:1.82:3.90:4.49:3.24:2.31:3.78:4.76:5.66:3.03:2.36:5.14:6.88:5.44:3.33:4.02:3.84:4.43:4.86:3.21	171.58371	275.18365	204.58138	296.61227	1.00:1.60:1.19:1.73	60647	Serine/threonine-protein kinase PAK 1 OS=Homo sapiens OX=9606 GN=PAK1 PE=1 SV=2
4060	TRUE	P54687|BCAT1_HUMAN	35.11	6.74	2	2		563.98645	118.276985	507.67838	244.14877	62.495216	90.60916	95.12098	38.648884	48.39695	59.940704	86.278076	304.04037	212.43587	256.198	185.8011	32.57282	38.64407	44.674736	158.76836	35.926826	65.48156	187.58125	50.393547	52.717888	98.41086	97.858246	128.96768	48.711216	64.97314	120.39363	53.754086	69.58699	213.40611	1.00:0.21:0.90:0.43:0.11:0.16:0.17:0.07:0.09:0.11:0.15:0.54:0.38:0.45:0.33:0.06:0.07:0.08:0.28:0.06:0.12:0.33:0.09:0.09:0.17:0.17:0.23:0.09:0.12:0.21:0.10:0.12:0.38	358.52264	67.05424	184.11569	86.8235	1.00:0.19:0.51:0.24	42966	Branched-chain-amino-acid aminotransferase, cytosolic OS=Homo sapiens OX=9606 GN=BCAT1 PE=1 SV=3
2169	TRUE	P53701|CCHL_HUMAN	35.06	17.16	4	4	Oxidation (M)	114.2763	212.68208	154.32333	65.22478	390.19052	220.3359	278.26636	221.7999	264.6272	108.26692	574.50635	243.53166	221.80013	318.78653	190.70023	242.22473	447.07446	274.92548	299.174	403.77042	466.36633	408.45486	229.66983	470.60263	274.692	245.78249	317.0125	327.03833	355.10104	249.89304	450.61383	338.0669	285.0997	1.00:1.86:1.35:0.57:3.41:1.93:2.44:1.94:2.32:0.95:5.03:2.13:1.94:2.79:1.67:2.12:3.91:2.41:2.62:3.53:4.08:3.57:2.01:4.12:2.40:2.15:2.77:2.86:3.11:2.19:3.94:2.96:2.49	202.52118	284.00803	423.2367	358.29025	1.00:1.40:2.09:1.77	30602	Holocytochrome c-type synthase OS=Homo sapiens OX=9606 GN=HCCS PE=1 SV=1
971	TRUE	Q9BWS9|CHID1_HUMAN	35.03	41.48	11	11	Oxidation (M)	2856.4744	1632.2821	1882.8672	2723.841	1384.0079	1596.6051	1048.0999	726.70325	921.13904	1400.3687	991.4675	2216.6445	996.52856	1372.7611	1632.4033	643.081	1675.29	814.36084	1191.1118	1735.0376	879.1726	861.68195	1046.4642	901.80005	1231.1597	898.065	990.83936	648.1557	637.71765	708.7472	1315.2385	1258.6646	1029.1981	1.00:0.57:0.66:0.95:0.48:0.56:0.37:0.25:0.32:0.49:0.35:0.78:0.35:0.48:0.57:0.23:0.59:0.29:0.42:0.61:0.31:0.30:0.37:0.32:0.43:0.31:0.35:0.23:0.22:0.25:0.46:0.44:0.36	2273.8662	1135.311	1435.0289	1025.877	1.00:0.50:0.63:0.45	44941	Chitinase domain-containing protein 1 OS=Homo sapiens OX=9606 GN=CHID1 PE=1 SV=1
5201	TRUE	Q6P589|TP8L2_HUMAN	34.98	10.87	1	1		333.08746	240.9319	313.54868	168.29202	120.75434	197.46585	139.21162	112.05038	91.7077	188.05846	107.5478	157.89725	83.940056	188.07819	96.63421	63.62976	53.06556	95.159454	73.697784	48.950035	68.88428	146.67937	221.28253	61.62673	113.00116	89.071465	135.71292	79.64691	79.85143	143.26491	97.657425	114.71199	123.403625	1.00:0.72:0.94:0.51:0.36:0.59:0.42:0.34:0.28:0.56:0.32:0.47:0.25:0.56:0.29:0.19:0.16:0.29:0.22:0.15:0.21:0.44:0.66:0.19:0.34:0.27:0.41:0.24:0.24:0.43:0.29:0.34:0.37	263.96503	132.23798	137.02599	100.51652	1.00:0.50:0.52:0.38	20556	Tumor necrosis factor alpha-induced protein 8-like protein 2 OS=Homo sapiens OX=9606 GN=TNFAIP8L2 PE=1 SV=1
3147	TRUE	P15941|MUC1_HUMAN	34.97	0.88	1	1		96.01314	13.064267	126.489624	119.30991	132.71419	782.79565	593.3073	0.0	87.151375	260.55695	730.7509	441.14206	791.6537	849.7861	1056.1334	0.0	30.382921	26.118235	43.42626	123.00724	121.0118	409.74887	91.918686	151.8946	79.437836	110.01709	514.50653	42.18073	207.00325	135.29254	22.53405	93.73654	40.90788	1.00:0.14:1.32:1.24:1.38:8.15:6.18:0.00:0.91:2.71:7.61:4.59:8.25:8.85:11.00:0.00:0.32:0.27:0.45:1.28:1.26:4.27:0.96:1.58:0.83:1.15:5.36:0.44:2.16:1.41:0.23:0.98:0.43	88.71924	398.99213	688.33716	131.94853	1.00:4.50:7.76:1.49	122102	Mucin-1 OS=Homo sapiens OX=9606 GN=MUC1 PE=1 SV=3
590	TRUE	Q9NVA2|SEP11_HUMAN	34.96	23.08	15	8		5899.1133	3040.3386	3237.088	3273.7766	1633.7017	1876.6299	2045.1189	1060.8838	1338.247	2837.2588	3141.4297	2117.0295	2192.4397	2110.978	3380.6167	1693.5845	2600.3699	1596.7428	3096.1064	1686.8118	2035.9132	1659.3695	4218.0713	2077.438	2716.794	1596.4565	1594.3801	1828.5479	1502.5493	1463.3127	2347.5417	1638.0138	2548.469	1.00:0.52:0.55:0.55:0.28:0.32:0.35:0.18:0.23:0.48:0.53:0.36:0.37:0.36:0.57:0.29:0.44:0.27:0.52:0.29:0.35:0.28:0.72:0.35:0.46:0.27:0.27:0.31:0.25:0.25:0.40:0.28:0.43	3862.579	1590.9163	2629.9587	2105.5818	1.00:0.41:0.68:0.55	49398	Septin-11 OS=Homo sapiens OX=9606 GN=SEPTIN11 PE=1 SV=3
2247	TRUE	P18859|ATP5J_HUMAN	34.95	35.19	2	2	Oxidation (M)	0.0	16.331373	0.0	0.0	0.0	0.0	23.106031	160.80562	27.660635	16.85358	71.867424	0.0	0.0	0.0	0.0	129.47894	0.0	4.9236746	28.555098	0.0	60.040607	26.147182	34.18881	82.89559	103.8942	75.100296	86.48779	0.0	87.30379	0.0	236.28424	31.290527	26.197987	-:64.00:-:-:-:-:64.00:64.00:64.00:64.00:64.00:-:-:-:-:64.00:-:64.00:64.00:-:64.00:64.00:64.00:64.00:64.00:64.00:64.00:-:64.00:-:64.00:64.00:64.00	16.331373	70.52409	44.360504	72.34206	1.00:4.32:2.72:4.43	12588	ATP synthase-coupling factor 6, mitochondrial OS=Homo sapiens OX=9606 GN=ATP5PF PE=1 SV=1
4761	TRUE	O15056|SYNJ2_HUMAN	34.90	1.14	1	1		0.0	0.0	21.095728	0.0	23.26532	0.0	0.0	16.547306	14.781426	0.0	0.0	0.0	29.668472	0.0	0.0	21.671326	21.809109	0.0	0.0	24.419912	0.0	0.0	0.0	29.394815	0.0	0.0	22.115952	0.0	30.603645	0.0	29.4095	20.905256	8.129264	-:-:64.00:-:64.00:-:-:64.00:64.00:-:-:-:64.00:-:-:64.00:64.00:-:-:64.00:-:-:-:64.00:-:-:64.00:-:64.00:-:64.00:64.00:64.00	21.095728	18.198017	29.668472	23.162086	1.00:0.86:1.41:1.10	165538	Synaptojanin-2 OS=Homo sapiens OX=9606 GN=SYNJ2 PE=1 SV=3
1990	TRUE	P07360|CO8G_HUMAN	34.87	41.09	6	6		8665.571	707.79584	3853.9487	11719.723	1548.2834	3845.598	1016.98047	424.5025	458.3766	2078.8516	859.13525	1955.018	2218.5935	2366.1924	5343.772	317.9496	943.30774	356.00012	2058.515	458.61	707.09717	776.0251	1407.1619	555.9345	936.5353	589.0699	775.95123	1139.9977	861.9918	1370.0004	691.13464	555.09814	330.30618	1.00:0.08:0.44:1.35:0.18:0.44:0.12:0.05:0.05:0.24:0.10:0.23:0.26:0.27:0.62:0.04:0.11:0.04:0.24:0.05:0.08:0.09:0.16:0.06:0.11:0.07:0.09:0.13:0.10:0.16:0.08:0.06:0.04	6236.76	1482.1226	2483.294	836.87396	1.00:0.24:0.40:0.13	22277	Complement component C8 gamma chain OS=Homo sapiens OX=9606 GN=C8G PE=1 SV=3
2526	TRUE	O14791|APOL1_HUMAN	34.87	18.84	4	4		5216.026	241.67122	2421.8572	7816.168	417.93573	1661.1057	291.79492	173.44618	225.82701	494.19174	197.05966	617.59424	924.88574	890.8439	619.5438	217.37387	351.93985	135.81248	657.10406	40.206554	210.09981	319.5466	483.06116	247.65959	468.21774	155.07854	195.05618	372.02136	280.3415	352.35135	295.95316	128.35062	279.52927	1.00:0.05:0.46:1.50:0.08:0.32:0.06:0.03:0.04:0.09:0.04:0.12:0.18:0.17:0.12:0.04:0.07:0.03:0.13:0.02:0.04:0.06:0.09:0.05:0.09:0.03:0.04:0.07:0.05:0.07:0.06:0.02:0.05	3923.9307	554.0219	624.01984	300.40787	1.00:0.14:0.16:0.08	43974	Apolipoprotein L1 OS=Homo sapiens OX=9606 GN=APOL1 PE=1 SV=5
2626	TRUE	P22792|CPN2_HUMAN	34.86	10.09	4	4		1711.323	265.34436	695.5983	6215.539	373.1876	625.84955	327.8235	204.0057	272.47513	720.8708	370.33496	227.95515	789.43475	432.6976	314.50385	216.10745	377.6694	171.10873	408.88986	127.45209	255.92525	304.76447	369.91385	234.42293	347.8109	158.58972	238.75822	212.68497	348.6927	278.7694	349.6042	155.62592	212.86275	1.00:0.16:0.41:3.63:0.22:0.37:0.19:0.12:0.16:0.42:0.22:0.13:0.46:0.25:0.18:0.13:0.22:0.10:0.24:0.07:0.15:0.18:0.22:0.14:0.20:0.09:0.14:0.12:0.20:0.16:0.20:0.09:0.12	2221.9512	360.66827	522.762	269.467	1.00:0.16:0.24:0.12	60557	Carboxypeptidase N subunit 2 OS=Homo sapiens OX=9606 GN=CPN2 PE=1 SV=3
5402	TRUE	Q7Z3D6|GLUCM_HUMAN	34.86	2.27	1	1		0.0	9.471458	54.555958	0.0	0.0	34.80091	139.4733	167.5245	51.829742	95.39513	0.0	0.0	0.0	0.0	0.0	72.35355	0.0	0.0	163.33238	121.35858	15.722775	0.0	0.0	26.632854	7.936515	134.26402	177.6244	0.0	77.46742	80.38163	550.37555	25.11939	0.0	-:64.00:64.00:-:-:64.00:64.00:64.00:64.00:64.00:-:-:-:-:-:64.00:-:-:64.00:64.00:64.00:-:-:64.00:64.00:64.00:64.00:-:64.00:64.00:64.00:64.00:-	32.01371	98.40711	95.39513	121.047424	1.00:3.07:2.98:3.78	66437	D-glutamate cyclase, mitochondrial OS=Homo sapiens OX=9606 GN=DGLUCY PE=1 SV=2
3055	TRUE	P35542|SAA4_HUMAN	34.85	20.00	2	2	Oxidation (M)	10075.913	731.69666	9382.745	25287.37	2022.7975	9710.716	790.9247	636.592	1349.3021	1273.1393	1180.0261	2051.7712	4620.6973	4906.2217	5586.167	733.97546	883.05206	497.61697	2359.8994	614.1196	487.224	915.8485	1468.5613	425.6365	139.67351	746.70844	1941.6556	884.69226	621.686	1735.7461	1032.5564	510.18307	405.51523	1.00:0.07:0.93:2.51:0.20:0.96:0.08:0.06:0.13:0.13:0.12:0.20:0.46:0.49:0.55:0.07:0.09:0.05:0.23:0.06:0.05:0.09:0.15:0.04:0.02:0.07:0.19:0.09:0.06:0.17:0.10:0.05:0.04	11369.431	2902.0664	3269.6704	911.3528	1.00:0.26:0.29:0.08	14747	Serum amyloid A-4 protein OS=Homo sapiens OX=9606 GN=SAA4 PE=1 SV=2
1425	TRUE	P20339|RAB5A_HUMAN	34.79	31.63	7	4	Oxidation (M)	835.07104	454.42407	537.1212	622.1939	375.8201	314.85666	483.6176	323.9256	385.5899	446.7172	219.49786	476.14676	424.80768	391.09406	378.0082	444.44287	743.59076	363.8668	604.36285	533.4705	582.23944	506.9759	627.3338	682.60474	657.603	599.3812	604.43915	495.12436	532.61865	438.35257	516.55566	439.6953	523.2381	1.00:0.54:0.64:0.75:0.45:0.38:0.58:0.39:0.46:0.53:0.26:0.57:0.51:0.47:0.45:0.53:0.89:0.44:0.72:0.64:0.70:0.61:0.75:0.82:0.79:0.72:0.72:0.59:0.64:0.52:0.62:0.53:0.63	612.2025	376.762	438.11517	549.772	1.00:0.62:0.72:0.90	23659	Ras-related protein Rab-5A OS=Homo sapiens OX=9606 GN=RAB5A PE=1 SV=2
4406	TRUE	P61812|TGFB2_HUMAN	34.79	7.00	2	2		1097.2886	579.77295	270.16162	1501.2719	102.9332	183.9415	403.94336	30.416449	275.83136	184.013	211.04237	456.4229	265.85278	290.25604	569.70715	186.82986	229.59464	137.65222	265.51776	243.87291	175.25592	144.55914	243.3817	341.96747	284.8467	119.40126	111.135025	142.23065	192.55164	122.69271	143.00616	150.89616	226.57878	1.00:0.53:0.25:1.37:0.09:0.17:0.37:0.03:0.25:0.17:0.19:0.42:0.24:0.26:0.52:0.17:0.21:0.13:0.24:0.22:0.16:0.13:0.22:0.31:0.26:0.11:0.10:0.13:0.18:0.11:0.13:0.14:0.21	862.1238	232.30743	351.771	192.3317	1.00:0.27:0.41:0.22	47748	Transforming growth factor beta-2 proprotein OS=Homo sapiens OX=9606 GN=TGFB2 PE=1 SV=1
2662	TRUE	A0A0A0MS15|HV349_HUMAN	34.76	16.81	3	2		48157.61	796.8348	4648.0796	5391.6665	1491.6519	1779.8448	945.1072	306.92438	464.13147	3204.9192	869.6568	1773.7845	1861.9078	1377.3986	6839.38	235.41866	1367.5077	252.14905	1350.4556	223.13155	345.58716	909.8994	1679.2164	1092.0366	1652.0842	386.90506	477.5666	503.19995	694.5538	565.54626	834.14105	533.02466	1204.9038	1.00:0.02:0.10:0.11:0.03:0.04:0.02:0.02:0.02:0.07:0.02:0.04:0.04:0.03:0.14:0.02:0.03:0.02:0.03:0.02:0.02:0.02:0.03:0.02:0.03:0.02:0.02:0.02:0.02:0.02:0.02:0.02:0.03	15111.092	1009.7203	2700.7183	814.0887	1.00:0.07:0.18:0.05	13056	Immunoglobulin heavy variable 3-49 OS=Homo sapiens OX=9606 GN=IGHV3-49 PE=3 SV=1
3291	TRUE	Q9BSH4|TACO1_HUMAN	34.75	18.18	3	3		144.34311	307.84918	236.0444	105.24864	327.86557	949.9828	870.13385	675.44965	434.07916	1807.0471	752.50134	660.202	315.1245	319.69196	533.16724	542.3415	1052.8113	338.6905	621.8973	951.4661	817.66455	543.9612	502.9998	430.56754	639.6996	526.20715	393.74054	594.6469	797.90045	613.53754	1185.1744	661.5966	360.6861	1.00:2.13:1.64:0.73:2.27:6.58:6.03:4.68:3.01:12.52:5.21:4.57:2.18:2.21:3.69:3.76:7.29:2.35:4.31:6.59:5.66:3.77:3.48:2.98:4.43:3.65:2.73:4.12:5.53:4.25:8.21:4.58:2.50	264.49512	651.5022	772.80225	643.08826	1.00:2.46:2.92:2.43	32477	Translational activator of cytochrome c oxidase 1 OS=Homo sapiens OX=9606 GN=TACO1 PE=1 SV=1
866	TRUE	Q6DD88|ATLA3_HUMAN	34.73	29.76	11	11	Oxidation (M)	2354.3486	1480.7975	1504.0604	1497.5757	981.0646	990.17224	997.14905	910.2046	1220.1047	1017.6493	1071.1173	1089.1113	1104.6785	1212.779	511.41745	1230.4431	728.35535	962.50494	896.879	647.7721	837.2694	965.60767	937.32056	639.2396	664.92065	852.2622	897.1758	1034.9005	612.82446	793.3654	644.5025	1453.3828	1051.8419	1.00:0.63:0.64:0.64:0.42:0.42:0.42:0.39:0.52:0.43:0.45:0.46:0.47:0.52:0.22:0.52:0.31:0.41:0.38:0.28:0.36:0.41:0.40:0.27:0.28:0.36:0.38:0.44:0.26:0.34:0.27:0.62:0.45	1828.0244	1019.739	1042.0952	890.7014	1.00:0.56:0.57:0.49	60542	Atlastin-3 OS=Homo sapiens OX=9606 GN=ATL3 PE=1 SV=1
1915	TRUE	P49593|PPM1F_HUMAN	34.65	22.69	6	6		1666.7119	1200.9033	1408.0721	1081.5444	399.29782	384.09424	702.8636	873.1987	860.0838	1009.9377	1459.2502	843.2449	627.5526	658.7125	989.1876	577.17914	711.963	636.323	866.14136	540.2982	665.7715	701.25305	1120.0547	492.44812	792.1615	563.832	690.04443	540.2608	695.1805	778.0591	939.24835	646.5953	845.8791	1.00:0.72:0.84:0.65:0.24:0.23:0.42:0.52:0.52:0.61:0.88:0.51:0.38:0.40:0.59:0.35:0.43:0.38:0.52:0.32:0.40:0.42:0.67:0.30:0.48:0.34:0.41:0.32:0.42:0.47:0.56:0.39:0.51	1339.308	643.90765	931.3143	711.26074	1.00:0.48:0.70:0.53	49831	Protein phosphatase 1F OS=Homo sapiens OX=9606 GN=PPM1F PE=1 SV=3
2243	TRUE	Q96DE0|NUD16_HUMAN	34.64	36.41	5	5		655.7359	720.5062	737.64325	866.61633	339.7981	332.43372	506.3203	247.45265	487.55853	585.3928	856.4033	422.30942	471.7052	544.80945	580.6296	522.58276	508.84833	476.1053	452.2785	470.68787	238.04106	510.24014	668.124	366.5	409.32538	262.85004	261.4759	339.48602	330.7656	451.88477	439.99692	406.99185	403.48157	1.00:1.10:1.12:1.32:0.52:0.51:0.77:0.38:0.74:0.89:1.31:0.64:0.72:0.83:0.89:0.80:0.78:0.73:0.69:0.72:0.36:0.78:1.02:0.56:0.62:0.40:0.40:0.52:0.50:0.69:0.67:0.62:0.62	808.25793	390.4073	583.24445	425.00543	1.00:0.48:0.72:0.53	21273	U8 snoRNA-decapping enzyme OS=Homo sapiens OX=9606 GN=NUDT16 PE=1 SV=2
2243	FALSE	Q9BRJ7|TIRR_HUMAN	17.34	5.21	1	1		0.0	83.837135	162.39201	367.57794	93.57837	111.98476	100.805824	57.52917	74.36085	106.612625	136.7113	115.376465	122.16321	90.98763	166.41881	142.85138	122.64692	81.33645	92.1143	96.20397	85.27017	123.67583	134.85918	119.2277	107.4043	102.31224	89.215385	125.9665	112.62784	107.31438	61.24296	100.214424	66.07968	-:64.00:64.00:64.00:64.00:64.00:64.00:64.00:64.00:64.00:64.00:64.00:64.00:64.00:64.00:64.00:64.00:64.00:64.00:64.00:64.00:64.00:64.00:64.00:64.00:64.00:64.00:64.00:64.00:64.00:64.00:64.00:64.00	204.60236	87.651794	123.045006	103.9202	1.00:0.43:0.60:0.51	23338	Tudor-interacting repair regulator protein OS=Homo sapiens OX=9606 GN=NUDT16L1 PE=1 SV=1
2477	TRUE	Q96I24|FUBP3_HUMAN	34.55	11.19	5	5		1028.4406	1644.0957	1063.4563	985.139	1259.6249	952.5322	1966.6564	2001.1454	2602.1743	1130.2809	2122.0706	1322.3243	1577.089	1261.5715	1177.5049	1794.754	1993.4465	1785.2744	2064.0017	1566.0253	2745.9492	2244.7625	2573.017	2580.3845	2908.1724	1949.4404	2266.193	1645.6548	2379.4563	1407.8317	1958.2356	1892.5128	2428.9932	1.00:1.60:1.03:0.96:1.22:0.93:1.91:1.95:2.53:1.10:2.06:1.29:1.53:1.23:1.14:1.75:1.94:1.74:2.01:1.52:2.67:2.18:2.50:2.51:2.83:1.90:2.20:1.60:2.31:1.37:1.90:1.84:2.36	1222.8618	1796.0497	1472.7382	2146.6982	1.00:1.47:1.20:1.76	61640	Far upstream element-binding protein 3 OS=Homo sapiens OX=9606 GN=FUBP3 PE=1 SV=2
809	TRUE	Q5SSJ5|HP1B3_HUMAN	34.48	22.78	10	10	Oxidation (M)	2742.919	4215.3696	4286.306	4505.008	2375.9814	3165.6577	1991.0646	1517.5223	2913.537	2761.6187	4783.208	2684.309	3892.2842	2964.6177	2399.1191	2419.4075	1690.749	1607.8983	2376.679	2032.3124	1510.8541	1421.7656	4506.3613	2264.3833	2242.9639	1114.5377	2297.3384	1597.569	1372.6329	2223.3513	2052.646	1764.2964	2293.8984	1.00:1.54:1.56:1.64:0.87:1.15:0.73:0.55:1.06:1.01:1.74:0.98:1.42:1.08:0.87:0.88:0.62:0.59:0.87:0.74:0.55:0.52:1.64:0.83:0.82:0.41:0.84:0.58:0.50:0.81:0.75:0.64:0.84	4005.5776	2392.7527	3247.526	2043.8691	1.00:0.60:0.81:0.51	61207	Heterochromatin protein 1-binding protein 3 OS=Homo sapiens OX=9606 GN=HP1BP3 PE=1 SV=1
14	TRUE	P01024|CO3_HUMAN	34.48	54.84	88	88	Oxidation (M)	59178.973	6301.3916	14731.873	40016.457	7589.757	13733.028	8005.8804	2814.1663	3685.737	15326.031	4170.875	7668.4863	20995.475	10420.994	32065.494	4463.7363	8296.51	2754.0356	8552.641	3191.9927	4233.7803	6442.1787	11334.065	4703.685	5569.968	2969.6409	4931.2695	5547.851	6339.1284	7719.253	5298.3604	3486.7695	4322.949	1.00:0.11:0.25:0.68:0.13:0.23:0.14:0.05:0.06:0.26:0.07:0.13:0.35:0.18:0.54:0.08:0.14:0.05:0.14:0.05:0.07:0.11:0.19:0.08:0.09:0.05:0.08:0.09:0.11:0.13:0.09:0.06:0.07	30057.172	7165.7134	15107.893	5564.323	1.00:0.24:0.50:0.19	187148	Complement C3 OS=Homo sapiens OX=9606 GN=C3 PE=1 SV=2
3620	TRUE	Q9Y320|TMX2_HUMAN	34.46	7.77	2	2		341.68182	400.6413	293.20193	370.25156	672.9529	388.3772	503.94	667.5956	698.0187	441.09906	579.22845	420.32837	498.88855	482.15906	535.1347	515.1028	762.17896	744.50446	455.5965	592.52856	662.4087	602.30426	445.17346	736.42914	471.72137	609.27893	460.60324	728.7867	467.1084	495.0562	845.77075	588.9321	614.6461	1.00:1.17:0.86:1.08:1.97:1.14:1.47:1.95:2.04:1.29:1.70:1.23:1.46:1.41:1.57:1.51:2.23:2.18:1.33:1.73:1.94:1.76:1.30:2.16:1.38:1.78:1.35:2.13:1.37:1.45:2.48:1.72:1.80	351.44415	586.1769	492.80637	599.8961	1.00:1.67:1.40:1.71	34038	Thioredoxin-related transmembrane protein 2 OS=Homo sapiens OX=9606 GN=TMX2 PE=1 SV=1
382	TRUE	P02790|HEMO_HUMAN	34.42	34.42	19	19	Oxidation (M)	101431.86	7844.949	18033.045	60689.09	7094.1484	16797.072	10456.132	5363.751	8224.402	24910.705	13132.08	17651.86	16997.953	12681.34	23631.453	5676.9883	8763.197	4988.7515	19494.47	5004.641	10323.787	9078.813	19321.912	9252.637	12344.821	4683.056	9317.824	5135.6094	7731.536	9920.045	8854.946	6254.908	7217.615	1.00:0.08:0.18:0.60:0.07:0.17:0.10:0.05:0.08:0.25:0.13:0.17:0.17:0.13:0.23:0.06:0.09:0.05:0.19:0.05:0.10:0.09:0.19:0.09:0.12:0.05:0.09:0.05:0.08:0.10:0.09:0.06:0.07	46999.734	9587.102	18167.564	9075.864	1.00:0.20:0.39:0.19	51676	Hemopexin OS=Homo sapiens OX=9606 GN=HPX PE=1 SV=2
5464	TRUE	Q8N568|DCLK2_HUMAN	34.36	1.31	1	1	Carbamidomethylation	1755.2572	105.66845	333.8758	1162.2324	155.46204	188.92365	133.1057	48.766174	137.76454	0.0	87.9564	0.0	212.29605	129.55968	0.0	40.334427	101.25815	43.03013	217.2059	0.0	0.0	71.7438	109.570984	0.0	79.70821	43.621693	73.567184	86.2187	67.310165	82.55629	89.5873	100.59931	135.00507	1.00:0.06:0.19:0.66:0.09:0.11:0.08:0.03:0.08:0.00:0.05:0.00:0.12:0.07:0.00:0.02:0.06:0.02:0.12:0.00:0.00:0.04:0.06:0.00:0.05:0.02:0.04:0.05:0.04:0.05:0.05:0.06:0.08	839.2585	132.80441	143.2707	89.42116	1.00:0.16:0.17:0.11	83606	Serine/threonine-protein kinase DCLK2 OS=Homo sapiens OX=9606 GN=DCLK2 PE=1 SV=4
1771	TRUE	Q14739|LBR_HUMAN	34.34	15.45	6	6		494.8508	651.2958	462.9431	467.42197	874.17816	368.9321	542.1965	891.8454	1014.01245	159.49466	404.37396	125.28017	665.10767	535.4733	112.608574	449.72952	1227.0039	764.33746	660.1038	387.7921	938.0792	738.5852	686.4537	1197.8612	552.34985	1077.3698	858.0802	614.92725	966.22296	893.4581	426.7468	926.8873	666.82715	1.00:1.32:0.94:0.94:1.77:0.75:1.10:1.80:2.05:0.32:0.82:0.25:1.34:1.08:0.23:0.91:2.48:1.54:1.33:0.78:1.90:1.49:1.39:2.42:1.12:2.18:1.73:1.24:1.95:1.81:0.86:1.87:1.35	536.91205	738.2329	502.06497	779.6008	1.00:1.37:0.94:1.45	70703	Delta(14)-sterol reductase LBR OS=Homo sapiens OX=9606 GN=LBR PE=1 SV=2
4457	TRUE	Q9H4M7|PKHA4_HUMAN	34.26	2.05	1	1		0.0	10.588277	0.0	37.311935	19.434872	0.0	0.0	6.991912	16.050224	0.0	20.05299	0.0	0.0	0.0	0.0	0.0	31.212719	17.697233	14.555283	19.76443	0.0	0.0	0.0	0.0	9.827289	0.0	0.0	15.574597	0.0	19.914747	0.0	0.0	15.285971	-:64.00:-:64.00:64.00:-:-:64.00:64.00:-:64.00:-:-:-:-:-:64.00:64.00:64.00:64.00:-:-:-:-:64.00:-:-:64.00:-:64.00:-:-:64.00	23.950106	14.159002	20.05299	17.979034	1.00:0.59:0.84:0.75	85401	Pleckstrin homology domain-containing family A member 4 OS=Homo sapiens OX=9606 GN=PLEKHA4 PE=1 SV=2
[truncated: 5,261 more rows]
