# Supplementary material for: Proteomic profiling of colorectal liver metastases reveals histopathological response-specific molecular signatures of chemotherapy efficacy
Source: J Transl Med. 2026 Mar 5;24:487. doi: 10.1186/s12967-026-07945-1 (PMC13064250; doi:10.1186/s12967-026-07945-1)
Supplement: Supplementary file 4 — Supplementary Material 4 [file 12967_2026_7945_MOESM4_ESM.csv]

Protein Group	Top	Accession	-10LgP	Coverage(%)	Coverage(%) CRLM2_lfNr_19_P07_RA3_1_133	Coverage(%) CRLM2_lfNr_20_P08_RA4_1_134	Coverage(%) CRLM2_lfNr_21_P09_RA5_1_135	Coverage(%) CRLM2_lfNr_22_P10_RA6_1_136	Coverage(%) CRLM2_lfNr_23_P11_RA7_1_137	Coverage(%) CRLM2_lfNr_24_P14_RA8_1_138	Coverage(%) CRLM2_lfNr_25_P17_RB2_1_140	Coverage(%) CRLM2_lfNr_26_P19_RB4_1_142	Coverage(%) CRLM2_lfNr_27_P22_RB6_1_144	Coverage(%) CRLM2_lfNr_28_P26_RC2_1_148	Coverage(%) CRLM2_lfNr_29_P27_RC3_1_149	Coverage(%) CRLM2_lfNr_30_P28_RC4_1_150	Coverage(%) CRLM2_lfNr_31_P29_RC5_1_151	Coverage(%) CRLM2_lfNr_32_P30_RC6_1_152	Coverage(%) CRLM2_lfNr_33_P32_RC8_1_154	Coverage(%) CRLM2_lfNr_34_P33_RD1_1_155	Coverage(%) CRLM2_lfNr_35_P34_RD2_1_156	Coverage(%) CRLM2_lfNr_36_P44_RE1_1_163	Coverage(%) CRLM2_lfNr_37_P16_RB1_1_139	Coverage(%) CRLM2_lfNr_38_P18_RB3_1_141	Coverage(%) CRLM2_lfNr_39_P20_RB5_1_143	Coverage(%) CRLM2_lfNr_40_P23_RB7_1_145	Coverage(%) CRLM2_lfNr_41_P24_RB8_1_146	Coverage(%) CRLM2_lfNr_42_P25_RC1_1_147	Coverage(%) CRLM2_lfNr_43_P31_RC7_1_153	Coverage(%) CRLM2_lfNr_44_P36_RD3_1_157	Coverage(%) CRLM2_lfNr_45_P37_RD4_1_158	Coverage(%) CRLM2_lfNr_46_P38_RD5_1_159	Coverage(%) CRLM2_lfNr_47_P39_RD6_1_160	Coverage(%) CRLM2_lfNr_48_P41_RD7_1_161	Coverage(%) CRLM2_lfNr_49_P43_RD8_1_162	Coverage(%) CRLM2_lfNr_50_P45_RE2_1_164	Coverage(%) CRLM2_lfNr_51_P46_RE3_1_165	#Peptides	Area CRLM2_lfNr_19_P07_RA3_1_133	Area CRLM2_lfNr_20_P08_RA4_1_134	Area CRLM2_lfNr_21_P09_RA5_1_135	Area CRLM2_lfNr_22_P10_RA6_1_136	Area CRLM2_lfNr_23_P11_RA7_1_137	Area CRLM2_lfNr_24_P14_RA8_1_138	Area CRLM2_lfNr_25_P17_RB2_1_140	Area CRLM2_lfNr_26_P19_RB4_1_142	Area CRLM2_lfNr_27_P22_RB6_1_144	Area CRLM2_lfNr_28_P26_RC2_1_148	Area CRLM2_lfNr_29_P27_RC3_1_149
2450	true	O75191|XYLB_HUMAN	85.234695	27.24	20.71	23.32	23.32	17.91	0.00	7.09	17.91	10.45	21.46	10.82	11.75	12.13	11.38	12.50	22.76	16.79	4.10	10.45	7.09	7.09	2.99	18.84	14.93	4.10	2.99	7.09	7.09	18.84	7.09	7.09	0.00	4.85	18.84	9	1.04E3	4.62E3	3.95E3	4.7E2			1.35E3	8.33E2	1.49E3	2.02E2	6.97E2
3754	true	Q685J3|MUC17_HUMAN	17.496649	2.07	0.24	0.00	0.24	0.00	0.00	0.00	0.00	1.83	0.00	0.00	0.00	0.00	0.24	0.00	0.00	0.00	0.24	0.00	0.24	0.00	0.00	0.00	0.24	0.24	0.00	0.00	0.00	0.00	0.49	0.00	0.00	0.24	0.00	6			3.13E2					6.11E3
5432	true	Q8WUD4|CCD12_HUMAN	46.939854	16.87	0.00	10.24	10.24	10.24	0.00	16.27	16.87	10.24	16.87	0.00	16.27	10.24	10.24	10.24	10.24	16.87	10.24	10.24	10.24	10.24	10.24	10.24	10.24	10.24	10.24	10.24	16.87	10.24	10.24	16.87	0.00	10.24	10.24	3		5.92E2							4.42E2
3755	true	A0A0C4DH69|KV109_HUMAN	95.10201	44.44	44.44	29.06	44.44	44.44	44.44	44.44	44.44	44.44	29.06	44.44	44.44	29.06	23.93	44.44	44.44	29.06	44.44	29.06	29.06	29.06	44.44	44.44	44.44	44.44	44.44	44.44	44.44	13.68	29.06	44.44	44.44	44.44	29.06	6	2.82E3	3.13E3	5.6E3	1.71E3	4.67E4	1.51E3	8.83E3	4.46E3	2.29E3	7.02E3	1.84E3
7326	true	P09038|FGF2_HUMAN	31.351662	2.78	0.00	2.78	2.78	0.00	0.00	2.78	2.78	2.78	0.00	2.78	0.00	0.00	0.00	2.78	2.78	2.78	0.00	0.00	2.78	2.78	2.78	2.78	2.78	2.78	2.78	0.00	2.78	2.78	2.78	2.78	2.78	2.78	2.78	1			3.3E1			1.2E3
4224	true	Q7Z3C6|ATG9A_HUMAN	17.505917	6.91	1.79	2.86	1.43	3.93	0.00	2.50	2.86	1.43	0.00	1.07	1.43	1.07	1.07	0.00	0.00	0.00	0.00	0.00	1.07	0.00	0.00	0.00	0.00	0.00	0.00	0.00	1.43	0.00	1.19	0.00	0.00	1.07	0.00	5	1.89E1	1.19E1	2.01E1	9.15E1			7.66E1
5433	true	Q96RN5|MED15_HUMAN	23.335506	3.81	0.00	1.27	1.27	2.41	0.00	0.00	2.41	1.14	0.00	0.00	1.14	2.66	0.00	1.27	0.00	1.27	0.00	1.27	0.00	0.00	0.00	1.27	1.27	1.27	1.27	0.00	2.41	0.00	2.41	1.27	0.00	0.00	1.27	3			5.07E2
4225	true	P36404|ARL2_HUMAN	87.777306	33.70	26.63	21.20	15.22	22.28	15.22	28.26	21.20	22.28	15.22	11.41	21.20	21.20	21.20	21.20	28.26	28.26	21.20	28.26	21.20	15.22	15.76	21.20	28.26	21.20	15.76	28.26	21.20	28.26	28.26	28.26	5.43	33.70	28.26	5	3.32E1	1.04E3	1.67E3	1.72E3	1.3E2	3.38E3	2.49E3	7.22E2	1.47E3	9.04E1	2.97E3
4781	true	Q9NZ09|UBAP1_HUMAN	42.94219	11.16	0.00	5.58	5.58	7.17	0.00	5.58	5.58	7.17	3.59	0.00	5.58	3.98	1.99	1.99	1.99	3.59	0.00	1.99	5.58	5.58	1.99	1.99	1.99	1.99	3.59	3.59	5.58	3.59	3.59	5.58	0.00	5.58	5.58	4		3.4E2		1.53E3			3.36E2	6.27E2
2711	true	P02750|A2GL_HUMAN	117.11993	29.97	23.34	20.46	23.34	24.78	23.34	21.04	26.22	21.04	23.34	23.34	23.34	24.78	23.34	20.46	23.34	23.34	23.34	21.04	20.46	18.16	26.22	20.46	29.97	23.34	23.34	23.34	18.16	18.16	27.09	20.46	27.09	27.09	18.16	9	2.1E4	2.79E3	2.06E4	1.97E4	5.74E4	5.97E3	1.13E4	9.95E3	1.36E4	1.04E4	1.66E4
6247	true	Q9UKW4|VAV3_HUMAN	65.29084	2.72	2.72	1.18	1.18	2.72	2.72	2.72	2.72	2.72	2.72	2.72	2.72	2.72	1.18	2.72	2.72	1.18	2.72	1.18	2.72	2.72	0.00	0.00	1.18	2.72	2.72	2.72	2.72	1.18	2.72	2.72	1.18	2.72	1.18	2			2.1E2	4.94E2		7.56E2	3.39E2	2.65E2	1.02E3	2.96E2	5.1E2
2993	true	Q53LP3|SWAHC_HUMAN	62.87005	19.62	2.48	8.00	8.00	9.52	0.00	5.52	5.52	12.76	5.52	2.48	9.52	8.00	2.48	6.10	3.62	6.10	2.48	6.10	8.00	1.90	6.10	8.00	5.52	6.10	8.00	1.90	8.00	8.00	8.00	8.00	2.48	8.57	8.00	7				4.73E3		8.23E3	2.7E2	2.47E4			7.63E2
5434	true	Q8N556|AFAP1_HUMAN	70.271805	5.89	3.70	3.70	3.70	5.89	1.51	3.70	3.70	3.70	3.70	3.70	5.89	3.70	3.70	5.89	5.89	3.70	3.70	1.51	5.89	5.89	1.51	3.70	1.51	1.51	1.51	3.70	3.70	1.51	3.70	3.70	2.19	5.89	3.70	3	6.52E2	5.7E2	1.42E3	2.56E3		1.38E3	6.27E2	1.51E3			1.97E3
2451	true	Q06481|APLP2_HUMAN	80.2012	11.14	1.83	3.54	6.55	7.21	1.70	5.11	7.99	7.99	3.54	6.42	5.77	5.11	3.54	3.54	4.19	5.11	1.83	6.55	1.70	3.54	3.54	3.54	3.54	5.11	6.29	3.54	7.21	3.54	5.77	3.54	0.00	7.60	3.54	9		2.3E2	1.05E3	1.15E3		4.22E2	1.13E3	3.63E3	2.65E2	2.73E2
6248	true	Q7Z7A1|CNTRL_HUMAN	33.83924	0.65	0.60	0.65	0.60	0.00	0.00	0.60	0.65	0.60	0.65	0.60	0.65	0.65	0.00	0.60	0.60	0.60	0.60	0.60	0.65	0.65	0.00	0.65	0.00	0.00	0.00	0.00	0.65	0.00	0.00	0.65	0.00	0.60	0.00	2									3.92E2
7338	true	Q9NQ36|SCUB2_HUMAN	18.204922	0.90	0.00	0.00	0.90	0.00	0.90	0.00	0.00	0.00	0.00	0.00	0.90	0.00	0.00	0.90	0.90	0.00	0.00	0.00	0.00	0.00	0.00	0.90	0.00	0.90	0.90	0.90	0.90	0.90	0.00	0.90	0.90	0.00	0.00	1			4.02E2		1.81E3						5.78E2
6250	true	Q9NVE5|UBP40_HUMAN	46.070957	3.00	1.21	1.21	1.21	3.00	1.21	3.00	3.00	1.21	1.21	1.21	1.21	1.21	1.21	1.21	1.21	1.21	1.21	1.21	1.21	0.00	0.00	1.21	0.00	1.21	1.21	1.21	1.21	1.21	1.21	1.21	0.00	1.21	3.00	2			7.44E2								2.44E2
3349	true	A0A0B4J1V1|HV321_HUMAN	98.212326	35.04	25.64	25.64	25.64	25.64	35.04	25.64	25.64	25.64	25.64	25.64	25.64	25.64	25.64	25.64	25.64	25.64	25.64	25.64	25.64	25.64	25.64	25.64	25.64	25.64	25.64	25.64	25.64	25.64	25.64	25.64	25.64	25.64	25.64	6	1E4	5.45E3	1.96E4	8.92E3	6.27E4	1.5E4	9.78E3	2.06E4	9.32E3	2.07E4	1.38E4
3351	true	A0A075B6S9|KV137_HUMAN	43.568645	36.75	15.38	0.00	15.38	15.38	24.79	15.38	0.00	24.79	15.38	27.35	24.79	11.97	12.82	0.00	15.38	11.97	15.38	12.82	0.00	24.79	11.97	15.38	12.82	12.82	15.38	12.82	0.00	12.82	12.82	24.79	24.79	27.35	0.00	7	8.33E2				2.67E3	9.7E2		4.82E2	1.03E4	1.54E3	1.05E2
4783	true	Q53EZ4|CEP55_HUMAN	37.388336	10.34	0.00	1.29	3.66	9.05	0.00	5.17	6.47	3.66	1.29	1.29	1.29	2.37	2.37	3.66	1.29	10.34	0.00	2.37	3.88	0.00	1.29	6.25	3.66	0.00	6.25	1.29	6.25	0.00	1.29	6.25	1.29	1.29	1.29	4		2.08E3	2.05E3			1.15E4	3.15E3	6.07E3	6.28E3	2.28E3	6.04E3
3350	true	Q99961|SH3G1_HUMAN	105.23943	17.12	11.68	13.59	13.59	13.59	5.16	13.59	11.68	13.59	11.68	11.68	11.68	13.59	10.87	13.59	13.59	13.59	11.68	13.59	13.59	8.42	8.42	13.59	13.59	13.59	11.68	13.59	13.59	13.59	13.59	17.12	6.52	13.59	17.12	6	9.88E2	3.56E3	4.65E3		7.88E2	4.74E3	5.13E3	3.62E3	4.49E3	1.79E3	5.02E3
6252	true	P17927|CR1_HUMAN	45.22596	1.08	0.59	0.00	0.59	0.59	0.59	1.08	0.59	0.00	1.08	1.08	0.59	0.59	0.00	0.59	0.59	0.59	1.08	0.59	0.00	1.08	0.59	0.00	0.00	0.00	0.59	1.08	0.59	0.00	0.59	0.59	0.59	0.59	0.59	2	4.13E2		1.16E2	5.27E2	2.21E2	1.25E3	3.82E2		1.05E3	8.16E2
6254	true	P30536|TSPO_HUMAN	38.441936	15.38	0.00	15.38	15.38	15.38	0.00	15.38	0.00	15.38	0.00	15.38	15.38	15.38	7.10	15.38	15.38	15.38	15.38	15.38	15.38	15.38	0.00	15.38	0.00	15.38	15.38	15.38	15.38	15.38	0.00	15.38	15.38	0.00	15.38	2
6255	true	Q8N8Z6|DCBD1_HUMAN	20.494448	4.76	4.76	0.00	0.00	3.36	0.00	0.00	3.36	3.36	3.36	0.00	3.36	3.36	0.00	0.00	0.00	3.36	0.00	0.00	0.00	3.36	3.36	0.00	0.00	0.00	3.36	0.00	3.36	0.00	0.00	3.36	0.00	0.00	3.36	2	1.46E2
3756	true	P49917|DNLI4_HUMAN	26.80091	11.42	0.00	2.41	6.04	6.59	0.00	5.05	2.41	1.43	1.54	1.21	6.04	2.41	0.00	0.00	0.00	3.84	0.00	2.41	3.62	2.41	0.00	0.00	0.00	0.00	0.00	0.00	2.41	0.00	1.43	0.00	1.43	1.43	2.41	6				1.8E2		2.29E2
4784	true	Q9NUP1|BL1S4_HUMAN	69.89405	24.42	5.53	16.13	16.13	16.13	5.53	16.13	16.13	16.13	16.13	11.52	5.53	5.53	5.53	11.52	11.52	19.82	5.53	10.14	10.14	11.52	5.53	10.14	11.52	5.53	16.13	10.14	24.42	13.82	16.13	10.14	5.53	10.14	11.52	4	3.04E2	8.32E1	6.56E2			7.92E2	5.14E2				3.51E2
6521	false	Q6PJE2|POZP3_HUMAN	23.908844	8.56	0.00	8.56	8.56	8.56	0.00	8.56	0.00	8.56	8.56	8.56	8.56	8.56	0.00	0.00	8.56	0.00	8.56	8.56	0.00	8.56	8.56	8.56	8.56	8.56	8.56	0.00	8.56	0.00	0.00	0.00	0.00	0.00	8.56	1
3757	true	P39748|FEN1_HUMAN	108.73504	24.21	8.16	24.21	21.32	21.32	2.89	21.32	21.32	21.32	21.32	21.32	21.32	21.32	16.05	21.32	21.32	21.32	15.26	21.32	21.32	21.32	21.32	21.32	21.32	21.32	21.32	15.26	24.21	15.26	15.26	21.32	21.32	21.32	21.32	6	1.7E2	5.2E3	4.15E3	5.79E3		3.99E3	1.21E4	4.19E3	2.14E3	4.34E3	1.08E4
7360	true	Q96Q89|KI20B_HUMAN	36.571926	0.49	0.49	0.49	0.49	0.49	0.00	0.00	0.00	0.00	0.00	0.00	0.00	0.49	0.49	0.49	0.49	0.49	0.49	0.00	0.49	0.49	0.49	0.49	0.49	0.00	0.49	0.00	0.49	0.49	0.49	0.49	0.49	0.49	0.49	1		2.45E2	7.33E2	4.27E2
861	true	P19224|UD16_HUMAN	125.230835	31.95	18.05	25.75	13.91	12.97	0.00	6.58	24.44	15.79	26.50	6.58	18.05	10.90	9.59	18.23	16.17	21.24	13.91	18.05	12.97	8.08	18.05	21.24	28.01	21.24	25.75	5.45	18.98	23.87	16.17	14.29	9.59	18.05	28.01	17	1.27E4	4.93E4	4.22E2	3.16E3			5.04E4	5.25E3	4.55E4		1.09E4
2994	true	P46100|ATRX_HUMAN	43.333122	4.25	0.00	1.77	2.17	1.81	0.00	2.33	1.04	0.92	1.52	1.00	1.04	0.00	0.00	0.56	0.00	0.56	0.00	0.56	1.57	2.17	0.00	0.00	0.00	0.00	0.56	0.00	1.40	0.56	0.00	1.65	0.00	0.40	1.77	8		1.79E2	1.27E3						6.8E2
7366	true	Q8N5Y8|PAR16_HUMAN	22.48581	8.39	0.00	8.39	8.39	8.39	0.00	8.39	8.39	8.39	8.39	0.00	8.39	0.00	0.00	0.00	0.00	0.00	0.00	0.00	8.39	8.39	0.00	8.39	8.39	8.39	8.39	0.00	8.39	0.00	0.00	0.00	0.00	0.00	0.00	1		4.64E2	6.14E2	5.66E2		5.48E2	2.09E2		5.82E2
3758	true	P48595|SPB10_HUMAN	43.477932	18.64	9.57	5.29	0.00	5.29	0.00	5.29	5.29	5.29	5.29	9.57	5.29	12.09	0.00	5.29	0.00	5.29	5.29	5.29	5.29	16.12	5.29	5.29	5.29	5.29	5.29	5.29	5.29	0.00	0.00	5.29	0.00	7.81	5.29	5	4.22E2			4.49E2			3.07E2	5.24E2		8.29E2	3.13E2
4226	true	P08590|MYL3_HUMAN	75.50471	16.41	6.15	8.21	6.15	8.21	6.15	6.15	6.15	8.21	14.36	6.15	8.21	6.15	6.15	6.15	8.21	8.21	6.15	14.36	16.41	8.21	16.41	8.21	16.41	16.41	8.21	8.21	8.21	16.41	8.21	8.21	6.15	16.41	8.21	3
6262	true	Q5T2R2|DPS1_HUMAN	21.874321	7.71	0.00	0.00	0.00	7.71	0.00	3.13	3.13	0.00	0.00	3.13	4.58	3.13	0.00	0.00	3.13	0.00	0.00	3.13	7.71	7.71	0.00	3.13	0.00	0.00	4.58	0.00	3.13	0.00	0.00	3.13	0.00	0.00	0.00	2				6.42E2		1.52E2
5442	true	Q8IYB5|SMAP1_HUMAN	59.998787	7.71	2.57	2.36	5.14	5.14	2.36	5.14	2.78	5.14	5.14	2.36	5.14	5.14	0.00	5.14	2.36	5.14	0.00	5.14	2.78	5.14	5.14	5.14	2.78	5.14	5.14	5.14	5.14	5.14	2.36	5.14	2.36	5.14	5.14	3	9.18E1		2.53E2	2.1E1				3.26E1	1.71E1		2.63E2
2995	true	P82914|RT15_HUMAN	49.698334	31.91	0.00	7.39	3.89	12.06	0.00	12.06	10.51	0.00	3.50	7.00	3.89	3.89	3.89	3.89	10.51	14.01	3.89	7.39	3.89	5.84	3.89	3.89	3.89	3.89	7.39	3.50	10.51	7.39	10.51	14.79	0.00	10.89	7.39	8		9.25E0	3.27E2	5.23E2		5.98E2	4.4E2		2.38E2	3.69E2
5441	true	Q9BQE4|SELS_HUMAN	66.72296	20.63	0.00	20.63	11.64	5.82	0.00	11.64	11.64	11.64	11.64	11.64	20.63	11.64	5.82	11.64	11.64	20.63	11.64	11.64	20.63	11.64	11.64	20.63	11.64	11.64	11.64	5.82	20.63	11.64	11.64	11.64	0.00	11.64	11.64	3			4.16E2	6.49E2		2.38E2	3.03E2	1.08E2	9.65E1	9.77E1	1.37E3
6263	true	Q4G0X4|KCD21_HUMAN	70.55108	11.92	11.92	11.92	11.92	11.92	6.54	6.54	11.92	11.92	11.92	11.92	6.54	11.92	11.92	6.54	11.92	11.92	11.92	11.92	11.92	11.92	11.92	11.92	11.92	11.92	11.92	11.92	11.92	11.92	11.92	11.92	0.00	11.92	11.92	2	1.29E2	8.21E2	3.47E2	6.22E2			8.67E2	2.21E2	8.42E2	2.69E2	4.95E2
4785	true	Q5XXA6|ANO1_HUMAN	34.84517	3.65	1.93	1.83	0.00	1.93	0.00	1.93	0.00	0.00	0.91	0.00	0.00	0.00	1.93	1.93	0.00	0.00	1.93	0.91	0.91	0.91	0.00	1.93	0.00	0.91	0.00	0.00	0.91	0.91	1.01	0.91	0.00	2.74	0.00	4		5.82E2		2.67E2		2.13E2
4786	true	Q14410|GLPK2_HUMAN	82.914154	9.22	6.87	6.87	5.24	6.87	5.24	6.87	6.87	6.87	6.87	6.87	6.87	6.87	6.87	6.87	5.24	5.24	5.24	6.87	5.24	5.24	5.24	6.87	6.87	5.24	6.87	6.87	5.24	5.24	6.87	5.24	5.24	9.22	5.24	4	9.55E1				1.22E2
4787	true	O75717|WDHD1_HUMAN	43.31823	4.69	0.00	3.72	0.97	2.57	0.00	0.97	4.69	2.57	0.00	0.00	0.97	2.57	0.00	2.13	1.59	3.72	0.97	2.57	0.97	2.57	0.00	3.72	0.00	0.97	3.72	0.00	3.10	0.00	0.97	0.97	1.59	0.00	3.10	4		3.61E2	1.09E2				4.47E2	2.59E2
4227	true	Q9NXH9|TRM1_HUMAN	17.66988	9.26	0.00	1.82	3.79	0.00	0.00	3.49	3.79	3.79	0.00	0.00	1.82	5.46	0.00	0.00	0.00	0.00	0.00	3.49	1.97	0.00	0.00	0.00	0.00	1.97	0.00	0.00	0.00	0.00	0.00	1.67	0.00	0.00	1.97	5							1.87E2	1.14E2
5444	true	A0A0B4J1V6|HV373_HUMAN	51.380596	32.77	15.97	15.97	15.97	15.97	25.21	15.97	15.97	15.97	15.97	15.97	15.97	15.97	15.97	15.97	15.97	15.97	15.97	15.97	15.97	15.97	15.97	15.97	15.97	15.97	15.97	15.97	23.53	15.97	15.97	23.53	23.53	15.97	15.97	3	4.42E2	4.06E2		8.23E2	2.53E3	8.87E2		1.26E3	1.1E3	1.08E3	6.69E2
773	false	P0CB38|PAB4L_HUMAN	60.68489	5.41	5.41	3.24	4.86	5.41	2.16	5.41	5.41	5.41	5.41	2.16	3.24	3.24	2.16	5.41	3.24	5.41	2.16	5.41	5.41	5.41	3.24	3.24	5.41	3.24	3.24	5.41	3.24	5.41	5.41	3.24	3.24	5.41	5.41	3		2.28E2	6.2E2			2.2E3	2.6E3		1.68E3
4788	true	Q15853|USF2_HUMAN	55.107655	10.40	2.89	2.89	7.51	7.51	2.89	2.89	7.51	7.51	5.49	2.89	7.51	2.89	2.89	2.89	2.89	7.51	2.89	2.89	2.89	2.89	2.89	2.89	2.89	7.51	2.89	2.89	7.80	2.89	2.89	7.51	0.00	5.49	2.89	4	9.34E1	5.15E2	5.35E2	2.95E2		4.82E2		1.01E3	7.31E2	3.21E2	6.28E2
2187	true	Q96HP0|DOCK6_HUMAN	91.842514	7.03	1.51	2.93	5.47	4.74	0.00	3.18	4.25	2.78	2.93	2.10	5.47	3.57	1.47	4.74	3.57	4.74	1.47	3.96	4.30	5.23	0.73	5.47	1.47	3.96	4.30	0.00	3.57	2.78	3.57	2.83	0.00	2.78	2.78	10	3.25E2	6.74E2	3.86E3	1.71E3		1.93E3	1.68E3	1.16E3	6.43E2	1.53E2	1.87E3
6267	true	Q96BI1|S22AI_HUMAN	56.532066	5.66	0.00	5.66	5.66	5.66	0.00	5.66	5.66	5.66	5.66	5.66	5.66	5.66	0.00	5.66	2.83	5.66	0.00	5.66	2.83	5.66	0.00	5.66	5.66	0.00	5.66	2.83	2.83	5.66	5.66	5.66	0.00	5.66	5.66	2			5.58E2	1.19E3		9.21E2	1.1E3	7.29E2		3.98E2	2.56E3
5445	true	P19484|TFEB_HUMAN	30.91684	9.03	0.00	0.00	0.00	1.89	0.00	1.89	1.89	1.89	1.89	0.00	1.89	0.00	0.00	1.89	1.89	0.00	0.00	1.89	4.20	1.89	0.00	0.00	1.89	0.00	1.89	1.89	0.00	1.89	1.89	1.89	0.00	6.72	1.89	3						3.66E2	2.92E2	4.44E2
4790	true	Q96N96|SPT13_HUMAN	16.69404	8.90	2.45	3.07	2.45	0.00	0.00	0.00	0.00	2.45	3.07	0.00	0.00	1.84	1.53	5.52	0.00	0.00	3.07	0.00	2.45	0.00	0.00	2.45	0.00	0.00	0.00	5.52	3.07	0.00	3.07	0.00	0.00	3.07	0.00	4			5.64E1
6010	false	Q6ISS4|LAIR2_HUMAN	18.386686	5.92	5.92	0.00	0.00	0.00	5.92	5.92	5.92	0.00	5.92	5.92	5.92	0.00	0.00	0.00	0.00	5.92	0.00	0.00	0.00	0.00	0.00	0.00	0.00	0.00	0.00	5.92	0.00	0.00	5.92	0.00	5.92	5.92	0.00	1
5448	true	O14965|AURKA_HUMAN	16.348557	10.92	0.00	0.00	10.92	0.00	0.00	0.00	3.72	0.00	0.00	3.72	0.00	7.20	3.72	0.00	0.00	3.72	0.00	3.72	0.00	0.00	0.00	0.00	0.00	0.00	7.44	0.00	3.47	0.00	3.72	0.00	0.00	3.72	0.00	3							1.24E2
7448	true	Q9P241|AT10D_HUMAN	16.317509	1.26	0.00	0.00	1.26	1.26	0.00	0.00	0.00	0.00	0.00	1.26	1.26	0.00	0.00	0.00	0.00	0.00	1.26	0.00	1.26	1.26	0.00	0.00	0.00	0.00	0.00	0.00	1.26	1.26	0.00	0.00	0.00	1.26	0.00	1											8.42E0
7445	true	Q8WXX0|DYH7_HUMAN	36.16645	0.45	0.00	0.00	0.00	0.45	0.00	0.00	0.45	0.00	0.45	0.45	0.45	0.45	0.45	0.45	0.45	0.45	0.45	0.45	0.45	0.00	0.00	0.45	0.00	0.45	0.45	0.00	0.45	0.00	0.45	0.45	0.00	0.00	0.45	1							1.35E1			4.76E3
4230	true	Q9BRR9|RHG09_HUMAN	45.385468	8.80	2.53	2.53	0.00	2.53	2.53	3.87	2.53	2.53	6.67	2.53	3.87	2.53	0.00	2.53	3.73	2.53	2.53	2.53	0.00	2.53	2.53	0.00	2.53	2.53	2.53	6.27	2.53	2.53	2.53	2.53	0.00	5.87	2.53	5	2.07E2						5.01E2		1.06E3	2.77E2	5.53E2
5452	true	Q8NEC7|GSTCD_HUMAN	52.72685	4.58	1.42	4.58	4.58	4.58	0.00	4.58	4.58	4.58	4.58	1.42	1.42	4.58	1.42	4.58	1.42	1.42	1.42	1.42	1.42	4.58	0.00	1.42	1.42	1.42	1.42	1.42	1.42	1.42	1.42	0.00	1.42	3.63	1.42	3				2.04E2		4.67E2	1.99E2	6.47E1		1.74E2	6.6E1
5454	true	Q9H6U8|ALG9_HUMAN	49.887802	7.53	4.91	5.24	0.00	5.24	2.62	5.24	5.24	5.24	2.62	2.62	2.62	5.24	2.62	5.24	2.62	2.62	2.62	5.24	2.62	5.24	2.62	2.62	2.62	5.24	2.62	2.62	5.24	0.00	2.62	2.62	2.62	4.91	5.24	3	4.15E2	2.47E3		6.43E2		1.93E3	1.33E3	8.67E1		9.09E2	1.01E3
2033	false	Q9Y2T4|2ABG_HUMAN	48.724712	2.46	2.46	2.46	2.46	2.46	2.46	2.46	2.46	2.46	2.46	2.46	2.46	2.46	2.46	2.46	2.46	2.46	2.46	2.46	2.46	2.46	2.46	2.46	2.46	2.46	2.46	2.46	2.46	2.46	2.46	2.46	2.46	2.46	2.46	1	1.63E2	4.46E2	1.74E2		3.67E1		6.16E2		4.16E2		8.79E2
6291	true	Q5VT79|AXA81_HUMAN	18.185955	9.48	0.00	0.00	0.00	0.00	0.00	4.59	4.59	0.00	0.00	0.00	4.59	0.00	0.00	4.59	0.00	0.00	4.59	4.59	0.00	4.59	9.48	0.00	4.59	0.00	0.00	0.00	0.00	4.59	4.59	0.00	0.00	4.59	0.00	2
5458	true	Q9BQG2|NUD12_HUMAN	17.798006	6.49	0.00	2.81	0.00	2.81	0.00	4.76	0.00	0.00	0.00	0.00	2.81	0.00	0.00	0.00	0.00	0.00	0.00	1.95	2.81	0.00	0.00	2.81	0.00	0.00	2.81	0.00	2.81	2.81	0.00	0.00	0.00	0.00	4.55	3						2.61E2
7518	true	Q8N9V7|TOPZ1_HUMAN	21.035048	0.59	0.00	0.00	0.00	0.00	0.00	0.00	0.00	0.00	0.00	0.00	0.00	0.00	0.00	0.00	0.00	0.00	0.59	0.00	0.59	0.00	0.00	0.00	0.00	0.00	0.59	0.00	0.00	0.59	0.00	0.00	0.00	0.00	0.00	1
6296	true	Q9BX67|JAM3_HUMAN	21.872463	7.74	0.00	4.52	4.52	4.52	4.52	4.52	0.00	4.52	4.52	0.00	3.23	0.00	0.00	0.00	0.00	4.52	0.00	4.52	0.00	0.00	4.52	0.00	7.74	0.00	0.00	7.74	0.00	4.52	0.00	4.52	0.00	0.00	0.00	2				2.43E2
1460	true	Q14134|TRI29_HUMAN	61.09812	26.36	5.78	0.00	7.65	14.63	0.00	4.25	4.25	4.25	0.00	0.00	0.00	2.38	7.31	9.35	9.35	0.00	7.31	5.61	0.00	10.88	0.00	0.00	0.00	7.31	0.00	0.00	4.25	16.84	14.46	17.86	0.00	18.37	5.61	15	1.15E2		1.9E3	6.46E3			5.73E2	1.8E2
7552	true	Q96JN2|CC136_HUMAN	15.247938	1.73	1.73	0.00	0.00	1.73	0.00	0.00	0.00	0.00	0.00	0.00	0.00	1.73	1.73	0.00	0.00	0.00	1.73	0.00	1.73	1.73	0.00	0.00	0.00	0.00	0.00	1.73	0.00	0.00	1.73	0.00	0.00	1.73	0.00	1
5461	true	Q9NWB6|ARGL1_HUMAN	23.351688	8.79	0.00	2.93	5.86	0.00	0.00	2.93	5.86	5.86	2.93	0.00	5.86	0.00	0.00	0.00	0.00	2.93	2.93	0.00	0.00	0.00	0.00	0.00	5.86	2.93	0.00	0.00	2.93	0.00	2.93	2.93	0.00	0.00	0.00	3						3.28E1	2.25E3		1.02E3		1.49E3
4231	true	Q15836|VAMP3_HUMAN	91.576645	40.00	33.00	40.00	33.00	40.00	33.00	40.00	40.00	40.00	40.00	33.00	40.00	40.00	33.00	40.00	40.00	40.00	33.00	40.00	40.00	40.00	40.00	40.00	40.00	40.00	40.00	40.00	40.00	40.00	33.00	40.00	40.00	33.00	40.00	4	1.3E3	1.43E4	8.77E3	9.93E3	3.32E3	7.38E3	6.72E3	3.41E3	9.18E3	1.41E3	1.22E4
7556	true	Q9NVR5|KTU_HUMAN	40.605835	2.51	0.00	2.51	2.51	2.51	0.00	2.51	2.51	2.51	2.51	2.51	2.51	2.51	0.00	2.51	2.51	2.51	2.51	2.51	2.51	2.51	0.00	2.51	0.00	2.51	2.51	2.51	2.51	2.51	0.00	2.51	0.00	0.00	2.51	1							1.65E2
5462	true	Q13444|ADA15_HUMAN	17.57697	5.91	2.09	0.00	1.74	3.82	0.00	1.74	1.74	1.74	0.00	0.00	0.00	0.00	0.00	0.00	0.00	0.00	0.00	1.74	2.09	2.09	0.00	2.09	0.00	0.00	0.00	0.00	2.09	0.00	1.74	0.00	0.00	5.91	0.00	3							7.07E1
3761	true	Q7Z4H7|HAUS6_HUMAN	38.279312	10.89	0.00	0.00	3.66	8.17	0.00	4.29	7.12	2.72	0.00	4.19	6.91	9.84	0.00	1.57	4.19	5.45	2.72	3.87	5.34	6.91	0.00	8.17	0.00	0.00	1.05	2.72	4.19	0.00	0.00	4.19	0.00	0.00	0.00	6							9.51E1
2996	true	P30046|DOPD_HUMAN	122.59677	63.56	63.56	63.56	45.76	56.78	45.76	45.76	63.56	56.78	56.78	56.78	56.78	56.78	45.76	63.56	45.76	56.78	56.78	56.78	45.76	56.78	56.78	56.78	56.78	56.78	56.78	45.76	56.78	56.78	45.76	47.46	45.76	56.78	56.78	8	6.35E4	4.58E5	7.46E4	9.34E4	8.96E3	4.43E4	4.4E5	1.39E5	2.76E5	4.55E4	7.28E4
4793	true	P05090|APOD_HUMAN	90.59937	17.99	17.46	17.46	17.46	17.99	17.46	17.46	11.64	17.46	17.46	17.46	17.46	17.46	17.46	17.46	17.46	17.46	17.46	17.46	17.46	17.46	17.46	17.99	17.99	17.46	17.46	17.46	17.46	17.46	17.46	17.99	17.99	17.46	17.99	4	2.42E3	2.58E3	7.3E2	6.64E3	8.86E3	1.19E4		4.12E3	1.25E3	1.26E4	2.15E3
725	true	Q16795|NDUA9_HUMAN	155.06105	61.80	45.62	50.13	37.67	49.87	28.38	48.28	44.83	38.99	42.71	43.50	39.79	45.09	43.77	50.13	39.26	42.44	44.30	56.76	43.50	43.24	47.48	42.18	38.99	46.68	58.36	37.93	56.76	49.07	49.87	57.29	26.79	45.89	55.17	19	9.43E3	4.46E4	1.08E4	2.37E4	2.21E3	4.48E4	4.43E4	9.96E3	3.23E4	1.32E4	4.13E4
1785	true	P61604|CH10_HUMAN	115.27603	69.61	45.10	52.94	44.12	31.37	31.37	31.37	31.37	46.08	31.37	31.37	45.10	46.08	45.10	31.37	45.10	31.37	45.10	45.10	52.94	46.08	31.37	51.96	52.94	52.94	54.90	45.10	56.86	63.73	51.96	69.61	51.96	51.96	52.94	13	3.48E4	8.4E4	7.84E4	7.77E4	2.36E3	8.8E4	1.53E5	1.48E5	5.95E4	2.99E4	1.48E5
3762	true	Q14156|EFR3A_HUMAN	43.37205	9.50	5.24	6.21	0.00	1.95	0.00	1.71	1.71	1.71	3.05	0.00	1.71	3.05	1.95	1.71	1.71	1.71	3.05	3.05	1.58	1.71	1.71	3.29	1.71	0.00	0.00	1.71	3.05	1.71	1.71	1.71	1.71	3.05	1.71	6		9.94E1		4.5E1					3.37E2
6302	true	O43586|PPIP1_HUMAN	16.756023	4.81	0.00	0.00	0.00	0.00	0.00	2.64	2.64	2.16	4.81	0.00	2.64	4.81	0.00	0.00	0.00	0.00	0.00	0.00	0.00	0.00	0.00	0.00	0.00	0.00	0.00	4.81	0.00	0.00	2.64	0.00	0.00	4.81	0.00	2
439	true	Q8TEM1|PO210_HUMAN	146.85321	21.25	4.98	12.03	14.68	13.88	3.76	12.56	10.17	7.31	9.43	14.63	8.06	10.44	6.78	10.28	7.90	13.51	8.53	13.14	7.74	14.04	4.03	12.35	2.33	8.85	10.07	8.69	16.96	10.49	13.51	13.78	4.88	9.70	13.09	30	6.17E2	9.77E3	2.35E4	9.51E3	2.52E2	1.22E4	5.53E3	1.15E3	3.98E3	6.67E3	1.49E3
100	true	Q13576|IQGA2_HUMAN	212.3091	45.40	40.19	41.78	21.46	32.13	26.60	30.16	37.40	36.76	39.68	29.21	36.06	33.90	27.05	40.89	25.71	35.62	29.02	32.13	28.44	34.16	31.11	32.00	37.97	29.14	30.92	32.89	37.21	39.24	35.30	37.02	23.94	33.40	40.38	59	3.64E4	1.43E5	6.86E3	2E4	9.42E3	1.3E4	4.79E4	3.54E4	1.39E5	9.44E3	4.35E4
3763	true	P01766|HV313_HUMAN	108.4394	29.31	25.86	25.86	29.31	25.86	29.31	25.86	25.86	25.86	25.86	25.86	25.86	25.86	25.86	25.86	25.86	25.86	25.86	25.86	25.86	25.86	25.86	25.86	25.86	25.86	25.86	25.86	25.86	25.86	25.86	25.86	25.86	25.86	25.86	5	2.56E4	1.46E4	6.44E4	1.81E4	1.05E5	4.67E4	1.3E4	4.19E4	2.77E4	4.18E4	3.6E4
2452	true	Q9UL26|RB22A_HUMAN	109.77346	54.64	21.13	37.11	45.36	45.36	21.13	50.52	37.63	39.69	37.63	31.96	31.96	41.75	25.26	39.69	36.08	50.52	25.26	41.75	43.81	31.96	31.96	36.08	37.63	36.08	36.08	37.63	36.08	36.08	36.08	41.75	37.63	41.75	41.75	10	4.13E3	2.22E3	9.48E3	4.15E3	8.99E2	8.79E3	4.23E3	6.36E3	5.39E3	7.19E3	5.5E3
6304	true	Q6DKI1|RL7L_HUMAN	69.47707	11.76	5.49	11.76	11.76	11.76	0.00	11.76	11.76	11.76	11.76	11.76	11.76	11.76	11.76	11.76	11.76	11.76	11.76	11.76	11.76	11.76	11.76	11.76	11.76	11.76	11.76	11.76	11.76	5.49	11.76	11.76	5.49	11.76	11.76	2		5.82E2	4.02E3	3.5E3		3.45E3	4.34E3			2.77E3	2.4E3
4232	true	Q8N3R9|PALS1_HUMAN	85.560295	13.04	3.85	7.56	13.04	10.96	1.78	7.56	9.63	9.63	7.56	9.63	10.96	7.56	3.85	7.56	3.85	13.04	5.48	13.04	7.56	7.56	3.85	7.56	3.85	3.85	13.04	1.78	3.85	10.96	3.85	3.85	1.78	3.85	5.93	5	2.17E2	9.97E2	1.53E3	3.45E2		7.63E2	1.24E3	8.15E2	2.86E2	1.08E3	4.81E2
628	true	P04792|HSPB1_HUMAN	170.84367	67.32	61.46	53.17	61.46	63.41	52.20	63.41	63.41	63.41	63.41	61.46	63.41	63.41	61.46	61.46	67.32	63.41	63.41	67.32	67.32	63.41	63.41	67.32	63.41	67.32	63.41	63.41	58.05	67.32	63.41	58.05	63.41	63.41	63.41	25	1.33E5	2.94E5	2.48E5	4.97E5	1.25E5	2.22E5	5.03E5	4.36E5	6.85E5	8.18E4	5.52E5
1786	true	Q9HC84|MUC5B_HUMAN	68.121895	2.83	0.45	0.00	1.44	0.00	0.19	1.75	1.01	0.28	0.69	1.75	0.14	0.14	1.96	2.26	0.28	1.65	0.42	2.19	0.00	0.64	1.39	2.17	0.00	0.42	0.28	0.00	0.14	0.00	1.61	1.58	0.00	0.42	1.65	13	6.81E1		5.01E2			1.04E3				9.21E2	8.49E2
5464	true	Q99622|C10_HUMAN	64.19951	40.48	26.19	14.29	14.29	40.48	14.29	26.19	14.29	26.19	40.48	14.29	14.29	14.29	0.00	14.29	40.48	28.57	14.29	14.29	14.29	26.19	14.29	14.29	28.57	28.57	28.57	40.48	28.57	28.57	28.57	40.48	26.19	40.48	28.57	3	8.08E2	8.51E2	4.12E2	4.54E2	6.09E1	9.8E1	2.01E2	5.56E2	4.95E2		2.6E2
3353	true	Q9H1I8|ASCC2_HUMAN	108.6461	14.00	7.79	11.23	12.95	11.23	7.79	12.95	12.95	7.79	12.95	8.85	9.51	12.95	7.66	12.81	11.23	11.23	7.66	7.79	7.79	7.79	7.79	8.85	4.62	7.79	7.79	7.79	11.23	7.79	11.23	7.79	7.66	12.81	7.79	7	1.56E3	1.3E3	3.15E3	7.71E2		2.15E3	3.1E3	2.77E2	9.14E2	6.78E2	2.33E3
1020	true	Q9NTZ6|RBM12_HUMAN	153.9867	22.00	15.77	16.42	19.96	17.38	14.48	15.45	17.38	17.38	17.38	18.03	17.38	18.99	10.94	17.06	18.99	19.96	17.06	19.96	15.77	14.48	14.48	17.70	16.42	19.96	18.67	17.06	20.60	18.67	18.03	18.67	10.62	20.39	19.31	15	8.34E2	1.09E4	1.74E4	1.41E4	1.17E2	9.34E3	1.81E4	1.1E4	8.51E3	5.4E3	1.3E4
782	true	Q9Y265|RUVB1_HUMAN	168.8752	52.85	44.52	44.96	44.52	46.27	35.75	44.52	45.61	46.27	44.52	37.28	44.96	42.11	33.55	37.28	39.69	44.52	36.40	44.52	38.38	47.37	42.11	40.13	45.61	44.96	42.54	44.52	47.37	47.37	44.52	47.37	35.75	44.52	49.78	19	4.63E3	3.09E4	3.91E4	3.87E4	3.46E3	3.29E4	6.42E4	3.03E4	2.26E4	2.65E4	4.95E4
2712	true	Q969S9|RRF2M_HUMAN	38.56997	17.59	0.00	7.70	9.50	9.50	0.00	5.26	0.00	5.91	3.47	0.00	6.03	0.00	0.00	9.24	0.00	3.47	0.00	11.42	12.45	5.78	0.00	5.39	0.00	0.00	7.70	0.00	3.98	10.91	1.80	0.00	0.00	0.00	5.91	9		3.82E2	2.81E2								6.22E1
3354	true	P05451|REG1A_HUMAN	69.28721	31.33	10.24	18.07	17.47	0.00	10.24	0.00	17.47	0.00	10.24	17.47	17.47	17.47	17.47	17.47	17.47	17.47	17.47	10.24	17.47	17.47	10.24	18.07	28.92	17.47	31.33	17.47	17.47	17.47	17.47	17.47	17.47	17.47	17.47	7		4.07E4	2.09E3				1.97E3			2.21E2	8.35E2
4233	true	P14678|RSMB_HUMAN	91.384056	15.83	15.83	9.58	15.83	15.83	15.83	15.83	15.83	12.50	15.83	15.83	15.83	15.83	12.50	15.83	15.83	15.83	12.50	15.83	6.25	15.83	12.50	12.50	6.25	9.58	15.83	12.50	15.83	15.83	15.83	9.58	15.83	15.83	6.25	3	2.36E3	9.38E3	6.77E3	1.5E4	1.06E3	8.44E2	2.41E4	1.22E4	1.57E4	3.37E3	1.47E4
2997	true	P02794|FRIH_HUMAN	124.9327	35.52	25.14	35.52	25.14	28.42	35.52	35.52	21.86	22.40	35.52	28.42	28.42	27.87	32.24	35.52	27.87	28.42	25.14	25.14	27.87	28.42	35.52	27.87	28.42	28.42	27.87	35.52	28.42	28.42	35.52	28.42	28.42	35.52	35.52	7	4.52E4	3.16E4	1.29E4	2.84E4	5.85E4	3.81E4	9.63E3	1.55E4	6.79E4	3.21E4	9.98E3
3355	true	Q96IZ0|PAWR_HUMAN	80.424286	23.53	12.65	8.82	8.82	15.88	12.06	8.82	8.82	13.53	20.29	5.00	11.76	7.94	5.00	7.94	12.06	16.47	7.94	11.76	11.76	9.71	8.82	11.76	11.76	8.82	11.76	7.94	11.76	11.76	11.76	16.47	5.00	16.47	11.18	7	1.41E3	6.59E3	3.31E2	3.91E2	8.17E2	2.19E3		1.02E3	3.68E2	6.94E2	1.17E3
3764	true	Q8IYS2|K2013_HUMAN	81.89404	17.51	6.31	13.25	6.31	15.62	2.37	7.73	6.31	7.73	6.31	6.31	7.73	6.31	6.31	6.31	6.31	9.62	6.31	6.31	6.31	6.31	6.31	9.94	6.31	6.31	6.31	6.31	6.31	6.31	7.73	7.73	6.31	7.73	6.31	6	4.29E2	1.65E3	8.4E2	1.99E3	1.13E2	1.2E3	1.51E3	1.99E3	7.41E2		7.32E2
2713	true	Q96C11|FGGY_HUMAN	102.07289	27.22	21.23	21.05	12.16	14.16	2.36	4.90	14.70	14.70	16.70	6.35	14.70	8.35	14.70	23.59	10.34	14.70	14.70	10.89	20.15	10.89	7.44	20.15	14.70	12.16	8.71	10.89	12.16	14.70	8.35	14.70	4.90	18.33	14.70	9	3.23E2	6.57E3	3.33E2	3.18E2			1.52E3	7.39E2	6.21E3		7.89E2
6306	true	O95429|BAG4_HUMAN	52.291603	5.47	3.06	5.47	3.06	5.47	0.00	3.06	3.06	3.06	3.06	3.06	3.06	5.47	0.00	5.47	3.06	5.47	2.41	5.47	2.41	3.06	3.06	5.47	3.06	5.47	5.47	0.00	5.47	5.47	3.06	5.47	0.00	3.06	5.47	2		3.49E2	5.42E2			1.14E3	5.4E2	5.31E2	7.03E2	2.84E2	7.07E2
1461	true	Q99497|PARK7_HUMAN	153.46227	46.03	40.74	45.50	40.21	45.50	40.74	44.97	45.50	46.03	46.03	40.74	46.03	45.50	39.15	44.97	44.97	45.50	40.74	40.21	45.50	45.50	46.03	46.03	46.03	46.03	45.50	44.97	45.50	45.50	44.97	45.50	44.97	44.97	45.50	10	7.74E4	1.54E5	1.18E5	1E5	1.23E4	7.69E4	1.55E5	8.8E4	1.81E5	3.46E4	1.9E5
862	true	Q6YHK3|CD109_HUMAN	123.48192	19.86	9.76	5.47	10.17	10.52	9.83	4.50	5.81	10.38	10.45	3.94	7.61	6.44	6.92	7.61	10.24	3.88	6.92	4.98	5.67	5.05	8.24	4.29	5.67	9.83	5.19	14.60	5.26	7.96	9.83	6.92	10.24	13.15	2.15	21	1.64E3	6E2	5.94E3	2.68E3	1.95E3		3.71E2	8.15E2	5.2E3	1.6E2	1.12E3
3765	true	Q9NX57|RAB20_HUMAN	37.9303	29.06	0.00	0.00	5.13	5.98	0.00	19.23	15.38	5.13	9.40	0.00	11.11	5.98	0.00	5.13	0.00	15.38	5.98	11.11	5.13	5.13	0.00	0.00	0.00	0.00	5.13	13.25	5.13	5.13	11.11	5.13	0.00	14.96	5.13	6			2.52E2			2.58E2	2.12E2	2.63E2			6.24E2
5466	true	Q6UVY6|MOXD1_HUMAN	36.749973	5.71	4.08	2.28	2.28	2.28	2.28	0.00	2.28	0.00	2.28	0.00	2.28	2.28	0.00	2.28	2.28	2.28	0.00	2.28	0.00	2.28	2.28	0.00	2.28	2.28	2.28	2.28	2.28	2.28	0.00	2.28	0.00	3.92	2.28	3	4.41E2			2.01E2	1.88E2				1.51E3		7.05E2
4795	true	P13473|LAMP2_HUMAN	100.02716	11.46	11.46	11.46	11.46	11.46	11.46	11.46	11.46	11.46	11.46	11.46	11.46	11.46	11.46	11.46	11.46	11.46	9.51	11.46	11.46	11.46	11.46	11.46	11.46	11.46	11.46	11.46	11.46	11.46	11.46	11.46	8.54	11.46	7.07	4	2.23E4	4.41E4	3.87E4	5.85E4	1.21E4	5.09E4	6.29E4	4.1E4	7.35E4	2.34E4	7.8E4
6308	true	Q9UGU5|HMGX4_HUMAN	18.693174	7.15	0.00	4.33	7.15	4.33	0.00	0.00	7.15	0.00	4.33	4.33	4.33	7.15	0.00	0.00	0.00	0.00	2.83	4.33	0.00	0.00	0.00	0.00	0.00	4.33	4.33	0.00	2.83	0.00	4.33	0.00	0.00	0.00	0.00	2
2453	true	Q99439|CNN2_HUMAN	130.84042	39.48	29.77	36.25	36.25	36.25	29.77	36.25	29.77	36.25	29.77	36.25	29.77	36.25	17.80	36.25	36.25	29.77	29.77	29.77	36.25	36.25	36.25	36.25	29.77	39.48	36.25	29.77	39.48	36.25	29.77	39.48	29.77	36.25	33.01	9	1.46E4	1.12E4	7.99E4	1.07E5	5.73E3	3.29E4	2.59E4	8.06E4	8.34E4	3.06E4	3.71E4
5467	true	Q5EBL8|PDZ11_HUMAN	57.62311	37.14	11.43	28.57	28.57	28.57	0.00	28.57	11.43	37.14	11.43	17.14	28.57	28.57	17.14	28.57	28.57	28.57	0.00	28.57	17.14	28.57	28.57	17.14	28.57	17.14	28.57	0.00	28.57	28.57	28.57	37.14	0.00	11.43	28.57	3			6.05E2	2.89E2		1.69E2	5.75E2	2.33E3	6.5E1		4.5E2
2714	true	Q30154|DRB5_HUMAN	104.19665	33.46	18.42	18.42	14.66	14.66	18.42	24.81	24.81	24.81	24.81	24.81	24.81	24.81	18.42	28.57	18.42	24.81	18.42	18.42	24.81	18.42	19.17	28.57	24.81	24.81	15.04	24.81	18.80	18.42	24.81	28.57	18.42	8.27	28.57	8	2.46E3	6.4E3	9.9E3	8.32E3	5.11E3	1.07E4	6.11E4	2.96E4	5.87E4	8.44E3	3.16E4
2188	true	Q969X5|ERGI1_HUMAN	128.81046	45.17	21.03	42.07	42.07	42.07	24.14	42.07	42.07	42.07	45.17	38.28	42.07	20.69	33.79	30.00	33.10	33.79	30.00	33.79	38.28	35.52	31.03	38.28	42.07	38.28	30.00	27.24	33.79	30.00	31.03	30.00	17.59	36.90	30.00	11	8.15E2	1.71E4	7.99E3	1.53E4	6.5E2	1.09E4	1.17E4	1.19E4	9.84E3	6.94E3	1.14E4
6460	false	P0C7V9|ME15P_HUMAN	41.074413	6.84	0.00	6.84	6.84	6.84	0.00	6.84	6.84	6.84	6.84	6.84	6.84	6.84	0.00	6.84	6.84	6.84	0.00	6.84	6.84	6.84	6.84	6.84	6.84	6.84	6.84	6.84	6.84	6.84	6.84	6.84	0.00	6.84	6.84	1			6.74E2	1.01E3		2.13E2	5.32E2	3.78E2	1.44E2		2.51E2
5468	true	O75354|ENTP6_HUMAN	47.47213	9.09	0.00	1.86	1.86	4.13	0.00	1.86	1.86	4.13	1.86	6.82	6.82	6.82	6.82	1.86	1.86	1.86	1.86	1.86	1.86	1.86	0.00	1.86	1.86	1.86	6.82	1.86	1.86	1.86	6.82	0.00	1.86	1.86	1.86	3		1.87E2	6.7E2	7.55E2		1.69E3	6.02E2	1.32E3	7.9E1	3.03E3	1.48E3
1109	true	Q02338|BDH_HUMAN	146.3273	38.19	38.19	38.19	35.57	38.19	16.62	38.19	38.19	38.19	34.99	35.57	38.19	34.99	32.36	38.19	28.86	38.19	35.57	34.99	38.19	38.19	38.19	38.19	38.19	38.19	35.57	32.36	38.19	38.19	34.99	38.19	29.15	34.99	38.19	11	1.89E4	1.33E5	9.23E3	2.6E4	4.53E2	1.11E4	6.59E4	2.98E4	3.61E4	2.52E3	3.35E4
136	true	P09874|PARP1_HUMAN	204.40637	42.31	25.25	37.38	36.98	36.39	24.46	37.18	35.31	36.29	36.29	37.38	37.77	38.36	27.61	38.66	38.26	38.56	33.83	37.38	37.38	36.29	34.71	39.05	36.39	38.66	40.24	38.26	39.74	37.57	35.60	42.21	28.99	37.97	38.46	42	9.78E3	7.43E4	1.09E5	8.43E4	4.86E3	5.53E4	1.25E5	6.46E4	6.31E4	6.16E4	7.77E4
223	true	P08123|CO1A2_HUMAN	181.77493	26.87	18.23	14.42	14.42	15.23	19.55	15.74	17.94	14.42	21.89	14.42	17.06	14.42	19.77	19.69	18.74	17.94	19.55	18.37	12.66	16.62	19.03	12.66	19.91	19.91	14.42	18.37	16.03	15.96	18.45	16.03	22.55	20.42	12.74	36	1.26E5	5.75E4	1.68E5	8.72E4	1.35E5	9.2E4	1.56E5	7.66E4	2.92E5	7.87E4	1.12E5
4234	true	Q96BS2|CHP3_HUMAN	42.75468	22.90	0.00	0.00	7.01	7.01	0.00	11.68	0.00	0.00	0.00	7.01	17.76	7.01	7.01	7.01	11.68	17.76	7.01	11.68	11.68	0.00	7.01	7.01	0.00	4.67	11.68	0.00	18.22	0.00	13.08	18.22	0.00	16.36	13.55	5			1.29E2	7.02E2		8.17E2				3.06E2	2.24E3
3766	true	Q8IZ81|ELMD2_HUMAN	98.28594	25.60	13.99	22.53	22.53	17.06	0.00	17.06	17.06	17.06	17.06	22.53	17.06	17.06	13.99	22.53	17.06	10.92	17.06	17.06	20.14	17.06	12.63	20.14	13.99	13.99	17.06	13.99	17.06	17.06	10.92	18.09	3.41	16.38	17.06	6	2.44E2	3.1E3	2.6E3	1.05E3		3.59E3	1.05E3	5.23E2	2.45E3	1.37E3	2.67E3
2189	true	P55083|MFAP4_HUMAN	113.29484	18.43	18.43	7.06	14.90	14.90	14.90	14.90	14.90	14.90	14.90	14.90	14.90	14.90	14.90	14.90	14.90	7.06	14.90	14.90	14.90	7.06	14.90	14.90	14.90	14.90	14.90	14.90	14.90	14.90	14.90	14.90	14.90	18.43	14.90	8	7.67E4	9.46E3	1.69E5	3.03E4	3.18E5	6.58E3	5.19E4	2E4	1.83E5	1.88E4	2.95E4
6309	true	Q92902|HPS1_HUMAN	50.010975	3.14	3.14	0.00	3.14	3.14	3.14	3.14	3.14	3.14	3.14	3.14	3.14	3.14	0.00	3.14	3.14	3.14	3.14	3.14	3.14	3.14	3.14	3.14	0.00	3.14	3.14	3.14	3.14	3.14	3.14	3.14	0.00	0.00	3.14	1
2499	false	Q8IZP2|ST134_HUMAN	101.06092	19.17	19.17	19.17	19.17	19.17	15.42	19.17	19.17	19.17	19.17	19.17	19.17	19.17	15.42	19.17	19.17	19.17	19.17	19.17	19.17	19.17	19.17	19.17	19.17	19.17	19.17	19.17	19.17	19.17	19.17	19.17	15.42	19.17	19.17	5	8.21E3	3.54E4	1.71E4	3.26E4	4.3E4	1.27E4	4.57E4	3.65E4	3.76E4	1.11E4	3.89E4
3356	true	P00749|UROK_HUMAN	27.85942	15.78	11.14	0.00	4.64	0.00	0.00	6.96	0.00	0.00	4.64	4.64	0.00	4.64	4.64	4.64	4.64	0.00	7.19	0.00	0.00	4.64	0.00	0.00	0.00	0.00	0.00	6.96	2.55	0.00	4.64	0.00	4.64	15.78	0.00	6
3767	true	Q8IY81|SPB1_HUMAN	93.64964	10.27	3.31	6.49	6.02	4.49	1.65	4.49	8.26	4.49	6.02	4.49	6.02	6.49	5.31	3.31	6.49	4.49	5.31	8.26	6.85	4.49	5.31	5.31	3.31	6.49	4.49	3.31	8.03	3.31	6.02	6.49	3.31	4.49	6.49	6		8.29E2	5.03E2	1.91E3		1.48E3	1.18E3	3.65E2	5.6E2	4.62E2	2.41E2
2454	true	Q53SF7|COBL1_HUMAN	79.99311	13.03	2.93	11.97	3.01	4.96	1.42	3.19	3.90	5.41	3.37	2.13	3.19	2.13	2.13	5.59	4.08	4.34	1.42	4.79	2.13	2.93	3.46	2.13	2.30	2.13	3.01	2.13	2.13	4.34	1.42	4.08	0.00	3.19	6.56	10	3.69E2	3.22E3	6.37E2	5.56E2		5.41E2	5.96E2	1.34E3	1.22E3	2.97E2
629	true	P19971|TYPH_HUMAN	176.58553	57.88	53.73	57.68	45.23	48.55	48.34	48.34	54.36	46.89	54.36	54.15	57.05	54.15	48.34	48.34	48.34	54.15	57.05	45.23	48.34	49.17	48.96	43.98	44.61	54.98	48.76	54.36	49.17	48.55	48.34	49.17	49.17	51.04	49.17	23	5.34E4	1.13E5	5.59E4	1.07E5	3.31E4	7.4E4	1.29E5	1.88E5	2.5E5	3.7E4	1.52E5
353	true	Q15746|MYLK_HUMAN	171.96892	21.73	12.33	17.19	12.59	18.23	13.22	13.01	13.64	15.52	20.27	8.31	14.11	10.29	9.46	13.69	12.64	14.16	8.88	10.92	11.29	12.80	13.06	13.58	18.13	15.05	10.03	17.14	12.02	14.89	11.44	11.29	8.83	11.91	17.14	33	1.25E4	2.69E4	2.43E4	6.43E4	2.04E4	2.48E4	1.34E4	1.08E4	6.19E4	5.75E3	1.27E4
69	true	O75643|U520_HUMAN	220.57407	39.33	27.72	31.60	32.82	31.65	17.23	32.16	30.29	30.15	30.24	32.44	32.58	33.24	24.91	33.15	25.84	29.40	25.56	30.43	29.82	32.68	23.50	33.57	21.16	28.75	30.10	25.00	31.27	27.20	30.62	30.62	24.30	31.84	29.63	68	1.41E4	5.59E4	8.26E4	8.22E4	1.66E3	9.39E4	5.64E4	3.93E4	2.97E4	5.36E4	7.85E4
4797	true	O95139|NDUB6_HUMAN	81.37044	29.69	10.16	14.06	24.22	24.22	14.06	24.22	24.22	14.06	24.22	24.22	24.22	24.22	24.22	24.22	14.06	24.22	24.22	24.22	24.22	24.22	14.06	24.22	24.22	24.22	29.69	24.22	29.69	24.22	24.22	24.22	24.22	24.22	24.22	3		4.52E3	7.78E2	5.03E3		6.43E3	1.38E3	1.74E3	3.81E3	9.91E1	4.69E3
4236	true	P78549|NTH_HUMAN	51.15349	21.47	0.00	5.45	5.45	5.45	5.45	8.65	5.45	5.45	5.45	11.54	5.45	5.45	5.45	5.45	5.45	5.45	5.45	14.10	12.82	8.65	5.45	5.45	0.00	5.45	5.45	5.45	5.45	5.45	5.45	5.45	5.45	5.45	8.65	5			4.16E2	1.64E2		5.03E2				1.23E3	4.61E2
4237	true	Q6IAA8|LTOR1_HUMAN	86.96726	39.13	29.19	22.98	21.12	21.12	14.91	21.12	14.91	14.91	14.91	22.98	32.92	14.91	14.91	22.98	29.19	32.92	14.91	22.98	29.19	21.12	29.19	39.13	14.91	21.12	22.98	29.19	29.19	29.19	14.91	22.98	21.12	22.98	22.98	5	1.97E3	6.92E3	3.02E3	5.12E3	6.11E2	3.91E3	6.46E3	2.96E3	7.23E3	1.14E3	5.74E3
4235	true	P28715|ERCC5_HUMAN	48.26842	5.99	0.00	1.52	3.88	2.78	0.00	2.78	1.52	1.52	1.52	1.52	3.88	1.52	0.00	0.00	0.00	2.78	1.52	2.61	2.78	2.78	0.00	2.78	0.00	1.52	1.52	1.52	1.52	2.61	0.00	2.78	0.00	0.00	4.89	5			5.49E2	3.85E2				5.56E2			8.39E2
22	false	Q9Y267|S22AE_HUMAN	43.24345	1.01	1.01	1.01	1.01	1.01	1.01	1.01	1.01	1.01	1.01	1.01	1.01	1.01	1.01	1.01	1.01	1.01	1.01	1.01	1.01	1.01	1.01	1.01	1.01	1.01	0.00	1.01	1.01	1.01	1.01	0.00	1.01	1.01	0.00	1	3.44E1		1.94E4	1.13E4	8.73E4	2.45E4	8.67E3	1.05E4	1.56E4	2.09E4	1.35E4
1110	true	P42167|LAP2B_HUMAN	145.95624	43.39	25.33	32.82	30.84	30.84	20.93	30.84	33.92	34.80	37.67	27.09	32.82	28.19	27.09	28.19	28.19	32.60	27.09	33.48	33.48	33.26	31.06	41.19	32.82	31.06	31.06	28.19	31.06	28.41	30.84	31.28	15.64	30.84	31.06	17	7.11E3	3.84E4	3.04E4	2.04E4	1.07E3	2.36E4	2.18E4	3.82E4	3.3E4	6.31E3	3.2E4
1614	true	P20073|ANXA7_HUMAN	138.61789	25.82	18.24	18.24	20.08	16.39	16.39	18.24	20.08	22.13	16.39	16.39	23.98	18.24	18.24	18.24	20.08	18.24	12.91	18.24	14.75	18.24	18.24	18.24	16.39	18.24	18.24	18.24	23.98	23.98	18.24	23.98	14.55	18.24	23.98	10	7.7E3	2.61E4	1.55E4	2.02E4	4.98E3	1.93E4	2.26E4	1.33E4	2.5E4	1.03E4	1.78E4
1462	true	Q9Y240|CLC11_HUMAN	138.08723	43.96	32.82	30.65	38.08	34.37	35.29	31.58	20.43	34.37	34.37	24.46	34.37	29.10	38.08	34.37	37.77	30.96	38.08	38.08	34.37	27.86	38.08	34.37	26.63	29.41	21.67	38.08	37.46	34.37	33.75	37.46	38.08	40.56	32.51	15	2.64E4	2.74E3	2.97E4	2.86E3	1.51E4	2.63E3	4.48E2	7.97E3	2.57E3	2.06E3	7.18E3
4238	true	Q9BV40|VAMP8_HUMAN	94.72871	41.00	22.00	39.00	39.00	39.00	22.00	39.00	39.00	39.00	39.00	39.00	39.00	39.00	31.00	21.00	31.00	39.00	31.00	29.00	39.00	39.00	39.00	31.00	29.00	39.00	31.00	31.00	41.00	33.00	39.00	41.00	0.00	39.00	41.00	5	2.22E2	8.77E2	1.72E1	5.05E2	9.81E1	2.48E3	1.81E3	2.68E3	1.13E3	4.6E2	3.03E3
3768	true	P40937|RFC5_HUMAN	50.224167	27.65	6.18	6.18	16.47	12.06	0.00	11.18	8.82	6.18	6.18	11.18	8.82	10.59	11.18	6.18	6.18	6.18	0.00	6.18	12.06	17.06	0.00	11.18	6.18	6.18	12.06	6.18	6.18	6.18	6.18	6.18	0.00	9.71	6.18	6										7.06E1
1204	true	Q14032|BAAT_HUMAN	115.42547	44.98	28.23	36.60	17.46	24.88	4.55	4.55	29.19	20.10	36.36	12.92	24.64	26.56	33.49	28.71	12.92	36.36	20.10	28.71	20.10	19.86	28.71	33.49	36.60	24.64	29.43	9.09	29.43	31.82	23.92	22.49	22.49	25.12	38.28	15	3.63E4	5.6E4	5.9E2	8.47E2			1.85E4	2.65E3	1.87E4		5.13E3
2190	true	Q9C0B1|FTO_HUMAN	132.12688	29.90	19.60	21.78	21.78	19.60	16.63	21.78	21.78	21.78	21.78	21.78	24.95	21.78	10.10	21.78	23.96	27.13	21.78	23.96	19.60	16.63	18.81	19.60	21.78	24.55	19.60	23.96	21.78	23.96	20.99	23.96	9.31	20.20	26.73	11	5.16E2	7.17E3	7.83E3	3.36E3		5.14E3	5.12E3	4.58E3	5.61E3	2.74E3	8.54E3
3769	true	Q5T5C0|STXB5_HUMAN	38.362576	6.69	1.65	2.78	1.04	1.65	0.00	3.91	0.00	0.00	1.04	2.26	1.04	3.91	1.04	0.00	2.69	0.00	1.65	1.65	2.69	2.69	0.00	3.82	0.00	0.00	1.04	0.00	2.69	0.00	2.26	2.69	0.00	1.04	1.65	5	2.11E2	1.44E2		4.12E2		1.18E2			5.2E1
7568	true	P11597|CETP_HUMAN	26.170067	3.04	3.04	0.00	3.04	3.04	3.04	3.04	0.00	0.00	0.00	3.04	0.00	3.04	0.00	3.04	3.04	0.00	3.04	0.00	0.00	3.04	3.04	0.00	0.00	0.00	0.00	3.04	0.00	0.00	3.04	0.00	3.04	3.04	0.00	1					4.08E2
5470	true	P60510|PP4C_HUMAN	70.712685	11.07	7.82	7.82	7.82	7.82	4.23	11.07	7.82	7.82	7.82	7.82	7.82	7.82	4.23	7.82	7.82	7.82	7.82	7.82	7.82	7.82	7.82	7.82	7.82	7.82	7.82	7.82	7.82	7.82	7.82	7.82	4.23	7.82	7.82	3	4.15E2	1.34E3	2.51E3	3E3	8.66E1	3.94E3				1.26E3	2.07E3
3770	true	P04049|RAF1_HUMAN	81.28023	11.88	3.40	10.19	6.79	8.33	1.39	8.33	8.33	6.79	8.33	3.40	8.33	8.33	3.40	6.79	3.40	3.40	3.40	4.94	3.40	8.33	1.39	10.03	3.40	4.94	8.33	1.39	8.33	3.40	1.39	4.94	1.39	4.94	4.94	6	8.28E1	1.37E3	2.81E2	1.69E3		1.88E3		8.16E1	5.31E2	2.59E2	7.01E2
4798	true	O75636|FCN3_HUMAN	49.62463	14.05	6.35	3.34	3.34	3.34	6.35	3.34	3.34	3.34	9.36	8.03	3.34	3.34	3.34	8.03	3.34	3.34	3.34	3.34	0.00	3.34	8.03	0.00	3.34	3.34	3.34	3.34	0.00	3.34	8.03	3.34	8.03	9.36	3.34	4	1.76E2							1.31E2		3.53E2
3771	true	Q8IX04|UEVLD_HUMAN	71.85968	15.50	6.16	6.58	6.58	6.58	0.00	6.58	6.58	6.58	6.58	6.58	6.58	6.58	2.76	6.58	9.13	6.58	3.82	6.58	6.58	6.58	3.82	6.58	6.58	6.58	6.58	6.58	6.58	6.58	6.58	6.58	3.82	15.50	6.58	6			5.37E2	9.51E2		3.29E2	5.67E2	2.32E2	2.49E2	2.16E2	6.98E2
2998	true	P18859|ATP5J_HUMAN	106.32227	52.78	22.22	44.44	22.22	30.56	22.22	22.22	22.22	43.52	43.52	22.22	52.78	22.22	22.22	22.22	22.22	43.52	22.22	22.22	44.44	43.52	43.52	43.52	44.44	43.52	43.52	22.22	43.52	43.52	22.22	43.52	13.89	22.22	44.44	5	8.71E3	4.55E4	2.15E4	2.15E4	1.64E3	1.84E4	4.52E4	2.62E4	2.97E4	4.04E3	1.67E4
2191	true	Q8TDQ7|GNPI2_HUMAN	116.91731	35.14	21.74	17.75	23.55	17.75	23.55	17.75	17.75	17.75	17.75	21.74	17.75	23.55	27.54	21.74	17.75	17.75	21.74	21.74	21.74	17.75	17.75	21.74	17.75	21.74	21.74	17.75	21.74	17.75	17.75	21.74	17.75	25.36	17.75	8	3.13E3	3.43E3	1.13E4	9.78E3	2.78E3	8.12E3	1.13E4	9.63E3	2.08E4	2.85E3	1.3E4
1788	true	P24557|THAS_HUMAN	135.2409	27.77	15.01	19.14	20.83	23.45	22.70	25.70	21.39	21.39	23.26	10.51	23.64	23.64	23.64	18.57	20.64	23.64	18.57	18.57	18.57	25.70	16.32	20.83	19.14	19.14	16.32	25.52	16.32	10.51	21.39	23.26	12.76	25.70	21.39	11	4.1E3	4.29E3	6.31E3	6.7E3	2.91E3	1.76E4	4.37E3	1.13E4	3.01E4	7.25E2	2.62E4
4799	true	Q14534|ERG1_HUMAN	56.33833	9.76	0.00	5.40	5.40	7.67	0.00	5.40	7.67	5.40	2.79	5.40	2.79	2.79	5.40	5.40	2.79	5.40	2.79	2.79	2.79	2.79	2.79	2.79	5.40	5.40	2.79	0.00	5.40	2.79	5.40	5.40	0.00	7.49	5.40	4		1.17E3	1.51E2	3.69E3		4.75E2	2.91E3	1.08E3	5.76E2	4.62E2	9.12E1
4800	true	Q9BW30|TPPP3_HUMAN	85.741615	20.45	11.93	19.89	19.89	15.34	15.34	15.34	20.45	15.34	15.34	19.89	15.34	19.89	19.89	19.89	20.45	20.45	15.34	19.89	20.45	15.34	20.45	20.45	20.45	20.45	20.45	19.89	19.89	20.45	20.45	19.89	7.39	19.89	20.45	4	4.99E2	3.66E3	3.93E3	4.69E3		4.75E2	6.21E3	1.03E3	3.81E3	1.36E3	3.03E3
4801	true	P16671|CD36_HUMAN	54.504395	9.11	8.90	3.60	3.60	3.60	3.60	3.60	3.60	3.60	6.14	3.60	3.60	3.60	3.60	3.60	3.60	3.60	3.60	3.60	3.60	0.00	3.60	3.60	3.60	3.60	3.60	6.36	3.60	6.36	3.60	3.60	3.60	6.14	6.36	4	1.19E3	5.7E2						9.27E2
3357	true	Q15061|WDR43_HUMAN	81.091576	15.51	1.18	1.62	15.51	9.31	1.18	6.50	6.50	7.09	7.68	3.40	14.18	6.50	1.18	5.02	2.81	5.47	1.18	8.42	5.91	10.78	2.81	9.31	0.00	8.42	10.78	3.40	12.11	7.09	9.16	8.57	3.40	7.68	8.57	7		2.24E2	9.74E2			2.39E3		3.66E2	3.49E2	1.23E3	6.54E2
65	true	P00558|PGK1_HUMAN	218.917	55.64	52.04	52.52	53.48	55.40	51.56	55.40	53.48	55.40	55.40	52.52	52.52	53.48	50.60	53.48	53.24	54.44	51.08	51.56	51.56	54.44	53.48	53.00	54.44	52.52	52.04	53.24	51.32	54.92	53.24	53.96	51.56	55.40	54.20	65	2.84E5	6.41E5	8.76E5	1.34E6	2.73E5	1.2E6	9.7E5	1.44E6	9.96E5	9.53E5	1.02E6
726	true	O00468|AGRIN_HUMAN	166.35735	12.91	10.64	8.95	10.06	10.11	7.21	10.64	10.06	10.01	10.64	9.96	10.01	9.48	9.96	9.57	11.70	10.54	9.96	10.54	8.17	10.06	10.06	7.69	10.54	9.96	9.96	8.12	10.54	9.96	8.70	11.12	9.28	11.65	9.96	21	3.53E4	2.86E4	3.85E4	2.61E4	1.78E3	3.36E4	3.07E4	2.05E4	3.03E4	2.83E4	5.02E4
4802	true	Q96MM7|H6ST2_HUMAN	16.467415	7.77	0.00	0.00	2.64	4.63	2.64	0.00	0.00	0.00	0.00	0.00	0.00	2.64	2.64	0.00	0.00	0.00	0.00	2.64	0.00	0.00	0.00	0.00	0.00	0.00	0.00	2.64	5.79	0.00	4.63	0.00	0.00	0.00	0.00	4
3773	true	A0A087WSZ0|KVD08_HUMAN	79.52823	36.75	13.68	13.68	13.68	13.68	24.79	13.68	13.68	25.64	16.24	25.64	28.21	25.64	8.55	13.68	13.68	25.64	13.68	13.68	13.68	28.21	25.64	13.68	13.68	16.24	13.68	16.24	16.24	16.24	16.24	25.64	16.24	25.64	13.68	6	9.2E2	7.81E2	5.6E3	1.71E3	1.58E4	1.1E3	1.37E3	4.94E3	1.77E3	5.89E3	1.95E3
3772	true	O75563|SKAP2_HUMAN	58.904278	18.38	18.38	2.79	2.79	6.96	5.85	5.57	2.79	6.96	6.96	2.79	2.79	2.79	0.00	2.79	6.96	2.79	2.79	5.57	6.96	9.75	2.79	2.79	2.79	2.79	2.79	5.57	5.57	6.96	2.79	9.75	0.00	11.70	6.96	6	3.2E2			3.07E2
4803	true	O00193|SMAP_HUMAN	62.593647	20.22	8.74	8.74	8.74	9.29	0.00	8.74	8.74	9.29	8.74	8.74	9.29	19.67	8.74	8.74	8.74	8.74	8.74	19.67	9.29	9.29	9.29	9.29	9.29	8.74	19.67	8.74	8.74	19.67	8.74	8.74	8.74	8.74	8.74	3	2.77E2	3.68E3	4.44E3	3.32E3		1.58E3	3.38E3	4.63E3	3.87E3	6.88E2	4.88E3
727	true	Q14254|FLOT2_HUMAN	162.65106	53.27	42.52	40.89	37.62	35.05	37.62	33.88	31.78	29.67	35.98	40.42	37.62	40.42	40.42	40.42	42.52	37.15	40.42	40.42	43.93	37.85	35.05	40.65	31.78	38.79	45.09	36.45	45.09	45.09	35.05	47.20	35.05	42.29	46.50	22	6.51E3	1.97E4	2.04E4	2E4	1.72E3	2.43E4	1.33E4	9.8E3	1.38E4	1.66E4	2E4
5471	true	Q8WUA7|TB22A_HUMAN	45.856735	7.74	2.51	2.51	2.51	2.51	0.00	2.51	2.51	2.51	7.74	2.51	2.51	2.51	2.51	2.51	2.51	0.00	2.51	2.51	2.51	2.51	2.51	2.51	0.00	2.51	2.51	0.00	2.51	2.51	0.00	2.51	0.00	5.42	2.51	3	1.11E3	2.51E2	8.74E2	4.74E2			2.27E2	4.02E2	8.32E2	1.35E2	3.13E2
2455	true	O95292|VAPB_HUMAN	126.07798	38.27	20.16	37.45	37.45	30.86	16.05	37.45	37.45	37.45	37.45	37.45	37.45	37.45	28.40	37.45	37.45	37.45	28.40	37.45	37.45	37.45	37.45	37.45	37.45	37.45	30.86	37.45	37.45	30.86	37.45	31.69	9.47	37.45	37.45	10	2.14E3	2.27E4	1.87E4	2.12E4	2.23E3	2.25E4	2.57E4	1.8E4	1.79E4	6.82E3	2.55E4
1789	true	Q13557|KCC2D_HUMAN	135.5051	36.07	20.24	27.66	27.25	26.25	14.63	30.26	19.24	23.25	28.86	26.05	29.86	20.24	11.42	23.85	18.04	23.85	18.44	21.84	24.65	30.26	21.64	29.86	17.23	24.45	22.04	27.86	29.86	29.86	23.85	21.84	9.22	23.85	27.86	13	6.86E3	1.76E4	3.11E3	3.22E3	2.75E3	1.48E4	1.23E4	7.39E3	3.52E4	1.09E4	1.54E4
2715	true	Q9UL15|BAG5_HUMAN	114.82228	29.08	19.46	17.00	17.00	22.15	9.84	19.69	17.00	22.15	24.83	17.00	22.82	22.15	17.00	17.00	19.69	25.50	17.00	22.15	22.82	19.69	13.65	22.82	13.65	22.82	22.82	19.69	22.82	19.46	22.15	19.69	13.65	23.27	22.82	9	9.76E2	4.69E3	3.39E3	2.36E3	6.52E2	3.76E3	4.98E3	1.85E3	2.43E3	1.4E3	5.48E3
6311	true	Q969R2|OSBP2_HUMAN	50.5469	3.38	0.00	1.75	1.75	1.75	0.00	1.75	1.75	1.75	3.38	1.75	1.75	1.75	1.75	1.75	3.38	1.75	0.00	1.75	1.75	1.75	1.75	1.75	1.75	1.75	1.75	1.75	1.75	1.75	1.75	1.75	0.00	3.38	1.75	2			1.56E3	6.68E3		3.01E3			3.33E3	1.24E3	2.28E3
5472	true	Q8WWI5|CTL1_HUMAN	62.95462	6.54	2.59	2.59	2.59	4.72	2.59	4.72	4.72	2.59	2.59	4.72	4.72	2.59	6.54	4.72	4.72	4.72	4.72	2.59	4.72	2.59	2.59	4.72	2.59	4.72	4.72	2.59	4.72	2.59	2.59	2.59	2.59	4.72	4.72	3	1.38E2	3.6E2	1.16E3	6.89E2		2.7E3	1.67E3	2.16E2	5.2E2	6.25E2	1.26E3
6312	true	Q86VR2|RETR3_HUMAN	63.08676	7.08	3.22	7.08	7.08	7.08	3.22	7.08	7.08	7.08	7.08	3.22	7.08	7.08	3.22	7.08	7.08	7.08	3.22	7.08	3.22	7.08	3.22	3.22	7.08	3.22	3.22	3.22	7.08	7.08	7.08	3.22	3.22	3.22	7.08	2	4.69E2	3.76E3	2.17E3	3.91E3		4.24E3	2.29E3	5.16E2	2.43E3		3.23E3
373	true	P04259|K2C6B_HUMAN	160.31366	40.43	35.99	17.38	13.83	27.13	18.97	27.13	20.57	18.44	13.30	29.43	34.40	31.38	19.15	27.48	11.35	11.17	20.74	32.80	22.34	25.71	31.21	19.15	12.06	31.38	21.45	11.17	17.91	11.52	21.28	25.89	23.05	26.06	36.70	32	1.77E5	9.77E4	5.28E4	1.01E5	5.39E3	1.58E5	8.13E4	1.88E5	3.65E4	4.3E4	1.8E5
7225	false	O95258|UCP5_HUMAN	15.622437	4.92	4.92	4.92	4.92	4.92	0.00	4.92	0.00	0.00	4.92	0.00	4.92	0.00	0.00	0.00	0.00	0.00	0.00	0.00	4.92	0.00	0.00	4.92	0.00	0.00	0.00	0.00	4.92	0.00	0.00	0.00	0.00	0.00	0.00	1			4.16E2								9.68E1
7570	true	P62273|RS29_HUMAN	47.527943	19.64	19.64	19.64	19.64	19.64	19.64	19.64	19.64	19.64	19.64	19.64	19.64	19.64	0.00	19.64	19.64	19.64	19.64	19.64	19.64	19.64	19.64	19.64	19.64	19.64	19.64	19.64	19.64	19.64	19.64	19.64	19.64	19.64	19.64	1			1.6E3	3.46E3		9.47E2	3.66E3	3.29E3	1.55E3	1.91E2	1.63E3
3774	true	Q96A26|F162A_HUMAN	85.75344	31.17	18.18	25.32	25.32	25.32	7.14	25.32	25.32	27.92	25.32	25.32	25.32	18.18	18.18	25.32	18.18	25.32	18.18	25.32	18.18	18.18	25.32	18.18	25.32	25.32	27.92	18.18	30.52	30.52	25.32	30.52	18.18	25.97	30.52	6	4.7E2	2.83E3	5.97E3	7.9E3	4.07E2	6.57E3	8.28E3	8.11E3	4.74E3	3.76E3	3.03E3
4804	true	Q9UJ68|MSRA_HUMAN	73.019165	25.96	12.77	18.30	12.77	12.77	6.38	12.77	18.30	12.77	25.96	12.77	12.77	12.77	6.38	12.77	6.38	18.30	12.77	12.77	12.77	12.77	12.77	6.38	18.30	12.77	12.77	12.77	18.30	18.30	12.77	12.77	0.00	12.77	18.30	4	1.3E3	7.25E3	1.75E3	1.71E3	1.16E2	7.65E2	5.98E3	2.33E3	7.79E3	1.92E3	4.32E3
1463	true	O43684|BUB3_HUMAN	141.69733	48.17	29.57	44.82	32.01	44.82	28.96	47.87	44.82	41.77	44.82	32.01	44.82	39.94	32.01	44.82	44.82	47.87	25.61	32.01	44.82	40.85	32.01	44.82	44.82	44.82	45.12	32.01	45.12	45.12	32.01	45.12	32.01	32.01	45.12	14	6.75E2	7.8E3	1.42E4	1.42E4	4.29E2	1.51E4	1.7E4	1.14E4	1.08E4	4.66E3	1.78E4
2456	true	P13747|HLAE_HUMAN	120.21744	29.89	18.72	18.99	15.64	29.89	18.44	27.09	29.89	22.91	22.91	29.89	25.70	18.44	22.91	14.53	22.91	21.79	21.79	18.44	18.44	22.63	25.98	21.51	20.11	18.44	21.23	29.89	25.70	22.91	23.18	22.91	14.53	18.44	25.70	10	4.28E3	1.23E4	1.07E4	6.44E4	1.49E5	2.21E4	8.53E4	5.23E4	2.47E4	1.31E4	6.01E4
2192	true	Q9Y5K5|UCHL5_HUMAN	131.42966	33.43	28.57	30.09	30.09	33.43	13.37	30.09	30.09	30.09	30.09	25.23	30.09	30.09	12.46	30.09	33.43	33.43	16.11	33.43	30.09	28.57	20.97	25.23	30.09	25.84	30.09	33.43	30.09	33.43	30.09	33.43	18.24	33.43	33.43	9	3.42E3	7.11E3	8.77E3	1.25E4	2.8E2	6.95E3	4.88E3	4.68E3	5.66E3	6.28E3	5.67E3
339	false	Q32P51|RA1L2_HUMAN	164.26031	39.38	24.69	30.94	30.94	30.94	24.69	30.94	36.56	30.94	30.94	29.37	29.37	29.37	24.06	29.37	29.37	30.94	29.06	29.37	30.94	35.00	30.94	30.94	26.56	30.94	35.00	29.37	30.94	30.94	30.94	26.56	26.25	30.94	30.94	23	5.1E4	2.87E5	3.34E5	4.18E5	3.54E4	2.08E5	5.18E5	2.15E5	3.29E5	1.65E5	2.95E5
4240	true	Q7Z2W9|RM21_HUMAN	78.50485	20.00	5.85	20.00	20.00	10.73	5.85	20.00	10.73	10.73	5.85	20.00	20.00	15.12	17.56	20.00	20.00	20.00	15.12	20.00	15.12	10.73	10.73	5.85	10.73	20.00	20.00	5.85	20.00	20.00	20.00	20.00	0.00	20.00	20.00	4		3.72E2	7.37E2	2.77E2		1.05E3	6.29E2	2.32E2		3.28E2
2001	false	Q9NRH3|TBG2_HUMAN	120.12493	23.06	12.42	14.41	16.41	23.06	14.41	18.40	23.06	16.41	16.41	16.41	16.41	16.41	16.41	16.41	16.41	16.41	16.41	16.41	14.41	16.41	16.41	14.41	14.41	14.41	16.41	16.41	16.41	16.41	16.41	16.41	16.41	18.40	23.06	7	6.11E2	3.84E3	1.15E4	8.75E3	2.64E2	6.43E3	6.15E3	3.33E3	4.92E3	1.58E3	5.98E3
1464	true	P09382|LEG1_HUMAN	138.72295	47.41	25.93	37.04	34.81	37.04	33.33	34.81	45.19	37.04	37.04	27.41	34.81	37.78	33.33	34.81	34.81	34.81	28.89	34.81	34.81	47.41	45.19	34.81	37.04	34.81	34.81	34.81	45.19	37.04	34.81	37.04	27.41	34.81	47.41	12	3.8E4	1.74E5	2.26E5	3.08E5	9.23E4	2.33E5	2.47E5	2.48E5	4.5E5	1.55E5	2.8E5
1021	true	Q13153|PAK1_HUMAN	150.39243	33.58	19.45	26.06	26.06	26.06	19.45	24.04	25.69	24.04	22.20	24.04	26.06	24.04	16.88	24.04	22.39	24.04	24.04	27.71	24.04	26.06	19.45	20.00	22.39	27.71	24.04	22.39	27.71	25.69	24.04	24.04	16.33	22.39	26.06	14	1.7E3	1.2E4	2.01E4	2E4	4.4E2	1.31E4	1.26E4	1.75E4	1.19E4	7.28E3	1.49E4
2458	true	Q9ULV4|COR1C_HUMAN	133.08884	22.36	18.57	18.14	14.14	16.03	16.03	18.14	16.03	18.57	18.14	20.46	20.46	20.46	16.03	16.03	16.03	20.46	18.57	20.46	20.46	20.46	20.46	18.57	18.35	22.36	22.36	20.46	22.36	16.03	20.46	22.36	18.57	20.46	17.93	10	1.59E4	1.69E4	3.05E4	4.31E4	4.61E3	3.74E4	3.33E4	4.81E4	4.85E4	1.73E4	4.77E4
2457	true	Q8IYI6|EXOC8_HUMAN	93.06166	21.52	8.69	12.14	10.07	9.66	7.86	8.83	4.97	7.86	11.59	13.10	9.10	9.10	4.97	5.93	6.90	9.10	5.93	7.86	11.86	4.97	7.86	14.07	5.93	14.07	4.97	6.76	13.10	8.14	8.69	4.97	6.90	6.48	5.93	10	1.14E3	3.08E3	2.73E3	1.42E3		8.22E2	7.9E2	1.09E3	1.48E3	1.99E2	7.74E2
5473	true	Q6PI78|TMM65_HUMAN	49.777893	9.17	4.17	9.17	7.50	3.33	0.00	4.17	7.50	7.50	7.50	3.33	7.50	4.17	0.00	7.50	7.50	0.00	4.17	4.17	4.17	4.17	3.33	4.17	4.17	7.50	9.17	4.17	3.33	0.00	7.50	4.17	0.00	4.17	4.17	3		3.63E2	3.08E2	1.25E2				6.56E2	3.22E2
4805	true	Q9NPJ6|MED4_HUMAN	91.067215	20.00	11.11	13.70	13.70	20.00	4.81	20.00	13.70	13.70	20.00	13.70	13.70	13.70	8.52	13.70	13.70	13.70	8.52	20.00	20.00	13.70	13.70	20.00	20.00	20.00	13.70	14.81	20.00	13.70	14.81	13.70	8.52	20.00	20.00	4	2.45E2	1.71E2	1.09E3	1.84E3		7.88E2	5.09E2	1.5E3	1.5E3		8.01E2
3775	true	P32519|ELF1_HUMAN	53.466614	15.19	0.00	2.42	8.08	10.50	0.00	8.08	8.08	8.08	12.60	2.58	8.08	5.17	0.00	0.00	2.91	8.08	0.00	8.08	7.75	0.00	2.42	10.66	0.00	10.66	5.65	0.00	8.08	8.08	5.33	5.17	0.00	2.42	5.17	6			2.37E3	3.23E3		2.16E2	1.28E3	1.03E3	1.71E2		5.36E2
1790	true	P49326|FMO5_HUMAN	96.97651	32.27	25.14	27.77	10.69	19.32	0.00	1.69	30.58	27.77	27.77	0.00	26.83	4.50	5.44	26.83	0.00	26.83	21.39	26.83	21.39	12.01	17.82	30.58	27.77	16.14	19.14	0.00	21.20	26.83	1.69	24.02	1.69	4.32	28.52	12	1.61E4	4.44E4					1.64E4	5.15E3	1.99E4		5.56E3
466	true	P61160|ARP2_HUMAN	189.66806	42.39	40.36	40.36	40.36	40.36	40.36	40.36	40.36	40.36	40.36	40.36	40.36	40.36	40.36	40.36	42.39	40.36	40.36	40.36	40.36	40.36	42.39	42.39	40.36	40.36	42.39	40.36	42.39	42.39	40.36	42.39	40.36	40.36	42.39	18	5.2E4	1.03E5	1.44E5	1.77E5	3E4	1.65E5	1.07E5	1.14E5	1.94E5	1.21E5	1.57E5
2999	true	Q9UBN7|HDAC6_HUMAN	92.58556	8.56	6.09	4.77	4.03	4.03	1.98	4.03	4.03	4.03	4.03	5.02	4.03	5.02	2.96	5.02	2.96	5.02	2.96	5.02	5.02	4.03	5.02	5.02	4.03	5.02	4.28	3.70	5.02	5.02	5.02	5.02	2.96	7.82	5.02	8	1.79E3	2.08E3	2.19E3	1.76E3		1.81E3	4.95E2	4.54E2	2.91E3	9.06E2	1.28E3
5476	true	O75023|LIRB5_HUMAN	17.233723	10.85	4.92	0.00	0.00	0.00	3.73	0.00	3.73	0.00	10.85	0.00	8.64	0.00	0.00	0.00	0.00	3.73	0.00	0.00	0.00	0.00	0.00	0.00	3.73	3.73	0.00	3.73	0.00	0.00	0.00	0.00	4.92	0.00	3.73	3
5475	true	O15379|HDAC3_HUMAN	44.13922	12.85	3.97	3.97	9.35	3.50	0.00	7.48	9.35	0.00	3.97	9.35	9.35	9.35	0.00	3.97	3.97	3.97	0.00	0.00	3.97	3.97	3.97	3.97	3.97	0.00	3.97	3.97	3.97	0.00	7.48	3.97	3.97	3.97	3.97	3						1.97E2					2.42E2
5474	true	P08709|FA7_HUMAN	51.194515	9.87	4.94	2.79	2.79	2.79	2.79	2.79	2.79	2.79	7.73	2.79	2.79	2.79	2.79	2.79	2.79	2.79	2.79	2.79	2.79	2.79	2.79	2.79	2.79	2.79	2.79	2.79	2.79	2.79	2.79	2.79	2.79	9.87	2.79	3	1.42E2	2.99E2		5.6E2	4.18E2	8.32E2	2.51E2		5.01E2	2.5E3	1.02E2
4806	true	Q8N983|RM43_HUMAN	71.17139	26.98	15.35	10.23	21.86	21.86	0.00	10.23	10.23	21.86	15.35	10.23	10.23	10.23	10.23	10.23	15.35	10.23	10.23	21.86	10.23	10.23	10.23	10.23	10.23	10.23	21.86	5.12	10.23	10.23	10.23	10.23	0.00	15.35	10.23	4		1.53E3	2.73E3	3.17E2		1.13E3		1.37E3	1.08E3
6315	true	Q8TCC3|RM30_HUMAN	63.88212	17.39	10.56	17.39	17.39	17.39	0.00	17.39	17.39	17.39	10.56	10.56	17.39	10.56	10.56	17.39	17.39	17.39	10.56	17.39	17.39	17.39	17.39	10.56	10.56	17.39	10.56	10.56	17.39	17.39	17.39	17.39	10.56	17.39	17.39	2		8.3E2	2.83E3	2.91E3		1.03E3	1.53E3	2.67E3	2.66E2		3.24E2
3000	true	Q658Y4|F91A1_HUMAN	101.912735	12.89	4.53	8.35	8.35	8.35	5.85	7.04	7.04	7.04	7.04	6.80	7.04	7.04	5.73	5.73	8.35	9.43	5.73	9.43	8.59	8.35	5.73	9.90	5.73	7.04	9.43	7.04	9.43	8.11	8.11	8.11	4.53	10.02	7.04	8	8.84E2	1.47E3	9.29E2	1.37E3	4.99E1	8.75E2	8.29E2	5.15E2	2.41E2	4.74E2
1310	true	P11171|EPB41_HUMAN	130.6266	24.07	7.75	21.76	9.95	14.00	3.82	12.96	14.12	12.96	14.12	9.61	9.84	13.31	4.75	16.32	18.52	16.32	7.75	13.77	12.50	11.11	18.17	12.73	12.15	14.00	14.12	12.27	16.44	16.90	12.62	18.06	10.76	12.27	15.16	16	1.96E2	1.19E4	5.56E2	1.76E3	1.99E2	1.51E3	5.75E3	2.91E3	3.63E3	5.12E2	1.45E3
6316	true	Q9H2I8|LRMDA_HUMAN	34.87561	16.67	0.00	5.05	16.67	16.67	0.00	0.00	11.62	5.05	16.67	0.00	16.67	11.62	0.00	11.62	0.00	16.67	0.00	0.00	11.62	11.62	11.62	0.00	11.62	0.00	11.62	11.62	16.67	11.62	0.00	11.62	0.00	5.05	11.62	2
7574	true	O94817|ATG12_HUMAN	43.774017	7.14	7.14	7.14	7.14	7.14	7.14	7.14	7.14	7.14	7.14	7.14	7.14	7.14	7.14	7.14	7.14	7.14	7.14	7.14	7.14	7.14	7.14	0.00	7.14	7.14	7.14	7.14	7.14	7.14	7.14	7.14	0.00	7.14	0.00	1	6.97E2	1.65E2	8.33E2	6.31E2	9.4E1	1.39E3	6.87E2	3.07E2	8.47E2		1.13E3
1791	true	P61962|DCAF7_HUMAN	131.64189	40.06	23.98	29.82	26.61	23.98	18.42	27.19	27.19	27.19	28.95	31.87	23.98	29.82	21.05	18.42	29.24	27.19	26.61	26.61	29.24	23.98	18.42	31.87	27.19	26.61	31.87	18.42	35.09	21.05	24.27	21.05	14.62	31.58	26.61	9	7.31E2	4.43E3	5.96E3	5.26E3		5.3E3	3.87E3	4.23E3	2.46E3	2.66E3	6.34E3
930	true	P36543|VATE1_HUMAN	153.77571	46.90	43.36	43.36	40.27	40.27	39.82	42.92	42.92	43.36	42.92	42.92	43.36	43.36	42.92	43.36	43.36	42.92	38.50	42.92	43.36	43.36	43.36	43.36	42.92	43.36	43.36	43.36	46.90	43.36	42.92	46.90	40.27	42.92	43.36	13	1.69E4	1.79E4	1.27E4	1.5E4	1.12E4	1.16E4	2.51E4	3.62E4	4.75E4	5.59E3	2.66E4
3001	true	Q86X83|COMD2_HUMAN	101.73422	58.29	41.21	41.21	48.24	36.18	36.18	53.27	36.18	36.18	48.24	26.63	36.18	41.21	24.12	41.21	48.24	31.16	41.21	41.21	26.63	31.16	31.16	36.18	31.16	36.18	36.18	41.21	41.21	36.18	41.21	26.63	36.18	41.21	36.18	8	6.05E2	3.97E3	3.77E3	1.56E3	1.46E2	2.05E3	1.3E3	8.5E3	1.81E3	1.08E3	2.57E3
5478	true	P14621|ACYP2_HUMAN	48.25136	31.31	31.31	13.13	13.13	13.13	9.09	13.13	13.13	13.13	22.22	13.13	13.13	13.13	0.00	13.13	13.13	13.13	0.00	13.13	13.13	13.13	13.13	13.13	13.13	13.13	13.13	13.13	13.13	13.13	13.13	13.13	13.13	22.22	13.13	3	2.08E2	1.83E3	1.51E2	3.8E2				1.17E3	1.64E3		8.86E2
3776	true	O43826|G6PT1_HUMAN	50.51195	15.85	7.23	13.52	8.16	8.16	0.00	4.20	13.52	4.20	13.52	4.20	10.49	4.20	0.00	8.16	0.00	10.49	8.16	8.16	4.20	0.00	0.00	6.53	11.19	4.20	0.00	0.00	6.53	0.00	8.16	0.00	0.00	11.19	8.86	5	1.38E2	3.2E3	4.51E2	6.33E2		2.53E2	1.22E3	1.86E2	2.2E3	2.12E2	1.02E3
728	true	P34896|GLYC_HUMAN	165.22054	43.27	40.58	39.54	38.51	34.78	30.23	30.02	39.54	38.51	39.54	32.09	39.54	35.61	36.02	39.54	30.23	37.68	26.50	35.61	30.02	31.88	35.61	35.61	39.54	35.61	33.75	32.09	33.75	39.54	32.09	33.75	33.95	33.75	35.61	19	8.02E4	1.66E5	2.59E4	2.29E4	1.89E3	7.85E3	8.02E4	3.93E4	1.33E5	7.84E2	1.96E4
1205	true	Q9UKG1|DP13A_HUMAN	145.35747	30.61	19.46	24.68	23.41	23.41	19.75	25.11	23.41	24.82	26.52	19.46	24.68	23.41	14.25	23.41	20.59	22.00	19.46	22.00	20.59	23.41	23.27	20.59	23.27	20.59	20.59	22.00	23.41	21.16	23.41	20.59	17.35	26.09	22.00	15	1.33E3	7.49E3	3.8E3	4.79E3	7.22E2	3.47E3	7.21E3	5.44E3	8.65E3	2.98E3	4.41E3
1983	true	P53814|SMTN_HUMAN	71.98651	16.47	3.27	4.91	3.27	15.27	2.07	4.91	3.27	6.11	4.58	2.07	3.38	4.80	2.07	2.07	2.07	9.92	2.07	3.27	3.38	3.27	2.07	4.47	4.58	2.07	3.60	2.07	7.20	3.38	4.58	7.20	0.00	3.27	4.80	11	9.72E1	1.11E2		1.93E3		2.54E2		1.7E2	2.79E2
1465	true	O60547|GMDS_HUMAN	130.59296	45.16	22.31	28.23	30.38	23.12	22.31	25.27	25.27	23.12	30.38	23.12	30.38	30.38	36.56	25.27	28.23	25.27	25.27	25.27	23.12	23.12	28.23	33.87	28.23	23.12	32.26	28.23	23.12	23.12	25.27	27.15	30.38	30.38	32.26	13	3.68E2		9.34E3	2.97E3	6.88E2	1.29E4	7.17E3	1.28E3	6.49E2	6.02E3	1.89E4
4807	true	Q9NXW2|DJB12_HUMAN	53.183994	11.20	2.67	2.67	5.60	5.60	0.00	2.67	8.27	11.20	2.67	0.00	8.27	2.67	0.00	2.67	0.00	8.27	2.67	8.27	5.60	5.60	0.00	5.60	2.67	5.60	5.60	0.00	8.53	5.60	2.67	2.67	0.00	5.60	8.27	4	3.45E2		2.98E2	4.29E2		3.67E2	9.8E2	1.69E3			1.44E3
4808	true	P01615|KVD28_HUMAN	69.97205	16.67	10.83	16.67	16.67	16.67	16.67	10.83	10.83	16.67	16.67	16.67	16.67	16.67	10.83	16.67	16.67	16.67	10.83	10.83	16.67	16.67	16.67	16.67	16.67	16.67	16.67	16.67	16.67	16.67	16.67	16.67	16.67	16.67	16.67	4		6.92E3		9.78E3	4.48E4		5.07E3	1.81E4	7.47E3	2.13E4
6318	true	P51828|ADCY7_HUMAN	17.801905	2.41	1.30	0.00	0.00	0.00	0.00	1.30	1.30	0.00	1.30	1.30	1.30	0.00	0.00	2.41	0.00	1.30	1.30	0.00	0.00	1.30	0.00	0.00	0.00	1.30	0.00	0.00	0.00	0.00	0.00	0.00	0.00	0.00	0.00	2
2716	true	P13688|CEAM1_HUMAN	113.34001	16.73	12.74	8.75	14.83	15.78	8.75	15.59	11.79	15.78	8.75	11.79	14.83	14.83	11.79	8.75	8.75	12.74	11.79	14.83	16.73	15.78	11.60	14.83	11.60	11.79	14.64	12.74	14.83	8.75	14.83	15.78	4.94	12.74	14.83	9	1.85E3	2.66E3	1.08E5	1E5	1.42E3	6.28E4	1.95E4	1.29E5	4.76E3	6.94E4	6.81E4
6319	true	Q9H944|MED20_HUMAN	49.994255	10.38	0.00	5.19	5.19	5.19	5.19	10.38	5.19	5.19	5.19	5.19	10.38	10.38	5.19	5.19	10.38	5.19	5.19	5.19	5.19	5.19	5.19	5.19	5.19	5.19	5.19	5.19	5.19	5.19	5.19	10.38	5.19	5.19	5.19	2		9.53E2				1E3		7.99E2		2.66E2	9.29E2
1206	true	P30519|HMOX2_HUMAN	152.01694	48.73	44.62	44.62	44.62	44.62	34.81	44.62	44.62	44.62	44.62	46.84	46.84	46.84	40.51	46.84	44.62	46.84	44.62	44.62	44.62	44.62	44.62	44.62	44.62	44.62	47.47	44.62	45.25	48.10	46.84	46.84	17.72	44.62	48.73	12	4.6E3	1.94E4	1.11E4	2.73E4	2.36E2	2.53E4	2.45E4	1.31E4	1.21E4	1.01E4	3.69E4
729	true	Q9H2G2|SLK_HUMAN	138.30885	22.83	6.72	13.77	13.60	13.85	6.07	9.64	14.17	14.25	17.73	11.17	11.26	10.04	6.96	13.04	12.15	17.00	7.61	14.25	10.53	11.66	8.02	7.61	7.37	10.85	10.36	11.42	12.55	10.28	13.44	11.50	4.45	13.36	12.79	22	2.1E3	4.57E3	1.15E4	8.77E3	3.2E2	3.96E3	6.3E3	4.43E3	6.05E3	1.33E3	1.16E3
467	true	P17858|PFKAL_HUMAN	178.19934	40.64	35.13	35.26	35.26	34.10	33.08	33.85	35.26	32.82	34.23	33.08	35.64	34.10	31.28	31.41	33.08	29.36	33.08	34.10	35.26	37.05	33.08	31.03	30.26	31.03	31.67	33.08	35.64	32.44	34.23	33.46	34.23	35.26	33.59	24	2.73E4	5.12E4	6.32E4	6.46E4	2.2E4	8.55E4	6.43E4	3.11E4	7.74E4	3.38E4	7.09E4
536	true	Q9NQT8|KI13B_HUMAN	131.4228	20.21	4.76	9.20	6.74	7.72	2.14	5.53	7.56	9.75	11.28	2.90	9.20	6.79	2.85	4.82	8.21	7.67	4.82	7.28	6.30	5.37	6.19	5.59	6.90	5.59	7.56	4.98	9.26	10.24	4.16	6.41	1.81	14.29	10.62	28	2.31E3	3.03E3	9.26E3	3.36E3		3.14E3	2.86E3	3.9E3	4.77E3	2.37E2	4.84E3
413	true	P02786|TFR1_HUMAN	173.14307	44.74	24.34	25.26	28.29	35.53	29.21	36.71	33.68	30.92	26.71	26.05	33.16	30.39	28.29	24.08	28.82	31.05	24.08	32.11	29.08	32.89	27.76	27.89	29.47	29.47	34.21	26.71	33.95	32.11	33.68	29.74	28.82	35.79	32.11	31	2.07E3	4.28E3	1.26E4	3.64E4	6.4E3	4.8E4	6.06E4	2.54E4	2.37E3	1.17E4	2.37E4
257	true	Q9C0C2|TB182_HUMAN	180.64603	30.42	14.92	27.30	21.28	25.39	5.15	23.37	23.54	20.01	23.31	13.01	21.69	19.72	9.14	22.90	22.79	23.19	16.77	22.04	20.30	21.17	21.92	19.38	20.76	20.76	19.14	16.19	24.52	23.48	19.90	23.31	9.60	23.48	22.67	38	2.1E3	2.33E4	1.12E4	2.14E4	3.56E2	9.3E3	1.41E4	8.35E3	1.63E4	1.51E3	1.1E4
4809	true	P13196|HEM1_HUMAN	15.566595	6.72	0.00	2.34	0.00	0.00	0.00	0.00	2.34	0.00	2.34	0.00	2.34	0.00	0.00	0.00	0.00	2.34	0.00	0.00	0.00	0.00	0.00	0.00	0.00	0.00	2.34	0.00	0.00	6.72	0.00	0.00	0.00	5.00	2.34	3
5480	true	P04216|THY1_HUMAN	78.32392	16.15	15.53	15.53	15.53	15.53	15.53	15.53	15.53	15.53	15.53	15.53	15.53	15.53	15.53	15.53	15.53	15.53	15.53	15.53	15.53	16.15	16.15	15.53	16.15	16.15	16.15	15.53	16.15	16.15	15.53	16.15	15.53	15.53	16.15	3	3.49E3	1.88E4	2.26E4	2.62E4	4.71E3	6.99E3	1.48E4	8.9E3	1.71E4	5.2E3	1.16E4
4810	true	P55769|NH2L1_HUMAN	66.1475	24.22	24.22	9.38	9.38	9.38	17.97	9.38	16.41	9.38	16.41	17.97	16.41	17.97	17.97	17.97	17.97	9.38	17.97	17.97	17.97	17.97	9.38	17.97	9.38	17.97	17.97	17.97	17.97	17.97	17.97	17.97	9.38	17.97	9.38	4	1.59E3	5.31E3	6.28E3	1.03E4	7.81E2	5.78E3	1.19E4	4.23E3	5.3E3	7.25E3	9.75E3
1207	true	P54920|SNAA_HUMAN	164.0316	57.29	47.46	53.22	43.39	46.78	43.39	43.39	43.39	50.85	43.39	49.83	53.22	49.83	41.02	49.83	49.83	43.39	43.39	49.83	53.22	46.78	49.83	53.22	46.78	53.22	46.78	43.39	46.78	46.78	43.39	46.78	43.39	53.90	46.78	14	2.25E4	3.12E4	2.77E4	4.41E4	1.78E4	4.46E4	3.78E4	3.28E4	3.22E4	3.36E4	3.19E4
4811	true	A0A075B6H7|KV37_HUMAN	76.54683	41.38	23.28	15.52	23.28	23.28	23.28	23.28	15.52	35.34	29.31	35.34	35.34	41.38	23.28	23.28	23.28	35.34	23.28	29.31	23.28	41.38	35.34	23.28	15.52	23.28	23.28	23.28	23.28	23.28	23.28	41.38	23.28	35.34	29.31	4	3.64E3	1.54E3		1.67E3	2.59E4	7.03E3	5.19E2	1.58E4	2.32E3	1.87E4	7.67E3
2459	true	Q13868|EXOS2_HUMAN	126.771805	42.66	18.43	33.45	39.59	42.66	14.68	42.66	42.66	33.45	39.59	33.79	39.59	36.86	24.57	39.59	39.59	39.59	27.65	42.66	39.59	42.66	39.59	39.59	39.59	39.59	36.52	33.45	42.66	39.59	42.66	39.59	18.43	39.59	39.59	9	3.41E2	1.22E3	6.19E3	5.67E3		4E3	7.06E3	4.32E3	4.36E3	1.12E3	7.2E3
5481	true	P63027|VAMP2_HUMAN	84.048355	34.48	14.66	34.48	28.45	34.48	28.45	34.48	34.48	34.48	34.48	28.45	34.48	34.48	28.45	34.48	34.48	34.48	14.66	34.48	34.48	34.48	34.48	34.48	34.48	34.48	34.48	34.48	34.48	34.48	28.45	34.48	20.69	28.45	34.48	3	7.36E2	1.47E4	5.39E3	3.46E3	4.66E2	1.63E2	3.71E3	1.46E3	3.36E3	8.35E2	7.82E3
468	true	Q6NUK1|SCMC1_HUMAN	177.71324	51.36	39.83	37.11	47.17	44.44	40.04	47.17	44.65	49.06	45.28	46.12	42.56	43.61	46.12	40.04	44.65	44.44	41.93	47.17	44.44	47.17	42.56	44.44	44.65	44.44	46.33	42.77	48.85	49.69	48.85	44.44	30.61	48.85	38.36	23	1.76E4	1.28E4	5.62E4	4.19E4	8.19E3	7.16E4	2.45E4	1.1E5	5.07E4	4.53E4	7.08E4
1111	true	Q8WWM7|ATX2L_HUMAN	123.43255	15.35	4.37	9.86	5.30	8.84	1.95	8.09	7.63	6.70	6.14	4.28	9.02	7.07	3.44	8.84	8.74	9.58	3.44	6.98	6.70	6.88	4.28	6.88	4.28	7.91	8.00	6.05	9.86	6.88	8.93	5.58	4.28	8.93	8.09	16	6.2E2	3.77E3	1.39E3	3.86E3		2.74E3	2.88E3	2.91E3	2.77E3	1.26E2	3.07E3
5482	true	Q15528|MED22_HUMAN	46.581142	14.50	0.00	5.50	10.00	5.50	0.00	5.50	10.00	5.50	5.50	5.50	5.50	10.00	5.50	5.50	5.50	5.50	5.50	5.50	5.50	5.50	5.50	5.50	5.50	10.00	5.50	5.50	5.50	5.50	5.50	5.50	0.00	5.50	5.50	3		3.12E2	2.37E2	4.8E2		2.86E2	7.62E2	5.17E2	4.22E2	3.32E2
4241	true	Q9C0J8|WDR33_HUMAN	68.44684	4.94	0.97	2.77	2.62	2.62	0.00	2.77	2.77	3.29	1.87	1.87	3.52	1.87	0.97	1.87	1.87	3.52	0.97	1.87	1.87	1.87	1.87	1.87	0.97	1.87	2.77	0.97	2.62	0.97	1.87	0.97	0.97	0.97	3.52	5		1.37E2		3.38E1		3.55E2		7.95E1	6.25E1		4.9E2
107	false	Q8TAM6|ERMIN_HUMAN	73.07195	3.17	3.17	3.17	3.17	3.17	3.17	3.17	3.17	3.17	3.17	3.17	3.17	3.17	3.17	3.17	3.17	3.17	3.17	3.17	3.17	3.17	3.17	3.17	3.17	3.17	3.17	3.17	3.17	3.17	3.17	3.17	3.17	3.17	3.17	1	1.9E3	4.36E3	6.35E2	3.84E3	2.18E3	3.96E2	4.43E3	2.25E3	1.08E3	1.56E3	6.31E3
3777	true	Q13907|IDI1_HUMAN	111.03173	34.36	29.96	34.36	29.96	29.96	18.94	29.96	34.36	29.96	29.96	29.96	34.36	29.96	29.96	29.96	29.96	29.96	29.96	29.96	29.96	29.96	29.96	29.96	29.96	29.96	29.96	29.96	29.96	29.96	29.96	29.96	13.66	34.36	34.36	6	3.78E3	6.99E3	1.4E4	1.7E4		5.59E3	7.87E3	7.31E3	6.43E3	3.16E3	7.86E3
15	true	P98160|PGBM_HUMAN	256.26382	30.61	24.55	23.18	24.39	25.73	24.14	25.01	25.94	23.43	26.33	23.02	26.42	23.75	26.12	24.60	26.03	25.71	23.55	24.94	21.50	24.35	25.42	22.77	26.44	25.48	22.91	24.44	23.71	24.14	26.33	23.94	27.03	25.89	25.46	128	1.93E5	1.9E5	3.46E5	3.46E5	1.27E5	2.56E5	2.69E5	2.02E5	2.79E5	1.75E5	3.26E5
6321	true	O43567|RNF13_HUMAN	58.048428	8.92	2.62	8.92	0.00	8.92	2.62	6.30	8.92	8.92	8.92	6.30	8.92	6.30	0.00	8.92	6.30	8.92	6.30	8.92	8.92	8.92	8.92	8.92	8.92	8.92	6.30	8.92	8.92	8.92	2.62	8.92	6.30	8.92	8.92	2					7.32E1		8.93E2	1.92E3	1.08E3	1.49E2	6.83E2
5483	true	P09884|DPOLA_HUMAN	22.359217	3.56	0.00	0.00	1.50	0.75	0.00	3.56	1.50	0.00	0.00	0.75	0.00	2.26	0.00	0.00	0.00	0.00	0.00	0.75	0.75	1.50	0.00	2.05	0.00	0.75	0.00	0.00	0.75	0.00	0.00	0.75	0.75	0.00	0.00	3			1.05E2	4.4E2		1.18E3				6.08E2
1311	true	Q9Y224|RTRAF_HUMAN	141.41318	61.07	41.80	49.59	49.59	45.90	41.80	45.90	42.21	45.90	45.90	45.49	45.90	45.49	36.48	49.59	53.28	45.90	38.11	45.49	49.59	41.80	45.90	52.05	45.90	49.59	52.05	45.49	55.74	45.49	34.43	54.92	38.11	41.80	45.90	15	3.38E4	5.11E4	5.67E4	4.6E4	7.18E3	4.44E4	3.75E4	3.68E4	3.9E4	3.87E4	2.87E4
7583	true	Q3KRA6|CB076_HUMAN	31.778957	10.32	0.00	10.32	10.32	0.00	0.00	0.00	0.00	0.00	0.00	10.32	0.00	10.32	0.00	10.32	10.32	10.32	10.32	10.32	10.32	10.32	10.32	10.32	0.00	10.32	10.32	10.32	10.32	10.32	10.32	10.32	0.00	10.32	10.32	1
5484	true	O43581|SYT7_HUMAN	30.145754	10.67	0.00	4.71	4.71	4.71	0.00	4.71	0.00	0.00	0.00	7.44	0.00	0.00	4.71	0.00	4.71	0.00	4.71	7.94	4.71	4.71	0.00	10.67	0.00	4.71	4.71	0.00	4.71	0.00	4.71	4.71	0.00	3.23	0.00	3		2.92E2				1.42E2				6.8E2
3002	true	P38117|ETFB_HUMAN	119.68073	31.76	28.63	27.84	27.84	27.84	16.47	27.84	27.84	27.84	27.84	27.84	27.84	27.84	31.76	27.84	27.84	27.84	28.63	23.53	27.84	27.84	27.84	23.53	27.84	27.84	27.84	22.75	27.84	30.98	27.84	27.84	22.75	27.84	28.63	8	5.03E3	5.6E4	2.26E4	2.9E4	3.61E2	2.09E4	7.29E4	4.83E4	5.13E4	1.06E4	3.94E4
572	true	Q86UX7|URP2_HUMAN	165.0314	48.73	35.68	26.39	25.79	38.83	39.58	34.93	27.89	31.93	43.78	25.34	32.83	37.33	27.89	32.23	24.89	28.49	26.99	23.84	28.34	42.43	23.99	22.64	25.19	25.64	30.88	44.98	36.58	34.93	37.63	38.08	40.33	41.08	33.73	26	1.73E4	2.06E3	2.64E3	7.45E3	7.42E3	1.3E4	8.23E3	1.21E4	3.06E4	1.4E4	1.05E4
469	true	P62805|H4_HUMAN	167.15059	59.22	53.40	55.34	55.34	55.34	51.46	55.34	52.43	52.43	55.34	53.40	55.34	53.40	54.37	55.34	54.37	55.34	52.43	54.37	56.31	55.34	53.40	58.25	55.34	56.31	58.25	55.34	57.28	55.34	51.46	59.22	55.34	55.34	59.22	26	2.98E5	9.93E5	1.07E6	9.78E5	2.19E5	1.1E6	1.29E6	8.19E5	7.71E5	1.05E6	1.2E6
1208	true	P69891|HBG1_HUMAN	141.23483	74.83	65.99	66.67	46.94	63.95	55.78	40.82	46.94	63.95	55.10	47.62	22.45	55.78	57.82	55.10	65.99	46.94	49.66	46.94	55.78	55.10	74.83	55.78	55.78	55.78	55.78	40.82	55.78	47.62	55.78	55.78	65.99	46.94	47.62	15	6.8E5	1.24E5	5.02E4	1.32E5	2.12E3	1.06E4	6.67E4	4.76E5	7.78E4	4.09E3	1.46E4
5485	true	P49441|INPP_HUMAN	74.026146	11.28	6.27	6.27	6.27	6.27	6.27	6.27	6.27	6.27	6.27	11.28	6.27	6.27	6.27	6.27	6.27	6.27	6.27	6.27	6.27	6.27	6.27	6.27	6.27	6.27	6.27	6.27	6.27	6.27	6.27	6.27	6.27	6.27	6.27	3	2.03E3	5.66E3	5.83E3	5.62E3	2.41E2	5.86E3	2.56E3	9.72E3	5.93E3	1.55E3	7.41E3
4242	true	Q9H0R6|GATA_HUMAN	56.10157	13.45	3.22	6.06	5.30	3.22	0.00	3.22	8.71	3.22	3.22	3.22	6.63	3.22	3.22	3.22	3.22	3.22	3.22	8.71	6.06	3.22	3.22	3.22	3.22	6.06	10.61	3.22	6.63	8.71	3.22	3.22	3.22	3.22	6.63	5		7.98E2					7.99E2		4.25E2		3.53E2
2193	true	Q92625|ANS1A_HUMAN	107.01224	13.40	4.06	8.73	9.52	10.67	2.20	10.32	10.76	8.73	7.41	4.06	11.55	6.70	2.20	4.06	7.58	7.85	4.06	5.38	9.88	6.08	5.38	6.53	7.41	5.38	6.53	4.06	6.17	5.38	7.58	6.53	2.20	5.11	6.53	11	6.27E2	1.23E3	2.74E3	3.85E3		3.62E3	2.68E3	1.5E3	1.38E3	1.1E3	2.9E3
4812	true	Q08830|FGL1_HUMAN	28.848856	13.46	6.09	4.49	0.00	4.49	0.00	0.00	7.37	4.49	4.49	0.00	4.49	4.49	0.00	4.49	0.00	4.49	0.00	4.49	0.00	4.49	4.49	0.00	4.49	0.00	4.49	0.00	4.49	4.49	4.49	4.49	0.00	0.00	7.37	4	2.53E2	1.03E3					1.83E3	2.48E2	2.05E2
4243	true	Q63HM1|KFA_HUMAN	71.215034	22.77	7.26	11.88	7.26	11.22	3.30	3.30	22.77	7.26	22.77	3.30	7.26	7.26	7.26	11.88	3.30	7.26	3.30	7.26	7.26	7.26	7.26	7.26	18.81	7.26	7.26	3.96	7.26	7.26	7.26	7.26	0.00	7.26	7.26	5	4.21E2	2.57E3	6.49E1	3.79E2		6.38E1	1.17E3	3.67E2	2.13E3		9.64E2
5486	true	Q9H0V1|TM168_HUMAN	32.891766	5.88	0.00	2.30	2.30	2.30	0.00	3.73	2.30	0.00	0.00	2.30	2.30	2.30	2.30	3.73	2.30	2.30	2.30	0.00	2.30	2.30	0.00	2.30	0.00	0.00	0.00	0.00	2.30	0.00	2.30	0.00	0.00	4.45	0.00	3			2.33E3
1615	true	P18621|RL17_HUMAN	129.36258	44.57	36.41	38.59	26.09	38.59	26.09	30.98	30.98	32.61	32.61	36.41	30.98	36.41	31.52	36.41	31.52	38.59	36.41	30.98	38.59	38.59	36.96	38.59	33.15	43.48	43.48	31.52	44.57	38.59	36.41	38.04	27.72	36.41	43.48	13	9.98E3	2.21E4	6.22E4	6.66E4	4.69E3	3.45E4	4.7E4	3.3E4	4.27E4	2.45E4	1.57E4
7584	true	Q15013|MD2BP_HUMAN	37.911133	6.20	6.20	6.20	6.20	6.20	0.00	6.20	0.00	6.20	0.00	6.20	6.20	6.20	6.20	6.20	6.20	6.20	6.20	0.00	6.20	6.20	0.00	6.20	6.20	6.20	6.20	0.00	6.20	6.20	0.00	6.20	0.00	0.00	6.20	1		3.65E1	1.74E2	1.64E2		1.56E2
289	true	P34932|HSP74_HUMAN	188.99861	38.10	26.79	35.48	33.81	31.67	23.10	34.29	35.48	34.52	33.81	33.81	33.33	30.48	27.26	33.69	29.76	33.81	27.14	32.02	37.02	35.48	29.17	32.86	33.81	33.33	35.24	27.26	35.95	35.24	30.95	33.10	27.14	29.88	30.48	30	1.95E4	5.97E4	6.44E4	1.09E5	1.13E4	6.15E4	1.09E5	7.91E4	6.76E4	4.87E4	6.54E4
2460	true	Q9H6S0|YTDC2_HUMAN	70.721375	8.04	0.63	2.94	2.94	3.92	0.63	3.78	4.13	0.63	0.63	1.61	3.36	3.78	0.63	1.61	0.63	0.63	0.63	2.45	1.61	2.45	0.63	0.63	0.63	0.63	1.61	0.63	2.45	2.45	0.63	1.61	0.63	0.63	1.61	9		4.2E2	3.99E2	1.68E3		3.84E2	1.2E3			7.6E2	1.62E3
1112	true	Q9UEY8|ADDG_HUMAN	150.44672	30.03	22.66	20.82	19.69	24.08	16.57	22.24	23.65	20.82	25.21	19.12	23.65	19.69	16.71	20.82	25.21	19.69	17.99	20.82	17.99	19.41	25.07	19.69	23.65	23.65	22.52	19.69	21.10	20.82	21.10	21.53	13.60	22.66	19.69	17	3.34E3	8.23E3	1.35E4	1.28E4	2.21E3	1.1E4	1.49E4	1.03E4	1.79E4	4.76E3	7.71E3
3358	true	O00264|PGRC1_HUMAN	86.99471	26.67	11.79	19.49	19.49	22.05	11.79	19.49	22.05	22.05	22.05	19.49	22.05	19.49	11.79	19.49	11.79	19.49	11.79	19.49	11.79	11.79	11.79	11.79	22.05	22.05	11.79	11.79	16.41	22.05	19.49	11.79	11.79	19.49	16.41	7	1.31E4	9.03E4	2.17E4	2.89E4	3.59E3	4.14E4	3.64E4	3.19E4	4.19E4	1.31E4	2.77E4
290	true	P48681|NEST_HUMAN	183.98196	28.25	11.29	26.77	19.49	24.61	12.71	18.45	19.74	21.53	21.53	14.44	19.86	17.40	10.24	17.95	24.86	24.74	18.38	17.89	18.63	17.33	22.95	17.21	22.76	25.11	17.52	19.06	20.42	20.79	21.10	21.71	13.63	16.29	17.89	36	1.96E3	3.95E4	1.28E4	3.72E4	1.63E3	7.63E3	8.99E3	2.1E4	2.56E4	1.78E3	9.3E3
414	true	Q12955|ANK3_HUMAN	146.74048	9.94	3.13	6.65	6.17	3.79	0.57	4.34	5.00	4.20	6.37	5.16	4.77	5.94	2.10	4.50	6.10	6.51	4.00	4.20	6.24	4.39	5.83	2.06	4.71	6.63	5.73	4.09	7.08	6.63	2.42	3.95	2.60	4.00	5.87	30		3.17E3	7.89E3	1.86E3		1.38E3	2.17E3	3.71E3	6.35E3	6.58E2	4.5E3
3359	true	Q9NWU5|RM22_HUMAN	83.64728	29.13	19.42	13.59	22.82	22.82	5.83	29.13	19.90	13.59	13.59	16.99	13.59	13.59	16.99	13.59	13.59	16.99	13.59	29.13	22.82	13.59	13.59	16.99	13.59	9.22	16.99	5.83	16.99	19.42	12.14	16.99	0.00	19.42	16.99	5	8.57E1		1.3E3	8.98E2		3.83E2				6.59E2
3003	true	Q15628|TRADD_HUMAN	104.80692	38.78	19.87	17.31	26.28	26.28	11.54	11.54	26.28	26.28	26.28	17.31	26.28	17.31	11.54	26.28	14.74	30.45	11.54	26.28	11.54	26.28	17.31	21.47	17.31	30.45	26.28	26.28	17.31	26.28	17.31	26.28	11.54	22.44	26.28	8	2.35E3	7.6E2	3.81E3	4.48E3	3.43E2	1.39E3	5.02E3	3.37E3	7.45E3	2.64E3	3.55E3
1022	true	P62081|RS7_HUMAN	152.38641	51.55	47.42	50.00	47.94	50.00	47.42	49.48	49.48	47.94	47.94	47.42	50.00	49.48	47.42	49.48	50.00	50.00	47.42	47.42	50.52	49.48	49.48	50.52	50.52	50.52	50.52	47.42	51.03	50.52	46.91	50.52	47.42	49.48	50.52	18	6.15E3	1.92E4	4.48E4	4.37E4	4.65E3	1.29E4	4.07E4	4.24E4	2.53E4	1.52E4	2.24E4
4245	true	Q9NZ32|ARP10_HUMAN	90.860535	14.87	11.99	11.03	8.15	11.03	8.15	11.03	11.03	11.03	11.03	8.15	11.03	11.03	11.03	11.03	8.15	11.03	8.15	11.03	11.03	11.03	11.03	11.03	8.15	11.03	11.03	8.15	11.03	8.15	11.03	8.15	8.15	14.87	11.03	4	9.84E1	3.15E3	4.58E2	8.73E2	7.05E1	1.3E3	2.49E3	5.75E2	8.25E2	3.42E2	1.35E3
7586	true	Q9NRA8|4ET_HUMAN	50.795067	0.91	0.91	0.91	0.91	0.91	0.00	0.91	0.91	0.91	0.91	0.91	0.91	0.91	0.00	0.91	0.91	0.91	0.91	0.91	0.91	0.91	0.91	0.91	0.91	0.91	0.91	0.91	0.91	0.91	0.91	0.91	0.00	0.91	0.91	1		3.12E2	1.04E3	5.7E2		3.25E2	1.32E3	5.51E2	3.58E2		4.74E2
4244	true	O94880|PHF14_HUMAN	56.212196	6.75	1.79	4.32	3.06	3.06	0.00	3.06	4.22	4.22	0.00	3.06	4.32	5.59	0.00	1.79	1.79	1.79	0.00	4.32	4.32	3.06	1.79	3.06	0.00	4.32	3.06	0.00	4.32	3.06	1.27	1.27	1.79	1.79	2.95	5	1.03E2	4.08E2	7.32E2	5.64E2		2.39E2	2.37E2	5.56E2		4.38E2	3.13E2
5488	true	Q9NWB1|RFOX1_HUMAN	76.89141	8.82	6.55	6.55	6.55	6.55	6.55	6.55	6.55	6.55	6.55	6.55	6.55	6.55	6.55	8.82	6.55	8.82	6.55	8.82	8.82	6.55	6.55	8.82	6.55	6.55	6.55	6.55	6.55	6.55	6.55	8.82	6.55	6.55	6.55	3	3.16E3	7.52E3	1.07E3	3.62E3		1.76E3	3.87E3	5.73E3	3.81E3	1.5E3	3.72E3
3778	true	P31751|AKT2_HUMAN	72.57489	12.89	8.32	10.60	5.61	5.61	0.00	8.32	6.03	6.03	10.60	8.32	10.60	3.33	6.03	8.32	5.61	2.70	8.32	0.00	8.94	2.29	0.00	8.94	8.32	6.03	6.03	5.61	8.32	6.03	7.28	2.70	3.33	5.61	6.03	6	6.85E2	3.02E2	1.64E2	9.84E2		9.06E2	4.25E2	1.99E2	7.87E2	4.06E2	4.21E2
1312	true	Q14344|GNA13_HUMAN	144.81355	46.95	35.54	35.01	25.20	37.40	28.12	41.91	32.36	36.87	41.91	44.03	41.38	41.38	19.89	40.58	29.97	29.97	29.97	29.97	32.63	41.91	37.40	41.38	27.06	36.34	44.56	38.46	42.18	38.99	29.18	42.18	25.73	29.97	39.52	15	1.26E3	5.96E3	1.56E3	1.27E4	6E3	2.34E4	1.41E4	1.54E4	2.49E4	4.7E3	5.21E3
195	true	Q7KZF4|SND1_HUMAN	194.77817	49.89	40.77	43.19	36.26	40.88	39.67	43.30	39.34	35.05	37.69	38.46	38.02	35.60	37.58	40.99	37.03	35.93	34.73	35.82	37.80	37.80	37.03	42.64	34.51	39.78	36.92	36.81	38.90	37.36	38.35	35.82	36.92	38.02	36.26	38	2.38E4	1.29E5	1.16E5	1.45E5	2.32E4	1.19E5	1.75E5	8.55E4	1.14E5	6.89E4	1.02E5
209	true	P60842|IF4A1_HUMAN	195.42491	58.13	50.00	53.45	51.97	54.68	46.80	49.26	50.00	51.48	50.00	51.97	51.97	50.74	48.52	50.00	50.00	50.00	46.06	52.71	52.22	50.74	50.00	52.22	53.45	53.45	56.16	48.03	56.16	54.19	51.48	56.16	50.99	52.71	58.13	31	5.52E4	1.46E5	1.52E5	2.22E5	2.86E4	1.77E5	1.58E5	1.54E5	1.22E5	1.1E5	1.85E5
1792	true	Q5VV41|ARHGG_HUMAN	114.00345	23.55	10.44	14.39	10.58	14.25	10.44	11.00	11.99	8.46	7.05	9.03	11.00	12.55	8.46	9.03	8.74	12.98	4.51	11.00	15.94	8.46	9.03	10.58	7.05	7.05	9.03	7.05	14.53	14.53	11.00	10.72	7.05	20.03	12.98	13		5.99E2	2.05E3	2.45E3	4.1E1	2.36E3	7.67E2	6.12E2		1.16E3	1.59E3
1209	true	Q12769|NU160_HUMAN	103.53376	17.97	3.48	3.97	7.73	8.50	1.25	7.31	5.85	1.95	5.08	5.50	8.15	6.20	6.48	4.25	4.81	3.55	3.48	6.69	6.62	8.57	4.74	8.08	1.95	3.20	6.13	1.95	7.10	3.83	8.22	8.77	5.64	5.85	6.34	16		2.21E2	1.23E3	1.92E3		9.24E2	3.05E2				2.98E3
2194	true	Q9ULE6|PALD_HUMAN	70.971344	15.89	7.71	1.17	1.17	2.92	1.17	7.13	1.17	1.17	1.17	4.09	3.62	4.09	1.52	2.69	4.09	2.69	4.09	5.37	3.86	3.39	1.17	1.17	1.17	2.69	7.13	2.69	8.06	2.69	6.66	2.69	0.00	6.19	7.13	11	1.94E2			2.01E1		2.01E3				8.37E2	9.8E2
4814	true	O60573|IF4E2_HUMAN	54.279015	24.90	9.80	5.31	13.88	5.31	5.31	13.88	5.31	5.31	13.88	13.88	5.31	5.31	5.31	5.31	5.31	5.31	5.31	5.31	13.88	13.88	5.31	5.31	5.31	5.31	11.84	5.31	5.31	5.31	5.31	5.31	5.31	5.31	5.31	4	4.89E2	6.76E2	3.86E3			1.3E3	1.45E3		1.49E3	1.08E3	9.21E2
1793	true	P01597|KV139_HUMAN	122.46927	56.41	44.44	39.32	39.32	44.44	44.44	39.32	44.44	56.41	44.44	51.28	56.41	51.28	23.93	39.32	39.32	56.41	39.32	39.32	30.77	51.28	51.28	39.32	44.44	44.44	39.32	44.44	39.32	39.32	44.44	51.28	44.44	56.41	44.44	11	2.07E4	2.18E4	6.77E4	3.07E4	1.24E5	3.52E4	2.08E4	4.85E4	3.22E4	4.26E4	2.2E4
4815	true	Q9UJX4|APC5_HUMAN	37.351604	7.81	0.00	2.38	3.84	5.43	0.00	3.05	3.84	0.00	0.00	4.77	1.46	3.84	3.97	3.84	2.38	2.38	2.38	2.38	4.77	2.38	2.38	1.59	0.00	0.00	0.00	2.38	5.43	0.00	2.38	1.59	0.00	2.38	2.38	4				2.06E2
2195	true	Q9Y673|ALG5_HUMAN	116.30139	24.69	19.14	15.43	19.14	19.44	13.58	19.14	18.83	15.43	15.43	15.43	19.44	15.43	13.58	19.14	15.43	15.43	15.12	15.43	24.38	15.74	15.43	24.69	15.74	15.74	15.74	15.43	15.74	15.74	13.89	15.43	13.58	19.14	15.74	9	2.66E3	9.11E3	2.1E4	3.1E4	1.67E2	1.13E4	6.4E3	5.36E3	8.48E3	3.23E3	1.28E4
783	true	P32754|HPPD_HUMAN	148.75435	59.54	48.85	59.29	42.24	39.69	22.90	2.29	51.15	47.33	47.58	37.66	42.24	42.24	36.90	46.82	4.33	48.35	32.32	44.27	35.11	42.24	42.24	38.17	50.38	42.24	42.24	31.30	50.38	56.74	35.88	42.24	33.59	42.24	51.40	20	3.18E4	1.53E5	6.93E3	1.03E4			6.39E4	2.76E4	7.96E4	1.82E3	1.39E4
2717	true	Q9UKD2|MRT4_HUMAN	86.03283	42.26	12.13	14.23	12.13	22.18	12.13	16.32	32.64	7.95	7.95	12.55	18.41	12.55	20.92	7.95	7.95	12.13	7.95	20.50	7.95	7.95	7.95	17.99	7.95	7.95	7.95	12.13	17.99	12.13	12.13	14.23	12.13	20.50	19.25	9	6.78E1	5.49E2	3.48E3	4.25E3	2.02E2	2.83E3	7.23E3	5.06E2	7.02E2	1.63E3	2.04E3
3004	true	Q8IWX8|CHERP_HUMAN	105.94461	12.23	5.13	9.72	9.72	11.35	0.00	9.72	8.19	11.35	6.88	8.41	9.72	6.88	5.13	6.44	6.88	11.35	3.60	6.88	8.41	11.35	7.10	9.72	5.57	9.72	8.41	5.57	7.75	11.35	6.88	10.04	3.60	7.75	11.35	8	3.15E3	4.39E3	9.23E3	7.22E3		1.82E3	7.03E3	6.16E3	4.57E3	2.92E3	5.54E3
2461	true	Q14696|MESD_HUMAN	133.72295	41.03	36.75	41.03	41.03	41.03	36.32	41.03	36.32	41.03	36.32	41.03	41.03	41.03	38.03	41.03	41.03	41.03	37.18	41.03	41.03	41.03	41.03	41.03	41.03	41.03	41.03	41.03	41.03	41.03	41.03	41.03	32.48	41.03	41.03	8	1.31E3	7.68E3	1.76E3	4.16E3	6.54E2	3.51E3	6.74E3	5.22E3	3.63E3	6.79E2	7.6E3
3779	true	Q9Y3A4|RRP7A_HUMAN	76.27458	27.14	0.00	14.29	10.36	10.36	0.00	10.36	19.64	10.36	4.64	18.93	18.93	14.29	0.00	14.29	14.29	19.64	9.64	21.79	14.29	14.29	14.29	14.29	10.36	18.93	14.29	14.29	24.29	14.29	14.29	14.29	0.00	18.93	18.93	6		4.5E2	2.43E3	6.33E2		8.71E2	1.78E3	1.11E2	1.6E2	2.76E2	5.28E2
3360	true	Q6YP21|KAT3_HUMAN	99.5979	16.08	13.88	9.47	9.47	9.47	9.25	9.47	9.47	9.25	9.47	6.61	11.23	9.25	9.25	11.23	9.47	9.47	11.01	9.25	9.47	9.47	9.47	9.47	9.47	9.47	9.47	9.47	9.47	9.47	9.25	9.25	9.25	14.32	9.47	7	3.02E3	2.1E3	6.15E3	2.57E3	1.51E2	4.74E3	2.99E3	3.34E3	2.08E3	3.31E2	8.56E3
323	true	Q14203|DCTN1_HUMAN	189.59442	32.55	22.30	28.25	23.40	27.54	22.93	24.73	25.67	26.06	27.23	23.16	27.31	25.59	20.66	26.60	25.27	27.00	22.85	24.02	23.87	25.59	22.93	24.88	24.88	26.60	26.06	25.20	26.53	25.74	24.65	26.53	21.05	25.98	24.57	34	5.38E3	2.24E4	1.17E4	2.03E4	2.95E3	1.89E4	2.49E4	1.25E4	3.35E4	1.42E4	1.8E4
5489	true	Q13349|ITAD_HUMAN	58.090397	3.27	1.98	1.21	0.00	1.21	1.21	1.98	1.21	1.21	3.27	1.98	1.21	1.98	1.98	1.98	1.21	1.21	1.98	1.21	1.21	1.98	1.21	1.21	1.21	1.21	1.21	1.98	1.21	1.21	1.98	1.98	1.21	1.21	1.98	3	1.39E3			4.41E2	4.71E2	1.62E3	5.72E2		3.43E2	1.03E3	5.31E2
1794	true	Q9BQS7|HEPH_HUMAN	109.81823	15.03	4.84	3.63	7.51	10.88	4.84	9.76	6.13	7.25	6.22	6.22	7.51	6.22	4.84	4.84	6.74	6.13	4.84	12.18	8.55	7.25	4.84	6.22	7.51	6.13	3.45	6.13	10.02	3.63	4.84	5.70	3.63	8.03	4.84	12	1.58E2	5.54E2	7.94E3	6.48E3	1.15E2	8.07E3	4.93E3	2E3	6.4E2	4.6E2	4.75E3
6326	true	P49006|MRP_HUMAN	71.74714	14.36	14.36	14.36	14.36	14.36	7.69	14.36	14.36	14.36	14.36	14.36	14.36	14.36	14.36	7.69	14.36	14.36	14.36	14.36	7.69	14.36	14.36	14.36	14.36	14.36	14.36	14.36	14.36	14.36	14.36	14.36	14.36	14.36	14.36	2	1.53E2	9E3	2.96E3	1.83E2		5.33E3	4.4E3	2.68E3	1.5E3	9.46E2	7.51E3
210	true	P27708|PYR1_HUMAN	182.7017	25.98	11.69	18.20	17.66	17.80	8.94	18.02	17.03	14.34	13.84	16.94	16.13	18.16	14.74	14.65	18.83	15.51	13.80	15.10	17.26	17.03	12.72	16.72	9.57	15.10	18.43	13.03	19.69	11.78	16.45	14.92	10.83	15.69	15.37	41	1.1E4	4.27E4	1.96E4	2.15E4	5.7E1	2.49E4	4.88E4	1.56E4	2.07E4	8.22E3	1.92E4
4816	true	P49863|GRAK_HUMAN	52.05933	21.59	10.61	7.20	7.20	0.00	7.20	7.20	7.20	0.00	21.59	7.20	10.61	7.20	0.00	12.50	0.00	18.18	7.20	7.20	7.20	7.20	10.61	7.20	15.91	10.61	7.20	21.59	7.20	15.91	0.00	10.61	7.20	7.20	7.20	4	2.84E2	3.28E2			1.72E2				2.76E3		8.23E2
1023	true	P35998|PRS7_HUMAN	162.41963	40.88	35.33	33.95	33.72	35.80	33.03	35.80	38.34	33.72	38.11	36.26	38.34	36.26	33.03	36.26	38.57	38.11	35.80	35.80	36.26	36.26	33.72	36.26	35.80	35.80	35.80	36.26	36.49	36.26	38.34	38.34	30.72	37.88	38.34	17	8.94E3	3.5E4	3.08E4	3.51E4	4.98E3	3.65E4	4.76E4	3.26E4	3.48E4	2.14E4	3.11E4
2196	true	P36915|GNL1_HUMAN	127.439224	25.04	11.86	23.39	20.26	13.84	8.24	18.95	15.32	19.77	19.77	23.39	23.39	21.75	9.88	18.29	15.32	17.79	13.84	18.29	16.31	13.84	13.84	15.32	11.37	19.77	19.77	17.30	19.77	17.79	15.82	17.30	15.82	18.95	17.30	11	6.42E2	3.34E3	3.73E3	6.8E3		8.06E3	3.01E3	1.6E3	2.76E3	4.4E3	5.17E3
3780	true	Q8IWA0|WDR75_HUMAN	69.030624	8.19	1.69	1.69	3.86	3.86	2.77	3.86	1.69	2.77	1.69	2.77	1.69	2.77	2.77	2.77	2.77	1.69	2.77	2.77	2.77	3.86	1.69	2.77	1.69	2.77	3.86	2.77	5.06	2.77	3.86	2.77	2.77	3.73	2.77	6	2.46E2	2.54E2	2.32E3	1.69E3	7.33E1	3.32E3	1.25E3	3.62E2		1.11E3	1.04E3
3005	true	Q6PCE3|PGM2L_HUMAN	41.152153	13.99	2.25	1.77	7.88	9.00	0.00	4.02	3.22	3.70	3.70	1.77	2.25	6.43	2.25	7.88	3.22	1.45	0.00	3.70	1.45	0.00	1.45	0.00	1.45	0.00	0.00	5.14	5.47	1.45	7.07	4.82	0.00	7.23	1.45	8			2.19E2	5.72E2		1.86E2				3.69E2
1984	true	O14727|APAF_HUMAN	93.72751	11.70	4.01	6.25	5.21	7.77	1.20	6.25	4.01	4.01	6.25	4.57	7.05	7.45	2.32	8.25	4.01	2.32	4.01	5.21	4.81	6.57	2.32	6.49	2.32	2.32	4.01	2.32	4.01	2.32	2.32	4.01	2.32	6.33	4.01	11	2.23E3	1.48E3	2.85E3	2.62E3		3.05E3	6.32E2	1.36E3	9.32E2	1.46E3	1.5E3
1024	true	Q8TDB6|DTX3L_HUMAN	147.89389	29.86	16.76	26.08	18.38	24.86	10.54	20.27	26.08	26.08	21.49	15.00	29.86	18.92	14.59	23.51	18.78	24.73	15.00	21.35	19.73	23.51	17.30	18.51	19.73	24.86	23.51	18.78	26.08	23.24	21.49	24.46	13.24	17.30	24.46	16	3.57E3	6.63E3	6E3	9.98E3	3.16E2	5.08E3	1.26E4	1.18E4	5.37E3	1.91E3	1.55E4
3006	true	Q9H0E2|TOLIP_HUMAN	123.80818	37.96	23.72	33.21	29.93	33.21	37.96	33.21	24.82	29.93	33.21	34.67	24.82	26.28	32.12	37.96	37.96	37.96	32.85	37.96	37.96	33.21	33.21	32.85	33.21	37.96	34.67	37.96	37.96	37.96	33.21	37.96	29.56	37.96	37.96	7	1.54E3	1.42E4	8.3E3	1.07E4	3.73E2	1.25E4	8.8E3	8.29E3	1.22E4	3.27E3	8.16E3
4246	true	O75462|CRLF1_HUMAN	18.813967	17.30	5.69	0.00	0.00	2.61	8.29	0.00	0.00	0.00	0.00	0.00	0.00	0.00	10.66	0.00	2.61	0.00	8.06	0.00	0.00	0.00	0.00	0.00	0.00	0.00	0.00	2.61	0.00	0.00	14.69	0.00	8.06	10.66	0.00	5
3781	true	Q99471|PFD5_HUMAN	101.28982	50.65	40.26	28.57	28.57	28.57	28.57	28.57	28.57	28.57	28.57	28.57	28.57	28.57	16.23	28.57	28.57	38.96	28.57	38.96	28.57	28.57	28.57	28.57	28.57	28.57	40.26	28.57	28.57	28.57	38.96	28.57	40.26	38.96	28.57	5	3.16E2	3.55E3	1.02E4	6.77E3		5.44E3	6.12E3	8E3	4.39E3	3.8E3	9.24E3
4247	true	O94805|ACL6B_HUMAN	41.80677	17.37	7.98	11.97	9.62	12.21	5.40	9.62	0.00	9.62	7.98	5.40	5.40	4.23	0.00	5.40	2.58	4.23	0.00	4.23	9.62	0.00	5.40	9.62	0.00	5.40	9.62	2.58	9.62	4.23	9.62	6.81	0.00	5.40	0.00	5
4817	true	Q99983|OMD_HUMAN	46.370216	16.63	7.84	5.46	5.46	5.46	10.93	5.46	5.46	0.00	0.00	0.00	0.00	5.46	5.46	10.93	10.93	5.46	5.46	0.00	5.46	10.93	5.46	5.46	5.46	5.46	5.46	5.46	5.46	5.46	0.00	5.46	10.93	16.63	0.00	4	3.45E3				2.22E3	9.01E2
863	true	Q9P2B2|FPRP_HUMAN	113.70072	23.09	9.67	9.67	2.84	6.37	6.37	11.95	12.86	7.62	1.48	6.14	7.51	10.01	15.24	9.67	11.83	7.51	10.92	7.51	7.62	7.28	12.17	14.68	9.78	6.37	7.62	7.51	17.52	10.92	12.86	14.45	6.37	14.22	12.29	21	1.13E3	4.66E2		4.8E2	2.29E3	6.4E2	6.97E2	4.46E2			3.32E2
5490	true	Q96BN8|OTUL_HUMAN	46.75141	11.65	3.12	3.12	3.12	3.12	0.00	3.12	3.12	3.12	3.12	3.12	3.12	3.12	3.12	3.12	3.12	3.12	0.00	0.00	3.12	3.12	3.12	11.65	0.00	3.12	3.12	3.12	5.97	3.12	3.12	5.97	0.00	3.12	3.12	3						5.6E2				1.64E2	9.36E1
5491	true	Q96F63|CCD97_HUMAN	55.522625	14.87	0.00	6.12	9.62	9.62	0.00	9.62	9.62	9.62	9.62	11.37	9.62	14.87	0.00	6.12	9.62	9.62	0.00	6.12	11.37	9.62	9.62	14.87	0.00	5.25	6.12	6.12	9.62	6.12	6.12	9.62	0.00	6.12	6.12	3			8E1			6.41E1	8.94E1			2.8E2	6.6E1
2718	true	Q8NES3|LFNG_HUMAN	107.17607	21.90	7.12	7.65	16.09	16.62	21.37	19.53	11.87	16.62	16.09	19.00	16.09	18.47	17.15	14.25	18.47	11.87	18.47	18.47	18.47	19.00	7.65	16.09	11.87	11.87	14.25	21.90	21.37	2.90	21.37	14.25	21.37	21.37	14.25	7	1E3		3.46E3		1.33E3	5.86E3			3.99E2	4.45E3	8.7E2
2462	true	P49585|PCY1A_HUMAN	135.84987	35.42	35.42	32.15	32.15	35.42	25.07	35.42	32.15	35.42	35.42	32.15	32.15	32.15	25.07	32.15	35.42	32.15	29.43	27.79	32.15	35.42	32.15	32.15	32.15	32.15	32.15	35.42	32.15	32.15	32.15	35.42	25.61	35.42	32.15	9	5.95E3	7.16E3	1.54E4	1.33E4	2.77E2	9.75E3	1.63E4	2.17E4	9.27E3	6.19E3	9.72E3
594	true	Q02252|MMSA_HUMAN	165.8357	35.51	32.52	35.33	27.10	27.10	25.05	26.92	30.65	27.10	31.21	26.92	31.21	28.97	28.97	32.52	28.60	30.65	30.84	29.16	29.53	27.10	27.10	29.53	33.46	29.53	28.97	28.41	33.27	35.51	26.92	33.83	26.92	30.47	31.78	20	5.79E4	3.5E5	1.74E4	2.73E4	1.71E3	1.63E4	1.69E5	8.12E4	1.32E5	5.05E3	7.58E4
4249	true	Q8N4P3|MESH1_HUMAN	83.66253	53.07	30.73	38.55	30.73	38.55	30.73	43.58	38.55	40.78	43.58	38.55	53.07	38.55	38.55	30.73	30.73	48.04	30.73	38.55	38.55	30.73	38.55	38.55	38.55	38.55	30.73	38.55	38.55	38.55	38.55	30.73	7.26	30.73	38.55	5	1.64E3	3.2E3	1.91E3	1.3E3	2.86E2	1.84E3	2.73E3	6.59E2	4.71E3	1.92E3	8.9E3
730	true	Q9BQL6|FERM1_HUMAN	125.566895	30.13	8.27	1.48	16.84	25.11	2.51	24.37	15.66	16.84	6.50	19.35	17.87	14.48	14.48	8.42	17.58	10.34	10.34	16.84	23.19	17.43	5.17	12.26	7.39	10.93	16.69	11.67	23.19	16.69	11.67	14.77	5.76	18.91	21.57	19	5.89E3	3.12E3	1.07E4	1.83E4	3.64E3	1.73E4	9.25E3	6.29E3	3.58E2	1.78E4	1.43E4
2197	true	Q9HAU5|RENT2_HUMAN	98.23443	9.91	3.46	2.36	6.53	8.57	3.46	4.17	5.97	3.46	7.47	4.17	4.17	6.53	1.73	4.80	5.50	3.46	3.46	4.48	4.17	7.00	1.02	4.87	2.75	4.17	5.90	4.32	4.17	3.46	5.50	4.80	3.46	3.46	4.09	10		1.87E2	1.23E3	2.2E3	1.81E1	1.26E3	1.44E3	8.48E2	1.02E3	1.29E3	8.26E2
6329	true	Q15139|KPCD1_HUMAN	47.125732	3.73	1.86	1.86	3.73	3.73	1.86	1.86	1.86	0.00	1.86	1.86	1.86	1.86	1.86	3.73	1.86	0.00	3.73	3.73	1.86	1.86	1.86	1.86	0.00	1.86	1.86	0.00	1.86	1.86	1.86	1.86	0.00	1.86	1.86	2	2.3E3						1.42E3
4248	true	Q9UPN9|TRI33_HUMAN	68.33606	5.41	0.00	4.35	2.22	3.37	0.00	3.37	4.35	3.19	2.22	2.04	3.19	4.35	2.04	1.06	2.04	2.22	3.11	3.37	3.11	4.26	1.06	4.26	1.06	4.44	3.19	3.11	4.35	2.04	3.19	3.19	0.00	1.06	3.37	5		4.93E2	1.45E1	2.19E2		1.9E2	7.92E2	1.99E2		3.32E2	1.74E2
5493	true	Q6UW78|UQCC3_HUMAN	58.222973	46.24	23.66	37.63	23.66	23.66	23.66	23.66	23.66	37.63	37.63	23.66	37.63	23.66	23.66	37.63	23.66	23.66	23.66	23.66	23.66	23.66	23.66	23.66	37.63	32.26	32.26	37.63	23.66	37.63	23.66	46.24	23.66	37.63	23.66	3				2.92E2			6.29E2	6.96E2			8.23E1
7594	true	Q7L311|ARMX2_HUMAN	38.51302	2.22	2.22	2.22	2.22	2.22	0.00	2.22	2.22	2.22	2.22	2.22	2.22	2.22	2.22	2.22	2.22	0.00	0.00	2.22	0.00	2.22	2.22	2.22	2.22	2.22	2.22	0.00	2.22	2.22	0.00	2.22	0.00	2.22	2.22	1		5.33E2		1.42E2		1.6E2		1.1E1	4.89E2
6330	true	O94811|TPPP_HUMAN	33.75551	7.76	0.00	7.76	7.31	0.00	0.00	0.00	7.76	7.76	7.31	0.00	7.76	0.00	0.00	7.76	0.00	0.00	0.00	7.31	7.76	0.00	7.76	7.76	7.76	7.76	7.76	7.76	7.76	7.76	7.31	7.76	0.00	0.00	7.76	2		3.67E2	5.12E2				1.43E3	3.11E3	7.79E2
2198	true	P19013|K2C4_HUMAN	104.49854	8.08	5.77	8.08	5.77	6.54	3.46	5.77	6.15	8.08	7.88	5.77	5.77	7.88	5.77	8.08	6.35	6.35	5.77	7.88	8.08	8.08	8.08	5.77	8.08	5.77	8.08	1.92	6.35	6.35	7.69	8.08	5.77	8.08	8.08	10	1.46E4	5.75E4	3.74E3	2.96E4		3.09E3	2.54E5	1.04E4	1.82E5	5.01E3	2.86E4
4250	true	Q8NB49|AT11C_HUMAN	15.005735	7.33	0.00	5.65	0.00	2.47	0.00	4.15	0.00	0.00	4.15	0.00	0.00	0.00	0.00	0.00	0.00	0.00	0.00	2.47	0.00	0.00	0.00	0.00	1.68	0.00	2.47	0.00	2.47	0.00	0.00	0.00	0.00	0.00	4.15	5		9.6E1
3007	true	Q8N0W3|FCSK_HUMAN	100.66345	12.73	8.21	7.84	8.49	9.50	3.41	8.49	5.90	6.92	6.92	7.47	9.41	6.92	3.97	9.41	5.90	7.84	3.97	8.39	11.07	5.90	5.90	5.90	3.41	5.90	5.90	6.92	11.07	11.99	3.97	8.49	5.90	6.64	9.41	8	9.15E1	1.75E3	4.36E3	2.92E3		2.16E3	3.74E2	1.64E3	1.1E3	1.66E3	2.62E3
6331	true	Q6P6C2|ALKB5_HUMAN	42.92151	6.60	0.00	3.81	3.81	3.81	0.00	3.81	3.81	3.81	3.81	3.81	3.81	3.81	0.00	3.81	3.81	3.81	3.81	3.81	3.81	3.81	3.81	3.81	3.81	3.81	3.81	3.81	3.81	3.81	3.81	3.81	0.00	6.60	3.81	2		8.09E2	7.85E2	5.96E2		7.72E2	6.64E2		9.33E2	2.59E2	3.97E2
3361	true	Q8N183|NDUF2_HUMAN	97.7647	47.93	25.44	25.44	30.18	31.36	20.71	31.95	31.95	31.95	25.44	25.44	47.93	25.44	14.20	25.44	31.95	42.60	25.44	42.60	36.69	30.18	30.18	30.18	36.69	30.18	37.87	30.18	43.20	42.60	42.60	31.95	11.24	25.44	42.60	7	4.04E2	2.59E3	9.73E3	4.67E3		4.66E3	9.73E3	3.92E3	2.86E3	2.49E3	9.07E3
291	true	P05164|PERM_HUMAN	183.1665	36.11	33.15	27.25	26.85	33.42	20.27	33.15	33.15	31.28	28.46	33.15	33.15	33.15	24.56	31.28	28.46	29.93	29.93	29.93	18.93	33.42	33.42	28.46	28.46	25.23	30.07	33.15	31.54	22.68	23.89	31.68	22.01	33.15	33.56	26	7.72E4	2.05E4	1.4E4	1.84E5	8.73E3	1.32E5	1.31E5	8.67E4	9.89E3	6.68E5	1.08E5
324	true	Q12864|CAD17_HUMAN	181.42297	52.04	15.26	48.20	45.55	44.83	29.81	44.83	44.83	43.51	32.93	43.75	44.83	43.63	42.07	38.22	41.23	49.40	41.95	44.35	43.39	40.75	35.58	46.75	46.63	47.96	43.51	32.69	45.55	36.06	49.16	43.51	23.92	44.83	46.03	34	3.58E1	1.38E5	2.42E5	1.02E5	3.64E2	1.3E5	1.52E5	1.02E5	5.01E3	5.32E4	1.01E5
2463	true	Q04609|FOLH1_HUMAN	36.82525	17.73	2.00	16.27	1.87	3.87	0.00	2.00	2.00	3.87	3.87	0.00	0.00	0.00	2.00	2.00	2.00	3.87	2.00	2.00	0.00	3.87	3.87	0.00	0.00	2.00	2.00	0.00	0.00	5.33	0.00	0.00	0.00	0.00	2.00	10		2.65E4		2.02E2		4.66E1		5.41E2	3.2E2
173	true	P78371|TCPB_HUMAN	201.76862	68.60	57.76	61.50	61.12	61.50	58.13	62.80	61.50	61.50	61.31	64.67	61.50	65.79	60.19	65.05	65.05	65.05	61.87	65.42	62.24	58.50	62.80	62.06	58.50	62.24	65.79	63.74	67.48	62.06	62.43	66.17	58.50	65.79	64.49	39	3.2E4	6.69E4	1.38E5	1.51E5	1.87E4	9.85E4	1.37E5	1.22E5	5.87E4	7.74E4	9.91E4
1795	true	Q9Y520|PRC2C_HUMAN	74.54082	5.52	0.00	2.76	2.11	2.73	0.00	0.73	1.76	2.66	1.07	0.00	2.35	1.66	0.00	1.35	2.07	1.10	0.00	1.10	1.69	0.38	0.73	2.83	0.38	2.24	1.48	0.38	2.83	1.31	2.04	2.59	0.00	0.69	2.42	13			1.03E3					6.38E1	3.44E2		4.1E1
4818	true	Q9UJC5|SH3L2_HUMAN	88.03401	39.25	39.25	27.10	27.10	27.10	27.10	27.10	27.10	27.10	27.10	27.10	27.10	27.10	27.10	27.10	27.10	27.10	27.10	27.10	27.10	27.10	27.10	27.10	27.10	27.10	27.10	27.10	27.10	27.10	27.10	27.10	14.02	27.10	27.10	3	1.88E3	9.83E3	1.69E4	9.32E3	2.13E2	4.53E3	1.33E4	1.25E4	6.23E3	5.35E3	1.09E4
4819	true	Q8N9N7|LRC57_HUMAN	25.569191	18.83	0.00	0.00	3.77	0.00	0.00	0.00	3.77	0.00	0.00	0.00	3.77	3.77	0.00	5.02	0.00	3.77	8.79	3.77	0.00	0.00	0.00	8.79	0.00	0.00	3.77	5.02	8.79	3.77	0.00	5.02	0.00	18.83	8.79	4
6332	true	P21730|C5AR1_HUMAN	27.297953	6.00	2.86	0.00	0.00	0.00	2.86	2.86	2.86	0.00	6.00	2.86	2.86	2.86	2.86	0.00	0.00	2.86	2.86	0.00	0.00	2.86	2.86	0.00	0.00	0.00	0.00	2.86	2.86	0.00	3.14	2.86	0.00	2.86	0.00	2	8.48E1					3.58E2			1.94E3	2.37E2	7.67E2
3008	true	P62917|RL8_HUMAN	91.423515	35.41	16.34	23.74	19.46	23.74	6.23	23.74	23.74	19.46	19.46	19.46	23.74	23.74	16.34	19.46	19.46	23.74	19.46	23.74	19.46	13.62	23.74	19.46	19.46	19.46	19.46	19.46	23.74	19.46	19.46	23.74	16.34	19.46	35.41	8	6.65E2	2.46E3	8.31E3	9.43E3		1.48E3	9.65E3	5.33E3	4.99E3	7.66E2	3.75E3
2464	true	P41214|EIF2D_HUMAN	59.715965	26.37	12.16	6.85	10.79	20.55	0.00	11.99	12.50	0.00	7.36	4.97	15.92	13.18	0.00	10.96	1.54	10.96	0.00	3.25	10.27	2.40	0.00	14.04	3.60	8.22	15.58	0.00	15.58	2.40	5.65	13.87	0.00	4.11	14.21	10			8.98E2				1.14E3
5494	true	Q16880|CGT_HUMAN	26.622883	6.28	0.00	0.00	2.77	2.77	0.00	2.77	2.77	0.00	0.00	0.00	0.00	2.77	2.77	2.77	2.77	2.77	2.77	0.00	0.00	2.77	0.00	4.62	0.00	0.00	4.44	0.00	2.77	0.00	2.77	0.00	0.00	2.77	0.00	3							2.31E2
3362	true	Q13613|MTMR1_HUMAN	63.55188	15.19	6.32	10.68	10.68	11.28	0.00	10.53	6.62	2.11	11.28	2.26	8.42	10.68	4.51	6.32	0.00	2.11	2.26	12.63	6.32	3.61	0.00	6.32	0.00	6.32	11.28	2.26	11.28	6.32	7.97	6.32	0.00	2.26	8.42	7	6.47E2	2.96E2	5.6E2	2.87E2		5.6E2			7.45E2	5.76E1	4.99E2
2719	true	Q5JPH6|SYEM_HUMAN	73.53675	25.24	7.27	12.81	2.87	7.46	5.35	6.12	8.41	11.66	5.54	5.35	7.46	5.35	5.35	5.35	5.35	8.22	5.35	13.19	17.78	5.35	5.35	2.49	2.87	5.35	20.27	2.49	14.15	17.78	6.12	9.94	2.49	5.35	17.02	9	3.37E2	2.09E3			8.34E2	6.55E2	2.21E3		8.82E1		2.32E2
3009	true	Q5SW79|CE170_HUMAN	76.85041	7.95	2.78	4.99	1.01	2.97	1.01	1.89	2.78	2.08	4.42	2.97	3.85	1.89	1.89	3.03	2.97	1.01	1.01	1.01	1.89	2.97	2.15	1.89	2.08	1.89	2.15	2.97	1.89	4.99	1.89	1.01	1.89	3.09	1.89	8	5.28E2	1.42E3	3.47E2	1.35E3	1.82E2	7.51E2	9.35E2	8.59E2	1.32E3	4.15E2	4.67E2
1985	true	P13807|GYS1_HUMAN	103.98953	24.56	9.77	10.99	14.65	17.37	10.58	14.25	9.91	9.91	14.38	14.93	8.28	9.63	5.29	8.28	5.29	8.14	8.28	8.28	1.90	14.38	5.29	14.79	6.65	6.92	9.63	9.63	8.01	10.99	8.01	5.29	7.06	14.93	6.65	12	9.07E1	3.31E2	1.8E3	2.65E3		2.62E3	1.78E3	1.14E3	8.68E2	2.12E3	8.66E2
80	true	P13639|EF2_HUMAN	220.34074	47.44	37.53	39.04	38.23	39.63	35.31	37.65	40.09	39.16	35.55	35.55	36.71	37.76	35.08	37.76	37.76	37.88	35.43	37.65	35.55	38.00	34.50	35.66	35.55	38.00	39.74	35.31	37.53	35.66	37.53	35.78	34.27	38.69	35.78	57	1.71E5	5.44E5	5.86E5	7.21E5	7.04E4	5.09E5	9.11E5	5.7E5	4.44E5	3.05E5	4.63E5
6334	true	Q9NR33|DPOE4_HUMAN	46.39315	24.79	0.00	15.38	15.38	15.38	0.00	15.38	15.38	15.38	15.38	15.38	15.38	15.38	15.38	15.38	15.38	15.38	15.38	15.38	15.38	15.38	15.38	15.38	15.38	15.38	15.38	0.00	15.38	15.38	15.38	15.38	0.00	24.79	15.38	2
4820	true	Q13449|LSAMP_HUMAN	52.202454	13.31	4.73	13.31	4.73	0.00	4.73	4.73	4.73	4.73	4.73	4.73	4.73	4.73	4.73	4.73	4.73	4.73	4.73	4.73	4.73	4.73	10.95	4.73	4.73	4.73	4.73	4.73	4.73	4.73	0.00	4.73	4.73	4.73	4.73	4	2.77E2	6.36E3			2.52E2						4.34E2
4821	true	Q9BYN0|SRXN1_HUMAN	15.498269	37.96	6.57	0.00	0.00	24.09	0.00	6.57	0.00	6.57	0.00	6.57	0.00	0.00	0.00	0.00	7.30	13.87	0.00	0.00	6.57	0.00	0.00	0.00	0.00	0.00	6.57	7.30	17.52	17.52	0.00	7.30	0.00	7.30	24.09	4										1.69E2
3010	true	Q9BTZ2|DHRS4_HUMAN	92.91066	28.42	19.06	19.42	14.03	14.03	9.35	19.06	14.39	19.06	14.39	14.03	19.06	21.94	25.18	19.06	14.03	21.94	19.06	19.06	14.03	14.03	19.06	14.39	14.39	14.03	14.03	19.06	14.39	14.03	19.06	14.39	0.00	19.06	14.39	8	2.91E2	2.61E4	1.63E3	4.67E3	1.28E1	6.21E3	1.62E4	1.28E4	1.82E4	1.05E3	1.56E4
3011	true	P80723|BASP1_HUMAN	122.95567	59.47	44.05	59.47	44.05	40.97	40.97	46.70	46.70	46.70	59.47	46.70	46.70	59.47	33.48	40.97	46.70	46.70	44.05	44.05	28.63	46.70	59.47	34.36	46.70	53.74	40.97	46.70	46.70	40.97	59.47	46.70	40.97	46.70	40.97	8	1.27E3	1.3E4	1.63E3	1.61E3	1.74E3	4.16E3	1.01E3	2.66E3	1.09E4	2.65E3	6.36E3
1537	false	Q15375|EPHA7_HUMAN	23.85175	1.00	0.00	0.00	0.00	1.00	0.00	1.00	1.00	0.00	1.00	0.00	0.00	0.00	0.00	0.00	1.00	1.00	0.00	1.00	0.00	1.00	0.00	0.00	1.00	0.00	0.00	1.00	0.00	1.00	1.00	0.00	1.00	1.00	1.00	1
1113	true	P07093|GDN_HUMAN	92.76375	36.68	33.67	13.07	24.12	4.02	28.14	25.13	3.52	11.56	14.57	28.14	12.56	6.03	26.13	9.05	24.12	6.53	27.14	28.14	19.60	0.00	11.06	6.03	14.07	27.14	23.12	27.14	31.16	3.02	16.58	7.04	34.17	27.14	21.11	12	5.05E3	6.88E2	7.93E3		5.63E3	1.32E3		7.21E2		4.05E3	2.74E2
1986	true	Q7KZI7|MARK2_HUMAN	82.63936	18.65	6.73	4.44	4.44	7.36	1.90	4.82	5.96	5.96	4.44	6.60	7.36	4.82	5.08	4.82	3.43	5.96	3.68	4.82	3.68	4.82	4.44	7.74	3.43	5.96	3.43	1.90	8.63	7.11	8.50	4.82	1.90	11.55	3.43	11	4.1E2	9.72E2	1.18E3	1.29E3		1.29E3	1.14E3	1.16E2	5.19E2	4.95E2	1.66E3
1796	true	Q8IZ83|A16A1_HUMAN	147.7864	21.07	14.84	19.33	17.96	21.07	10.22	19.33	21.07	21.07	21.07	17.33	19.33	17.33	13.47	16.83	16.08	19.33	13.47	19.33	19.33	19.33	19.33	17.33	19.33	16.08	19.33	17.83	19.33	19.33	13.47	19.33	13.22	19.33	19.33	12	1.28E3	1.24E4	7.48E3	9.37E3	9.78E2	1.08E4	9.12E3	1.01E4	1.25E4	8.72E3	2.68E3
7603	true	P01591|IGJ_HUMAN	49.463184	7.55	7.55	7.55	7.55	7.55	7.55	7.55	7.55	7.55	7.55	7.55	7.55	7.55	7.55	7.55	7.55	7.55	7.55	7.55	7.55	7.55	7.55	7.55	7.55	7.55	7.55	7.55	7.55	7.55	7.55	7.55	7.55	7.55	7.55	1	8.43E2	1.87E3	2.08E3	2.73E2	2.09E4	2.66E3	1.71E3	1.6E3	1.55E3	3.94E3	1.32E3
7602	true	Q9H4M7|PKHA4_HUMAN	16.766392	2.05	0.00	0.00	2.05	2.05	0.00	0.00	2.05	0.00	2.05	0.00	0.00	2.05	0.00	0.00	2.05	0.00	2.05	2.05	0.00	0.00	0.00	0.00	2.05	2.05	0.00	0.00	0.00	0.00	0.00	0.00	2.05	0.00	0.00	1
1210	true	Q13561|DCTN2_HUMAN	154.8974	51.87	37.91	40.15	42.39	42.39	42.39	42.39	42.39	42.39	49.38	37.91	40.15	40.15	40.40	47.13	44.89	42.39	49.63	49.38	40.15	49.38	37.91	44.89	42.39	44.89	40.15	40.15	42.39	42.39	40.15	42.39	42.39	42.39	42.39	14	1.19E4	6.83E4	3.36E4	4.55E4	9.37E3	3.45E4	5.9E4	4.64E4	7.92E4	1.75E4	4.54E4
3012	true	Q8IXH7|NELFD_HUMAN	81.341385	21.19	11.69	5.76	14.41	12.20	0.00	12.20	9.15	9.15	9.15	10.00	12.20	12.20	0.00	12.20	12.20	7.97	4.24	9.15	12.20	12.20	6.95	12.20	2.71	6.95	12.20	4.92	12.20	2.71	9.15	10.00	2.71	15.93	6.95	8	3.12E2	6.25E1	6.16E3	2.9E3		4.12E3	3E3	6.49E2	5.36E2	4.89E2	3.94E3
1211	true	O43175|SERA_HUMAN	145.95677	31.33	31.14	31.33	26.83	21.01	18.20	13.51	26.83	19.51	24.95	24.20	17.64	25.89	25.14	31.14	31.33	28.89	29.27	27.02	20.08	23.45	19.89	29.27	27.02	23.83	29.46	19.32	21.95	23.83	19.89	23.83	20.26	26.83	27.20	15	1.53E4	6.87E4	5.35E4	1.94E4	3.66E3	4E3	8.39E4	1.28E4	1.93E4	5.66E3	5.3E3
2690	false	Q9ULJ8|NEB1_HUMAN	48.81489	0.91	0.91	0.91	0.91	0.91	0.91	0.91	0.91	0.91	0.91	0.91	0.91	0.91	0.91	0.91	0.91	0.91	0.91	0.91	0.91	0.91	0.91	0.91	0.91	0.91	0.91	0.91	0.91	0.91	0.91	0.91	0.91	0.91	0.91	1		1.1E3			3.1E2	1.11E3	1.38E3	1.02E3	1.83E3	2.66E2	1.43E3
6335	true	O43303|CP110_HUMAN	19.04529	3.46	0.00	3.46	0.00	1.78	0.00	1.78	1.78	0.00	0.00	0.00	1.78	0.00	0.00	1.78	1.78	1.78	0.00	0.00	0.00	0.00	0.00	1.78	0.00	1.78	1.78	0.00	1.78	0.00	0.00	0.00	0.00	0.00	0.00	2
2917	false	Q14390|GGTL2_HUMAN	74.38824	32.57	18.35	18.35	5.96	18.35	18.35	18.35	23.85	18.35	23.85	18.35	18.35	18.35	32.57	18.35	12.39	18.35	18.35	23.85	18.35	18.35	23.85	18.35	18.35	18.35	23.85	5.96	18.35	23.85	23.85	18.35	5.96	18.35	18.35	4	1.67E3	1.44E3		4.31E2	1.16E3	5.66E2	1.22E3	8.98E2	1.68E3	3.25E2	1.66E3
5495	true	Q9H7L9|SDS3_HUMAN	52.25866	12.20	4.57	4.57	4.57	4.57	4.57	4.57	4.57	12.20	9.15	4.57	4.57	4.57	4.57	4.57	4.57	9.15	4.57	9.15	4.57	4.57	4.57	4.57	4.57	4.57	4.57	4.57	4.57	4.57	4.57	4.57	4.57	4.57	4.57	3	2.94E2	2.03E3	5.16E3	2.41E3	5.91E1	1.43E3	3.06E3	3.63E3	2.41E3	8.18E2	2.75E3
7604	true	Q96EX1|SIM12_HUMAN	22.426174	10.87	10.87	10.87	0.00	0.00	0.00	10.87	0.00	0.00	0.00	10.87	0.00	0.00	0.00	10.87	10.87	0.00	0.00	0.00	10.87	0.00	0.00	10.87	0.00	10.87	10.87	0.00	10.87	10.87	0.00	10.87	0.00	0.00	10.87	1						2.54E2
4251	true	P24347|MMP11_HUMAN	62.564507	15.98	13.11	0.00	11.27	14.14	14.14	11.27	0.00	6.97	6.56	6.56	2.25	6.56	5.12	2.25	9.84	0.00	11.27	6.56	11.27	11.27	2.25	6.97	0.00	0.00	2.25	14.14	11.27	6.97	2.25	6.97	9.43	8.40	0.00	5	2.08E2		1.72E2	6.66E2	8.98E2	1.82E3				7.87E2
4252	true	Q9Y572|RIPK3_HUMAN	50.395596	13.71	0.00	4.63	4.63	4.63	0.00	4.63	4.63	4.63	2.32	2.32	8.49	6.18	0.00	0.00	2.32	4.63	2.32	2.32	2.32	2.32	0.00	2.32	2.32	0.00	2.32	2.32	4.63	4.63	4.63	8.49	0.00	7.53	4.63	5						1.99E2		3.25E2			3.15E2
1466	true	P17812|PYRG1_HUMAN	132.107	32.15	17.77	22.67	19.63	22.67	16.58	20.98	20.98	22.67	17.60	19.63	19.63	24.03	17.60	17.60	18.44	20.98	17.94	19.63	19.63	20.98	17.60	17.43	17.26	22.00	24.03	21.49	20.98	19.29	19.63	22.00	19.80	22.84	22.67	15	3.45E3	2.01E3	1.27E4	2.05E4	4.75E2	1.28E4	2.21E4	4.88E3	4.21E3	6.42E3	5.62E3
6336	true	O77932|DXO_HUMAN	37.44096	4.55	0.00	4.04	4.04	4.04	0.00	4.04	4.04	0.00	4.04	4.04	4.04	4.04	4.04	0.00	4.04	4.04	0.00	4.04	4.04	4.04	4.04	4.55	0.00	4.04	4.04	4.04	0.00	0.00	0.00	4.04	4.04	4.04	0.00	2		1.44E2	6.92E2	2.37E2		4.48E2				3.03E2
3363	true	Q96GD0|PLPP_HUMAN	77.96938	29.05	20.61	20.61	9.12	9.12	5.74	5.74	13.85	9.12	13.85	9.12	20.61	9.12	0.00	9.12	12.84	13.85	9.12	5.74	20.61	12.84	20.61	5.74	13.85	9.12	15.88	9.12	13.85	13.85	10.47	17.57	5.74	14.19	9.12	7	2.84E2	2.44E3					5.35E2	2.58E2	1.03E3		2.25E2
784	true	Q9ULC5|ACSL5_HUMAN	165.38066	28.70	23.72	26.94	26.35	25.48	15.37	25.48	25.48	26.94	26.94	27.23	25.48	26.94	19.18	28.70	27.23	27.23	26.65	27.23	27.23	25.48	22.84	28.70	25.48	27.23	27.23	22.25	27.23	27.23	22.84	27.23	18.59	28.70	27.23	16	7.77E3	4.46E4	3.99E4	6.33E4	5.84E3	8.08E4	3.32E4	2.56E4	2.57E4	1.59E4	3.92E4
1313	true	P02730|B3AT_HUMAN	133.07184	22.83	14.27	17.56	5.49	12.51	7.46	14.93	11.86	17.45	11.86	16.36	5.05	16.79	12.84	17.56	19.98	14.05	16.90	12.51	6.92	16.47	15.92	5.05	12.62	6.92	14.38	9.33	15.92	17.56	17.56	14.05	15.15	13.83	10.32	15	3.41E3	1.86E4		3.38E3	8.63E2	4.56E3	3.38E3	4.87E3	1.07E3	3.34E3	4.12E2
4822	true	P55210|CASP7_HUMAN	85.161995	15.84	11.22	15.84	15.84	15.84	6.60	15.84	15.84	15.84	15.84	7.92	11.22	15.84	12.54	12.54	12.54	12.54	9.24	15.84	7.92	15.84	11.22	11.22	11.22	11.22	15.84	15.84	12.54	12.54	15.84	15.84	0.00	11.22	15.84	4		1.87E3	1.85E3	3.19E3		2.44E3	1.42E3	1.87E3	9.63E2		5.82E2
595	true	Q08AH3|ACS2A_HUMAN	142.06519	33.80	30.16	30.16	13.00	26.17	4.33	10.05	21.32	24.09	29.81	10.75	26.17	14.73	27.04	29.81	1.56	24.61	27.90	25.82	20.62	18.54	18.02	23.92	24.61	18.54	20.80	4.33	20.80	29.64	13.00	22.88	6.93	18.02	28.25	18	5.68E4	3.01E5	1.63E3	2.08E4		3.31E2	1.63E5	2.96E4	1.28E5	4.62E2	4.19E4
105	true	Q86UP2|KTN1_HUMAN	219.85712	44.73	32.65	37.51	34.71	34.49	19.45	33.90	35.15	36.11	34.78	31.69	37.80	36.18	22.03	37.21	37.14	36.33	29.55	35.89	37.88	36.48	36.85	36.40	35.45	36.92	37.95	33.60	40.09	38.17	34.27	39.50	22.40	38.25	38.98	61	1.5E4	9.34E4	3.02E4	4.13E4	1.86E3	2.85E4	7.53E4	7.15E4	6.81E4	1.33E4	7.1E4
2199	true	Q96JP2|MY15B_HUMAN	79.56625	9.35	0.92	1.96	3.86	1.50	0.92	3.99	0.92	2.75	0.00	5.23	4.64	3.20	3.86	0.92	2.61	2.75	3.20	2.75	4.64	3.40	0.00	1.96	4.84	1.96	4.84	0.92	7.45	6.21	6.08	1.96	0.00	2.75	4.84	11		8.17E1	2.76E2			8.01E2				1.05E3	6.26E2
4823	true	Q9NZZ3|CHMP5_HUMAN	55.08869	18.26	16.89	18.26	7.31	18.26	0.00	7.31	7.31	18.26	7.31	0.00	18.26	7.31	0.00	7.31	18.26	18.26	0.00	16.89	10.96	7.31	7.31	10.96	18.26	18.26	18.26	7.31	18.26	18.26	16.89	10.96	0.00	16.89	18.26	3		3.8E2	8.37E2	8.77E2			7.49E2	1.95E2	5.82E2		8.47E2
1616	true	P04181|OAT_HUMAN	138.0173	38.50	27.79	25.28	28.47	28.47	27.79	25.28	25.28	31.44	34.40	25.28	28.47	25.28	27.79	31.21	28.47	28.47	28.47	28.47	27.79	28.25	31.21	27.79	31.44	34.85	25.28	21.87	31.44	31.89	30.98	38.50	25.06	28.47	32.12	14	3.86E3	1.94E4	5.57E4	2.25E4	3.38E3	2.16E4	1.24E4	2.18E4	5.49E3	1.46E4	1.66E4
4825	true	Q9UJX2|CDC23_HUMAN	42.721756	9.05	4.86	2.18	4.69	6.37	2.18	3.85	2.18	0.00	0.00	2.18	3.85	2.18	2.18	2.18	2.18	0.00	2.18	2.18	2.18	4.69	0.00	2.18	0.00	2.18	0.00	2.18	4.69	2.18	2.18	2.18	0.00	4.86	2.18	4	3.4E1		6.94E2	2.09E2						2.95E2	1.56E2
3782	true	P45985|MP2K4_HUMAN	113.57013	21.30	20.05	20.05	20.05	21.30	20.05	16.79	16.79	21.30	16.79	20.05	16.79	20.05	14.54	20.05	20.05	20.05	20.05	20.05	20.05	16.79	20.05	21.30	16.79	20.05	20.05	20.05	20.05	16.79	20.05	20.05	20.05	20.05	20.05	6	1.2E3	3.49E3	2.34E3	2.84E3	5.12E2		1.22E3	2.67E3	3.42E3	1.63E3	1.37E3
4253	true	Q9UBB5|MBD2_HUMAN	90.82344	15.09	9.98	9.98	9.98	9.98	2.92	9.98	12.65	9.98	15.09	9.98	9.98	9.98	9.98	9.98	9.98	9.98	9.98	9.98	9.98	9.98	9.98	9.98	9.98	9.98	9.98	9.98	12.65	9.98	9.98	12.65	9.98	12.41	12.65	5	4.47E2	2.56E3	4.98E3	2.8E3		3.28E3	3.29E3	3.02E3	3.8E3	1.15E3	5.57E3
4824	true	Q15542|TAF5_HUMAN	31.358759	5.25	0.00	1.38	3.38	3.25	0.00	0.00	2.00	0.00	1.88	2.00	1.38	2.00	2.00	0.00	1.88	0.00	0.00	2.00	3.38	0.00	2.00	3.38	0.00	3.38	2.00	0.00	3.38	1.38	0.00	3.38	0.00	0.00	3.38	3
7605	true	Q8N159|NAGS_HUMAN	25.120468	4.31	4.31	4.31	0.00	4.31	0.00	0.00	4.31	4.31	4.31	0.00	4.31	0.00	0.00	4.31	0.00	4.31	0.00	4.31	0.00	0.00	0.00	0.00	4.31	0.00	4.31	0.00	4.31	4.31	0.00	4.31	0.00	0.00	4.31	1	2.35E2										4.17E1
5496	true	Q96B49|TOM6_HUMAN	80.06086	37.84	37.84	37.84	18.92	37.84	18.92	37.84	37.84	37.84	37.84	37.84	37.84	37.84	18.92	37.84	18.92	37.84	37.84	37.84	37.84	37.84	37.84	18.92	37.84	37.84	37.84	18.92	37.84	37.84	18.92	37.84	18.92	37.84	37.84	2		1.24E3		2.69E3	1.83E2	3.34E3	6.25E3	3.89E3	1.22E3	3.62E3	1.8E3
1987	true	Q12805|FBLN3_HUMAN	118.34055	26.17	16.02	16.23	17.85	20.89	23.12	15.01	17.85	13.18	20.89	13.18	15.01	15.01	19.88	13.18	20.89	17.85	17.85	13.18	13.18	13.18	20.89	13.18	16.23	17.85	13.18	17.85	16.23	16.23	17.85	13.18	17.85	17.85	16.23	11	1.84E4	1.65E3	5.15E4	2.37E4	8.05E4	9.67E3	3.39E3	1.19E3	2.79E4	1.13E4	1.28E4
4827	true	A0A075B6S2|KVD29_HUMAN	56.96477	20.00	10.83	10.83	10.83	10.83	20.00	20.00	10.83	20.00	10.83	20.00	10.83	10.83	10.83	10.83	20.00	10.83	10.83	10.83	10.83	20.00	10.83	10.83	20.00	10.83	10.83	20.00	10.83	10.83	10.83	10.83	20.00	10.83	10.83	4		6.47E3		9.54E3	4.88E4	3.26E2	5.07E3	1.82E4	7.47E3	2.2E4
4826	true	Q15646|OASL_HUMAN	42.00397	10.51	5.64	3.31	3.31	6.42	0.00	3.31	3.31	8.17	3.31	0.00	5.06	3.31	0.00	3.31	0.00	3.31	3.31	3.31	3.31	3.31	3.31	3.31	3.31	3.31	3.31	0.00	3.31	3.31	3.31	3.31	0.00	5.45	3.31	4	1.09E2	1.56E3		7.75E1			1.22E4	5.36E1	4.57E3		3.57E3
325	true	Q9BZF9|UACA_HUMAN	120.44793	30.16	4.38	7.77	7.42	12.99	4.31	6.36	9.60	10.45	15.18	2.68	11.23	5.44	2.68	11.58	12.01	14.19	4.38	8.62	12.64	8.47	5.44	6.50	6.50	5.51	6.78	6.07	8.90	12.08	8.47	9.82	2.68	9.60	6.92	35	1.93E3	3.72E2		1.96E3	6.66E2	2.79E2	1.08E3	6.64E2	2.1E3		9.62E2
785	true	P09972|ALDOC_HUMAN	162.36273	51.92	36.54	41.21	42.86	43.68	35.99	40.93	45.88	41.21	44.23	36.54	41.21	42.58	33.52	40.38	39.29	43.41	35.71	43.41	43.68	37.64	38.19	43.68	41.21	44.23	44.23	40.93	43.68	43.68	39.29	43.68	35.16	46.43	43.68	20	6.28E3	2.83E4	1.42E4	3.9E4	2.46E3	3.73E4	6.08E4	2.98E4	2.12E4	1.37E4	2.02E4
1989	true	P83110|HTRA3_HUMAN	128.62247	33.55	23.84	21.85	20.09	25.17	28.04	26.93	20.09	24.06	20.09	25.17	17.66	22.30	25.17	26.93	24.06	21.85	26.93	24.06	19.21	24.06	20.09	20.09	17.66	22.96	19.87	21.85	26.93	14.57	24.06	26.93	16.34	26.49	21.85	11	2.83E3	2.84E3	5.68E3	8.01E3	4.24E3	1.76E4	2.62E3	6.79E3	2.66E3	1.57E4	3.75E3
4254	true	O15117|FYB1_HUMAN	22.339365	7.41	1.53	0.00	0.00	1.79	1.79	0.00	1.15	1.79	7.41	1.79	1.15	0.00	0.00	0.00	0.00	4.60	0.00	1.79	0.00	1.15	1.15	0.00	1.79	1.79	0.00	4.73	0.00	1.66	1.79	2.94	0.00	1.53	0.00	5	9.34E1			4.16E3					3.26E3
1988	true	Q8IV08|PLD3_HUMAN	123.8893	31.84	16.33	20.00	12.86	15.51	22.24	16.33	16.33	20.00	22.04	13.06	26.33	18.37	24.69	22.24	16.33	16.33	20.20	16.33	22.24	22.24	14.29	26.53	14.29	24.08	20.20	27.55	22.24	22.24	20.20	24.08	8.37	24.08	26.33	12	7.85E3	2.49E3	2.17E3	4.98E3	3.84E3	2.94E3	4.04E3	1.78E4	2.86E4	1.79E3	2.14E4
6338	true	Q5EBM0|CMPK2_HUMAN	32.30651	5.79	5.79	3.12	0.00	3.12	0.00	3.12	3.12	3.12	0.00	0.00	3.12	3.12	3.12	3.12	0.00	3.12	5.79	3.12	0.00	3.12	0.00	0.00	0.00	3.12	3.12	0.00	0.00	3.12	3.12	3.12	0.00	3.12	3.12	2		3.48E2		7.74E2				1.92E3
1617	true	P01619|KV320_HUMAN	134.37738	62.07	56.03	56.03	62.07	54.31	56.03	50.86	29.31	54.31	54.31	50.86	56.03	50.86	50.86	50.86	56.03	49.14	50.86	50.86	37.07	56.90	50.86	50.86	62.07	62.07	56.03	56.03	37.07	49.14	50.86	43.10	50.86	56.03	55.17	14	5.57E4	8.94E4	2.57E5	1.02E5	2.72E5	1.57E5	5.59E4	1.98E5	1.22E5	1.69E5	8.39E4
1797	true	P45880|VDAC2_HUMAN	140.74063	36.05	26.53	32.65	36.05	33.67	18.71	29.93	29.93	30.27	29.93	32.31	30.27	29.93	29.93	29.93	29.93	33.67	29.93	29.93	30.27	33.67	18.71	19.05	33.67	30.27	36.05	32.31	28.23	33.67	29.93	30.27	29.93	32.31	22.45	13	1.58E4	8.32E4	1.2E5	1.09E5	1.08E4	7.19E4	8.25E4	8.51E4	4.93E4	6.25E4	1.04E5
4972	false	Q6NSW5|DE10B_HUMAN	85.54634	11.76	11.76	11.76	11.76	11.76	9.24	9.24	11.76	9.24	11.76	9.24	11.76	11.76	11.76	9.24	11.76	9.24	9.24	11.76	9.24	11.76	11.76	9.24	11.76	9.24	11.76	11.76	11.76	11.76	11.76	11.76	6.72	11.76	11.76	3		1.72E3	3.5E2	4.61E2		4.78E2	1.15E3	3.27E2	3.68E2		2.12E3
3783	true	O14907|TX1B3_HUMAN	103.246796	43.55	43.55	29.84	29.84	29.84	29.84	29.84	29.84	29.84	29.84	29.84	29.84	29.84	29.84	29.84	29.84	29.84	29.84	29.84	29.84	29.84	29.84	14.52	29.84	29.84	29.84	29.84	29.84	29.84	29.84	29.84	14.52	43.55	29.84	3	1.74E3	9.09E2	4.33E3	4.18E3	3.36E2	2.91E3	1.58E3	1.89E3	3.43E3	7.83E2	7.48E2
6340	true	Q5SW96|ARH_HUMAN	30.40236	10.39	3.90	0.00	3.90	0.00	0.00	0.00	0.00	0.00	3.90	3.90	0.00	3.90	6.49	10.39	0.00	3.90	3.90	3.90	0.00	0.00	0.00	0.00	0.00	0.00	10.39	3.90	3.90	3.90	3.90	3.90	3.90	3.90	3.90	2	1.75E2		1.83E2						3.77E2	1.66E2
500	true	Q16555|DPYL2_HUMAN	183.64125	51.57	50.70	47.20	45.28	45.28	46.85	44.76	44.93	45.28	47.20	50.35	46.85	48.78	50.35	50.70	50.52	45.28	50.70	48.78	50.87	45.28	45.28	50.87	44.93	49.30	50.87	50.70	50.87	48.78	48.95	51.57	48.78	48.43	49.30	25	4.84E4	2.18E5	1.28E5	6.01E4	3.25E4	6.38E4	8.06E4	6.13E4	2.26E5	3.77E4	1.38E5
4828	true	Q8WUP2|FBLI1_HUMAN	84.794975	12.87	2.41	10.19	10.19	5.36	9.92	10.19	7.77	10.19	10.19	5.36	12.87	10.19	8.04	12.87	10.19	5.63	8.04	5.36	8.04	10.19	12.87	12.87	10.19	12.87	8.04	8.04	12.87	8.04	5.63	8.04	5.63	12.87	5.63	4		8.03E1	2.47E2			2.08E2	1.83E2	1.83E3	6.48E2	1.82E2	1.71E3
7610	true	P30825|CTR1_HUMAN	47.89551	3.02	3.02	3.02	3.02	3.02	3.02	3.02	3.02	3.02	0.00	3.02	3.02	3.02	3.02	3.02	3.02	3.02	3.02	3.02	3.02	3.02	3.02	3.02	3.02	3.02	3.02	3.02	3.02	3.02	3.02	3.02	3.02	3.02	3.02	1		3.27E2	1.45E3	1.03E3		2.95E2	1.05E3	4.99E2		5.33E2	1.79E2
4255	true	Q6UXY1|BI2L2_HUMAN	38.7905	17.01	0.00	0.00	4.16	0.00	0.00	4.16	0.00	4.16	0.00	7.56	0.00	8.32	7.56	4.16	4.16	9.45	4.16	4.16	17.01	4.16	0.00	10.96	4.16	0.00	6.81	0.00	0.00	0.00	8.32	0.00	0.00	11.72	4.16	5								1.14E2		1.82E2
5497	true	Q99962|SH3G2_HUMAN	60.917248	10.23	3.41	10.23	5.40	5.40	1.99	5.40	3.41	5.40	3.41	3.41	3.41	5.40	5.40	5.40	5.40	5.40	3.41	5.40	5.40	0.00	0.00	5.40	5.40	5.40	3.41	5.40	5.40	5.40	5.40	5.40	3.41	5.40	5.40	3	1.26E2	6.96E2	6.7E2		1.08E1	1.25E3	8.51E2	4.58E1	1.17E3		1.38E3
4829	true	Q9P270|SLAI2_HUMAN	24.332523	11.53	0.00	4.82	0.00	2.93	0.00	0.00	2.93	2.93	2.93	0.00	2.93	4.65	0.00	0.00	2.93	4.82	0.00	0.00	0.00	0.00	2.93	0.00	0.00	2.93	0.00	0.00	2.93	2.93	4.65	0.00	0.00	4.99	2.93	4				1.47E2				1.81E2
3013	true	Q9H857|NT5D2_HUMAN	81.675125	19.81	5.00	18.08	13.08	14.23	3.46	12.69	6.35	3.46	7.88	8.65	5.77	16.35	8.65	12.31	7.88	9.81	7.88	16.54	13.08	10.77	13.08	14.62	3.46	13.08	9.23	3.46	8.65	3.46	7.88	3.46	5.38	9.81	3.46	8	3.87E2	2.3E3	1.05E3	6.25E2		2.38E3	8.59E2			8.43E2
1467	true	P06280|AGAL_HUMAN	131.30022	27.27	22.61	13.99	20.05	22.14	13.99	18.65	20.05	20.98	22.61	17.72	20.05	17.95	20.05	16.55	18.65	20.05	23.31	20.05	20.05	21.45	16.55	23.54	20.05	20.05	17.95	21.21	20.05	20.05	18.65	20.05	17.72	27.27	20.05	11	4.72E3	5.08E3	1.1E4	1.04E4	1.74E3	1.27E4	1.85E4	3.15E4	9.79E3	4.22E3	1.51E4
1991	true	O00461|GOLI4_HUMAN	128.22789	21.26	5.17	16.09	16.09	15.95	4.60	17.10	14.08	14.37	14.66	11.35	15.23	16.09	7.04	14.51	17.24	19.11	13.22	19.11	16.09	20.40	11.35	11.93	15.95	13.65	14.22	9.34	19.40	19.40	15.66	19.97	8.33	17.96	18.10	12	1.26E2	6.12E3	1.11E3	5.15E3		4.23E3	1.78E3	2.41E3			2.61E3
731	true	Q9H4A4|AMPB_HUMAN	171.43292	38.46	34.00	36.15	34.92	36.15	30.46	36.00	34.92	33.85	36.15	34.77	32.31	34.92	28.77	30.92	30.92	32.15	28.77	31.08	31.08	34.92	36.15	34.92	33.23	31.69	29.54	28.92	31.69	31.69	32.15	31.69	28.77	32.15	33.23	22	1.36E4	2.83E4	5.19E4	4.59E4	3.42E3	3.7E4	3.36E4	4.24E4	4.2E4	3.41E4	3.55E4
125	true	Q06278|AOXA_HUMAN	173.76472	41.11	33.03	34.75	16.82	28.10	7.25	0.00	30.12	28.77	30.94	10.54	26.08	22.80	22.05	34.60	0.00	32.74	18.98	26.31	22.35	20.55	21.67	28.77	33.41	27.35	24.14	8.00	26.98	31.91	22.57	27.43	17.34	23.39	35.65	46	6.86E4	1.5E5	4.24E3	1.8E4	1.09E2		6.14E4	5.54E4	5.74E4	4.15E2	1.86E4
6342	true	Q9NWS6|F118A_HUMAN	39.80794	8.96	3.92	3.92	8.96	0.00	0.00	3.92	3.92	8.96	3.92	3.92	8.96	3.92	0.00	3.92	8.96	0.00	3.92	5.04	0.00	0.00	3.92	3.92	3.92	3.92	3.92	0.00	8.96	0.00	3.92	0.00	0.00	3.92	3.92	2									9.78E1
6341	true	O75954|TSN9_HUMAN	72.86764	10.88	10.88	10.88	10.88	10.88	10.88	10.88	10.88	10.88	10.88	4.60	10.88	10.88	10.88	10.88	10.88	10.88	10.88	10.88	10.88	10.88	10.88	10.88	10.88	10.88	10.88	10.88	10.88	10.88	10.88	10.88	10.88	10.88	10.88	2	9.93E2	5.28E3	1.05E2	4.52E2	5.31E2	4.35E2	5.4E2	1.38E3	3.23E3	4.2E2	1.14E3
2200	true	Q9NVH1|DJC11_HUMAN	114.34898	23.97	16.46	11.45	14.13	14.13	9.48	14.13	14.13	14.13	14.13	11.27	11.45	14.13	10.20	8.05	8.05	14.13	11.27	10.73	16.82	8.05	8.05	16.82	14.13	11.45	16.28	8.05	16.28	16.28	14.13	11.45	10.73	16.46	14.13	10	5.51E2	3.15E3	4.68E3	4.25E3	1.6E2	5.64E3	5.27E3	3.59E3	3.3E3	2.81E3	3.24E3
501	true	P21980|TGM2_HUMAN	169.31291	41.92	29.26	29.99	33.04	36.24	24.60	34.79	34.79	36.24	34.79	28.53	29.99	32.31	25.76	23.73	23.58	27.95	26.20	28.09	26.93	32.46	30.57	31.15	27.95	25.62	23.44	27.95	26.93	31.15	26.06	27.66	23.29	27.95	28.09	26	9.65E4	7.48E4	5.95E4	1.57E5	1.98E4	9.93E4	1.58E5	1.83E5	1.26E5	3.87E4	1.6E5
1	true	Q15149|PLEC_HUMAN	292.53946	52.33	44.13	44.92	43.40	44.58	41.50	43.89	42.74	45.18	43.96	42.38	45.54	42.10	43.87	42.46	44.17	44.96	42.40	44.90	45.88	46.75	44.32	45.52	42.93	45.79	44.81	44.28	46.39	43.68	46.03	45.94	43.10	45.41	47.40	253	2.65E5	3.06E5	5.39E5	4.9E5	1.82E5	5.23E5	3.84E5	8.21E5	4.82E5	1.89E5	5.41E5
864	true	Q9H9E3|COG4_HUMAN	127.46326	34.27	11.46	11.97	26.24	26.11	3.69	26.37	20.64	18.60	17.83	18.98	14.01	17.20	3.82	16.69	16.94	13.76	7.77	21.02	24.33	20.25	1.91	25.35	3.69	7.77	25.35	12.87	23.95	17.32	17.83	18.98	9.17	27.77	17.71	20	1.01E2	1.13E3	5.1E3	4.75E3		6.39E3	2.43E3	1.3E3	1.25E3	5.29E2	1.9E3
1025	true	P57737|CORO7_HUMAN	145.49634	24.76	19.24	20.32	19.35	19.35	16.11	20.65	20.32	19.24	19.35	16.97	18.27	18.16	18.27	19.35	18.05	18.05	16.97	18.05	17.95	17.41	14.27	18.27	18.05	16.97	18.05	18.49	19.35	21.51	18.05	19.35	14.05	22.49	19.35	18	3.82E3	1.71E4	1.69E4	1.96E4	1.86E3	2.13E4	1.82E4	1.32E4	1.87E4	6.03E3	1.23E4
440	true	Q13085|ACACA_HUMAN	143.1817	17.60	5.92	11.04	8.23	11.98	2.26	9.59	11.47	7.63	8.65	5.92	6.44	7.03	4.26	7.03	6.61	7.03	6.27	7.63	5.75	7.12	3.28	6.44	3.92	7.03	13.00	3.67	10.23	6.61	8.53	8.27	3.71	8.57	10.91	29	1.68E3	1.24E4	5.74E3	1.18E4		7.46E3	1.22E4	3.65E3	3.82E3	2.38E2	9.84E2
4830	true	Q9Y580|RBM7_HUMAN	70.54137	21.80	6.77	18.05	12.03	12.03	6.77	12.03	12.03	18.05	21.80	6.77	12.03	6.77	6.77	18.05	10.53	12.03	6.77	12.03	12.78	12.03	18.05	18.05	12.03	6.77	18.05	6.77	12.03	12.03	12.03	12.03	6.77	16.54	12.03	4	7.33E2	1.18E3		9.1E2		7.63E2	9.49E2	2.53E3	1.66E3	4.69E2	1.77E3
2465	true	Q15166|PON3_HUMAN	95.99946	31.07	25.14	25.14	4.80	14.97	4.80	4.80	21.75	16.10	22.32	9.32	22.32	18.93	12.71	25.14	0.00	25.71	18.08	25.71	4.52	9.32	9.32	25.14	25.71	12.15	19.49	15.54	18.36	25.14	8.19	18.36	14.97	15.54	28.53	9	5.9E3	1.75E4		9.74E2			1.42E4	4.05E3	1.16E4		7.43E3
7613	true	Q9H4K7|MTG2_HUMAN	47.653126	6.40	6.40	6.40	6.40	6.40	6.40	6.40	6.40	6.40	6.40	6.40	6.40	6.40	0.00	6.40	6.40	6.40	6.40	6.40	6.40	6.40	6.40	6.40	6.40	6.40	6.40	6.40	6.40	6.40	6.40	6.40	6.40	6.40	6.40	1
4256	true	Q68D91|MBLC2_HUMAN	70.9598	25.81	6.09	16.13	11.47	11.47	11.47	6.09	11.47	11.47	11.47	15.77	11.47	11.47	11.47	11.47	11.47	16.13	11.47	11.47	15.77	6.09	11.47	15.77	11.47	11.47	6.09	11.47	6.09	11.47	16.13	6.09	11.47	16.85	16.13	5		8.23E2	1.68E3			6.25E2	1.06E3	1.18E3	1.63E3	7.62E2	6.46E2
7615	true	Q7Z7L7|ZER1_HUMAN	15.934055	1.70	0.00	0.00	1.70	1.70	0.00	1.70	1.70	0.00	1.70	1.70	0.00	1.70	0.00	0.00	0.00	0.00	0.00	0.00	0.00	0.00	0.00	0.00	0.00	0.00	0.00	1.70	0.00	0.00	1.70	0.00	0.00	1.70	0.00	1
5499	true	Q9UBP4|DKK3_HUMAN	29.602339	10.29	0.00	3.43	7.43	4.00	10.29	4.00	0.00	0.00	0.00	7.43	0.00	0.00	0.00	4.00	4.00	4.00	4.00	4.00	0.00	0.00	4.00	0.00	4.00	4.00	4.00	4.00	4.00	0.00	4.00	0.00	0.00	4.00	0.00	3					1.52E3
6344	true	Q99865|SPI2A_HUMAN	58.781067	12.02	5.43	5.43	12.02	12.02	0.00	12.02	12.02	5.43	12.02	12.02	5.43	12.02	0.00	5.43	12.02	12.02	5.43	12.02	5.43	5.43	12.02	12.02	12.02	12.02	5.43	6.59	12.02	12.02	6.59	5.43	0.00	12.02	12.02	2	3.92E2	4.98E2	1.47E3			1.06E3	7.63E2	5.63E2	8.38E2	9.53E2	7.28E2
1618	true	P24462|CP3A7_HUMAN	89.77413	22.27	17.30	15.51	2.78	14.12	0.00	0.00	15.11	10.74	17.69	2.19	13.72	4.97	2.19	15.11	0.00	17.10	11.53	5.37	3.18	5.37	8.55	11.53	17.10	13.72	15.11	0.00	5.37	17.10	4.97	4.97	2.19	2.19	17.10	11	6.61E3	3.12E4		1.12E5			2.32E4	5.46E2	1E5		1.42E3
1314	true	P30048|PRDX3_HUMAN	144.62578	42.58	29.30	33.20	32.81	34.38	29.30	32.81	32.81	33.59	32.42	25.00	32.81	32.81	25.00	32.81	32.81	34.77	29.69	32.81	33.98	41.02	32.81	35.16	33.98	33.98	33.98	32.81	33.20	33.98	32.81	33.98	29.69	32.81	35.55	15	4.51E4	2.95E5	2.04E5	1.61E5	6.38E3	1E5	2.22E5	1.32E5	1.37E5	2.39E4	1.51E5
3784	true	Q7Z4Q2|HEAT3_HUMAN	50.92661	14.12	5.15	5.15	7.50	5.44	0.00	5.15	1.91	0.00	5.88	8.53	5.44	3.82	1.91	5.15	5.15	3.38	5.15	5.15	7.06	7.21	0.00	7.06	0.00	3.82	12.21	1.91	3.53	1.62	1.91	0.00	1.91	1.91	1.62	6	1.66E2		4.39E2	4.85E2						1.37E3	4.36E2
1992	true	O14832|PAHX_HUMAN	100.326355	37.57	14.79	25.74	11.83	14.79	0.00	14.79	20.41	11.83	18.34	11.83	14.79	14.79	6.21	14.79	14.79	18.34	9.47	14.79	8.28	11.83	14.79	11.24	37.57	16.57	25.74	9.47	21.60	34.62	6.51	25.74	3.25	14.79	29.59	12	5.72E2	8.5E3	7.3E2	3.14E2			5.09E3	1.41E3	4E3	1.81E2	1.07E3
6346	true	Q96C90|PP14B_HUMAN	71.64835	9.52	9.52	9.52	9.52	9.52	9.52	9.52	9.52	9.52	9.52	9.52	9.52	9.52	8.84	9.52	9.52	9.52	9.52	9.52	9.52	9.52	9.52	9.52	9.52	9.52	9.52	9.52	9.52	9.52	9.52	9.52	0.00	9.52	9.52	2			8.36E2	1.55E3	5.03E2		2.45E3	2.76E3		7.63E2	1.11E2
1026	true	P05089|ARGI1_HUMAN	153.50774	64.29	43.79	64.29	43.79	43.79	37.27	37.58	57.76	57.76	53.11	43.79	50.93	48.14	43.79	57.76	40.37	50.93	43.79	43.79	46.27	43.79	48.14	48.76	64.29	50.93	43.79	43.79	52.48	52.48	43.79	46.58	43.79	48.14	52.48	16	6.7E4	2.94E5	3E3	3.21E4	1.05E3	1.25E3	1.44E5	6.06E4	1.77E5	1.08E4	3.66E4
2201	true	P43121|MUC18_HUMAN	128.14459	24.30	13.47	18.42	19.35	10.06	15.33	13.47	13.47	12.07	11.61	15.33	13.47	13.47	10.53	12.07	16.56	16.56	11.92	13.47	15.33	13.47	17.18	19.04	18.73	15.33	16.56	13.47	13.47	16.56	6.81	13.47	18.73	10.06	15.17	10	1.1E3	5.93E3	1.14E4	2.71E3	1.63E3	2.18E3	3.7E3	1.34E3	1.83E3	2.5E3	2.29E3
4257	true	P24158|PRTN3_HUMAN	83.93586	20.70	14.84	14.84	11.72	14.84	6.64	14.84	14.84	14.84	6.64	14.84	14.84	14.84	3.52	14.84	6.64	14.84	6.64	14.84	14.84	14.84	14.84	14.84	14.84	11.72	14.84	14.84	14.84	11.72	6.64	14.84	6.64	20.70	14.84	5	3.29E4	1.31E4	6.87E3	2.87E4	7.48E2	5.26E4	6.37E4	1.25E4	1.21E4	1.22E5	5.67E4
4831	true	Q2Y0W8|S4A8_HUMAN	26.114223	5.31	0.00	2.56	0.00	1.56	0.00	0.00	1.56	0.00	1.56	0.00	1.56	2.74	0.00	1.56	2.74	0.00	0.00	2.74	0.00	1.56	0.00	2.74	0.00	1.56	0.00	1.56	1.56	0.00	0.00	0.00	0.00	2.74	0.00	3
5500	true	Q00536|CDK16_HUMAN	27.672338	5.04	2.82	0.00	2.22	2.82	0.00	2.82	0.00	0.00	0.00	2.82	2.82	2.82	0.00	2.82	2.82	0.00	0.00	0.00	2.82	5.04	0.00	2.82	0.00	2.82	0.00	0.00	2.82	2.82	0.00	2.82	0.00	2.82	0.00	3	2.82E2			2.88E2
6345	true	Q6ZS30|NBEL1_HUMAN	26.416151	0.97	0.00	0.56	0.97	0.97	0.00	0.41	0.97	0.56	0.00	0.00	0.97	0.00	0.00	0.41	0.00	0.56	0.41	0.97	0.00	0.00	0.00	0.56	0.00	0.00	0.41	0.00	0.56	0.00	0.41	0.00	0.00	0.97	0.00	2			1.09E2	1.27E2							5.03E1
786	true	Q01970|PLCB3_HUMAN	135.94627	23.34	8.35	8.02	11.83	15.64	5.27	10.13	12.88	13.21	10.86	7.37	11.99	7.62	6.97	10.13	11.83	19.04	7.37	11.83	7.37	13.05	6.65	7.37	13.78	12.72	12.16	7.86	14.59	15.40	12.48	16.61	5.27	17.50	14.59	21	1.38E3	2.51E3	6.39E3	7.25E3		2.25E3	4.72E3	2.57E3	2.45E3	6.8E2	6.51E3
732	true	P16662|UD2B7_HUMAN	137.82527	37.81	32.70	37.81	14.37	27.60	5.29	2.27	30.43	30.43	30.43	9.83	30.43	20.04	10.96	35.35	5.29	35.35	30.43	32.51	28.17	18.71	31.00	37.81	30.43	26.84	26.84	9.45	33.08	37.24	16.07	29.11	14.37	23.44	37.24	17	2.72E4	2.18E5	6.87E2	8.09E3			7.46E4	1.17E4	9.25E4	2.13E2	1.05E4
47	true	P0C0L4|CO4A_HUMAN	240.46083	51.43	45.87	44.72	41.34	45.41	47.53	45.36	37.27	42.26	41.69	47.08	39.22	47.08	40.14	46.62	46.73	44.44	42.32	41.40	42.78	43.64	43.52	44.38	43.23	46.39	46.79	47.53	45.64	42.37	43.12	45.93	44.27	46.33	48.28	88	1.35E5	2.16E5	2.16E5	4.88E5	1.93E5	1.66E5	1.1E5	1.38E5	2.95E5	3.66E5	6.76E4
3785	true	P62304|RUXE_HUMAN	97.117004	60.87	25.00	47.83	47.83	47.83	25.00	47.83	47.83	47.83	47.83	25.00	47.83	47.83	47.83	47.83	25.00	25.00	47.83	47.83	25.00	47.83	47.83	47.83	25.00	25.00	25.00	25.00	47.83	25.00	25.00	25.00	25.00	38.04	47.83	4	6.02E3	7.74E3	2.22E4	5.7E3	2.42E3	1.94E4	1.23E4	3.42E3	3.55E3	1.43E4	1.39E4
6348	true	P10153|RNAS2_HUMAN	67.69199	9.32	9.32	9.32	9.32	9.32	0.00	9.32	9.32	9.32	9.32	9.32	9.32	9.32	9.32	9.32	9.32	9.32	9.32	9.32	9.32	9.32	9.32	9.32	9.32	9.32	9.32	9.32	9.32	9.32	9.32	9.32	9.32	9.32	9.32	2		4.89E2		1.64E3		3E2	4.32E3	3.32E3		1.44E2	1.12E4
7623	true	Q9NZA1|CLIC5_HUMAN	49.1359	3.17	3.17	3.17	3.17	3.17	3.17	3.17	3.17	3.17	3.17	3.17	3.17	3.17	3.17	3.17	3.17	3.17	3.17	3.17	3.17	3.17	3.17	3.17	3.17	3.17	3.17	3.17	3.17	3.17	3.17	3.17	3.17	3.17	3.17	1	1.53E2	3.63E2	1.47E3	1.06E3	1.51E2	3.61E3	1.66E3	1.95E3	9.39E2	4.18E3	1.75E3
5501	true	O14925|TIM23_HUMAN	88.74737	23.44	12.92	23.44	23.44	23.44	8.13	23.44	23.44	23.44	23.44	23.44	23.44	23.44	23.44	23.44	23.44	23.44	23.44	23.44	23.44	23.44	23.44	23.44	23.44	23.44	23.44	23.44	23.44	23.44	23.44	23.44	12.92	23.44	23.44	3		2.87E3	1.03E3	3.84E3		3.53E3	3.01E3	9.48E2	4.34E2	1.21E3	7.77E2
6347	true	Q9UBI9|HDC_HUMAN	47.977997	5.16	2.39	2.39	5.16	2.39	0.00	2.39	2.39	2.39	2.39	2.39	5.16	2.39	2.39	2.39	2.39	2.39	2.39	2.39	2.39	2.39	2.39	2.39	2.39	5.16	5.16	2.39	2.39	2.39	2.39	2.39	0.00	2.39	2.39	2	6.39E1	1.12E2	9.53E2	7.43E2		2.4E2	2.13E2	7.76E2	6.32E2	2.36E2	9.69E2
931	true	P22061|PIMT_HUMAN	153.78806	64.32	50.22	51.10	58.59	59.03	42.73	50.22	60.79	59.03	52.86	50.22	52.42	50.22	43.17	45.37	50.22	46.26	50.22	50.22	50.66	50.22	51.10	50.22	52.86	51.10	62.11	50.22	57.71	50.66	42.73	62.56	42.73	50.22	51.10	16	5.79E3	3.4E4	2.28E4	1.65E4	3.24E3	2.22E4	1.68E4	3.09E4	3.45E4	1.38E4	3E4
5503	true	Q8N8R7|AL14E_HUMAN	50.15962	12.69	6.54	6.54	12.69	6.54	0.00	6.54	6.54	6.54	6.54	6.54	12.69	12.69	0.00	6.54	6.54	6.54	6.54	12.69	6.54	12.69	6.54	6.54	6.54	12.69	6.54	6.54	6.54	6.54	6.54	12.69	0.00	6.54	6.54	2	2.25E2	4.94E2	1.03E3	3.47E2		3.1E2	3.45E2	5.52E2	2.89E2	1.6E2	4.04E2
5502	true	Q08722|CD47_HUMAN	71.66394	9.29	6.19	6.19	9.29	9.29	6.19	9.29	9.29	9.29	6.19	3.41	3.41	3.41	6.19	3.41	6.19	9.29	3.41	6.19	3.41	6.19	6.19	3.41	6.19	3.41	6.19	6.19	9.29	6.19	9.29	6.19	6.19	6.19	6.19	3	2.53E3	4.95E4	2.41E3	9.47E2		2.05E3	8.94E2	9.96E2		1.14E3	1.17E3
7621	true	Q86SR1|GLT10_HUMAN	36.567192	3.65	3.65	0.00	3.65	3.65	0.00	3.65	3.65	0.00	0.00	3.65	3.65	3.65	0.00	3.65	3.65	3.65	3.65	3.65	3.65	3.65	0.00	3.65	3.65	3.65	3.65	0.00	3.65	3.65	0.00	3.65	3.65	3.65	3.65	1				4.51E2		4.95E2					1.76E2
1315	true	Q9NW13|RBM28_HUMAN	102.0978	25.30	2.90	7.77	13.70	10.67	2.50	15.28	18.97	6.46	7.77	9.62	10.14	9.35	4.48	8.04	9.35	14.23	4.48	9.88	11.33	7.77	6.46	8.56	7.77	14.36	11.46	6.46	15.81	6.46	14.36	7.77	4.48	9.09	14.23	15		4.05E2	2.8E3	4.94E3		6E3	5.33E3	2.43E3	4.55E2	2.62E3	2.28E3
3787	true	O15085|ARHGB_HUMAN	80.69026	3.94	1.38	3.22	2.23	1.38	1.38	2.37	2.37	2.37	2.37	2.37	3.22	2.37	0.79	1.38	1.38	2.37	1.38	1.38	1.38	1.38	1.38	1.38	2.37	2.37	1.38	1.38	2.37	2.37	1.38	2.37	0.79	2.10	2.37	5	5E2	8.59E2	1.72E3	1.64E3		1.06E3	1.16E3	1.13E3	1.6E3	8.02E2	9.21E2
7625	true	Q9HAF1|EAF6_HUMAN	46.496304	6.28	6.28	6.28	6.28	6.28	6.28	6.28	6.28	6.28	6.28	6.28	6.28	6.28	0.00	6.28	6.28	6.28	6.28	6.28	6.28	6.28	6.28	6.28	6.28	6.28	6.28	6.28	6.28	6.28	6.28	6.28	0.00	6.28	6.28	1	1.12E2	9.09E2				2.07E2					6.58E2
2720	true	Q8WUD1|RAB2B_HUMAN	123.087006	37.04	30.09	37.04	37.04	37.04	30.09	30.09	37.04	37.04	37.04	30.09	30.09	30.09	30.09	30.09	30.09	30.09	30.09	30.09	30.09	30.09	30.09	30.09	30.09	30.09	37.04	30.09	30.09	37.04	37.04	30.09	30.09	30.09	37.04	7	1.07E4	4.37E4	8.4E4	5.45E4	2.43E4	6.18E4	5.96E4	4.88E4	2.26E4	4.88E4	3.34E4
6351	true	Q86Y34|AGRG3_HUMAN	29.183245	5.10	2.73	0.00	0.00	2.73	0.00	5.10	2.73	2.73	0.00	2.73	2.73	2.73	0.00	0.00	0.00	2.73	2.73	2.73	0.00	5.10	0.00	0.00	0.00	0.00	0.00	2.73	2.73	0.00	0.00	2.73	0.00	2.73	2.73	2				1.48E2		4.1E2				4.09E2
2466	true	P02654|APOC1_HUMAN	127.2238	51.81	38.55	38.55	38.55	38.55	36.14	38.55	38.55	38.55	38.55	38.55	38.55	38.55	38.55	38.55	38.55	38.55	38.55	38.55	38.55	38.55	38.55	38.55	38.55	38.55	38.55	38.55	40.96	40.96	38.55	51.81	38.55	38.55	40.96	9	3.52E4	3.24E4	3.82E4	6.27E4	6.92E4	5.11E4	3.78E4	2.38E4	3.96E4	6.49E4	1.74E4
1027	true	Q9UN86|G3BP2_HUMAN	151.84622	36.51	21.99	33.82	28.01	28.01	23.03	28.01	29.67	26.14	28.01	26.97	29.67	28.84	25.10	26.97	29.67	34.02	24.69	31.33	28.63	28.01	29.67	31.54	28.01	34.02	33.40	26.97	34.02	31.54	28.01	35.48	25.31	31.33	30.50	15	3.15E3	1.09E4	1.41E4	1.85E4	1.12E3	1.04E4	1.51E4	1.66E4	5.99E3	4.57E3	6.46E3
671	true	O95954|FTCD_HUMAN	152.74585	46.03	39.37	42.51	30.50	31.98	18.85	15.90	37.52	37.52	41.96	24.77	37.52	30.50	28.65	35.12	10.17	37.52	28.84	37.52	33.64	27.54	28.84	38.63	39.37	33.64	33.64	15.34	38.08	43.99	26.99	31.79	31.24	31.24	35.86	22	9.42E4	2.53E5	4.58E3	7.72E3	1.12E2		7.8E4	3.03E4	1.26E5	3.18E3	1.24E4
1993	true	Q9UHN6|CEIP2_HUMAN	85.33159	12.15	1.16	2.96	2.10	8.46	0.00	2.96	6.00	2.10	2.10	2.96	4.99	4.12	2.10	3.83	6.36	4.84	2.96	4.99	2.10	1.81	0.94	2.10	2.10	2.10	3.83	0.94	6.94	3.98	4.84	2.96	0.94	7.30	3.83	12		5.41E1		1.31E3		3.95E2	1.45E3	1.09E3	7.11E1		1.12E3
415	true	Q10567|AP1B1_HUMAN	182.63089	32.67	28.35	30.35	27.19	29.93	22.76	29.93	28.77	30.24	29.93	28.77	28.77	28.77	22.87	28.77	29.93	25.29	25.40	24.55	30.35	31.51	28.87	30.35	23.18	28.66	28.87	29.93	27.29	30.24	21.60	30.03	27.19	26.45	26.87	26	1.61E4	4.17E4	4.73E4	3.95E4	5.71E3	4.54E4	4.24E4	4.18E4	7.23E4	1.84E4	4.87E4
1212	true	Q13283|G3BP1_HUMAN	160.2301	41.85	33.26	40.99	38.20	38.20	25.11	38.20	38.20	38.20	38.20	38.20	38.41	38.41	38.20	38.41	38.41	40.99	38.20	38.41	38.41	38.41	38.41	38.41	38.20	40.99	41.85	33.26	41.85	39.27	38.20	41.85	31.12	38.20	41.85	15	1.17E4	3.6E4	7.53E4	8.65E4	2.74E3	4.31E4	8.76E4	7.29E4	3.66E4	2.41E4	6.37E4
3364	true	O95861|BPNT1_HUMAN	108.5183	23.05	20.45	19.16	19.16	20.45	8.77	19.16	19.16	15.26	19.16	16.56	19.16	19.16	12.66	19.16	23.05	15.26	19.16	19.16	11.36	19.16	19.16	19.16	19.16	19.16	19.16	20.45	19.16	19.16	16.56	23.05	12.99	23.05	19.16	6	7.64E2	2.79E3	9.67E3	6.7E3		7.02E2	2.56E3	7.13E3	6.91E2	6.82E2	2.55E3
258	true	P36871|PGM1_HUMAN	191.80325	57.47	54.80	57.30	49.47	51.07	50.89	51.42	52.49	53.38	54.80	50.53	52.49	53.38	51.60	54.80	53.02	57.12	52.31	52.31	48.93	51.07	53.38	51.07	54.98	57.12	55.52	54.80	55.52	54.80	50.18	57.30	52.31	53.38	57.47	34	4.63E4	2.38E5	2.14E4	2.18E4	1.19E4	2.32E4	9.63E4	1E5	1.4E5	1.44E4	3.38E4
22	false	Q9UKY1|ZHX1_HUMAN	43.648468	0.69	0.69	0.69	0.69	0.69	0.69	0.69	0.69	0.69	0.69	0.69	0.69	0.69	0.69	0.69	0.69	0.69	0.69	0.69	0.69	0.69	0.69	0.69	0.69	0.69	0.00	0.69	0.69	0.69	0.69	0.00	0.69	0.69	0.00	1	3.44E1		1.94E4	1.13E4	8.73E4	2.45E4	8.67E3	1.05E4	1.56E4	2.09E4	1.35E4
672	true	Q9HC35|EMAL4_HUMAN	162.11934	30.78	19.67	22.83	22.83	25.79	15.80	24.77	24.77	20.39	24.77	20.18	25.59	22.12	18.35	20.39	22.83	25.99	18.55	20.49	24.16	24.36	18.45	24.16	22.83	24.16	28.54	19.78	27.01	24.77	21.20	25.79	15.60	25.59	28.44	23	5.29E3	2.81E4	2.31E4	3.58E4	1.55E3	3.05E4	3.01E4	1.7E4	2.97E4	1.23E4	2.12E4
865	true	Q8TEX9|IPO4_HUMAN	122.39322	28.40	9.62	9.71	18.69	11.29	2.31	12.95	19.52	11.10	11.01	13.51	16.93	12.49	8.70	14.89	18.87	14.80	4.63	14.34	11.75	13.51	5.18	13.51	7.40	11.93	12.49	7.12	15.54	10.08	12.95	11.19	7.59	8.14	14.89	20		1.57E3	2.47E3	3.26E3		1.83E3	7.63E3	6.83E2	4.22E2	1.7E3	3.44E3
7627	true	O60487|MPZL2_HUMAN	32.528244	4.19	4.19	0.00	4.19	4.19	0.00	4.19	4.19	0.00	0.00	4.19	4.19	4.19	4.19	0.00	4.19	4.19	4.19	4.19	0.00	4.19	0.00	0.00	4.19	4.19	4.19	0.00	4.19	4.19	4.19	4.19	0.00	4.19	4.19	1	1.3E2		1.4E2	5.14E2		4.27E2	4.73E2			2.05E2	1.14E2
502	true	P13929|ENOB_HUMAN	159.48352	48.39	38.71	32.49	22.58	22.58	16.82	14.52	25.12	19.35	36.18	20.28	22.58	23.27	30.18	35.02	17.74	26.27	20.74	29.26	22.58	35.71	22.58	25.58	32.03	26.27	29.26	22.58	32.49	32.49	17.05	35.48	19.35	29.03	35.02	22	1.16E5	3.77E5	4.03E5	4.23E5	9.13E4	2.95E5	7.37E5	4.66E5	4.77E5	1.64E5	3.62E5
1799	true	P36507|MP2K2_HUMAN	135.93214	34.75	24.00	34.50	32.25	26.75	25.50	34.50	20.25	31.75	29.50	29.00	31.75	26.75	24.00	29.00	23.00	32.00	20.25	26.75	25.00	34.75	29.50	25.50	28.25	28.00	29.00	25.00	34.75	32.50	25.25	30.75	25.50	34.50	24.25	13	4.54E2	4.67E3	5.51E3	6.03E3	5.21E2	4.84E3	4.27E3	5.2E3	5.63E3	2.67E3	3.68E3
1468	true	P18124|RL7_HUMAN	146.17868	43.95	37.50	43.15	37.50	42.34	33.06	38.31	38.31	33.87	38.31	42.34	42.34	42.34	34.27	38.31	33.47	42.74	42.34	42.34	42.74	43.95	43.15	43.55	43.15	43.95	43.95	33.47	43.95	42.74	33.47	43.95	37.10	42.34	43.95	15	9.51E3	6.07E4	3.63E4	4.7E4	2.56E3	3.54E4	4.22E4	1.6E4	2.63E4	2.46E4	1.24E4
1798	true	P49247|RPIA_HUMAN	131.44246	38.91	27.97	18.97	36.33	33.44	10.29	38.91	38.91	36.33	32.15	36.33	36.33	32.15	30.87	36.33	36.33	32.15	29.58	32.15	36.33	33.44	29.26	29.26	36.33	32.15	36.33	24.44	36.33	27.33	32.15	27.33	16.40	33.44	31.51	9	5.62E2	9.68E1	2.61E4	2.35E4	3.04E2	2.95E4	1.46E4	9.49E3	4.73E3	9.61E3	1.36E4
4832	true	Q9NQ66|PLCB1_HUMAN	24.861135	5.67	0.00	2.22	0.00	0.00	0.00	0.00	0.00	3.12	3.12	0.00	5.67	0.00	0.00	1.40	0.00	1.73	0.00	3.45	1.40	0.00	3.12	0.00	3.12	1.40	1.40	0.00	1.40	0.00	0.00	0.00	0.00	1.73	0.00	4
3788	true	Q15185|TEBP_HUMAN	107.596176	28.12	27.50	28.12	28.12	28.12	13.12	28.12	28.12	28.12	28.12	28.12	28.12	28.12	22.50	22.50	28.12	23.12	27.50	28.12	28.12	28.12	28.12	28.12	28.12	28.12	23.12	27.50	28.12	23.12	27.50	23.12	7.50	28.12	23.12	5	3.83E4	7.44E3	8.54E4	5.52E4	3.13E3	5.7E4	1.38E4	6.84E4	4.82E3	4.01E4	4.77E4
3365	true	Q9BV20|MTNA_HUMAN	108.00277	34.15	23.58	27.64	27.64	27.64	27.64	27.64	27.64	27.64	27.64	23.58	27.64	27.64	22.49	30.62	31.17	24.66	30.08	26.56	23.58	27.64	24.66	30.62	27.64	23.58	26.56	34.15	30.62	27.64	31.17	30.62	20.87	30.62	30.62	7	1.71E2	2.69E3	1.11E3	1.72E3	2.04E2	5.97E2	8.06E2	1.53E3	4.06E2		1.11E3
5504	true	Q86WV1|SKAP1_HUMAN	29.86244	8.91	3.34	0.00	3.06	0.00	3.06	0.00	3.06	3.06	2.51	3.06	0.00	0.00	3.06	0.00	0.00	3.06	3.06	0.00	3.06	0.00	5.57	0.00	3.06	0.00	3.06	0.00	0.00	3.06	3.06	3.06	0.00	3.06	3.06	3							2E2		1.63E2
1028	true	Q9UGP8|SEC63_HUMAN	126.098595	26.71	12.50	17.37	18.82	23.03	1.97	18.55	17.37	14.34	15.53	17.11	17.37	15.26	11.97	17.11	14.08	12.89	12.63	17.63	15.26	12.63	7.76	17.76	10.79	10.79	16.32	13.42	18.82	10.79	15.92	16.84	4.21	16.58	17.37	17	2.08E2	6.63E3	6.16E3	9.89E3		7.33E3	6.5E3	1.59E3	4.56E3	1.59E3	5.94E3
2721	true	P50053|KHK_HUMAN	114.16347	40.60	30.87	30.54	26.85	26.85	26.85	16.44	22.82	22.82	30.87	26.85	26.85	26.85	32.89	26.85	20.47	26.85	26.85	26.85	26.85	26.85	26.85	26.85	22.82	26.85	26.85	26.85	26.85	26.85	26.85	26.85	30.87	30.87	26.85	9	2.24E4	2.48E4	1.76E3	1.67E3		1.21E2	1.09E4	5.44E3	2.89E4	9.41E2	3.62E3
2467	true	Q13586|STIM1_HUMAN	124.80599	18.98	9.49	17.37	11.82	15.62	9.49	15.91	15.62	15.62	14.16	9.49	15.62	11.82	4.82	11.82	11.82	15.62	9.49	14.16	9.49	10.95	14.16	12.55	15.62	14.89	14.16	9.49	17.23	15.77	11.82	17.23	9.49	11.82	18.98	10	1.37E3	6.4E3	8.04E2	5.5E3		5.38E3	7.2E3	3.86E3	8.95E3	1.83E3	9.35E3
2722	true	P28062|PSB8_HUMAN	132.71404	23.55	23.55	23.55	23.55	23.55	23.55	23.55	23.55	23.55	23.55	23.55	23.55	23.55	23.55	23.55	23.55	23.55	23.55	23.55	23.55	23.55	23.55	23.55	23.55	23.55	23.55	23.55	23.55	23.55	23.55	23.55	23.55	23.55	23.55	7	4.49E3	1.54E4	1.72E4	1.93E4	1.36E3	1.11E4	2.61E4	1.43E4	2.79E4	7.07E3	2.92E4
1316	true	P09871|C1S_HUMAN	144.77518	27.76	19.48	23.26	19.48	21.37	21.66	23.69	23.26	19.91	21.66	21.66	21.22	20.35	13.52	19.48	19.62	17.88	13.81	16.72	17.59	21.66	19.62	16.72	19.62	21.37	15.41	19.04	18.60	17.44	20.64	18.60	21.80	18.90	12.94	15	2.34E4	5.22E3	3.54E4	3.4E4	2.72E4	2.94E4	2.04E4	1.87E4	3.29E4	3.31E4	1.55E4
3789	true	P62857|RS28_HUMAN	100.54505	40.58	30.43	40.58	30.43	36.23	30.43	30.43	30.43	36.23	30.43	30.43	36.23	30.43	30.43	30.43	30.43	30.43	30.43	30.43	40.58	40.58	36.23	40.58	40.58	40.58	40.58	30.43	40.58	40.58	30.43	40.58	40.58	40.58	40.58	5	2.98E3	4.6E4	5.64E4	4.3E4	6.85E3	3.75E4	9.79E4	6.07E4	4.69E4	1.61E4	4.12E4
7032	false	Q96EH5|RL39L_HUMAN	33.46939	17.65	0.00	17.65	0.00	17.65	0.00	17.65	17.65	17.65	17.65	17.65	17.65	17.65	0.00	17.65	0.00	17.65	17.65	17.65	0.00	17.65	17.65	17.65	17.65	0.00	17.65	0.00	17.65	17.65	0.00	17.65	0.00	17.65	17.65	1		4.56E3		3.22E3		3.61E3	4.26E3	1.12E3		4.15E2
3366	true	O95881|TXD12_HUMAN	116.59897	36.05	22.09	30.81	30.81	36.05	22.09	36.05	36.05	36.05	36.05	36.05	36.05	36.05	22.09	36.05	36.05	36.05	22.09	36.05	36.05	30.81	36.05	36.05	36.05	36.05	30.81	36.05	36.05	36.05	36.05	36.05	22.09	36.05	36.05	5	2.81E3	1.43E4	2.25E4	2.56E4	7.9E1	2.35E4	3.89E4	3.5E4	2.04E4	6.93E3	2.78E4
5505	true	Q9H098|F107B_HUMAN	73.86652	22.90	16.79	16.79	16.79	16.79	16.79	16.79	22.90	22.90	22.90	16.79	22.90	16.79	0.00	16.79	16.79	16.79	6.87	16.79	16.79	16.79	22.90	16.79	22.90	16.79	16.79	16.79	22.90	16.79	16.79	16.79	6.87	22.90	16.79	3	6.32E2	1.86E3		8.38E2	1.27E2		2.05E3	2.34E3	6.11E3		1.25E3
4261	true	Q99807|COQ7_HUMAN	73.278656	22.12	4.15	13.36	8.76	10.14	0.00	11.98	11.98	17.05	8.76	17.05	8.76	17.05	4.15	17.05	22.12	13.36	4.15	17.05	8.76	17.05	17.05	17.05	8.76	17.05	12.90	17.05	17.05	12.90	9.22	18.43	0.00	22.12	5.07	5	1.67E2					1.83E2				2.68E3
4260	true	P51970|NDUA8_HUMAN	100.26583	37.79	27.33	34.88	34.88	27.33	27.33	34.88	34.88	34.88	27.33	34.88	34.88	34.88	27.33	34.88	34.88	34.88	27.33	34.88	34.88	34.88	34.88	34.88	34.88	34.88	37.79	34.88	34.88	34.88	34.88	34.88	34.88	34.88	34.88	5	2.85E2	1.15E4	3.66E3	6.05E3	1.95E2	8.77E3	8.05E3	8.69E3	6.9E3	2.21E3	4.75E3
1213	true	Q86V81|THOC4_HUMAN	133.20216	42.02	41.25	35.02	39.30	40.47	39.30	39.30	38.52	38.52	40.47	39.30	39.30	39.30	39.30	39.30	39.30	39.30	36.96	39.30	39.30	39.69	35.02	39.69	38.52	39.30	39.30	39.30	39.69	39.30	39.30	40.08	26.85	41.25	40.08	15	6.44E3	1.89E4	4.94E4	1.33E4	3.68E3	1.99E4	2.98E4	2.6E4	1.3E4	7.39E3	1.99E4
5506	true	Q5SQN1|SNP47_HUMAN	38.271317	8.62	3.45	5.60	3.45	6.47	0.00	3.45	3.45	3.45	3.45	3.45	6.47	3.45	0.00	5.60	0.00	3.45	3.45	2.16	5.60	5.60	3.45	3.45	0.00	3.45	3.45	0.00	3.45	2.16	0.00	0.00	0.00	3.45	0.00	3		7.28E2
1994	true	O43704|ST1B1_HUMAN	70.939186	45.61	3.72	7.09	6.76	3.72	3.72	10.14	13.18	3.72	13.51	3.72	7.09	7.09	3.72	7.09	16.22	10.14	10.81	7.09	3.72	7.09	3.72	7.09	6.76	3.72	11.15	3.72	21.28	17.57	3.72	7.09	3.72	27.70	10.14	11		5.27E2	1.63E2			3.65E2			1.56E2		3.14E2
6353	true	Q9H1A7|RPB1C_HUMAN	47.84051	21.74	0.00	13.04	13.04	13.04	0.00	13.04	13.04	13.04	13.04	13.04	13.04	13.04	13.04	13.04	13.04	21.74	13.04	21.74	13.04	13.04	21.74	13.04	13.04	13.04	13.04	13.04	13.04	13.04	13.04	13.04	13.04	13.04	13.04	2		4.69E2	4.29E2	7.62E2		4.97E2	1.01E3	7.83E2	9.45E2	3.24E2	9.07E2
1114	true	P29622|KAIN_HUMAN	150.7029	42.39	31.38	24.82	28.81	33.26	35.13	28.81	26.46	33.26	35.36	31.15	24.82	24.82	34.19	29.27	35.36	29.27	29.27	24.82	31.15	28.81	31.15	29.27	31.15	29.27	29.27	35.13	24.82	28.81	31.15	24.82	30.68	37.47	29.27	14	1.77E4	3.61E3	3.17E4	2.27E4	2.88E4	2.2E4	5.19E2	2.65E3	6.85E3	2.33E4	3.23E3
2723	true	Q5T8P6|RBM26_HUMAN	91.67368	10.13	0.00	7.15	6.16	6.36	0.00	8.34	6.75	2.38	2.28	3.57	7.75	5.66	1.19	4.37	3.38	7.65	2.28	5.56	7.15	6.45	3.38	7.85	3.28	7.25	6.85	2.28	8.44	5.96	4.37	5.66	0.00	5.46	7.25	9		2.11E3	4.59E2	9.44E2		1.79E3	2.16E3			2.28E2	1.83E3
1952	false	P42679|MATK_HUMAN	50.03385	1.97	1.97	1.97	1.97	1.97	1.97	1.97	1.97	1.97	1.97	1.97	1.97	1.97	1.97	1.97	1.97	1.97	1.97	1.97	1.97	1.97	1.97	1.97	1.97	1.97	1.97	1.97	1.97	1.97	1.97	1.97	0.00	1.97	1.97	1		1.16E3	8.39E2	7.28E2		9.99E2	1E3	1.62E3	9.75E2	4.89E2	1.49E3
4833	true	O15439|MRP4_HUMAN	41.611584	4.68	0.75	0.00	3.70	0.75	0.00	0.00	1.74	0.00	0.75	0.75	1.74	2.94	0.00	0.00	0.00	0.75	0.75	3.47	0.00	1.74	0.75	0.00	0.75	0.00	1.74	0.75	3.47	0.00	0.75	2.49	0.75	0.75	3.47	4			7.13E2				7.87E2		1.29E2
932	true	Q12768|WASC5_HUMAN	146.42813	21.14	11.22	13.29	14.06	16.22	11.56	12.17	12.34	14.06	15.36	14.06	15.01	14.06	14.06	14.06	14.93	12.94	14.06	14.06	9.32	14.06	11.99	13.11	14.06	13.11	14.06	15.01	15.44	12.94	14.58	14.06	9.15	18.81	15.44	19	1.84E3	4.53E3	5.56E3	1.18E4	2.43E3	7.52E3	6.36E3	3.45E3	7.71E3	2.6E3	8.73E3
3367	true	Q96Q15|SMG1_HUMAN	63.914246	3.28	0.49	1.07	0.93	3.28	0.49	2.27	1.80	1.37	0.49	1.42	1.75	1.88	0.49	1.01	0.49	1.01	0.49	1.88	1.07	1.01	0.49	1.07	0.00	0.49	1.56	0.96	0.49	0.49	1.26	0.49	0.93	1.88	1.07	7		2.54E2	1.85E2	5.88E2		3.99E2	2.87E2	5.69E1	7.48E1	1.03E2	5.61E2
7628	true	Q9UL63|MKLN1_HUMAN	22.178095	1.36	1.36	0.00	1.36	1.36	0.00	1.36	0.00	0.00	0.00	1.36	0.00	1.36	0.00	1.36	0.00	0.00	1.36	0.00	1.36	1.36	0.00	1.36	0.00	1.36	0.00	0.00	1.36	0.00	0.00	1.36	0.00	0.00	0.00	1
2468	true	Q969T9|WBP2_HUMAN	114.73757	23.75	23.37	23.37	23.37	19.92	14.56	23.37	23.37	23.37	23.37	23.37	23.37	23.37	18.01	23.37	23.37	23.37	19.92	23.37	23.37	23.37	23.37	23.37	23.37	23.37	23.37	23.37	23.75	23.75	18.01	23.37	14.56	23.37	23.37	6	4.33E3	8.96E3	1.12E4	7.28E3	1.17E2	5.62E3	7.39E3	3.32E3	1.32E4	2.86E3	1.45E4
1029	true	P53367|ARFP1_HUMAN	153.48354	64.08	31.90	61.93	54.42	56.03	37.80	54.42	54.42	56.03	50.40	41.82	56.03	49.60	31.64	54.42	49.60	54.42	42.63	50.40	52.28	49.60	49.87	52.28	45.58	55.50	55.50	49.60	58.18	56.03	50.40	54.42	41.82	49.60	56.03	18	1.62E3	1.25E4	9.53E3	1.67E4	9.01E2	1.97E4	1.44E4	1.55E4	1.04E4	6.59E3	9.59E3
1619	true	Q13162|PRDX4_HUMAN	133.97087	36.16	27.68	36.16	30.63	28.04	29.15	20.30	31.73	28.04	29.89	32.10	31.73	35.06	24.72	31.37	32.10	32.47	25.46	36.16	32.47	36.16	24.72	36.16	36.16	36.16	36.16	35.06	36.16	32.47	32.10	32.47	29.15	32.10	32.47	14	2.69E4	6.09E4	6.93E4	6.66E4	5.92E3	5.83E4	7.72E4	3.23E4	5.86E4	5.15E4	5.06E4
4262	true	Q5TEC6|H37_HUMAN	99.608925	23.53	20.59	21.32	21.32	21.32	20.59	21.32	21.32	21.32	21.32	21.32	21.32	21.32	14.71	21.32	20.59	21.32	20.59	21.32	21.32	21.32	21.32	21.32	21.32	21.32	23.53	20.59	23.53	21.32	20.59	23.53	20.59	21.32	23.53	5	1.11E4	3.66E4	1.79E5	7.69E2	1.98E4	1.17E5	8.34E4	1E5	1.07E5	2.22E4	6.78E2
1995	true	Q96CS3|FAF2_HUMAN	120.11261	33.48	15.73	19.78	26.29	32.81	11.91	32.36	19.33	16.63	22.70	19.55	19.33	19.33	14.61	19.55	22.70	16.63	16.63	19.55	20.00	19.55	16.63	26.29	16.63	24.27	20.00	16.63	20.00	20.00	16.63	26.07	10.11	19.55	22.70	11	3.4E3	1.73E4	1.26E4	2.03E4	1.75E3	1.07E4	4.48E3	1.12E4	3.92E3	4.55E3	8.16E3
184	true	O75874|IDHC_HUMAN	198.51027	57.49	52.90	54.11	52.90	53.86	52.66	52.90	54.11	53.86	54.11	52.66	53.14	52.90	52.17	53.14	53.14	54.11	52.90	52.90	54.11	54.11	53.86	54.11	54.11	54.11	57.49	52.90	57.49	55.31	52.66	57.49	51.21	52.66	57.49	31	1.82E5	5.83E5	2.94E5	3.29E5	6.28E4	1.88E5	4.08E5	9.33E5	4.73E5	9.54E4	2.46E5
1996	true	O43172|PRP4_HUMAN	139.30157	33.33	19.54	29.31	29.31	31.61	12.26	31.03	31.61	29.31	29.31	28.35	33.33	31.03	12.84	29.31	26.63	31.03	18.77	29.31	26.63	29.31	27.39	26.63	27.01	29.31	26.63	24.52	29.31	31.03	29.31	29.31	17.62	24.52	29.31	12	5.02E2	7.64E3	6.77E3	6.8E3		8.33E3	7.21E3	9.29E3	4.2E3	4.24E3	1.06E4
7629	true	Q8N118|CP4X1_HUMAN	23.590689	2.36	2.36	2.36	2.36	0.00	0.00	0.00	0.00	0.00	2.36	0.00	2.36	0.00	0.00	2.36	2.36	0.00	0.00	0.00	0.00	0.00	0.00	2.36	0.00	0.00	2.36	2.36	0.00	2.36	0.00	0.00	0.00	0.00	0.00	1									6.25E1
5507	true	P24593|IBP5_HUMAN	24.456192	13.24	0.00	0.00	5.15	5.15	0.00	0.00	0.00	0.00	5.15	0.00	0.00	0.00	3.68	5.15	4.41	0.00	5.15	8.82	0.00	5.15	0.00	0.00	5.15	5.15	3.68	0.00	9.56	0.00	9.56	5.15	0.00	5.15	0.00	3			2.78E2	2.03E2
441	true	Q15029|U5S1_HUMAN	187.36465	37.86	27.57	34.67	35.91	36.01	20.99	35.91	36.93	34.98	35.91	35.39	32.92	34.57	32.41	34.57	34.57	34.67	30.14	35.91	35.49	36.01	34.67	35.49	34.98	32.92	35.49	34.57	34.26	36.01	33.44	36.01	27.06	33.44	36.01	28	1.69E4	4.53E4	8.07E4	6.15E4	5.94E3	7.91E4	4.66E4	4.11E4	3.74E4	5.52E4	7.12E4
1997	true	Q6UX71|PXDC2_HUMAN	123.66155	24.57	16.45	14.56	14.18	12.67	24.57	16.07	5.86	9.83	21.36	12.85	19.85	13.61	17.39	16.45	24.57	18.53	16.45	16.45	14.56	14.56	17.96	16.45	16.07	20.04	16.45	23.06	13.61	14.56	14.56	16.45	24.57	23.06	7.75	11	5.42E3	2.96E2	3.36E3	3.52E2	2.17E4	5.34E2		9.31E2	4.52E3	3.13E2	1.13E3
2724	true	Q13315|ATM_HUMAN	63.970577	4.61	1.11	1.11	1.44	1.87	0.00	1.57	1.08	1.11	2.06	1.80	2.26	1.11	0.52	3.76	1.44	0.52	0.52	0.52	1.41	2.36	1.80	1.41	0.00	1.11	0.00	0.52	1.11	1.11	0.52	1.11	0.00	0.69	0.95	9	2.25E2			3.4E2
4834	true	Q8IZ52|CHSS2_HUMAN	55.565598	7.10	2.19	2.19	5.29	2.19	2.19	2.19	2.19	0.00	2.19	2.19	2.19	2.19	2.19	2.19	2.19	2.19	2.19	2.19	5.29	2.19	2.19	2.19	2.19	2.19	0.00	2.19	0.00	0.00	2.19	2.19	2.19	4.00	2.19	4			1.01E2	2.46E2		9.03E1			3.26E1		7.96E1
5099	false	A0A0C4DH39|HV158_HUMAN	39.922714	11.11	11.11	11.11	11.11	11.11	11.11	11.11	0.00	11.11	11.11	11.11	11.11	11.11	11.11	11.11	11.11	0.00	11.11	11.11	0.00	11.11	11.11	0.00	11.11	11.11	11.11	11.11	0.00	11.11	11.11	0.00	11.11	11.11	11.11	1			5.85E2		1.04E3	5.47E2				8.38E2	9.58E2
4836	true	O14548|COX7R_HUMAN	59.974003	34.21	11.40	26.32	19.30	18.42	11.40	18.42	18.42	26.32	26.32	11.40	18.42	11.40	11.40	11.40	19.30	18.42	11.40	11.40	11.40	11.40	11.40	11.40	26.32	18.42	11.40	11.40	11.40	19.30	18.42	11.40	7.02	19.30	18.42	4	1.72E2	2.04E3	1.71E3			9.23E2	1.43E3	1.8E3	8.31E2	8.21E2	1.92E3
3014	true	Q9Y5Z4|HEBP2_HUMAN	112.474556	32.68	28.78	28.78	32.68	32.68	22.44	22.44	32.68	22.93	32.68	28.78	22.93	22.93	28.78	28.78	28.78	28.78	28.78	28.78	32.68	22.44	28.78	28.78	32.68	28.78	28.78	28.78	28.78	28.78	28.78	28.78	22.44	28.78	28.78	7	6.82E3	1.41E4	1.97E4	1.47E4	1.26E3	8.41E3	8.49E3	2.52E4	1.64E4	8.44E3	2.08E4
2725	false	P0DJJ0|SRG2C_HUMAN	82.400764	15.69	11.55	7.63	7.41	5.45	5.45	7.41	9.59	9.59	12.20	5.45	7.63	7.41	2.61	7.63	8.06	5.45	5.45	5.45	7.63	9.59	5.45	5.45	5.45	5.45	5.45	9.59	7.63	5.45	5.45	10.24	2.61	10.02	5.45	6	1.88E3	1.35E3		1.89E3	4.89E2	1.63E3	2.63E3	1.33E3	2.07E3	1.45E3	2.11E3
4835	true	Q7L2J0|MEPCE_HUMAN	54.627594	5.37	2.90	2.90	2.90	2.90	2.90	4.21	2.90	4.21	4.21	2.90	2.90	2.90	2.90	2.90	4.21	4.21	2.90	1.31	2.90	4.21	2.90	4.06	4.21	2.90	2.90	1.31	4.06	1.31	4.21	4.21	0.00	4.21	4.21	3			3.03E2			1.61E3		4.71E2
2725	true	O75044|SRGP2_HUMAN	83.27285	9.90	5.79	5.60	3.17	2.33	2.33	3.17	4.11	4.11	5.23	2.33	3.27	3.17	1.12	3.27	3.45	2.33	2.33	2.33	3.27	4.11	2.33	2.33	2.33	2.33	2.33	4.11	4.39	2.33	2.33	4.39	1.12	4.30	2.33	9	1.88E3	1.35E3		1.89E3	4.89E2	1.63E3	2.63E3	1.33E3	2.07E3	1.45E3	2.11E3
6355	true	Q8TE02|ELP5_HUMAN	32.60252	10.13	6.01	6.01	6.01	6.01	0.00	0.00	6.01	6.01	6.01	6.01	10.13	6.01	0.00	6.01	0.00	6.01	6.01	6.01	6.01	0.00	0.00	6.01	0.00	6.01	6.01	6.01	0.00	0.00	0.00	6.01	0.00	6.01	0.00	2											8.2E1
3015	true	Q96HY6|DDRGK_HUMAN	125.51165	46.18	21.02	46.18	30.57	41.72	25.16	46.18	46.18	35.67	41.72	46.18	46.18	46.18	27.07	46.18	46.18	46.18	25.16	46.18	46.18	35.35	40.45	46.18	41.72	46.18	46.18	46.18	46.18	46.18	42.04	46.18	19.75	31.21	46.18	8	9.33E3	1.45E4	4.56E3	7.69E3	1.96E3	1.08E4	2.06E4	1.28E4	9.81E3	1.03E4	1.8E4
3790	true	Q641Q3|METRL_HUMAN	34.62953	19.29	4.50	0.00	7.07	2.57	10.29	7.07	0.00	0.00	4.50	2.57	4.50	4.50	16.08	4.50	4.50	0.00	4.82	4.50	0.00	0.00	0.00	0.00	0.00	0.00	0.00	11.90	4.50	0.00	15.76	0.00	12.22	11.90	0.00	6					2.61E4					1.25E2
7633	true	O95999|BCL10_HUMAN	49.154247	4.29	4.29	4.29	4.29	4.29	4.29	4.29	4.29	4.29	4.29	4.29	4.29	4.29	4.29	4.29	4.29	4.29	4.29	4.29	4.29	4.29	4.29	4.29	4.29	4.29	4.29	4.29	4.29	4.29	4.29	4.29	4.29	4.29	4.29	1				7.29E2		4.59E2	1.07E3	1.36E3	8.33E2	1.22E2	5.94E2
5508	true	Q9HCJ3|RAVR2_HUMAN	63.563988	6.95	0.00	6.95	6.95	6.95	0.00	6.95	6.95	6.95	3.62	6.95	6.95	6.95	0.00	6.95	6.95	6.95	3.62	6.95	3.62	6.95	3.33	6.95	0.00	6.95	6.95	0.00	6.95	6.95	3.62	3.62	3.62	6.95	6.95	2		1.43E2	4.63E2	3.35E2		3.48E2	5.05E2	1.86E3		1.18E2	3.5E2
101	true	Q96RW7|HMCN1_HUMAN	167.10408	15.58	2.63	5.55	6.30	5.63	10.83	2.56	3.64	5.47	9.85	1.44	5.15	2.18	7.13	4.08	10.42	7.28	6.41	8.18	6.46	2.95	6.14	6.30	6.35	4.81	3.83	7.08	5.02	3.19	5.87	3.60	7.12	8.34	3.80	63	3.19E2	1.49E3	7.19E3	2.82E3	1.04E4	3.02E2	9.89E2	3.11E3	9.55E3	7.17E2	2.85E3
1317	true	P41226|UBA7_HUMAN	137.25467	25.40	19.47	16.50	17.49	14.23	13.44	16.70	14.23	15.71	17.09	13.44	18.18	15.22	10.77	16.50	17.19	16.50	13.44	14.72	13.44	10.77	12.65	14.72	12.15	10.87	13.44	16.50	14.72	18.97	16.50	14.33	12.06	22.04	14.72	16	1.27E3	2.44E3	8.59E2	1.95E3	7.14E2	2.21E3	1.47E3	1.61E3	3.75E3	1.62E3	4.04E3
73	true	P01023|A2MG_HUMAN	226.9897	45.12	38.40	38.81	40.37	35.75	42.54	40.77	38.33	36.64	38.53	39.76	37.58	35.75	36.50	40.37	41.66	36.43	35.75	36.36	36.91	39.76	42.67	38.53	40.09	39.01	38.87	42.61	35.89	40.09	40.64	36.97	42.94	42.27	35.41	64	2.19E5	1.55E5	9.14E5	1.65E5	4E5	2.01E5	1.51E5	1.72E5	1.72E5	3.06E5	1.23E5
3369	true	P47813|IF1AX_HUMAN	105.339165	39.58	29.86	29.86	39.58	39.58	14.58	39.58	29.86	39.58	29.86	39.58	29.86	29.86	14.58	29.86	29.86	29.86	29.86	29.86	39.58	37.50	39.58	39.58	29.86	39.58	39.58	18.06	39.58	29.86	29.86	29.86	18.06	29.86	29.86	7	9.72E2	8.78E3	8.5E3	1.02E4	7.04E2	1.15E4	1.59E4	7.95E3	7.27E3	3.35E3	1.4E4
7634	true	Q01543|FLI1_HUMAN	24.288713	3.98	3.98	0.00	0.00	3.98	0.00	3.98	3.98	3.98	3.98	3.98	3.98	3.98	0.00	0.00	0.00	0.00	3.98	0.00	0.00	0.00	3.98	0.00	3.98	3.98	0.00	3.98	0.00	3.98	0.00	0.00	0.00	3.98	0.00	1								5.6E1
4837	true	P15088|CBPA3_HUMAN	63.976044	9.59	9.59	2.16	0.00	0.00	4.08	0.00	7.67	2.16	9.59	0.00	9.59	7.43	0.00	4.08	2.16	0.00	7.43	2.16	7.43	2.16	7.67	7.43	9.59	2.16	7.43	2.16	9.59	4.08	2.16	9.59	5.52	9.59	9.59	4	2.49E3						2.63E3	5.36E2	3.21E3		2.21E3
5510	true	Q9NRF9|DPOE3_HUMAN	59.78747	19.73	12.24	19.73	12.24	19.73	0.00	7.48	19.73	12.24	19.73	12.24	19.73	19.73	12.24	19.73	19.73	12.24	12.24	12.24	12.24	19.73	19.73	19.73	19.73	19.73	19.73	12.24	19.73	12.24	12.24	12.24	0.00	19.73	19.73	2							9.19E2	2.87E2
2726	true	P49593|PPM1F_HUMAN	122.26293	28.19	22.25	22.25	24.89	24.89	16.52	22.69	24.89	24.89	24.89	22.25	24.89	22.25	20.04	24.89	22.25	24.89	20.04	22.25	24.89	22.25	28.19	22.25	24.89	22.25	22.25	24.89	24.89	24.89	20.04	22.25	16.52	22.25	24.89	8	4.61E3	1.01E3	6.87E3	5.26E3	1.61E3	3.99E2	5.71E3	5.31E3	1.23E4	2.14E3	6.59E3
7635	true	Q8IX03|KIBRA_HUMAN	22.212584	0.72	0.00	0.72	0.00	0.72	0.00	0.72	0.72	0.00	0.00	0.00	0.72	0.72	0.00	0.00	0.72	0.72	0.00	0.72	0.72	0.72	0.72	0.00	0.72	0.72	0.00	0.00	0.72	0.00	0.00	0.72	0.00	0.00	0.72	1
3368	true	Q5W0V3|FHI2A_HUMAN	81.86679	13.99	7.19	7.19	7.19	8.76	1.70	8.50	3.66	3.66	7.84	7.19	7.19	7.19	3.66	3.66	3.66	3.66	3.66	3.66	7.19	7.19	3.66	3.66	3.66	7.19	7.19	1.70	7.19	3.66	4.97	7.19	1.70	7.19	3.66	7	4.16E2	4.34E2	8.49E2	1.12E3	2.08E2	9.99E2	2.98E2		3.88E2	5.01E2	9.55E1
5509	true	Q9NTG7|SIR3_HUMAN	75.6288	12.03	12.03	12.03	12.03	12.03	2.76	9.27	12.03	5.51	12.03	9.27	9.27	5.51	2.76	12.03	12.03	5.51	5.51	12.03	9.27	12.03	5.51	2.76	12.03	9.27	12.03	5.51	5.51	12.03	2.76	2.76	2.76	2.76	5.51	3	2.59E2	8.52E2				5.09E2	8.81E2		1.06E3		9.02E2
4838	true	Q96RP7|G3ST4_HUMAN	45.48698	10.08	3.09	0.00	3.09	3.09	6.58	3.09	3.09	3.09	3.09	3.09	3.09	3.09	8.23	3.09	3.09	3.09	3.09	0.00	3.09	3.09	3.09	3.09	0.00	3.09	3.09	6.58	3.09	0.00	3.09	3.09	8.44	4.94	0.00	4					4.38E2	2.42E2
442	true	P00966|ASSY_HUMAN	169.49896	46.84	38.11	42.72	37.62	37.14	30.83	34.71	37.14	41.50	37.14	35.19	39.32	37.86	38.11	38.11	39.56	38.11	37.86	38.11	39.81	33.50	41.50	46.84	46.12	41.99	43.69	32.28	41.99	39.08	39.56	41.99	36.89	38.11	46.84	24	9E4	3.33E5	1.08E5	2.47E4	3.62E3	1.81E4	2.49E5	3.68E5	1.63E5	2.04E4	4.92E4
4263	true	P15056|BRAF_HUMAN	64.1253	7.96	1.17	6.53	1.17	4.96	1.17	2.48	2.48	1.17	2.48	3.66	2.48	2.48	1.17	1.17	1.17	1.17	1.17	2.48	3.66	4.96	1.17	3.92	1.17	4.96	4.96	1.17	4.96	3.66	1.17	4.96	1.17	2.48	4.96	5	8.28E1	8.98E2	2.81E2	5.11E2		1.29E3		8.16E1		2.59E2	3.49E2
733	true	Q92817|EVPL_HUMAN	74.620384	13.63	0.49	0.00	5.16	5.85	0.00	7.92	1.28	7.18	0.49	1.28	8.71	1.62	0.00	1.28	0.49	0.79	0.79	6.05	9.89	1.82	0.79	1.28	1.43	3.54	3.10	0.00	3.10	1.28	10.23	3.74	0.44	0.98	6.20	23			2.23E3	1.47E3		1.56E3		3.87E3			1.53E3
2202	true	Q7Z478|DHX29_HUMAN	95.24967	7.89	3.58	5.70	5.77	7.16	0.00	7.16	6.43	3.87	4.89	7.23	7.16	4.89	3.07	5.19	3.58	5.77	3.58	4.89	6.50	4.75	2.56	3.87	3.87	2.41	5.77	2.56	5.48	3.36	1.90	2.56	0.00	4.89	3.36	9		4.73E2	2.91E2	1.38E3		3.37E2	9.49E2	8.51E1		1.03E3	8.11E2
1030	true	P02763|A1AG1_HUMAN	150.09969	43.78	39.30	34.33	42.29	39.30	40.30	40.80	33.83	33.83	33.83	40.80	34.33	40.80	39.30	35.82	40.30	39.30	39.30	34.33	39.30	39.30	38.81	34.33	38.81	39.30	39.30	39.30	34.33	35.82	40.30	39.30	40.30	40.80	34.33	18	2.74E5	7.21E4	1.76E5	6.76E5	4.84E5	2.24E5	2.08E5	1.68E5	1.7E5	7.49E5	2.44E5
2203	true	P26373|RL13_HUMAN	126.81435	41.71	25.59	29.38	29.38	29.38	19.91	29.38	29.38	29.38	29.38	29.38	29.38	29.38	24.17	29.38	29.38	29.38	29.38	29.38	24.17	29.38	29.38	29.38	29.38	36.49	41.23	29.38	34.60	34.12	29.38	34.12	25.12	34.12	34.12	10	7.93E2	1.13E4	2.82E4	1.09E4	1.3E3	8.27E3	2E4	1.17E4	1.51E4	1.08E4	8.26E3
4840	true	Q96GA7|SDSL_HUMAN	86.07203	16.11	10.03	10.03	13.68	13.68	7.60	13.68	7.60	7.60	13.68	7.60	7.60	13.68	16.11	16.11	16.11	7.60	13.68	13.68	16.11	13.68	13.68	10.03	7.60	13.68	13.68	13.68	13.68	13.68	13.68	13.68	3.65	13.68	7.60	4	3.33E2	3.92E3	7.44E2	1.44E3		1.33E3	2.08E3	1.66E3	1.07E3	8.57E1	1.96E3
1318	true	P31146|COR1A_HUMAN	142.5143	22.13	14.53	18.66	18.66	16.27	16.27	18.66	18.66	16.27	18.66	16.27	18.66	18.66	14.53	18.66	16.27	18.66	14.53	18.66	18.66	18.66	18.66	14.53	16.27	18.66	16.27	19.52	18.66	18.66	16.27	18.87	16.27	18.66	21.26	15	1.05E5	2.94E4	2.68E4	4.87E4	8.1E3	7.46E4	4.97E4	3.62E4	1.1E5	8.22E4	8.51E4
4841	true	Q96S44|PRPK_HUMAN	58.184063	18.97	10.67	7.51	3.56	3.56	0.00	3.56	7.51	3.56	11.86	11.86	7.51	7.51	14.62	3.56	7.51	11.86	0.00	7.91	3.56	7.91	3.56	3.56	7.51	7.51	3.56	14.62	3.56	3.56	7.51	3.56	10.67	10.67	3.56	4	1.42E3	1.17E3	9.04E2	3.73E2			2.13E3	4.2E2	1.36E3	1.13E3	1.28E3
4839	true	P54098|DPOG1_HUMAN	27.33117	6.05	0.00	0.00	2.66	0.00	0.00	1.53	1.13	0.00	1.53	0.00	1.53	0.00	0.00	1.53	1.53	1.13	0.00	2.66	4.92	2.99	0.00	3.39	0.00	1.53	3.47	0.00	1.53	4.60	0.00	0.00	0.00	0.00	1.13	4							2.68E2
4264	true	Q9NSC5|HOME3_HUMAN	60.31546	23.27	11.91	4.99	4.99	4.99	4.99	8.03	4.99	4.99	14.40	4.99	4.99	4.99	4.99	4.99	14.40	11.91	4.99	4.99	4.99	11.91	14.40	4.99	14.96	11.91	11.91	11.91	7.48	11.91	4.99	11.91	4.99	17.73	4.99	5				4.11E2			3.49E2	3.61E2	5.75E2		4.77E2
2204	true	Q6PIU2|NCEH1_HUMAN	120.161194	29.66	16.18	16.91	22.06	22.55	16.67	22.06	19.12	16.91	19.12	29.66	22.06	25.49	19.61	17.65	17.16	19.12	19.36	24.51	16.18	23.77	14.71	23.28	9.80	12.99	22.79	24.51	27.94	22.30	22.06	24.51	14.71	26.23	16.91	10	1.59E3	2.89E3	3.85E3	7.71E3	5.57E2	8.81E3	5.71E3	5.89E3	8.59E3	3.01E3	5.84E3
2205	true	Q96C23|GALM_HUMAN	143.98727	44.74	44.74	42.11	44.74	42.11	44.74	42.11	42.11	42.11	42.11	44.74	44.74	44.74	41.81	44.74	44.74	44.74	44.74	44.74	44.74	42.11	42.11	42.11	44.74	42.11	44.74	44.74	44.74	44.74	44.74	44.74	37.72	44.74	44.74	11	2.24E4	2.23E4	2.39E4	9.08E3	7.31E3	1.45E4	1.9E4	3.97E4	5.81E4	8.54E3	1.91E4
3370	true	O75152|ZC11A_HUMAN	82.90735	11.85	1.11	5.80	8.89	5.80	1.11	7.41	7.41	7.41	5.93	7.41	8.89	7.41	1.11	5.56	9.01	7.41	1.11	5.80	4.20	7.41	1.11	8.89	1.11	5.80	8.89	1.11	7.41	2.96	2.96	4.57	0.00	7.16	6.05	7	4.97E1	8.2E2	2.43E2			1.58E3	2.47E2	9.34E2	1.2E2	1.05E3	5.25E2
1800	true	O15357|SHIP2_HUMAN	86.39014	12.40	1.35	5.56	3.97	3.90	1.35	6.28	3.10	2.15	3.97	4.53	5.33	2.70	3.50	3.10	2.15	5.01	3.50	2.15	3.18	3.50	2.15	2.15	2.15	2.15	2.15	3.50	6.60	2.15	5.56	4.61	2.15	7.31	2.94	12		1.9E3	1.6E3	1.84E3	9.39E1	7.01E2	5.3E2	6.85E2	3.2E2	7.38E2	3.8E2
3371	true	Q9NVH0|EXD2_HUMAN	55.357956	16.91	2.09	14.01	5.64	2.09	2.09	2.09	2.09	2.09	2.09	2.09	5.64	8.53	2.09	2.09	2.09	2.09	2.09	5.64	2.09	2.09	2.09	2.09	2.09	2.09	4.19	2.09	2.09	2.09	2.09	2.09	2.09	2.09	5.64	7		1.04E3	2.56E2	3.25E2		3.21E2	3.46E2	1.16E2		1.55E2
176	true	O75891|AL1L1_HUMAN	181.15775	50.67	45.68	48.45	30.27	39.80	19.29	8.43	43.46	44.01	49.45	29.71	42.90	30.49	36.03	41.24	11.09	46.78	34.81	39.69	33.26	30.27	27.38	41.24	48.45	41.02	32.26	16.63	45.01	44.57	32.04	37.69	30.38	38.14	49.45	38	8.21E4	4.32E5	8.97E3	1.99E4	2.03E2	1.03E2	1.58E5	1.04E5	2.32E5	1.45E3	3.33E4
5511	true	Q5T011|SZT2_HUMAN	52.421684	1.66	0.47	0.47	0.47	1.17	0.00	0.47	0.47	0.47	1.17	0.47	1.17	0.47	0.50	0.47	1.17	0.47	0.47	0.47	1.17	0.47	0.00	1.17	0.00	0.47	0.47	0.47	1.17	1.17	0.47	1.17	0.47	0.47	1.17	3	2.67E2	2.52E2		2.55E2		2.5E2	2.01E2		2.25E2	1.03E2	3.84E2
2206	true	A0A0C4DH73|KV112_HUMAN	105.24843	56.41	44.44	39.32	39.32	44.44	44.44	39.32	44.44	56.41	44.44	51.28	56.41	35.90	23.93	39.32	39.32	56.41	39.32	23.93	30.77	51.28	51.28	39.32	44.44	44.44	39.32	44.44	39.32	23.93	29.06	51.28	44.44	56.41	29.06	10	3.57E3	2.17E3	1.98E3	9.27E3	4.18E4	6.91E3	3.95E3	1.1E4	1.18E4	1.33E4	4.88E3
2469	true	P31323|KAP3_HUMAN	116.83293	27.51	17.94	27.51	14.11	17.94	14.11	17.94	17.94	17.94	17.94	14.11	17.94	14.11	10.05	17.94	14.11	14.11	14.11	14.11	17.94	17.94	21.77	14.11	17.94	17.94	14.11	14.11	14.11	17.94	10.05	17.94	14.11	10.05	14.11	8	2.16E3	6.84E3	9.97E3	2.03E4	2.33E2	1.11E4	1.26E4	2.11E4	1.45E4	3.29E3	1.31E4
1801	true	Q14677|EPN4_HUMAN	123.57606	20.48	6.08	14.08	14.72	16.16	10.40	14.72	12.64	14.08	12.64	8.32	14.08	12.64	5.76	10.40	12.48	12.48	8.16	13.92	10.40	14.72	12.64	8.32	14.72	12.64	12.64	12.48	14.08	11.84	10.40	13.92	8.32	14.40	14.88	12	3.37E2	8.57E3	5.62E3	8.86E3		3.69E3	7.12E3	9.28E3	7.82E3	7.48E2	6.32E3
1264	false	Q7Z3Y7|K1C28_HUMAN	53.346115	3.88	1.94	1.94	1.94	1.94	1.94	1.94	1.94	1.94	0.00	1.94	1.94	1.94	1.94	1.94	1.94	1.94	0.00	1.94	1.94	1.94	1.94	1.94	1.94	1.94	0.00	0.00	1.94	1.94	1.94	1.94	1.94	3.88	1.94	2					1.4E2
3016	true	P33151|CADH5_HUMAN	55.32213	12.24	3.95	4.72	6.51	1.02	5.36	0.00	4.08	0.00	3.70	1.02	1.02	1.02	0.00	2.30	6.76	0.00	1.02	1.02	2.30	2.30	4.08	1.02	4.72	2.30	2.30	1.28	1.02	6.51	0.00	2.81	0.00	2.68	1.02	8	2.65E2		6E2		3.25E2
4265	true	Q13601|KRR1_HUMAN	72.62373	17.59	2.36	5.51	15.22	9.71	2.36	4.72	2.36	2.36	2.36	4.72	5.51	5.51	5.51	5.51	12.86	15.22	5.51	15.22	5.51	9.71	7.87	15.22	9.71	7.87	5.51	5.51	15.22	7.87	17.59	5.51	2.36	5.51	17.59	5	3.06E2	5.44E2	8.74E2	7.98E2	1.7E2	2.35E3	8.06E2	3.9E2		1.64E3	1.03E3
1620	true	P20592|MX2_HUMAN	98.153206	24.34	18.60	14.83	11.61	13.29	6.01	11.61	11.61	11.19	11.61	13.71	14.97	11.61	6.71	8.81	8.81	8.81	10.35	5.17	9.93	11.75	9.65	1.96	3.22	9.93	7.13	7.13	8.81	8.81	8.81	10.35	1.96	16.08	10.77	14	1.31E3	1.32E3	1.44E2	6.48E3		8.72E2	6.61E2	4.26E3	5.83E2	1.33E3	5.85E3
3017	true	Q08623|HDHD1_HUMAN	101.998535	37.72	12.28	20.61	30.70	20.61	12.28	12.28	12.28	20.61	20.61	22.37	20.61	30.70	12.28	30.70	12.28	20.61	22.37	12.28	20.61	27.63	22.37	12.28	20.61	20.61	20.61	12.28	20.61	20.61	20.61	27.63	12.28	18.42	20.61	7		1.56E3	4.25E3	1.58E3		2.77E3	2.79E3	2.69E3	1.25E3		4.33E3
3372	true	O00182|LEG9_HUMAN	118.63609	26.48	24.23	24.23	21.41	26.48	24.23	26.48	26.48	26.48	26.48	20.28	26.48	24.23	20.28	24.23	24.23	26.48	17.46	21.41	17.46	24.23	20.28	20.28	23.66	17.46	24.23	24.23	24.23	24.23	21.41	24.23	21.41	24.23	24.23	7	9.6E3	5.78E3	9.82E3	2.91E4	2.48E3	2.32E4	2.87E4	2.1E4	3.51E4	6.76E3	1.7E4
4266	true	P51809|VAMP7_HUMAN	97.27109	25.00	15.00	25.00	15.00	25.00	15.00	25.00	15.00	25.00	25.00	15.00	25.00	15.00	15.00	25.00	15.00	25.00	15.00	25.00	25.00	25.00	25.00	25.00	15.00	25.00	25.00	15.00	25.00	10.91	25.00	25.00	15.00	25.00	25.00	4	5.09E2	1.37E3	1.54E3	1.74E3	1.13E2	2.86E3	2.15E3	1.15E3	2.39E3	1.11E3	1.42E3
6359	true	Q5C9Z4|NOM1_HUMAN	23.01658	2.79	0.00	0.00	2.79	1.63	0.00	1.16	1.63	0.00	0.00	1.16	0.00	2.79	1.63	1.63	1.63	0.00	0.00	0.00	1.63	0.00	1.63	1.63	0.00	0.00	0.00	0.00	2.79	0.00	0.00	0.00	0.00	0.00	1.63	2			4.97E2
1115	true	O60656|UD19_HUMAN	117.466255	25.66	15.47	21.89	8.11	12.08	0.00	6.60	14.34	12.08	17.55	6.60	14.34	10.38	6.60	12.45	8.11	15.85	12.45	14.34	14.34	8.11	14.34	15.85	15.85	15.85	15.85	5.47	15.85	17.36	10.38	15.85	11.89	14.34	18.11	13	1.28E4	4.53E4	2.18E2	2.97E3			4.71E4	5.06E3	4.55E4		1.07E4
1469	true	O94808|GFPT2_HUMAN	104.50364	23.61	7.62	4.40	8.80	17.45	6.45	11.44	10.70	12.90	11.29	8.80	10.70	9.53	8.80	8.80	8.94	13.49	6.74	11.29	4.40	15.54	6.74	4.40	8.80	6.74	6.74	6.74	8.80	9.24	13.49	14.96	6.74	15.40	12.61	13		3.44E2	1.52E4	1.83E4		1.42E4	2.27E3	4.73E3	1.25E3	8.62E3	4.07E3
866	true	Q16666|IF16_HUMAN	145.02562	28.66	15.29	15.67	19.24	17.96	12.36	16.82	16.82	15.67	18.22	16.05	14.65	14.78	11.97	18.34	15.29	13.25	12.48	11.08	14.90	16.94	14.65	10.32	18.47	16.94	14.90	14.65	17.96	20.76	14.52	17.58	15.29	16.18	20.76	18	6.66E3	3.64E3	6.42E3	8.21E3	1.93E3	5.82E3	1.74E4	7.75E3	2.2E4	1.43E4	2.74E4
4842	true	Q8IUH3|RBM45_HUMAN	58.535725	8.82	2.94	4.83	4.83	4.83	0.00	4.83	4.83	4.83	4.83	6.51	4.83	4.83	2.94	4.83	4.83	5.25	2.94	4.83	2.94	4.83	4.83	6.93	4.83	4.83	4.83	1.89	4.83	5.25	0.00	3.36	0.00	4.83	4.83	4		6.31E2	8.28E2			9.16E2			6.74E2		1.12E3
3018	true	Q8NB16|MLKL_HUMAN	61.01683	17.83	0.00	2.55	7.22	11.46	2.34	9.13	9.13	5.10	7.86	2.55	7.43	9.13	4.88	7.43	7.43	0.00	4.88	0.00	5.10	7.22	0.00	3.61	2.55	6.16	8.49	4.88	12.74	4.88	4.88	10.83	2.34	10.19	7.43	8		3.19E2	5.09E1	9.95E2		6.02E2	1.75E3		5.13E2	5.01E2	9.74E2
5513	true	Q14188|TFDP2_HUMAN	37.978073	11.66	0.00	0.00	3.59	3.59	0.00	6.73	3.59	3.14	0.00	3.59	6.73	6.73	0.00	3.59	0.00	6.73	3.59	6.73	8.52	3.59	0.00	3.59	0.00	6.73	3.59	0.00	8.52	3.59	0.00	0.00	0.00	3.59	3.59	3			3.4E2	5.22E2		3.9E2				1.25E2	2.52E2
4267	true	Q9BS40|LXN_HUMAN	79.361	23.87	12.61	12.61	12.61	12.61	12.61	12.61	12.61	12.61	18.02	12.61	12.61	12.61	18.02	12.61	12.61	12.61	12.61	12.61	12.61	12.61	18.02	12.61	12.61	12.61	12.61	12.61	12.61	12.61	18.02	12.61	12.61	18.47	12.61	4	3.41E3	5.03E3	3.01E3	3.31E3	1.85E3	2.7E3	4.25E3	5.62E3	7.5E3	1.85E3	1.36E4
1802	true	Q9Y5X2|SNX8_HUMAN	113.61507	34.19	11.61	11.61	21.08	13.33	14.19	23.01	18.49	16.13	16.13	18.71	18.71	13.98	8.82	18.28	18.49	18.28	18.49	18.49	15.91	16.13	13.33	15.91	16.13	16.77	21.94	21.08	16.56	18.49	18.71	14.19	8.82	23.87	16.99	13	7.49E2	1.86E2	1.4E4	2.8E3	2.29E2	3.59E3	4.86E3	3.87E3	4.32E3	1.3E3	7.1E3
630	true	P55265|DSRAD_HUMAN	161.57243	21.45	11.34	14.93	16.07	18.03	9.05	15.74	16.97	17.54	16.72	14.93	17.05	15.50	10.28	16.31	14.03	14.93	12.15	13.21	10.28	18.03	11.09	14.93	14.19	13.70	17.70	11.99	16.23	14.93	14.93	16.72	13.38	15.25	16.23	20	1.25E2	1.8E4	2.05E4	2.81E4		1.51E4	2.37E4	2.58E4	1.62E4	1.05E4	2.72E4
5512	true	Q9NVU7|SDA1_HUMAN	51.091194	4.08	2.62	2.62	2.62	2.62	0.00	4.08	4.08	2.62	2.62	2.62	2.62	4.08	2.62	2.62	2.62	2.62	2.62	2.62	2.62	2.62	2.62	2.62	2.62	2.62	2.62	2.62	4.08	2.62	2.62	2.62	2.62	2.62	2.62	3	7.48E1	2.9E2	6.17E2	1.38E3		1.08E3	2.03E3		1.12E2	3.64E2	7.82E2
6360	true	A6NK58|LIPT2_HUMAN	22.159695	6.93	0.00	0.00	0.00	6.93	0.00	6.93	0.00	6.93	0.00	6.93	6.93	0.00	0.00	6.93	0.00	0.00	6.93	6.93	6.93	0.00	0.00	0.00	6.93	6.93	0.00	0.00	0.00	6.93	0.00	0.00	0.00	6.93	6.93	1
3373	true	Q8TCD5|NT5C_HUMAN	91.23045	46.77	27.86	21.39	27.86	29.85	12.44	27.86	27.86	18.91	46.77	21.39	40.30	12.44	0.00	27.86	29.85	27.86	27.86	27.86	27.86	21.39	27.86	21.39	40.30	27.86	27.86	34.33	27.86	18.91	0.00	18.91	14.43	27.86	27.86	6	1.17E3	2.04E3	4.17E3	4.5E3	3.5E2	3.52E3	7.52E3	5.2E3	6.44E3	1.84E3	7.76E3
3224	false	A0A3B3IRV3|MCTS2_HUMAN	98.131454	16.57	9.94	16.57	16.57	16.57	16.57	16.57	16.57	16.57	16.57	16.57	16.57	16.57	16.57	16.57	16.57	16.57	16.57	16.57	16.57	16.57	16.57	16.57	16.57	16.57	16.57	16.57	16.57	16.57	16.57	16.57	16.57	16.57	16.57	3	2.26E3	9.74E3	2.08E4	1.57E4	4.94E2	1.16E4	1.29E4	1.24E4	7.96E3	3.73E3	9.37E3
4843	true	Q6UXI9|NPNT_HUMAN	25.65178	8.67	0.00	2.48	2.48	4.96	0.00	2.48	2.48	0.00	0.00	0.00	0.00	0.00	2.48	2.48	2.48	0.00	0.00	0.00	2.48	2.48	2.48	0.00	0.00	0.00	2.48	2.48	4.96	0.00	2.48	0.00	4.42	1.77	0.00	4		7.16E1				1.61E2
6361	true	Q99504|EYA3_HUMAN	49.157085	6.11	3.32	3.32	6.11	6.11	3.32	6.11	3.32	3.32	6.11	6.11	3.32	3.32	0.00	3.32	3.32	3.32	3.32	0.00	3.32	3.32	3.32	6.11	3.32	3.32	3.32	3.32	3.32	0.00	3.32	3.32	6.11	3.32	3.32	2	2.25E2	5.54E2	6.74E2	4.95E2		6.83E2	3.48E2	4.2E2	1.71E2		7.84E2
1031	true	P12429|ANXA3_HUMAN	164.75749	53.56	53.25	43.34	44.89	53.25	46.44	53.56	53.25	53.25	48.92	49.54	49.54	49.54	47.37	48.92	44.89	53.25	53.25	49.23	45.20	49.54	49.23	49.23	48.92	49.23	45.20	48.92	47.99	45.20	48.92	47.99	43.65	53.25	52.01	18	4.22E4	9.43E3	9.16E4	1.33E5	4.35E3	1.69E5	4.92E4	6.09E4	1.08E4	1.1E5	1.26E5
6362	true	Q9GZN4|BSSP4_HUMAN	24.497305	8.83	4.73	0.00	4.10	4.10	0.00	4.10	0.00	4.10	0.00	4.10	4.10	4.10	0.00	0.00	0.00	0.00	0.00	4.10	4.10	0.00	0.00	0.00	0.00	4.10	4.10	0.00	4.10	0.00	4.10	0.00	0.00	4.10	4.10	2	3.59E2			1.44E2		1.85E2		5.03E1		2.06E1	4E1
6363	true	Q99674|CGRE1_HUMAN	17.099922	8.49	0.00	5.35	3.14	3.14	0.00	0.00	8.49	0.00	0.00	3.14	0.00	3.14	0.00	0.00	0.00	8.49	0.00	8.49	0.00	0.00	0.00	0.00	0.00	0.00	0.00	0.00	3.14	0.00	0.00	0.00	0.00	0.00	3.14	2							2.17E2
4844	true	Q9BTY7|HGH1_HUMAN	80.15311	12.82	6.15	8.72	8.72	8.72	6.15	8.72	6.15	12.82	8.72	6.15	8.72	8.72	6.15	6.15	8.72	8.72	6.15	8.72	8.72	6.15	6.15	10.26	8.72	8.72	10.26	8.72	8.72	8.72	8.72	8.72	6.15	8.72	8.72	3		6.14E2	1.48E3	1.81E3		3.49E2	1.7E3	2.01E3	5.18E2		3.04E2
3791	true	Q9NUL3|STAU2_HUMAN	68.716385	14.74	0.00	10.35	7.89	5.61	0.00	9.82	12.46	8.07	5.61	2.98	5.61	2.98	2.98	7.72	5.09	14.74	0.00	8.07	10.18	2.98	2.98	5.09	5.61	7.72	10.18	2.98	10.00	5.09	5.61	5.09	0.00	2.98	12.46	6		1.07E3	6.88E2	4.62E2		2.74E2	1.11E3	7.15E2	2.21E2		1.5E2
3374	true	Q9NX63|MIC19_HUMAN	102.75253	19.82	18.06	18.50	18.50	18.50	18.06	18.50	18.50	18.50	18.50	18.06	18.50	18.50	18.06	18.50	18.50	18.50	18.06	18.50	18.50	18.50	18.50	18.50	18.50	18.50	18.94	18.50	19.38	19.82	18.06	18.94	18.06	18.50	19.38	7	3.51E3	1.11E4	5.93E3	1.5E4	6.36E2	1.46E4	2.01E4	8.75E3	1.15E4	7.24E3	9.46E3
5514	true	Q8WVM0|TFB1M_HUMAN	71.56822	10.98	8.38	8.38	8.38	8.38	0.00	8.38	8.38	8.38	8.38	8.38	8.38	8.38	4.34	8.38	8.38	8.38	8.38	10.98	8.38	10.98	8.38	8.38	8.38	8.38	8.38	8.38	8.38	8.38	8.38	8.38	8.38	8.38	8.38	3		4.12E1	1.08E3	7.32E2		8.89E2	4.19E2			3.18E2	1.62E3
470	true	O15144|ARPC2_HUMAN	178.3359	69.33	52.00	51.67	58.00	61.33	48.33	55.67	58.00	58.00	61.33	65.67	58.33	56.67	46.67	58.33	58.67	49.00	63.00	62.33	61.33	62.67	56.00	54.33	51.67	58.00	61.67	61.33	55.33	58.67	50.33	69.33	57.33	63.33	51.67	26	1.97E4	2.78E4	6.73E4	6.66E4	1.51E4	4.64E4	4.07E4	5.14E4	6.84E4	3.63E4	5.37E4
3019	true	Q15274|NADC_HUMAN	96.10368	29.63	15.49	19.87	19.53	19.53	11.45	11.45	19.53	19.53	19.53	7.41	19.53	7.41	11.45	19.53	19.53	11.45	11.45	15.49	15.49	15.49	25.25	15.49	11.45	19.53	19.53	11.45	19.87	19.87	11.45	11.45	7.41	11.45	11.78	7	1.39E3	2.66E3	4.16E3	2.94E3		1.37E3	2.38E3	4.08E3	5.32E3	2.83E2	5.69E3
5515	true	P24386|RAE1_HUMAN	24.508356	5.67	1.38	1.38	0.00	0.00	0.00	1.38	1.38	0.00	0.00	1.38	0.00	1.38	1.38	1.38	1.38	0.00	1.38	1.38	0.00	1.38	0.00	1.38	0.00	1.38	0.00	1.38	1.38	1.38	0.00	1.38	0.00	4.29	0.00	3										2.1E2
787	true	P08473|NEP_HUMAN	105.05152	34.27	12.13	17.47	20.80	2.53	20.27	17.47	7.73	0.00	16.00	15.73	15.73	15.73	0.00	9.60	33.33	4.67	4.27	23.87	25.47	13.33	2.53	23.07	19.73	18.80	27.20	9.60	9.60	14.40	0.00	7.73	1.20	12.80	20.93	21	3.17E2	2.5E3	1.29E4	1.22E3	3.29E3	2.51E3	5.42E1		1.15E3	2.5E3	2.09E3
933	true	Q9UIJ7|KAD3_HUMAN	155.51932	70.48	63.00	55.07	55.07	55.07	46.26	55.07	55.07	55.07	55.07	67.84	55.07	62.56	62.56	62.56	67.84	59.03	57.71	62.56	67.84	55.07	60.35	67.84	55.51	60.35	67.84	58.59	67.84	68.28	54.63	65.20	50.22	62.56	68.28	18	2.16E4	3.61E4	2.42E4	3.19E4	1.86E3	5.04E4	4.9E4	4.4E4	4.46E4	6.2E4	2.8E4
2207	true	O95140|MFN2_HUMAN	99.31996	19.42	6.21	14.40	15.46	9.38	1.32	12.29	12.29	12.95	14.00	6.21	11.89	6.21	3.96	8.72	9.64	8.72	7.27	12.29	11.89	8.72	6.21	8.72	6.21	6.21	8.72	6.21	10.83	16.51	8.72	10.83	0.00	11.62	10.83	10		4.73E3	9.58E2	9.32E2		1.07E3	1.62E3	4.47E2	1E3	4.25E1	1.8E3
4845	true	Q96RT1|ERBIN_HUMAN	18.230259	4.39	0.00	2.83	0.00	1.56	0.00	0.00	0.00	1.56	0.00	0.85	0.71	2.27	0.85	0.85	0.85	0.00	0.85	0.00	0.00	1.27	0.00	0.00	0.00	0.00	0.00	0.85	0.85	0.85	1.56	0.00	0.00	0.00	1.56	4		1.08E2									2.52E2
2727	true	Q9H5N1|RABE2_HUMAN	87.411095	18.28	4.75	10.19	6.50	11.42	2.28	14.76	11.07	10.37	11.07	6.85	8.61	4.75	2.28	2.28	6.50	13.18	4.75	9.31	6.85	6.50	4.04	8.61	6.50	6.85	6.85	6.50	11.42	8.61	4.75	8.61	2.28	15.29	4.39	9		6.17E2	2.3E2	7.68E2			1.63E2	2.96E2	8.04E1		5.15E2
1803	true	Q5H9R7|PP6R3_HUMAN	122.73341	18.67	8.25	9.97	9.97	10.54	5.50	10.31	9.97	7.22	7.22	8.25	10.54	9.39	5.50	11.00	9.39	11.68	8.25	11.00	8.82	8.71	5.61	9.85	4.47	5.61	11.00	9.39	11.00	9.39	11.00	9.85	5.04	12.26	9.85	13	4.15E3	6.88E3	3.03E3	7.51E3	3.32E2	8.6E3	5.04E3	2.41E3	2.15E3	4.45E3	6.59E3
471	true	P33993|MCM7_HUMAN	161.99768	44.78	15.72	33.52	31.85	35.61	9.46	33.66	37.00	29.90	21.97	25.45	34.77	32.27	18.36	27.54	28.79	25.87	18.08	25.59	23.23	34.08	15.58	29.21	17.25	23.64	32.13	13.49	30.04	17.94	29.62	32.13	30.88	33.52	33.10	28	1.76E3	1.39E4	1.25E4	1.09E4		7.49E3	3.03E4	5.3E3	6.21E2	9.35E3	1.22E4
6365	true	Q9NXU5|ARL15_HUMAN	34.851456	10.78	6.37	6.37	0.00	0.00	6.37	6.37	0.00	0.00	6.37	6.37	6.37	6.37	6.37	6.37	6.37	0.00	6.37	0.00	6.37	0.00	0.00	6.37	6.37	6.37	0.00	6.37	6.37	6.37	6.37	0.00	0.00	10.78	0.00	2		2.77E2							3.26E2	8E1
7639	true	Q99626|CDX2_HUMAN	44.39201	3.83	3.83	3.83	3.83	3.83	0.00	3.83	3.83	3.83	0.00	3.83	3.83	3.83	3.83	3.83	3.83	3.83	3.83	3.83	3.83	3.83	3.83	3.83	0.00	3.83	3.83	3.83	3.83	3.83	3.83	3.83	3.83	3.83	3.83	1			4.07E3	2.11E3		1.76E3				4.05E2	5.67E2
7640	true	Q7Z6M1|RABEK_HUMAN	47.17776	8.33	8.33	8.33	8.33	8.33	8.33	8.33	8.33	8.33	8.33	8.33	8.33	8.33	8.33	8.33	8.33	8.33	8.33	8.33	8.33	8.33	8.33	8.33	8.33	8.33	8.33	8.33	8.33	8.33	8.33	8.33	0.00	8.33	8.33	1
5516	true	Q9H8W4|PKHF2_HUMAN	32.801216	12.45	0.00	4.82	4.82	4.82	0.00	8.84	3.61	8.43	12.45	0.00	0.00	4.82	0.00	4.82	4.02	4.82	0.00	4.82	4.82	4.82	0.00	0.00	0.00	0.00	4.82	0.00	4.82	4.82	0.00	8.84	0.00	8.84	4.82	3								2.34E2	8.64E2
3793	true	P02745|C1QA_HUMAN	93.231125	24.90	24.90	20.41	24.90	24.90	24.90	24.90	15.51	24.90	24.90	15.51	24.90	24.90	11.02	24.90	15.51	15.51	11.02	11.02	20.41	24.90	24.90	20.41	11.02	20.41	24.90	15.51	24.90	24.90	15.51	24.90	24.90	24.90	23.67	5	3.52E3	3.47E2	6.77E3	8.29E3	7.36E3	4.03E3	7.12E2	1.67E3	6.08E3	5.57E3	1.24E3
3792	true	O95563|MPC2_HUMAN	88.91782	37.80	14.17	37.80	28.35	14.17	7.87	14.17	23.62	14.17	14.17	14.17	14.17	14.17	28.35	14.17	7.87	23.62	14.17	14.17	14.17	14.17	14.17	28.35	23.62	14.17	14.17	7.87	28.35	37.80	14.17	14.17	7.87	14.17	37.80	4	2.91E3	2.1E4	9.51E2	2.72E3		3.13E3	7.29E3	1.74E3	6.62E3	7.05E2	6.36E3
6366	true	Q02543|RL18A_HUMAN	54.63675	10.80	10.80	5.11	5.11	5.11	5.11	5.11	5.11	5.11	5.11	5.11	5.11	5.11	10.80	5.11	10.80	5.11	10.80	5.11	5.11	5.11	5.11	10.80	5.11	5.11	10.80	5.11	10.80	5.11	5.11	10.80	5.11	5.11	5.11	2	1.95E3	8.58E2	4.13E3	3.92E3	5.13E2	2.12E3	8.4E2	7.2E2		2.87E3
2728	true	Q9HBI0|PARVG_HUMAN	109.46774	30.51	23.87	13.90	13.90	20.85	20.85	16.62	13.90	16.62	20.85	16.62	16.62	16.62	16.62	13.90	13.90	13.90	16.62	10.88	13.90	16.62	16.62	8.46	5.44	13.90	13.90	27.49	16.62	13.90	16.62	13.90	12.69	20.85	13.90	7	3.25E3		3.96E2	1.3E3	7.49E2	2.89E3	4.97E2	8.61E2	2.2E3	2.5E3	1.79E3
1999	true	O75312|ZPR1_HUMAN	122.850845	29.19	8.50	22.22	24.40	16.34	2.61	22.22	22.00	21.35	22.22	21.79	21.79	21.79	9.15	19.39	24.62	24.40	14.38	19.17	11.55	14.60	19.39	21.79	21.79	21.79	19.17	14.60	21.79	24.40	22.00	24.40	2.61	21.35	24.40	11	1.35E2	1.24E3	3.09E3	4.32E3		1.99E3	4.81E3	1.16E3	2.86E3	1.01E3	2.87E3
2208	true	Q14CX7|NAA25_HUMAN	109.15751	14.51	5.56	6.89	10.49	9.77	2.78	10.49	10.49	8.85	3.91	5.56	7.51	7.51	3.91	10.49	8.85	5.66	3.91	7.00	8.44	8.85	5.25	12.24	3.91	7.30	8.64	3.91	10.60	3.91	5.76	7.92	1.44	8.85	8.85	11	3.84E2	8.75E2	2.17E3	3.71E3		3.57E3	3.18E3	1.63E3	2.71E2	1.18E3	2.31E3
2470	true	O43464|HTRA2_HUMAN	133.69633	28.60	22.49	28.60	26.42	26.42	13.54	27.29	27.29	24.45	28.60	19.00	28.60	27.29	13.54	24.45	28.60	28.60	21.83	27.29	22.49	22.27	28.60	15.72	24.45	28.60	28.60	19.00	28.60	28.60	25.11	28.60	10.70	27.29	27.29	10	7.18E3	7.48E3	2.96E4	8.16E3	1.67E4	8.56E3	9.64E3	5.64E3	7.64E3	6.41E3	9.84E3
2000	true	P51784|UBP11_HUMAN	79.39865	17.65	4.98	7.58	8.72	12.25	0.00	9.76	4.78	6.23	7.79	6.33	11.01	4.88	2.49	6.33	4.05	2.49	2.60	6.33	11.01	9.76	0.00	11.32	0.00	11.01	0.00	2.49	7.48	4.98	3.74	6.23	1.25	6.33	5.09	12		1.38E3		7.25E2			2.29E2	5.28E2	1.12E2		1.28E2
1804	true	Q86X10|RLGPB_HUMAN	92.46651	13.45	2.48	6.56	6.02	9.91	1.20	8.17	3.82	6.09	6.96	3.95	6.16	4.62	0.00	2.28	6.76	3.28	3.82	7.83	5.09	2.21	3.55	4.08	3.55	5.09	6.76	5.09	3.55	3.95	4.55	2.48	1.20	5.82	5.22	12	4.71E2	1.42E3	1E3	1.6E3		1.59E3	4.44E2	5.36E2	5.62E2	1.12E3	2.78E3
102	true	A3KMH1|VWA8_HUMAN	167.35315	39.00	11.18	12.18	20.89	29.03	2.52	17.90	24.57	14.96	19.84	10.92	23.88	14.49	1.84	15.38	9.50	15.17	14.75	27.09	25.09	19.79	9.29	14.17	12.91	17.11	17.17	7.45	19.53	31.13	4.99	19.69	4.72	18.37	23.04	61	2.94E3	2.14E3	1.7E4	3.3E4	8.25E1	2.07E4	1.63E4	3.24E4	6.38E3	1.15E3	1.23E4
7641	true	Q14802|FXYD3_HUMAN	15.774743	21.84	0.00	0.00	0.00	21.84	0.00	21.84	21.84	21.84	0.00	0.00	0.00	0.00	21.84	0.00	0.00	21.84	0.00	0.00	0.00	0.00	0.00	0.00	0.00	0.00	0.00	0.00	21.84	0.00	21.84	21.84	0.00	21.84	0.00	1						1.74E1	5.63E2
6367	true	Q8ND76|CCNY_HUMAN	73.64087	9.38	9.38	9.38	9.38	9.38	9.38	9.38	9.38	9.38	9.38	9.38	9.38	9.38	9.38	9.38	9.38	9.38	9.38	9.38	9.38	9.38	9.38	9.38	9.38	9.38	9.38	9.38	9.38	9.38	9.38	9.38	0.00	9.38	9.38	2	2.4E2	1.33E3	8.37E2	1.28E3		7.23E2	7.48E2	8.77E2	2.26E3	7.21E2	2.44E3
4268	true	P13762|DRB4_HUMAN	64.00629	25.19	10.15	15.04	6.39	11.28	6.39	25.19	16.54	21.43	16.54	21.43	16.54	25.19	10.15	16.54	6.39	16.54	10.15	18.80	25.19	6.39	6.39	16.54	21.43	16.54	15.04	25.19	15.04	10.15	16.54	16.54	6.39	0.00	16.54	4		1.52E3	3.26E3	3.91E3		2.2E3	2.34E4	1.09E4	1.02E4	8.16E2	8.05E3
5517	true	Q9Y3D3|RT16_HUMAN	31.401176	37.23	0.00	14.60	24.09	27.74	0.00	0.00	0.00	14.60	13.14	0.00	14.60	14.60	0.00	0.00	27.74	24.09	0.00	14.60	14.60	0.00	0.00	0.00	0.00	14.60	24.09	0.00	14.60	14.60	0.00	37.23	0.00	13.14	14.60	3				1.1E3					1.51E2
4846	true	Q12857|NFIA_HUMAN	54.55092	7.86	1.96	1.96	4.13	1.96	1.96	4.13	3.54	1.96	1.96	1.96	4.13	6.29	4.13	1.96	1.96	1.96	1.96	1.96	1.96	1.96	4.13	1.96	1.96	1.96	1.96	1.96	4.13	1.96	1.96	1.96	1.96	1.96	1.96	4	1.37E2	3.05E2	9.19E2			1.32E3	9.85E2		4.7E2		3.02E2
7643	true	Q0VGL1|LTOR4_HUMAN	48.26257	18.18	18.18	18.18	18.18	18.18	18.18	18.18	18.18	18.18	18.18	18.18	18.18	18.18	18.18	18.18	18.18	18.18	18.18	18.18	18.18	18.18	18.18	18.18	18.18	18.18	18.18	18.18	18.18	18.18	18.18	18.18	18.18	18.18	18.18	1	1.4E2				3.48E1					2.49E2
6368	true	O00244|ATOX1_HUMAN	62.17256	13.24	13.24	13.24	11.76	13.24	11.76	13.24	13.24	13.24	13.24	11.76	13.24	11.76	13.24	13.24	13.24	13.24	0.00	11.76	13.24	13.24	13.24	13.24	13.24	13.24	13.24	13.24	13.24	13.24	11.76	13.24	11.76	13.24	13.24	2	1.55E1	3.36E3	1.2E3	2.16E3	1.25E2	1.43E3	4.25E3	1.11E2	6.31E3	3.76E1	2.56E3
503	true	P31930|QCR1_HUMAN	179.12885	36.46	34.38	31.04	29.37	31.04	22.92	31.04	29.37	31.04	29.37	29.37	31.04	29.37	28.33	29.37	36.46	33.96	28.33	32.29	30.83	31.04	31.04	33.96	31.04	31.04	33.96	29.17	33.96	33.96	23.12	33.96	29.37	29.37	33.96	20	3.74E4	1.01E5	7.97E4	7.79E4	6.76E3	9.15E4	6.14E4	9.1E4	4.32E4	6E4	7.05E4
7644	true	Q8N4T4|ARG39_HUMAN	26.039871	4.48	0.00	4.48	0.00	0.00	0.00	4.48	4.48	4.48	4.48	4.48	0.00	0.00	0.00	4.48	4.48	4.48	0.00	4.48	4.48	4.48	4.48	4.48	4.48	4.48	4.48	4.48	4.48	4.48	4.48	4.48	0.00	4.48	4.48	1		4.49E3				2.64E3	3.85E3	6.65E3	4.04E3	2.46E3
224	true	Q8IUE6|H2A2B_HUMAN	194.1894	63.08	40.00	43.08	40.77	40.77	40.77	49.23	40.00	40.77	40.77	40.00	40.77	43.08	40.00	40.77	40.77	40.77	40.00	40.00	40.77	40.00	40.00	40.77	40.77	40.77	60.77	49.23	63.08	40.77	50.00	53.85	40.77	40.77	51.54	42	1.2E5	4.22E5	5.37E4	4.56E5	1.41E4	4.42E5	8.43E5	6.46E5	4.11E5	3.35E5	7.01E5
2001	true	P23258|TBG1_HUMAN	124.90053	31.26	14.19	16.41	20.62	27.27	16.19	22.39	25.28	16.41	18.63	18.18	18.63	18.63	16.41	18.18	18.18	18.18	16.41	20.40	14.41	16.41	18.18	16.19	14.41	16.19	18.40	16.41	18.40	16.41	18.63	18.18	18.18	24.17	25.06	11	7.23E2	3.84E3	1.16E4	8.75E3	8.49E2	6.43E3	6.15E3	3.33E3	4.92E3	1.58E3	5.98E3
7645	true	Q9C0D9|EPT1_HUMAN	48.246376	5.79	5.79	5.79	5.79	5.79	5.79	5.79	5.79	5.79	5.79	5.79	5.79	5.79	5.79	5.79	5.79	5.79	5.79	5.79	5.79	5.79	5.79	5.79	5.79	5.79	5.79	0.00	5.79	5.79	5.79	5.79	5.79	5.79	5.79	1	5.21E2	2.75E3	7.67E2	2.27E3		7.26E2	1.11E3	7.73E2		8.45E2	1.23E3
2209	true	Q7Z304|MAMC2_HUMAN	67.382935	19.24	3.21	3.79	8.02	5.39	9.33	3.79	1.60	3.79	5.39	0.00	6.85	7.87	5.39	5.39	5.39	0.00	7.87	1.60	5.39	3.21	5.39	1.60	6.27	5.39	0.00	10.64	0.00	3.79	1.60	0.00	19.24	3.79	0.00	11	7.27E2		1.84E3	2.32E2	1.6E3	1.93E2			8.82E2		1.04E3
788	true	Q8IVT2|MISP_HUMAN	124.986664	40.65	0.00	27.54	31.08	27.54	0.00	31.37	26.95	33.87	0.00	22.09	23.56	24.30	12.67	20.77	18.41	28.28	7.66	22.09	24.15	27.10	15.91	20.77	17.97	21.80	21.50	1.47	24.45	10.90	26.36	25.92	5.15	24.89	26.51	22		2.21E3	1.9E4	1.71E4		8.75E3	7.04E3	3.44E4		3.16E3	6.91E3
3794	true	Q9Y296|TPPC4_HUMAN	84.348755	33.33	16.44	16.44	16.44	16.44	11.42	16.44	16.44	11.42	16.44	16.44	16.44	16.44	11.42	11.42	11.42	11.42	11.42	16.44	16.44	16.44	16.44	11.42	11.42	16.44	16.44	11.42	16.44	16.44	11.42	11.42	16.44	33.33	11.42	6	7.71E2	2.23E3	1.49E3	1.93E3		8.9E2	1.76E3	4.9E2	1.82E3	1.24E3	1.27E3
2002	true	Q9HB71|CYBP_HUMAN	142.83937	57.02	50.88	52.63	52.63	52.63	47.81	52.63	52.63	52.63	52.63	52.19	52.63	52.63	46.49	52.19	52.63	56.58	52.63	52.19	52.63	52.63	52.63	52.63	52.63	52.63	53.07	52.63	53.07	56.58	52.63	57.02	39.04	52.63	53.07	11	2.88E3	4.96E3	2.87E4	2.8E4	1.11E3	8.49E3	2.24E4	2.32E4	1.51E4	1.19E4	1.52E4
2542	false	Q01826|SATB1_HUMAN	46.24116	2.75	0.00	0.00	2.75	2.75	0.00	2.75	2.75	2.75	2.75	2.75	2.75	2.75	0.00	0.00	2.75	0.00	1.31	2.75	1.44	2.75	0.00	0.00	0.00	0.00	2.75	1.31	2.75	2.75	1.31	2.75	1.31	2.75	2.75	2				2.66E3		1.58E3	1.97E3	2.12E3	5.65E1	2.25E3	1.01E3
150	true	P01031|CO5_HUMAN	191.40718	38.31	28.58	15.27	22.61	28.76	28.04	27.98	13.13	16.17	17.60	31.38	21.18	27.63	29.83	22.67	26.55	17.48	27.51	19.81	20.23	22.61	20.53	17.72	16.11	18.38	22.02	31.21	22.08	17.42	26.85	20.47	30.85	31.38	18.56	46	4.9E4	9.88E3	4.16E4	8.91E4	1.25E5	1.58E5	5.41E3	6.88E3	2.46E4	1.95E5	2.36E4
1805	true	Q2TAY7|SMU1_HUMAN	140.65411	37.43	33.72	28.27	25.73	28.27	14.62	28.27	28.27	28.27	28.27	30.02	28.27	30.02	23.98	27.29	31.97	30.02	27.68	28.27	30.02	28.27	28.27	30.02	28.27	30.02	27.29	28.27	31.97	30.02	28.27	31.97	25.73	33.72	30.02	12	2.01E3	7.22E3	1.62E4	1.42E4	5.33E2	1.3E4	1.13E4	1.05E4	7.77E3	7.47E3	1.87E4
1470	true	P21964|COMT_HUMAN	139.62242	20.30	15.87	20.30	16.24	16.61	15.50	16.24	16.24	16.24	15.87	15.87	20.30	16.61	14.76	16.24	16.24	16.61	15.87	15.87	20.30	16.61	16.61	16.61	19.93	20.30	20.30	15.87	20.30	20.30	15.50	20.30	16.24	16.61	20.30	9	6.63E4	6E4	3.58E4	7.51E4	9.76E3	3.53E4	1.06E5	5.01E4	7.62E4	2.71E4	5.62E4
1319	true	P19784|CSK22_HUMAN	137.10826	51.71	25.43	38.57	43.71	42.86	20.29	42.57	38.57	28.86	35.43	43.71	42.29	43.43	25.43	42.29	32.86	36.86	29.71	42.29	32.29	39.71	32.29	37.14	29.71	28.57	36.29	29.71	43.14	33.14	36.57	36.29	16.57	46.00	36.29	16	3.16E3	3.05E3	1.85E4	1.08E4	3.8E2	1.86E4	1.81E4	6.25E3	8.64E3	8.37E3	1.57E4
6371	true	P01814|HV270_HUMAN	20.177387	17.65	17.65	0.00	0.00	11.76	11.76	11.76	0.00	11.76	11.76	0.00	0.00	0.00	11.76	0.00	0.00	0.00	0.00	0.00	11.76	0.00	0.00	11.76	0.00	0.00	0.00	11.76	0.00	0.00	11.76	0.00	11.76	0.00	0.00	2	1.01E3			1.34E3	1.55E2	2.63E2
5519	true	P42677|RS27_HUMAN	75.05064	28.57	28.57	28.57	28.57	28.57	15.48	28.57	28.57	28.57	15.48	28.57	28.57	28.57	28.57	28.57	28.57	28.57	28.57	28.57	28.57	28.57	15.48	28.57	15.48	28.57	28.57	28.57	28.57	28.57	28.57	28.57	28.57	28.57	28.57	2	2.27E3	1.5E4	1.11E4	1.69E4	9.95E2	1.42E4	2.96E4	1.37E4	7.87E3	6.66E3	9.3E3
5520	true	Q8N108|MIER1_HUMAN	29.855755	8.40	3.91	2.34	3.91	2.34	0.00	2.34	2.34	2.34	2.34	0.00	2.34	2.34	0.00	2.34	2.34	0.00	0.00	0.00	0.00	0.00	2.34	0.00	0.00	3.91	2.34	2.34	2.34	2.34	3.91	0.00	0.00	4.49	2.34	3
6370	true	O00187|MASP2_HUMAN	53.758606	4.37	4.37	2.19	2.19	4.37	2.19	4.37	2.19	2.19	2.19	4.37	2.19	2.19	2.19	2.19	4.37	2.19	2.19	2.19	2.19	2.19	2.19	2.19	2.19	2.19	2.19	2.19	2.19	2.19	2.19	2.19	4.37	2.19	2.19	2	5.49E2	3.53E2	6.17E2	1.46E3	3.61E2	1.18E3	4.12E2	3.52E2	5.6E2	3.01E3	5.73E2
1320	true	Q9H4G0|E41L1_HUMAN	141.58072	19.86	9.65	14.42	16.46	17.48	8.40	14.42	15.10	16.12	13.85	13.17	16.46	13.17	13.28	13.17	14.42	16.46	14.42	17.59	14.42	14.42	14.42	13.17	15.21	13.17	17.59	14.42	16.46	17.48	15.44	13.17	10.33	14.42	16.46	13	7.39E2	2.47E3	2.05E4	1.94E4	2.67E2	1.09E4	8.44E3	2.02E4	4.13E3	3.17E3	7.8E3
3020	true	Q14353|GAMT_HUMAN	83.17972	28.81	21.61	22.88	12.71	16.10	5.93	5.93	22.88	22.88	22.88	5.93	16.10	5.93	5.93	16.10	15.68	22.88	5.93	16.10	16.10	15.68	22.88	22.88	22.88	22.88	16.10	5.93	22.88	22.88	5.93	16.10	12.71	12.71	22.88	5	3.47E3	1.76E4	1.22E3	1.39E3			9.28E3	4.72E3	1.4E4	2.82E2	2.33E3
2729	true	Q9Y6C9|MTCH2_HUMAN	110.031456	30.03	28.71	15.84	12.21	21.12	15.84	12.21	15.84	17.49	12.21	21.12	15.84	15.84	21.12	15.84	15.84	21.12	21.12	15.84	21.12	12.21	12.21	21.12	21.12	21.12	17.16	15.84	17.16	17.16	25.74	17.16	21.12	24.09	22.44	9	1.88E3	1.7E4	7.13E3	1.67E4	7.62E2	1.27E4	1.06E4	4.85E3	7.26E3	6.78E3	2.49E3
2004	true	P10155|RO60_HUMAN	133.15907	27.88	22.68	23.98	21.38	19.33	18.40	21.38	15.61	16.73	19.33	21.38	18.59	20.07	24.91	23.05	18.40	18.59	20.07	18.40	21.00	18.40	18.40	23.98	21.38	25.65	18.40	15.61	21.38	21.38	18.40	23.05	15.61	18.40	21.38	11	6.58E3	1.43E4	1.54E4	2.28E3	2.12E3	9.07E3	5.23E3	7.29E3	7.15E3	6.39E3	9.55E3
2005	true	Q96IJ6|GMPPA_HUMAN	115.86894	30.00	16.19	26.67	17.14	22.14	15.95	19.05	20.24	15.95	21.43	17.14	18.33	16.19	15.95	19.52	17.14	18.81	15.95	19.52	18.33	13.57	15.95	24.76	13.57	24.29	21.90	19.52	20.00	15.95	19.52	22.38	17.14	20.00	18.81	12	1.12E3	6.87E3	1.58E3	2.28E3	5.1E2	3.06E3	6.05E3	3.87E3	5.68E3	1.56E3	5.67E3
2471	true	Q6IA69|NADE_HUMAN	94.00392	18.84	9.35	7.37	12.75	16.15	1.98	12.46	14.45	6.37	6.37	11.19	9.07	15.44	8.22	9.35	3.54	14.45	6.66	12.75	1.70	13.88	1.56	0.00	3.54	2.83	7.37	7.79	13.88	10.76	11.19	10.76	0.00	18.84	10.76	10	2.04E2	1.04E3		2.24E3		9.68E2	7.27E2	1.57E2	6.04E2	1.65E2	9.08E2
6372	true	O15393|TMPS2_HUMAN	24.745829	6.91	0.00	0.00	6.91	3.86	0.00	3.86	0.00	3.86	0.00	6.91	0.00	0.00	3.86	0.00	0.00	0.00	0.00	3.86	6.91	0.00	0.00	3.86	0.00	3.86	0.00	0.00	3.86	0.00	0.00	3.86	0.00	0.00	3.86	2				1.66E2						4.33E2
4808	true	A0A087WW87|KV240_HUMAN	69.97205	16.53	10.74	16.53	16.53	16.53	16.53	10.74	10.74	16.53	16.53	16.53	16.53	16.53	10.74	16.53	16.53	16.53	10.74	10.74	16.53	16.53	16.53	16.53	16.53	16.53	16.53	16.53	16.53	16.53	16.53	16.53	16.53	16.53	16.53	4		6.92E3		9.78E3	4.48E4		5.07E3	1.81E4	7.47E3	2.13E4
2003	true	A1L0T0|HACL2_HUMAN	108.35639	26.27	19.94	13.29	13.29	13.29	5.70	11.55	13.29	13.29	13.29	15.51	10.44	14.87	9.18	19.15	16.93	20.89	16.14	19.15	11.71	5.70	8.70	11.71	11.55	6.65	9.18	16.30	14.24	14.24	20.89	11.23	11.23	17.88	20.89	11	9.59E2	3.57E3	1.25E3	2.35E3		5.65E2	6.39E3	1.35E3	1.38E3	1.21E3	6.9E2
177	true	P11216|PYGB_HUMAN	194.66095	49.35	33.69	39.15	37.84	38.91	31.08	38.79	33.81	40.69	38.43	40.57	41.76	40.57	37.37	45.20	42.59	35.71	37.37	35.11	41.99	40.33	38.91	40.93	33.69	34.99	43.53	36.77	38.67	43.77	38.91	37.25	40.45	36.65	39.74	40	3.96E4	1.3E5	9.09E4	1.03E5	2.57E4	2.49E5	8.27E4	4.77E5	1.31E5	9.11E4	8.66E5
2472	true	Q8IZP0|ABI1_HUMAN	122.1131	19.69	15.55	15.55	15.55	13.78	10.63	15.55	15.55	15.55	12.40	15.55	15.55	15.55	17.32	15.55	15.55	15.55	15.55	15.55	15.55	15.55	19.29	13.78	15.55	15.55	15.94	15.55	15.55	15.55	13.78	15.94	13.78	13.78	15.94	9	2.45E3	3.69E3	6.88E3	4.81E3	1.05E3	6.02E3	2.72E3	1.42E3	5.82E3	5.34E3	9.03E3
6373	true	P34910|EVI2B_HUMAN	29.621029	5.80	2.46	0.00	0.00	3.35	0.00	3.35	3.35	3.35	3.35	0.00	3.35	3.35	0.00	0.00	3.35	3.35	3.35	0.00	0.00	3.35	3.35	0.00	0.00	3.35	2.46	3.35	3.35	3.35	3.35	3.35	0.00	5.80	0.00	2	1.07E2					1.12E2			3.16E2
3021	true	Q96EY8|MMAB_HUMAN	126.75767	42.00	34.80	42.00	34.80	42.00	24.40	42.00	42.00	42.00	34.80	34.80	42.00	42.00	34.80	42.00	34.80	42.00	42.00	42.00	34.80	34.80	42.00	42.00	42.00	42.00	42.00	34.80	42.00	42.00	34.80	42.00	21.60	42.00	42.00	7	6.6E3	1.91E4	5.18E3	8.12E3	2.21E2	5.02E3	2.46E4	1.55E4	7.96E2	3.6E3	1.07E4
7655	true	Q86TV6|TTC7B_HUMAN	19.316422	1.66	1.66	1.66	1.66	1.66	0.00	1.66	0.00	0.00	1.66	0.00	0.00	1.66	0.00	1.66	0.00	0.00	0.00	0.00	0.00	1.66	1.66	0.00	0.00	0.00	0.00	0.00	0.00	0.00	0.00	1.66	0.00	1.66	0.00	1
5521	true	B7ZAQ6|GPHRA_HUMAN	56.1769	8.57	2.86	5.71	5.71	5.71	0.00	5.71	2.42	2.42	2.42	2.42	2.42	5.71	0.00	5.71	2.42	2.42	2.42	2.42	5.71	5.71	2.42	5.71	2.42	2.42	5.71	2.42	5.71	5.71	2.42	5.71	2.42	5.27	5.71	3	1.09E2	1.36E3	3.34E3	1.87E3		1.63E3				1.38E3	8.25E2
2730	true	P09914|IFIT1_HUMAN	90.628334	20.50	20.50	14.23	7.53	18.20	2.93	11.09	15.69	13.60	15.69	8.16	16.11	16.11	8.16	12.76	11.09	6.90	6.07	2.93	2.93	5.02	10.04	0.00	6.90	14.02	9.41	5.02	12.55	10.88	13.60	11.09	0.00	12.97	12.97	8	1.6E3	7.49E2	1.49E3	3.64E3		8.77E2	1.08E3	1.04E3	1.06E3	3.43E2	1.9E3
3795	true	Q8TAE8|G45IP_HUMAN	94.72193	29.73	6.31	19.37	24.32	19.37	13.51	24.32	24.32	24.32	19.37	13.51	18.47	24.32	13.51	24.32	24.32	24.32	19.37	28.83	24.32	24.32	25.23	19.37	24.32	24.32	24.32	13.51	24.32	24.32	24.32	24.32	19.37	19.37	28.83	6	2.79E2	1.93E3	8.12E3	4.59E3		3.64E3	5.59E3	3.77E3	1.39E3	7.36E2	1.82E3
2473	true	O95210|STBD1_HUMAN	105.09792	32.12	26.54	28.49	12.57	23.46	12.57	18.99	18.99	23.46	25.98	12.57	18.99	15.08	18.99	22.91	4.19	23.46	16.48	18.99	15.08	15.08	22.91	18.99	22.91	12.57	22.91	8.10	17.60	22.91	13.41	15.08	4.19	18.99	22.91	9	2.97E3	1.62E4	1.26E2	1.2E3			3.63E3	4.13E3	1E4	2.55E2	1.5E3
2731	true	Q13733|AT1A4_HUMAN	115.63985	8.45	5.64	7.97	5.64	4.86	5.64	4.37	5.64	4.37	4.86	5.64	5.64	5.64	5.64	5.64	6.12	4.37	5.64	6.90	5.64	6.90	5.64	5.64	4.37	5.64	5.64	4.37	5.64	4.57	4.37	5.64	5.64	6.12	4.57	7	9.42E2	6.89E3	1.33E4	1.51E4	8.65E2	2.02E4	1.51E4	8.25E3	4.43E3	7.06E3	1.47E4
6374	true	Q9ULC6|PADI1_HUMAN	27.584053	2.41	2.41	0.00	2.41	2.41	0.00	2.41	0.00	2.41	2.41	2.41	0.00	2.41	0.00	2.41	2.41	0.00	2.41	2.41	0.00	2.41	2.41	0.00	0.00	0.00	0.00	2.41	0.00	0.00	0.00	2.41	2.41	2.41	0.00	1
2210	true	P13671|CO6_HUMAN	146.50275	13.92	13.92	12.85	12.85	12.85	13.92	12.85	12.85	11.67	11.67	13.92	12.85	13.92	13.92	13.92	13.92	12.85	13.92	13.92	11.56	11.67	11.67	11.56	11.67	13.92	12.74	13.92	12.74	12.74	13.92	12.74	13.92	13.92	12.74	10	1.76E4	3.96E3	1.18E4	1.89E4	6.06E4	3.98E4	4.26E3	3.64E3	7.59E3	6.46E4	5.69E3
12	true	P05787|K2C8_HUMAN	251.15735	82.82	71.64	75.36	75.98	77.64	62.73	76.19	75.78	78.26	73.08	77.23	79.09	76.60	73.50	76.81	74.33	77.64	72.26	79.09	78.26	76.40	78.05	78.26	76.60	78.05	77.02	69.15	80.95	78.88	76.60	78.26	70.39	77.02	81.57	118	7.82E5	1.99E6	1.17E6	1.85E6	7.7E4	2.34E6	1.62E6	6.41E6	7.83E5	8.44E5	3.07E6
6375	true	Q9H5K3|SG196_HUMAN	24.232666	11.71	0.00	0.00	0.00	11.71	0.00	6.29	11.71	11.71	0.00	0.00	6.29	5.43	0.00	0.00	0.00	0.00	0.00	11.71	6.29	0.00	0.00	11.71	0.00	6.29	6.29	0.00	0.00	0.00	0.00	11.71	0.00	6.29	0.00	2				4.31E2			6.42E2
4847	true	Q9H0U6|RM18_HUMAN	68.004005	22.78	0.00	14.44	22.78	14.44	0.00	20.56	14.44	14.44	5.00	5.00	14.44	14.44	0.00	5.00	14.44	14.44	0.00	22.78	14.44	14.44	5.00	14.44	14.44	14.44	14.44	5.00	22.78	22.78	12.22	14.44	5.00	12.22	22.78	4		6.9E2	1.28E3	8.6E2		9.74E2	9.21E2	1.1E3	3.12E2	4.46E2	6.2E2
2007	true	P61601|NCALD_HUMAN	113.14832	55.96	31.09	42.49	24.35	37.31	16.06	16.06	37.31	16.06	31.09	16.06	42.49	24.35	16.06	37.31	24.35	29.53	24.35	37.31	31.09	24.35	24.35	44.04	24.35	24.35	24.35	37.31	24.35	24.35	33.68	24.35	16.06	16.06	24.35	10	6.51E3	1.22E4	7.31E3	9.58E3	2E3	1.61E4	1.12E4	1.23E4	1.6E4	7.51E3	1.52E4
5524	true	P21757|MSRE_HUMAN	62.86624	7.54	5.10	5.54	3.10	7.54	4.43	5.54	7.54	7.54	7.54	0.00	7.54	7.54	0.00	2.44	7.54	7.54	5.54	5.54	0.00	7.54	0.00	0.00	7.54	2.44	5.54	7.54	5.54	5.54	7.54	3.10	5.54	7.54	5.54	3	3.1E1	3.37E2	3.13E2		9.27E2		2.11E2	8.68E2	2.07E3		1.72E3
3375	true	Q6P1M0|S27A4_HUMAN	91.50449	14.31	5.29	7.62	7.62	9.18	2.95	9.18	9.33	9.33	7.62	7.62	7.62	7.62	5.29	7.62	7.62	10.89	7.62	7.62	7.62	9.18	5.29	9.33	7.62	7.62	7.62	9.18	7.62	7.62	7.62	7.62	5.29	11.04	9.33	7		9.57E2	8.92E2	2.19E3		1.09E3	3.28E3	2.35E3	1.43E3		1.59E3
6376	true	Q13614|MTMR2_HUMAN	38.003582	6.38	4.20	4.20	4.20	6.38	0.00	6.38	2.18	2.18	2.18	4.20	4.20	4.20	0.00	4.20	4.20	2.18	4.20	4.20	4.20	2.18	4.20	4.20	0.00	4.20	0.00	0.00	4.20	0.00	4.20	4.20	0.00	0.00	6.38	2	9.29E1			2.81E2							1.16E2
631	true	P40121|CAPG_HUMAN	169.12018	64.37	51.72	47.70	46.55	55.17	47.70	52.87	58.33	61.49	61.49	53.45	61.49	58.33	51.72	56.90	47.70	61.49	56.90	58.33	32.18	60.92	54.89	35.34	61.49	57.47	48.56	57.47	54.89	47.41	52.87	51.15	50.86	61.49	54.89	20	8.32E4	3.29E4	1.11E5	1.36E5	5.92E4	1.57E5	1.49E5	4.59E5	7.36E5	7.36E4	1.88E5
2006	true	Q53H12|AGK_HUMAN	125.936745	35.55	25.83	30.57	30.33	22.51	16.11	28.20	25.12	22.51	24.88	25.59	27.96	27.73	19.19	27.96	27.96	30.09	23.46	27.73	25.59	25.59	24.88	30.57	24.88	27.96	27.96	23.46	27.96	25.83	20.38	27.96	15.17	31.04	30.09	11	1.42E3	8.3E3	1.33E4	4.3E3	3.64E2	1.09E4	1.26E4	6.09E3	8.32E3	6.07E3	1.41E4
1596	false	Q86U06|RBM23_HUMAN	69.060036	3.64	3.64	3.64	3.64	3.64	3.64	3.64	3.64	3.64	3.64	3.64	3.64	3.64	0.00	3.64	3.64	3.64	3.64	3.64	3.64	3.64	3.64	3.64	3.64	3.64	3.64	3.64	3.64	3.64	3.64	3.64	0.00	3.64	3.64	1	1.38E2	2.84E3	7.99E3	1.03E4		3.28E3	8.11E2	1.01E4	4.74E3	2.54E3	1.76E3
3796	true	Q9BU23|LMF2_HUMAN	66.90949	12.73	6.08	8.35	1.98	1.98	1.98	4.24	4.24	1.98	4.24	1.98	5.80	1.98	1.98	3.54	4.24	4.24	1.98	1.98	4.53	1.98	4.24	4.53	1.98	4.53	4.24	4.24	4.24	4.24	4.24	4.24	4.24	4.24	6.08	6	8.17E3	3.79E3	2.88E3	3.44E3	5.45E2	3.45E3	2.77E3	2.18E3	5.13E3	1.76E3	3.78E3
5525	true	Q9UIB8|SLAF5_HUMAN	38.2247	12.46	0.00	0.00	0.00	10.43	12.46	4.06	10.43	8.41	10.43	0.00	4.06	4.06	6.38	4.06	0.00	6.38	6.38	0.00	0.00	10.43	0.00	0.00	4.06	4.06	0.00	6.09	4.06	10.43	6.38	10.43	0.00	10.43	10.43	3									2.19E2
2733	true	P06493|CDK1_HUMAN	104.277016	36.03	8.75	23.57	23.57	25.59	3.70	26.26	29.97	23.91	3.70	23.57	27.27	29.97	23.57	12.12	28.96	27.27	12.12	20.20	23.57	28.96	20.20	15.49	8.75	23.57	26.94	8.75	29.97	8.75	23.57	31.65	16.84	23.57	23.57	9		1.3E3	5.12E3	5.54E3		2.5E3	7.58E3			1.15E3	2.36E3
2732	true	Q8NDI1|EHBP1_HUMAN	62.440228	8.77	3.98	7.07	0.81	4.47	0.00	2.27	2.27	2.27	4.47	0.00	1.46	2.92	0.00	1.46	3.74	3.74	1.46	3.74	2.68	3.74	2.27	1.46	3.74	2.92	3.74	0.81	2.27	4.96	2.27	2.27	0.00	1.54	2.68	8			6.38E4	4.77E4					6.52E4
5526	true	O60318|GANP_HUMAN	61.871708	2.32	0.96	1.87	1.87	1.87	0.00	1.87	1.87	1.87	1.87	1.87	1.87	2.32	0.00	1.87	0.00	1.87	0.96	1.87	1.87	1.87	0.00	0.96	0.96	0.96	1.87	0.96	1.87	1.87	1.87	1.87	0.96	0.96	1.87	3		7.98E1		1.79E2		1.41E2				1.29E2
1806	true	Q9H270|VPS11_HUMAN	108.99951	16.68	7.33	7.12	6.48	7.33	3.40	8.82	4.57	3.40	9.35	5.74	8.71	5.74	6.16	6.48	5.74	5.74	6.48	4.57	5.74	7.97	1.81	6.91	3.40	4.57	5.74	3.40	7.33	7.65	6.48	3.40	6.48	10.20	6.16	12	7.78E2	8.1E2	1.08E3	1.39E3	7.59E1	1.89E3	7.91E2	6.96E2	1.81E3	9.25E2	1.63E3
3797	true	P00746|CFAD_HUMAN	111.04892	33.20	27.27	32.81	32.81	33.20	32.81	32.81	11.46	33.20	33.20	33.20	32.81	32.81	11.07	32.81	32.81	27.67	32.81	32.81	33.20	32.81	32.81	33.20	32.81	32.81	33.20	33.20	33.20	32.81	32.81	33.20	27.67	33.20	33.20	6	1.03E4	8.79E2	1.66E4	1.14E4	1.48E4	9.87E3		9.91E3	8.66E3	2.12E4	3.62E3
2734	true	P49773|HINT1_HUMAN	119.97074	50.00	49.21	50.00	49.21	50.00	49.21	50.00	50.00	50.00	50.00	49.21	50.00	50.00	38.10	50.00	49.21	50.00	49.21	49.21	50.00	50.00	50.00	50.00	50.00	50.00	50.00	49.21	50.00	50.00	49.21	50.00	49.21	50.00	50.00	7	1.33E4	1.07E5	4.99E4	7.99E4	3.08E3	3.58E4	7.05E4	1.29E5	8.04E4	1.98E4	6.05E4
5527	true	Q9H3K6|BOLA2_HUMAN	77.82678	39.53	29.07	39.53	29.07	29.07	18.60	39.53	29.07	29.07	29.07	39.53	29.07	39.53	29.07	39.53	39.53	29.07	29.07	29.07	29.07	29.07	29.07	39.53	29.07	18.60	39.53	39.53	39.53	39.53	29.07	29.07	18.60	39.53	39.53	3	7.02E2	7.55E3	4.24E3	5.63E3		3.17E3	2.04E3	1.3E3	3.09E3	4.63E3	6.46E3
23	false	Q9H7C4|SYNCI_HUMAN	45.23602	1.66	0.00	1.66	1.66	1.66	0.00	1.66	1.66	1.66	1.66	1.66	1.66	1.66	1.66	1.66	1.66	1.66	0.00	1.66	1.66	1.66	1.66	1.66	1.66	1.66	1.66	0.00	1.66	1.66	1.66	1.66	1.66	1.66	1.66	1		2.18E1	8.63E2	5.93E2			1.15E3	1.9E3	3.64E1		1.11E3
2474	true	Q13190|STX5_HUMAN	114.384186	39.44	16.62	32.39	29.01	29.01	21.13	29.01	27.32	32.39	34.93	29.01	31.55	28.17	15.77	31.55	28.17	32.39	28.17	28.17	29.01	31.55	15.77	29.01	18.87	29.01	29.01	29.01	34.93	32.39	31.55	31.55	21.13	33.52	36.62	10	5.28E2	4.82E3	2.02E2	2.23E3	3.04E2	1.75E3	2.86E2	1.85E3	2.85E3	1.94E3	3.78E3
4269	true	P00742|FA10_HUMAN	85.55375	10.25	10.25	7.99	7.99	4.10	7.99	4.10	2.25	4.10	4.10	7.99	4.10	7.99	7.99	7.99	7.99	7.99	7.99	7.99	7.99	7.99	7.99	7.99	4.10	7.99	7.99	7.99	7.99	7.99	7.99	7.99	7.99	10.25	6.15	4	3.71E3	1.63E3	4.12E3	7.99E3	8.73E3	1.4E4	1.27E3	1.42E3	2.83E3	2.73E4	9.37E2
326	true	Q9H4M9|EHD1_HUMAN	180.95995	65.17	60.11	47.94	42.51	54.12	47.57	44.38	50.37	54.12	52.62	49.25	49.25	53.18	42.51	53.18	44.01	55.81	47.94	48.31	49.63	53.93	44.01	45.69	51.69	47.94	55.43	54.49	55.06	54.68	47.75	57.30	48.31	58.05	58.05	32	1.81E4	1.76E4	2.08E4	3.6E4	6.05E3	2.62E4	2.73E4	2.49E4	3.35E4	2.25E4	2.39E4
1471	true	Q96J02|ITCH_HUMAN	108.9639	19.27	5.76	7.09	8.42	13.51	2.55	12.51	10.41	8.86	11.07	7.09	10.85	9.08	5.20	9.86	13.95	5.09	7.09	10.85	6.09	6.42	5.09	10.85	3.43	6.53	6.09	9.86	6.42	5.09	10.52	9.19	1.88	12.96	8.97	15	6.96E2	1.24E3	1.78E3	8.47E2	8.57E3	2E3	2.14E3	1.51E3	1.8E3	5.6E2	3.5E3
5528	true	Q9P0R6|GSKIP_HUMAN	74.96558	22.30	22.30	22.30	22.30	22.30	22.30	22.30	22.30	22.30	22.30	22.30	22.30	22.30	7.19	22.30	22.30	22.30	22.30	22.30	22.30	22.30	22.30	22.30	22.30	22.30	22.30	22.30	22.30	22.30	22.30	22.30	22.30	22.30	22.30	2				6.06E2		3.91E2	6.93E2	5.37E3		4.78E2	9.42E2
4270	true	Q13595|TRA2A_HUMAN	92.16978	15.25	8.16	12.06	15.25	15.25	4.96	12.06	15.25	15.25	15.25	8.16	15.25	12.06	8.16	12.06	12.06	15.25	8.16	15.25	15.25	12.06	12.06	12.06	12.06	15.25	15.25	8.16	15.25	12.06	12.06	15.25	4.96	8.16	15.25	5	1.21E3	5.36E3	6.72E3	7.86E3		6.94E3	7.51E3	6.31E3	5.29E3	5.32E3	7.59E3
3376	true	Q9UL25|RAB21_HUMAN	115.78597	27.56	27.56	23.11	23.11	23.11	27.56	23.11	23.11	17.78	23.11	23.11	23.11	23.11	17.78	23.11	27.56	27.56	23.11	27.56	23.11	23.11	23.11	23.11	23.11	23.11	27.56	27.56	27.56	27.56	27.56	27.56	27.56	27.56	27.56	6	3.19E3	1.47E4	1.15E4	1.28E4	9.91E2	1.23E4	1.84E4	1.3E4	1.68E4	4.01E3	1.46E4
4848	true	Q9HC16|ABC3G_HUMAN	49.375122	12.76	7.55	3.65	3.65	3.65	3.65	3.65	6.77	6.77	8.85	3.65	6.77	3.65	3.65	3.65	3.65	0.00	3.65	3.65	0.00	3.65	3.65	0.00	6.77	3.65	3.65	8.85	3.65	3.65	3.65	0.00	5.73	3.65	6.77	4	2.43E3				1.69E2	3.9E2			1.57E3		7.33E2
4271	true	Q13610|PWP1_HUMAN	85.673904	20.36	10.38	13.77	7.39	10.98	4.19	7.39	10.98	17.37	10.98	7.39	17.37	13.77	4.19	13.77	13.77	17.37	7.39	17.37	13.77	7.39	7.39	13.77	17.37	13.77	13.77	13.77	17.37	17.37	7.39	17.37	7.39	20.36	17.37	5		1.02E3	2.1E3	2.9E3		1.07E3	4.03E3	4.14E3	2.28E3	3.44E2	2.1E3
632	true	Q1KMD3|HNRL2_HUMAN	165.13277	28.38	21.15	24.50	22.62	24.63	21.82	22.76	22.89	24.90	22.89	22.76	24.63	21.02	17.80	21.69	21.55	24.90	21.42	22.89	23.29	23.29	21.55	21.95	23.03	24.77	21.95	22.49	23.56	19.01	21.95	22.36	15.26	22.49	23.56	23	1.55E4	4.64E4	8.65E4	6.53E4	6.18E3	5.92E4	6.51E4	6.11E4	5.25E4	3.22E4	1.08E5
241	true	Q9Y4G6|TLN2_HUMAN	174.29678	20.89	10.94	10.11	10.07	13.89	5.82	9.21	11.09	11.37	15.66	7.28	10.19	12.20	10.03	12.12	13.77	14.52	11.64	12.35	9.83	14.36	10.50	7.63	9.83	9.52	10.66	13.18	11.29	11.49	11.72	12.59	6.29	11.92	12.31	38	1.33E4	1.72E4	1.76E5	5E4	7.36E3	2.31E4	1.72E4	2.51E4	1.2E5	1.08E4	2.51E4
2735	true	P20290|BTF3_HUMAN	110.29769	37.86	9.22	33.98	26.70	33.98	9.22	22.82	22.82	33.98	22.82	22.82	33.98	22.82	21.36	33.98	33.98	33.98	9.22	33.50	37.86	33.98	33.98	33.98	31.07	37.86	33.98	22.82	37.86	33.98	22.82	33.98	9.22	22.82	33.98	9	1.91E2	5.47E3	1.07E4	2.19E4	6.58E1	3.79E3	8.02E3	8.8E3	6.23E3	4.98E2	8.84E3
4851	true	Q53EU6|GPAT3_HUMAN	26.05151	13.13	5.99	3.23	5.99	5.53	0.00	5.99	7.14	5.53	7.14	3.23	5.99	5.99	0.00	3.23	4.38	0.00	0.00	0.00	0.00	5.99	0.00	0.00	0.00	0.00	2.76	2.76	0.00	2.76	2.76	0.00	0.00	0.00	4.38	4	2.29E2			2.32E2					7.61E2	1.39E2	7.28E1
4849	true	Q9BYG5|PAR6B_HUMAN	65.33002	17.47	7.53	11.29	11.29	13.98	0.00	13.98	11.29	13.98	7.53	13.98	11.29	13.98	0.00	11.29	7.53	11.29	11.29	11.29	11.29	11.29	7.53	7.53	11.29	13.98	11.29	3.76	13.98	11.29	11.29	11.29	0.00	14.78	11.29	4			1.42E3	5.44E2		1.92E2	4.78E2	4.05E3		1.24E2	7.42E2
2475	true	Q06203|PUR1_HUMAN	102.0362	19.15	7.35	10.25	12.38	12.19	3.68	12.38	16.63	12.96	15.09	7.35	9.48	7.35	9.48	12.38	8.90	15.09	9.48	12.38	9.48	15.28	7.35	7.35	7.35	9.48	11.03	9.48	11.03	10.06	12.38	10.44	3.68	9.67	16.83	9	2.49E2	1.96E3	2.46E3	1.42E3	4.87E1	2.78E3	3.84E3	2.86E3	3.65E2	1.46E3	1.03E3
3378	true	P04080|CYTB_HUMAN	122.98151	67.35	67.35	67.35	67.35	67.35	67.35	67.35	67.35	67.35	67.35	67.35	67.35	67.35	67.35	67.35	67.35	67.35	67.35	67.35	67.35	67.35	67.35	67.35	67.35	67.35	67.35	67.35	67.35	67.35	67.35	67.35	67.35	67.35	67.35	7	2.33E4	3.76E4	2.48E4	8.01E4	4.2E4	6.3E4	4.59E4	9.81E4	7.5E4	2.36E4	4.42E4
2212	true	Q68EM7|RHG17_HUMAN	130.32448	16.00	7.72	11.24	9.88	11.24	7.60	12.60	14.19	11.46	11.24	11.24	10.44	9.88	7.60	9.88	11.69	11.24	7.72	9.88	9.88	9.88	11.24	7.72	9.88	12.60	7.72	9.76	11.24	11.24	7.60	7.72	5.56	9.76	7.72	11	2.34E3	8.65E3	6.15E3	6.02E3	1.73E3	1.14E4	9.54E3	4.26E3	1.41E4	3.75E3	1.01E4
4850	true	Q9BV79|MECR_HUMAN	61.585247	13.67	0.00	10.19	10.46	6.97	0.00	6.97	6.97	10.19	6.97	6.97	10.19	6.97	3.49	3.22	3.75	10.19	0.00	10.19	3.22	3.75	6.43	3.22	6.97	10.19	3.22	3.22	3.22	10.19	10.19	10.19	0.00	6.97	10.19	4		9.41E2	7.56E2	8.74E2		8.3E2	7.03E2		5.12E2	1.48E2	9.47E2
3377	true	Q08397|LOXL1_HUMAN	67.925064	14.81	4.53	5.40	7.49	4.36	9.58	0.00	4.36	2.26	8.19	9.58	4.36	4.36	4.36	2.09	6.45	0.00	3.14	7.49	7.49	2.26	6.45	5.40	9.58	7.49	5.23	9.58	3.14	7.84	2.26	4.36	6.45	9.93	9.58	7			1.33E3		2.53E3		3.63E2		5.81E3	9.77E2
1032	true	P05181|CP2E1_HUMAN	106.10852	34.08	27.38	29.41	0.00	27.79	0.00	0.00	29.41	25.76	25.76	0.00	27.38	14.00	7.71	29.41	0.00	25.76	19.07	15.62	5.68	22.11	16.63	19.47	27.38	14.00	22.11	0.00	22.11	27.38	5.48	24.54	3.04	5.68	29.82	14	8.46E3	4.69E4		1.7E4			4.92E4	2.05E3	1.26E4		7.47E3
1807	true	Q9UBX5|FBLN5_HUMAN	126.85417	17.63	11.16	11.16	15.85	15.85	17.63	11.16	15.85	11.16	15.85	15.18	11.16	11.16	16.96	15.18	11.83	11.83	15.18	15.18	15.18	11.16	15.18	15.18	15.85	16.96	15.85	17.63	15.85	15.85	15.18	11.83	15.85	15.18	15.85	9	1.07E4	5.26E3	4.89E4	1.86E4	1.45E5	8.19E3	3.45E4		1.72E5	1.17E4	6.2E3
596	true	P56470|LEG4_HUMAN	154.59723	56.66	26.32	38.08	44.89	49.54	28.79	49.54	38.08	50.15	37.77	49.54	38.08	38.08	38.08	43.34	38.08	44.27	43.34	38.70	43.34	44.27	38.08	49.85	38.08	33.75	38.08	37.77	43.34	43.96	37.46	38.08	19.50	38.08	38.08	25	2.28E4	1.89E5	3.91E5	5.28E5	1.15E4	3.26E5	1.99E5	1.25E6	5.25E4	2.34E5	3.04E5
2211	true	Q9BTC0|DIDO1_HUMAN	68.47979	5.62	0.71	1.12	1.74	1.34	0.00	1.65	1.52	2.86	2.46	0.71	3.44	1.12	0.71	1.12	1.83	0.71	0.71	1.29	1.65	0.71	0.71	2.54	0.71	0.71	1.88	0.71	4.46	1.74	1.12	0.71	0.71	1.16	2.86	10		2.38E2	6.19E2	5.66E2		5.08E2	1.1E3	1.45E3	4.6E1	3.52E2	9.82E2
633	true	Q15437|SC23B_HUMAN	157.2844	29.73	16.17	23.34	20.08	24.38	10.30	22.43	24.64	14.73	21.25	17.47	24.64	21.25	18.64	21.25	16.56	24.64	16.30	18.51	20.86	19.04	16.04	22.43	13.56	20.86	17.21	14.99	26.08	22.16	17.47	22.16	14.21	19.82	18.38	19	1.53E4	3.75E4	1.36E4	4.47E4	3.42E3	2.55E4	3.48E4	1.05E4	2.1E4	2.19E4	2.39E4
2736	true	O94851|MICA2_HUMAN	50.50194	5.98	0.77	1.38	1.89	1.84	0.00	2.96	0.77	2.81	1.38	1.18	0.77	0.97	0.00	0.77	1.99	0.77	0.77	0.77	1.94	0.77	0.00	1.94	0.00	1.84	2.81	0.77	1.84	0.00	0.77	1.23	0.00	1.94	1.23	9	1.67E2		1.33E3	2.01E3		8.58E2	3.36E2	1.26E3	1.81E2		1.28E3
4272	true	P02008|HBAZ_HUMAN	69.327255	30.28	11.97	11.97	5.63	6.34	5.63	5.63	11.97	11.97	5.63	5.63	5.63	11.27	11.97	11.97	30.28	11.97	6.34	11.27	11.97	11.27	11.97	6.34	11.97	11.97	11.97	11.97	11.27	11.97	11.97	11.97	11.97	6.34	6.34	5	6.34E3	9.78E4	3.27E3	5.97E3			1.04E3	8.42E2		5.19E2	1.2E1
4852	true	Q13426|XRCC4_HUMAN	20.97309	15.77	8.04	0.00	5.65	5.65	0.00	5.65	0.00	0.00	0.00	0.00	5.65	0.00	5.65	0.00	0.00	0.00	0.00	5.65	13.39	5.65	0.00	5.65	0.00	2.68	8.33	0.00	8.33	0.00	0.00	0.00	0.00	0.00	5.65	4	6.03E1		4.16E2	3.98E2
2008	true	Q8N335|GPD1L_HUMAN	123.17405	34.19	15.38	19.09	31.34	25.07	17.95	33.90	31.34	28.49	30.48	25.07	31.34	28.49	15.38	28.49	33.90	25.07	19.09	31.34	15.38	27.64	19.09	27.92	28.49	19.09	28.49	30.48	31.34	31.62	21.94	33.90	15.38	33.90	22.51	9	2.61E2	9.65E2	4.73E3	6.67E2	1.35E2	3.41E3	2.49E3	2.16E3	1.77E3	6.8E2	2.85E3
472	true	P35232|PHB1_HUMAN	173.66914	73.53	68.38	68.75	68.38	68.75	68.38	68.75	68.75	68.75	68.75	68.75	68.75	73.16	68.38	68.75	68.75	68.75	68.38	68.75	68.75	68.75	68.75	68.75	68.75	73.16	68.75	68.38	73.16	68.75	68.38	73.53	68.75	68.75	73.53	30	4.97E4	1.59E5	1.41E5	2.39E5	2.37E4	1.95E5	1.82E5	1.57E5	1.2E5	1.93E5	1.84E5
1116	true	P40925|MDHC_HUMAN	153.45819	53.59	39.82	37.43	36.83	37.43	36.83	41.62	32.63	37.43	41.62	32.63	41.62	36.23	32.93	41.62	32.63	37.43	32.63	32.63	41.62	46.11	37.43	41.62	37.43	41.62	37.43	37.43	40.72	40.72	41.92	40.72	32.63	37.43	40.72	18	3.63E4	1.63E5	6.34E4	4.95E4	1.84E4	5.53E4	1.01E5	1.03E5	1.1E5	2.18E4	9.36E4
2737	true	P40855|PEX19_HUMAN	99.71553	38.46	21.07	32.78	28.09	32.78	18.06	28.09	28.09	29.77	28.09	18.06	28.09	13.71	6.35	13.04	28.09	24.75	16.05	16.05	17.73	18.06	25.08	18.06	29.77	28.09	25.75	25.08	18.73	32.78	13.04	23.41	6.35	16.05	29.77	9	4.5E2	1.61E3	1.18E3	1.24E3		3.16E2	1.13E3	1.16E3	2.88E3	6.61E1	1.64E3
2213	true	Q9Y6E2|5MP1_HUMAN	104.416	30.07	6.68	20.53	15.99	20.53	9.07	13.60	22.43	15.51	9.31	13.60	25.06	16.95	14.56	16.95	11.69	11.69	9.07	9.31	18.14	22.91	9.31	18.14	9.31	18.14	15.51	14.56	20.76	12.89	21.96	15.51	4.77	19.57	12.89	11		2.78E3	7.1E3	1.91E3		5.11E3	7.47E3	5.69E3		5.34E3	5.65E3
5445	false	O75030|MITF_HUMAN	28.722748	1.71	0.00	0.00	0.00	1.71	0.00	1.71	1.71	1.71	1.71	0.00	1.71	0.00	0.00	1.71	1.71	0.00	0.00	1.71	1.71	1.71	0.00	0.00	1.71	0.00	1.71	1.71	0.00	1.71	1.71	1.71	0.00	1.71	1.71	1						3.66E2	2.92E2	4.44E2
934	true	O00267|SPT5H_HUMAN	147.19002	23.00	10.40	14.90	17.85	17.76	1.93	14.72	17.20	18.95	15.18	13.80	15.73	16.47	9.75	14.17	13.62	15.64	12.05	17.66	16.38	15.00	13.25	18.58	13.43	12.97	14.90	12.05	18.77	15.09	16.65	18.22	9.57	17.39	19.50	19	6.98E2	6.26E3	6.97E3	7.26E3		5.94E3	6.61E3	3.28E3	4.95E3	3.02E3	6.36E3
6378	true	Q13563|PKD2_HUMAN	33.357944	2.79	1.45	1.45	2.79	1.45	0.00	1.45	0.00	1.45	0.00	0.00	1.45	0.00	0.00	1.45	1.45	1.45	1.45	1.45	1.45	1.45	1.45	1.45	0.00	0.00	1.45	0.00	1.45	0.00	0.00	0.00	0.00	1.45	1.45	2	1.18E2
5530	true	Q6ZWB6|KCTD8_HUMAN	32.638824	6.98	2.33	2.33	2.33	4.65	0.00	0.00	0.00	2.33	0.00	2.33	2.33	2.33	2.33	0.00	0.00	2.33	0.00	2.33	2.33	4.65	0.00	2.33	0.00	2.33	2.33	0.00	2.33	2.33	0.00	2.33	2.33	0.00	4.65	3			9.31E2
5529	true	Q9H2V7|SPNS1_HUMAN	60.157715	9.28	3.22	9.28	6.63	6.63	3.22	9.28	9.28	9.28	9.28	3.22	9.28	5.87	3.22	3.22	3.22	5.87	3.22	3.22	3.22	5.87	3.22	3.22	3.22	3.22	3.22	6.63	5.87	3.22	5.87	3.22	0.00	3.22	5.87	3	8.55E2	1.09E3				2.06E3	7.76E2	2.13E2	4.97E2	6.69E2	1.04E3
3022	true	Q12800|TFCP2_HUMAN	101.495186	19.52	6.77	14.54	12.55	17.13	9.16	19.52	14.54	12.55	12.55	12.55	14.94	12.55	8.96	12.55	12.55	17.13	12.55	12.55	12.55	12.55	9.16	12.55	5.98	12.55	12.55	12.55	12.55	12.55	9.36	9.36	5.58	12.55	14.54	7	3.94E1	1.96E3	1.15E3	3.86E3		5.08E3	2.33E3	1.23E3	1.6E3	1.25E3	2.49E3
1808	true	Q6P1N0|C2D1A_HUMAN	104.69195	16.93	2.21	5.78	9.57	12.51	2.94	5.89	6.10	4.21	8.10	4.00	6.83	8.62	4.63	4.00	8.73	7.89	4.10	10.41	9.46	8.62	2.21	9.46	4.21	5.78	5.89	2.00	11.36	7.89	5.68	11.36	2.00	11.67	7.78	13	1.47E2	9.87E2	1.83E3	3.01E3		1.31E3	3.94E3	3.94E2	1.16E3	5.53E2	1.38E3
3798	true	O95613|PCNT_HUMAN	37.779087	2.55	0.48	1.56	0.45	0.93	0.00	1.11	1.95	0.00	0.45	0.48	1.95	0.00	0.21	0.45	0.00	0.00	0.45	1.32	1.56	0.63	0.00	1.95	0.00	0.00	0.87	0.00	0.48	0.84	0.93	1.56	0.00	0.00	0.00	6			8.74E1								3.96E3
4273	true	Q9Y2V2|CHSP1_HUMAN	91.65507	25.85	25.85	25.85	25.85	25.85	18.37	25.85	25.85	25.85	25.85	25.85	25.85	25.85	25.85	25.85	25.85	25.85	18.37	25.85	25.85	25.85	25.85	25.85	25.85	25.85	25.85	25.85	25.85	25.85	25.85	18.37	25.85	25.85	25.85	5	5.01E3	3.68E4	1.23E4	2.86E4	1.54E3	2.06E4	1.02E4	2.35E4	8.88E3	6.34E3	2.52E4
1033	true	P05198|IF2A_HUMAN	140.7767	48.57	33.33	40.95	38.41	40.95	22.54	32.06	32.06	37.78	37.78	35.24	35.24	35.24	30.48	32.70	38.41	35.24	39.37	39.37	38.41	37.78	32.06	45.08	37.78	37.78	45.40	38.10	41.90	32.70	32.06	41.90	26.98	39.37	41.27	16	5.19E3	1.59E4	1.49E4	1.73E4		1.52E4	1.93E4	2.11E4	1.63E4	1.91E4	1.48E4
5531	true	O00329|PK3CD_HUMAN	36.16537	4.02	2.59	1.72	0.00	1.72	0.00	1.72	1.72	1.72	1.72	1.72	1.72	1.72	0.00	1.72	1.72	1.72	1.72	0.00	0.00	1.72	0.00	0.00	0.00	1.72	0.00	1.72	1.72	0.00	0.00	1.72	1.72	4.02	0.00	3	5.42E2			1.45E2						1.65E2
734	true	Q06323|PSME1_HUMAN	156.16798	64.26	52.61	57.03	48.19	49.40	51.41	48.19	52.61	57.03	52.61	51.41	49.40	48.19	50.20	52.61	52.61	53.82	52.61	48.19	53.82	48.19	48.19	53.82	53.82	55.42	59.84	48.19	58.23	53.82	45.78	58.23	45.78	52.61	58.23	22	7.85E4	1.57E5	8.92E4	1.04E5	2.98E4	8.34E4	2.53E5	1.21E5	2.32E5	3.25E4	1.86E5
2738	true	Q9NVT9|ARMC1_HUMAN	98.647675	29.08	16.31	21.28	21.28	21.63	7.45	21.63	21.28	12.77	16.31	12.77	12.77	18.09	7.45	18.09	16.31	21.63	22.34	21.28	18.09	16.31	12.77	21.28	19.50	15.96	18.09	12.77	21.28	24.82	18.09	25.89	7.45	16.31	18.09	7	3.41E2	4.65E3	4.42E3	5.88E3		4.99E2	3.82E3	4.24E3	3.23E3	8.22E2	2.12E3
3023	true	P20160|CAP7_HUMAN	97.82622	17.93	5.18	17.93	10.36	17.93	5.18	17.93	15.94	12.35	5.18	15.94	17.93	17.93	10.36	15.94	10.76	17.93	15.94	17.93	10.36	17.93	17.93	17.93	12.35	12.35	17.93	15.94	17.93	17.93	15.94	17.93	17.93	15.94	17.93	8	2.46E3	6.41E3	1.9E3	2.75E4	1.08E2	1.71E4	8.32E3	5.5E3	1.29E3	3.99E4	1.19E4
4274	true	P43353|AL3B1_HUMAN	57.2029	13.03	2.56	2.56	2.56	2.56	2.56	8.12	5.56	5.56	5.56	2.56	2.56	2.56	2.56	2.56	2.56	2.56	2.56	5.56	2.56	5.56	2.56	2.56	2.56	2.56	2.56	5.56	2.56	2.56	2.56	5.56	2.56	7.48	5.56	5		3.31E3	1.03E3	1.65E3			4.28E3	1.88E2	4.18E3	5.59E2	3.06E3
5533	true	Q5JTD0|TJAP1_HUMAN	53.598064	6.10	2.15	6.10	2.15	2.15	0.00	6.10	4.31	2.15	4.31	2.15	4.31	2.15	2.15	2.15	2.15	4.31	2.15	2.15	2.15	2.15	2.15	2.15	4.31	4.31	2.15	2.15	4.31	4.31	2.15	2.15	0.00	2.15	2.15	3		4.62E2							3.64E2
2009	true	P48729|KC1A_HUMAN	122.47437	38.87	20.47	27.60	26.71	31.45	5.93	31.45	24.04	24.93	24.04	27.60	31.45	26.71	24.04	31.45	26.71	29.38	26.71	26.71	31.45	24.04	22.85	31.45	16.91	31.45	31.45	11.57	31.45	31.45	19.58	26.71	13.95	31.45	31.45	11	7.91E2	4.31E3	2.28E3	7.35E3		1.09E4	7.06E3	5.29E3	2.74E3	2.38E3	6.83E3
1621	true	P12830|CADH1_HUMAN	140.0592	16.10	11.79	12.24	13.38	13.38	5.78	12.02	13.38	13.38	12.24	12.24	13.38	13.38	11.79	13.38	13.38	13.38	12.24	14.74	13.38	13.38	9.75	13.38	12.24	13.38	13.38	9.41	13.38	13.38	13.38	14.74	12.24	13.38	13.38	12	2.84E3	2.28E4	5.37E4	3.61E4	1.97E3	3.89E4	3.67E4	3.11E4	7.56E3	2.34E4	4.71E4
1034	true	Q9H6R3|ACSS3_HUMAN	128.12384	30.90	19.24	23.76	15.45	13.99	9.04	5.69	20.26	12.39	20.55	3.50	11.22	11.22	10.93	18.80	5.69	18.80	12.68	13.12	13.56	12.68	18.80	15.45	20.26	17.35	13.12	7.58	22.30	22.30	8.45	18.80	5.69	16.62	22.30	17	3.49E3	2.13E4	1.9E3	4.9E3	1.35E2	9.85E1	1.62E4	5.64E3	1.5E4		2.2E3
4854	true	Q6NW29|RWDD4_HUMAN	41.56293	27.13	4.79	5.32	0.00	5.32	0.00	5.32	17.02	0.00	5.32	11.70	5.32	5.32	0.00	5.32	11.70	5.32	5.32	5.32	5.32	0.00	0.00	17.02	5.32	17.02	17.02	5.32	17.02	17.02	0.00	5.32	0.00	10.64	5.32	4
3799	true	O43768|ENSA_HUMAN	67.32949	45.45	9.09	35.54	20.66	35.54	9.09	20.66	20.66	35.54	20.66	9.09	35.54	9.09	9.09	9.09	34.71	20.66	9.09	20.66	9.09	9.09	20.66	20.66	9.09	9.09	45.45	20.66	45.45	20.66	20.66	9.09	9.09	34.71	9.09	5		2.81E3		9.27E2	5.31E1	4.61E1	9.62E2	9.05E2	7.92E2		1.47E3
1809	true	O76021|RL1D1_HUMAN	108.65711	23.06	15.92	8.98	15.71	11.63	8.98	11.63	15.71	8.98	11.63	11.63	15.71	15.71	8.98	7.55	15.71	15.71	15.71	11.63	15.71	11.63	15.71	13.06	13.06	12.65	15.71	8.98	13.06	15.71	11.63	13.47	8.98	15.10	12.65	12	3.29E3	2.15E3	4.39E3	6.42E3	7.8E2	1.14E4	7.34E3	3.91E2	1.66E3	9.22E3	5.93E3
3379	true	Q9P1U1|ARP3B_HUMAN	68.8242	14.35	5.50	2.63	2.63	5.50	5.50	5.50	2.63	5.50	5.50	2.63	5.98	2.63	2.63	2.63	5.50	5.50	2.63	8.85	2.63	5.50	2.63	2.63	2.63	2.63	2.63	5.98	2.63	2.63	5.98	5.50	2.63	7.66	2.63	6	4.35E4	1.94E2	3.19E4	3.88E4	1.21E4	3.36E4	1.31E4	2E4	2.92E4	2.52E4	2.45E4
2010	true	O15382|BCAT2_HUMAN	128.38982	31.63	17.09	28.57	28.57	28.57	14.80	28.57	31.63	31.63	28.57	28.57	28.57	28.57	21.43	24.49	28.57	26.02	24.49	28.57	25.00	28.57	28.57	28.57	28.57	28.57	28.57	26.02	28.57	21.68	26.02	24.49	7.14	28.57	28.57	8	1.28E3	3.89E3	1.94E4	5.02E3	6.71E2	6.08E3	6.52E3	1.57E4	5.43E3	6.04E3	8.29E3
2214	true	Q8N3U4|STAG2_HUMAN	104.594765	11.37	2.03	6.58	7.07	3.66	2.92	8.29	5.28	4.14	2.92	6.50	6.50	4.39	2.92	3.25	4.87	6.50	2.92	4.14	6.01	4.79	2.03	10.64	2.92	6.01	6.74	2.92	4.14	6.01	5.77	4.79	2.92	4.14	5.52	11	7E2	7.65E2	3.3E3	2.04E3	1.42E2	3.97E3	2.42E3	9.21E2	1.87E3	2.12E3	1.82E3
6380	true	O75570|RF1M_HUMAN	21.776186	5.62	0.00	0.00	5.62	5.62	0.00	3.37	3.37	3.37	0.00	0.00	0.00	0.00	0.00	0.00	0.00	3.37	0.00	3.37	5.62	0.00	0.00	0.00	0.00	0.00	5.62	0.00	0.00	5.62	0.00	0.00	0.00	0.00	3.37	2			5.91E2	6.76E2
4275	true	Q9Y287|ITM2B_HUMAN	86.23702	24.06	20.30	7.89	16.54	11.65	12.78	12.78	16.54	12.78	12.78	12.78	7.89	12.78	12.78	12.78	12.78	7.89	12.78	7.89	11.65	7.89	7.89	16.54	7.89	11.65	7.89	12.78	11.65	7.89	16.54	11.65	12.78	20.30	7.89	5	2.2E3	1.12E3	6.44E3	4.56E3	5.65E3	5.71E3	1.74E3	4.7E3	3.85E3	4.85E3	1.68E3
3380	true	Q99986|VRK1_HUMAN	103.61535	23.99	16.41	16.41	16.41	16.41	12.12	18.69	18.69	16.41	19.44	16.41	16.41	16.41	16.41	16.41	19.44	18.69	16.41	18.69	16.41	16.41	16.41	18.69	18.69	16.41	18.69	16.41	16.41	16.41	16.41	16.41	8.59	21.72	16.41	7	6.69E2	3.88E3	6.72E3	3.32E3		6.24E3	1.39E4	3.76E3	2.38E3	5.95E3	4.82E3
6022	false	Q9HAQ2|KIF9_HUMAN	42.44009	1.39	0.00	1.39	1.39	1.39	1.39	1.39	1.39	1.39	1.39	1.39	1.39	1.39	1.39	1.39	1.39	0.00	0.00	1.39	0.00	1.39	1.39	0.00	1.39	1.39	1.39	1.39	1.39	1.39	1.39	1.39	1.39	1.39	1.39	1			2.38E2	3.63E2		5.07E2		5E2		1.29E2	3.49E2
416	true	Q9Y678|COPG1_HUMAN	180.23846	39.59	32.15	31.58	30.32	34.21	29.52	34.10	30.43	31.58	30.43	31.01	31.92	33.30	32.49	31.92	30.78	32.84	28.60	29.63	29.75	32.95	28.49	33.52	27.35	28.95	32.27	30.78	34.90	29.18	30.78	32.27	29.75	32.15	31.46	28	1.48E4	4.16E4	3.88E4	7.64E4	6.06E3	3.5E4	3.03E4	3.88E4	3.09E4	1.62E4	3.75E4
1214	true	O95678|K2C75_HUMAN	118.72617	22.14	14.34	7.08	5.08	10.16	5.08	10.53	8.35	8.35	6.90	12.70	10.89	10.89	10.89	10.89	9.07	9.07	9.44	9.44	7.08	8.89	12.70	7.08	6.53	13.07	15.06	5.81	9.98	7.26	9.07	10.89	10.89	9.44	14.70	17	9.42E4	7.1E4	1.74E4	7.06E4	1.8E3	1.08E5	6E4	1.53E5	2.5E4	3.64E4	1.08E5
6379	true	Q9Y2I1|NISCH_HUMAN	50.980564	1.80	0.66	1.13	1.13	1.13	0.00	1.13	1.13	1.13	1.13	1.13	1.13	1.13	1.13	1.13	1.13	1.13	1.13	1.13	1.13	1.13	1.13	1.13	1.13	1.13	1.13	1.13	1.13	1.13	1.13	1.13	0.00	1.13	1.13	2		2.18E2		3.94E2		5.87E2	1.25E3	2.77E2			1.87E2
5534	true	P98170|XIAP_HUMAN	22.038364	7.24	2.62	1.81	1.81	4.43	0.00	7.24	1.81	0.00	2.62	0.00	2.82	1.81	0.00	0.00	2.62	0.00	0.00	1.81	0.00	2.62	0.00	0.00	0.00	0.00	0.00	4.43	2.82	0.00	0.00	2.62	0.00	2.62	0.00	3						7.51E2
6381	true	Q6ZYL4|TF2H5_HUMAN	55.573273	53.52	19.72	19.72	53.52	53.52	19.72	19.72	19.72	53.52	53.52	19.72	53.52	19.72	19.72	53.52	19.72	19.72	19.72	19.72	53.52	19.72	19.72	53.52	19.72	19.72	53.52	19.72	19.72	19.72	19.72	19.72	19.72	19.72	19.72	2	1.53E2		1.7E3	6.38E2		2.38E2	3.18E2	6.48E2	4.06E2	1.72E2	1.55E3
2012	true	Q6UW02|CP20A_HUMAN	72.99508	30.09	12.99	13.42	8.23	11.04	5.41	3.03	6.06	3.03	17.75	3.03	13.42	10.39	5.41	10.39	8.01	16.45	3.03	10.39	8.23	3.03	3.03	3.25	5.41	5.63	3.03	8.01	7.79	8.01	8.01	3.03	3.03	3.03	14.94	10	1.46E3	2.11E3	2.29E3	1.06E3		1.04E3	1.68E3	5.78E2	2.6E3	4.51E2	1.41E3
3381	true	P61421|VA0D1_HUMAN	98.57196	19.37	16.24	13.96	11.11	13.96	13.39	13.96	13.96	11.11	16.24	11.11	13.96	13.96	11.11	13.96	11.11	11.11	13.96	13.96	11.97	13.96	13.96	11.11	11.11	11.11	13.96	11.11	13.96	11.11	13.96	11.11	11.11	16.24	16.24	7	2.62E3	9.18E3	2.46E3	8.17E3	8.07E2	7.35E3	3.01E3	2.07E3	2.27E3	5.4E3	5.59E3
735	true	P35237|SPB6_HUMAN	157.2344	61.44	52.39	47.07	42.29	36.44	55.85	50.80	14.63	26.06	39.36	52.66	39.36	36.44	48.67	49.73	51.33	39.89	47.87	27.93	44.41	42.55	50.53	47.34	42.55	45.21	33.78	44.41	43.09	48.14	49.73	45.21	42.55	47.07	43.09	17	6.44E3	8.5E3	2.54E4	3.43E3	9.88E3	9.43E3		1.04E3	7.23E3	9.47E3	2.59E3
1472	true	P42025|ACTY_HUMAN	134.51624	55.32	38.03	34.57	34.57	36.97	22.87	36.97	36.97	32.98	40.96	34.57	36.97	31.91	31.12	34.57	36.44	27.93	34.31	30.85	30.59	38.83	38.83	42.55	24.47	30.59	31.91	30.32	34.57	31.91	34.57	36.97	25.80	47.07	24.47	15	5.9E2	4.26E3	2.36E3	3.14E3	8.83E2	1.22E3	2.88E3	2.65E3	6.35E3	3.03E3	4.2E3
2215	true	Q12765|SCRN1_HUMAN	125.46492	24.88	16.43	22.22	21.98	21.98	15.22	20.05	21.98	22.22	22.22	21.98	22.22	21.98	8.45	21.98	20.05	22.22	20.05	21.98	16.43	21.98	21.98	14.25	21.98	22.22	21.98	21.98	22.22	22.22	21.98	21.98	14.25	24.64	21.98	10	6.03E3	1.06E4	5.36E4	1.17E4	3.3E3	3.66E3	5.57E3	4.12E4	1.76E4	9.73E3	2.4E4
6383	true	O95985|TOP3B_HUMAN	16.888075	3.02	0.00	1.74	0.00	0.00	0.00	1.28	0.00	0.00	0.00	0.00	0.00	0.00	0.00	0.00	0.00	0.00	0.00	0.00	1.74	3.02	0.00	0.00	0.00	1.74	1.74	0.00	1.74	1.74	0.00	1.74	0.00	0.00	1.74	2
1215	true	Q8IX12|CCAR1_HUMAN	147.7097	17.39	10.70	15.22	14.26	15.13	4.00	15.83	13.65	15.13	16.70	13.74	14.26	15.22	8.35	16.70	16.70	14.52	10.70	16.52	12.87	15.83	15.83	15.83	12.78	15.83	16.70	10.70	16.70	15.83	13.65	15.83	8.09	15.22	16.70	14	1.26E3	9.55E3	9.47E3	6.6E3		6.33E3	8.48E3	8.34E3	8.26E3	3.23E3	1.47E4
2011	true	O00339|MATN2_HUMAN	96.21132	16.95	6.38	5.65	7.53	5.23	4.50	1.78	5.65	7.53	6.38	7.53	3.35	3.35	2.72	7.53	10.77	2.72	6.38	4.50	9.73	4.50	7.53	10.88	7.74	7.74	3.35	7.53	5.65	4.50	2.72	4.50	12.03	11.30	3.35	11	1.33E2	7.75E2	4.69E3	9.49E1	2.66E2		9.67E2	9.48E2	9.73E2	2.37E3	6.92E1
4276	true	Q6IQ22|RAB12_HUMAN	68.78149	25.00	4.51	16.39	9.02	17.21	9.02	16.80	16.80	8.20	12.70	4.51	12.70	4.51	9.02	8.20	4.51	12.70	4.51	9.02	9.02	4.51	8.20	4.51	12.70	4.51	12.70	12.70	4.51	4.51	8.61	8.20	4.51	9.02	16.39	5	4.01E2	1.45E3	7.75E2	8.47E2	1.37E3	9.77E2	1.27E3	3.2E2	1.17E3	2.29E2	1.02E3
3382	true	O60508|PRP17_HUMAN	83.09225	16.06	1.90	8.46	13.30	10.88	1.90	13.30	6.74	8.81	6.74	6.04	6.04	8.46	1.90	8.12	9.50	11.57	1.90	8.81	3.97	6.74	1.90	6.39	4.32	4.32	10.88	1.90	10.88	7.08	7.08	6.04	1.90	4.32	7.08	7	4.97E2	6.79E2	2.5E3	1.04E3	5.24E1	1.71E3	1.28E3	1.2E3	9.7E2	9.38E2	1.6E3
1810	true	P47989|XDH_HUMAN	84.418335	12.90	10.05	9.75	1.73	3.00	0.75	0.98	3.75	3.00	6.90	1.73	2.03	2.03	3.90	5.25	0.00	4.65	2.93	3.00	2.03	0.75	3.00	2.03	4.65	3.00	3.00	0.00	3.00	5.25	3.38	3.00	2.03	3.90	4.65	13	4.86E3	1.87E4		1.14E3			3.31E3	1.12E3	8.66E3
2216	true	P04233|HG2A_HUMAN	123.11941	27.70	27.70	23.31	17.91	23.31	23.31	27.70	22.30	17.91	17.91	23.31	23.31	23.31	23.31	23.31	23.31	23.31	23.31	23.31	23.31	23.31	17.91	23.31	23.31	23.31	23.31	23.31	21.28	23.31	23.31	21.28	20.27	23.31	23.31	7	4.45E3	7.88E3	3.33E3	6.8E3	1.38E3	7.84E3	5.15E4	1E4	2.3E4	5.52E3	1.69E4
5537	true	Q8WXA9|SREK1_HUMAN	77.74673	10.43	4.33	10.43	10.43	10.43	0.00	10.43	10.43	7.28	10.43	7.28	10.43	10.43	4.33	7.28	7.28	10.43	7.28	7.28	7.28	10.43	10.43	7.28	10.43	10.43	10.43	10.43	10.43	10.43	10.43	10.43	0.00	10.43	10.43	3		1.58E3	2.32E3	1.25E3		1.03E3	1.42E3	1.37E3	4.55E2	3.47E2	1.13E3
5538	true	Q02108|GCYA1_HUMAN	38.924976	5.07	0.00	0.00	1.59	1.59	1.59	1.59	1.59	0.00	3.91	1.59	1.59	1.59	1.59	1.59	1.59	1.59	1.59	1.59	0.00	1.59	1.59	0.00	1.59	1.59	1.59	1.59	0.00	1.59	0.00	1.59	0.00	2.75	0.00	3						1.4E2	1.27E2
7668	true	O00522|KRIT1_HUMAN	28.671963	2.17	2.17	2.17	2.17	2.17	0.00	2.17	0.00	2.17	2.17	2.17	2.17	0.00	0.00	2.17	2.17	0.00	0.00	0.00	2.17	2.17	0.00	2.17	0.00	0.00	2.17	0.00	2.17	0.00	2.17	0.00	0.00	2.17	0.00	1			2.85E2			1.12E2					7.09E1
5536	true	Q96FK6|WDR89_HUMAN	69.179596	11.89	7.24	7.24	7.24	7.24	0.00	7.24	3.88	7.24	7.24	7.24	7.24	3.88	7.24	3.88	3.88	7.24	7.24	3.88	7.24	7.24	3.88	7.24	7.24	7.24	11.89	3.88	3.88	7.24	7.24	7.24	0.00	7.24	11.89	3	8.27E2	6.19E2	1.42E3	1.12E3		8.52E2	1.62E3	6.32E2	6.68E2	1.16E3	1.2E3
936	true	P18085|ARF4_HUMAN	160.1529	52.78	52.78	52.78	52.78	52.78	52.78	52.78	52.78	52.78	52.78	52.78	52.78	52.78	52.78	52.78	52.78	52.78	52.78	52.78	52.78	52.78	52.78	52.78	52.78	52.78	52.78	52.78	52.78	52.78	52.78	52.78	52.78	52.78	52.78	15	7.86E4	1.4E5	2.38E5	1.42E5	2E4	1.67E5	9.89E4	1.82E5	1.33E5	7.23E4	1.7E5
4278	true	P62308|RUXG_HUMAN	94.73055	17.11	17.11	17.11	17.11	17.11	17.11	17.11	17.11	17.11	17.11	17.11	17.11	17.11	15.79	17.11	17.11	17.11	17.11	17.11	17.11	17.11	17.11	17.11	17.11	17.11	17.11	17.11	17.11	17.11	17.11	17.11	17.11	17.11	17.11	3	3.01E3	3.82E3	2.46E4	1.4E4	2.48E3	1.97E4	1.79E4	1.19E4	1.17E4	1.41E4	2.21E3
7669	true	Q9UNL2|SSRG_HUMAN	49.153053	7.57	7.57	7.57	7.57	7.57	7.57	7.57	7.57	7.57	7.57	7.57	7.57	7.57	7.57	7.57	7.57	7.57	7.57	7.57	7.57	7.57	7.57	7.57	7.57	7.57	7.57	7.57	7.57	7.57	7.57	7.57	7.57	7.57	7.57	1	4.44E3	1.62E4	1.2E4	1.81E4	1.51E3	1.27E4	1.17E4	6.61E3	1.1E4	7.25E3	1.02E4
4277	true	P29317|EPHA2_HUMAN	54.884975	8.71	2.66	1.64	1.02	2.66	0.00	5.02	1.02	1.02	0.00	3.38	3.38	5.02	5.02	1.64	2.66	2.66	1.02	6.66	5.02	1.02	0.00	0.00	2.66	5.02	5.02	1.02	1.64	0.00	5.02	2.36	1.02	7.07	2.66	5				3.07E2		5.76E2	4.09E2	1.64E2		4.61E2	1.3E2
2217	true	Q9Y2D5|AKAP2_HUMAN	116.10019	13.85	7.57	11.29	6.75	11.29	8.15	8.03	9.66	9.66	9.43	8.03	9.66	9.66	4.54	9.66	9.66	9.66	6.75	6.75	8.38	6.75	9.66	11.29	8.03	10.01	8.03	6.75	9.66	11.29	8.03	11.29	6.75	12.22	11.29	10	7.18E2	7.76E3	1.29E3	3.3E3	5.11E2	3.04E2	1.43E3	3.28E3	4.93E3	2.35E2	2.86E3
4855	true	O75071|EFC14_HUMAN	64.15146	14.14	0.00	7.68	7.68	7.68	0.00	3.43	12.32	12.32	7.68	7.68	12.32	7.68	4.24	12.32	7.68	12.32	7.68	12.32	7.68	7.68	3.43	7.68	7.68	7.68	7.68	3.43	9.49	7.68	7.68	7.68	0.00	7.68	7.68	4			8.94E1	3.32E2			1.53E2	3.63E2			1.86E2
1035	true	Q9BZQ8|NIBA1_HUMAN	141.57141	24.57	19.94	13.25	16.49	17.03	14.33	15.19	14.12	16.49	20.15	13.25	18.43	13.25	11.75	14.33	13.25	13.25	12.39	6.47	15.62	16.16	14.33	14.33	13.25	16.16	11.85	19.61	17.03	12.72	14.44	17.03	13.79	17.03	14.87	18	1.2E4	3.82E3	4.17E3	1.24E4	6.55E3	6.97E3	5.3E3	2.67E3	1.9E4	5.02E3	1.04E4
935	true	Q53GL7|PAR10_HUMAN	92.253525	23.90	4.10	12.68	7.61	9.76	2.15	6.15	15.90	11.71	14.83	4.88	15.90	9.27	0.00	5.46	4.59	11.80	5.46	9.85	4.10	6.15	2.15	5.46	2.15	5.46	8.10	3.51	4.10	9.95	8.10	9.66	2.15	5.17	13.85	18		2.22E4	5.87E2	1E3		2.01E4	2.8E4	9.57E2	6.45E2		1.96E3
1622	true	O95071|UBR5_HUMAN	108.9479	6.32	1.64	2.64	4.47	4.89	0.64	4.82	4.82	3.54	1.57	3.18	4.39	3.89	1.64	3.57	2.00	2.89	2.54	3.25	3.97	3.14	1.07	3.39	0.57	2.43	3.93	1.00	3.43	2.36	2.79	3.57	1.00	3.04	2.36	13	2.96E2	1.36E3	1.57E3	1.77E3		3.38E3	1.61E3	1.09E3	6.89E2	2.26E3	1.23E3
3800	true	Q5TDH0|DDI2_HUMAN	102.15149	18.30	8.77	18.30	18.30	10.78	0.00	16.04	13.03	13.03	14.54	12.28	18.30	18.30	11.03	18.30	16.04	18.30	14.79	13.03	18.30	18.30	18.30	18.30	13.03	18.30	18.30	18.30	14.54	18.30	14.54	18.30	3.51	9.27	18.30	5	9.73E2	3.85E3	2.84E3	2.19E3		2.8E3	1.22E3	4.86E3	9.3E2	1.11E2	1.2E3
3383	true	P50452|SPB8_HUMAN	74.62722	20.05	9.36	6.15	6.15	2.14	6.15	8.82	6.15	2.14	8.82	11.50	8.56	8.82	11.50	8.82	6.15	4.01	6.68	2.41	8.82	6.15	8.82	8.82	11.23	8.82	9.36	6.68	6.68	6.15	13.90	8.82	6.15	12.83	4.01	7	2.05E3		7.95E2	2.29E2	2.88E1	1.35E3		2.84E2	4.84E2	2.47E3	8.92E2
1811	true	Q9NZI8|IF2B1_HUMAN	72.29837	25.82	2.25	0.00	2.25	5.03	2.25	5.03	2.25	7.97	2.25	5.03	5.03	2.25	2.25	2.25	2.25	2.25	2.25	2.25	17.68	17.16	2.25	6.76	5.03	19.06	2.25	2.25	5.03	2.25	2.25	22.36	2.25	5.03	5.03	12			2E3	3.34E3		2.91E3	7.2E2	4.89E2		2.38E3	1.68E3
4856	true	P43487|RANG_HUMAN	81.11833	16.42	9.95	10.95	9.95	9.95	9.95	9.95	9.95	10.95	9.95	9.95	9.95	9.95	15.42	9.95	9.95	9.95	15.42	15.42	9.95	9.95	9.95	9.95	9.95	9.95	10.95	9.95	10.95	10.95	9.95	10.95	9.95	15.42	10.95	4	4.85E3	2.27E4	2.06E4	1.64E4	6.8E3	1.75E4	6.75E3	1.71E4	2.26E4	1.06E4	1.56E4
1321	true	Q00266|METK1_HUMAN	136.14102	39.75	32.66	34.94	30.38	32.66	13.92	25.82	34.94	32.66	32.66	25.82	32.66	32.41	32.41	34.94	11.65	32.66	29.37	32.66	34.94	32.66	32.15	34.94	34.94	34.94	32.66	11.65	34.94	34.94	24.81	32.66	23.04	25.82	39.75	13	1.77E4	1.49E5	5.29E3	1.51E4	3.55E2	7.52E3	5.99E4	3.95E4	5.69E4	1.3E3	2.48E4
2739	true	P31350|RIR2_HUMAN	88.556915	25.71	4.11	15.42	14.65	25.45	3.86	18.77	25.45	11.83	3.86	11.83	15.17	25.45	7.97	15.94	22.11	19.28	15.94	17.99	12.08	18.77	11.83	19.28	4.11	12.08	25.45	3.86	19.28	4.11	25.45	22.37	3.86	25.45	19.28	8		2.11E2	1.62E3	1.37E3		4.52E2	1.35E3	3.44E2	3.17E2	2.32E2	7.46E2
2013	true	O75477|ERLN1_HUMAN	124.36392	31.03	27.59	25.00	24.71	27.59	22.13	25.00	25.00	21.55	27.59	22.13	25.00	20.69	11.21	25.00	24.71	25.00	15.23	27.59	22.13	27.59	25.00	22.13	25.00	24.71	25.00	15.23	20.98	22.13	18.10	25.00	11.21	30.17	31.03	10	1.27E3	5.82E3	5.53E3	7.71E3	1.73E3	2.85E3	7.1E3	9.52E3	5.5E3	5.43E3	3.77E3
3024	true	Q15208|STK38_HUMAN	95.436905	24.52	17.42	7.96	14.62	17.63	12.26	17.42	17.42	12.26	17.85	14.41	14.41	16.77	14.41	12.26	12.26	5.81	12.26	14.62	14.41	12.26	12.26	14.41	5.81	14.41	16.77	12.26	14.41	12.26	12.26	12.26	12.26	15.27	14.41	8	1.53E3	1.35E3	1.06E3	3.94E3	1.14E2	4.45E3	1.58E3	9.09E2	8.43E2	2.32E3	1.19E3
327	true	P50570|DYN2_HUMAN	186.63736	37.13	28.85	28.05	30.80	30.80	29.66	29.20	27.93	28.05	29.20	30.57	29.20	31.61	28.16	30.34	26.90	29.31	26.78	28.28	26.78	27.82	27.59	32.76	25.06	24.60	28.85	29.54	29.89	30.23	29.31	31.03	27.59	30.69	28.74	31	1.72E4	2.1E4	4.92E4	4.73E4	8.61E3	5.17E4	4.14E4	5.85E4	3.61E4	4.1E4	3.38E4
1623	true	P11217|PYGM_HUMAN	116.145744	16.39	5.23	9.50	6.77	5.23	6.53	5.11	6.53	6.89	8.31	6.53	6.53	6.53	8.79	10.10	7.48	6.53	8.79	6.53	7.01	6.65	5.23	5.34	7.13	5.58	6.65	6.65	6.89	8.55	6.53	6.89	7.48	9.50	6.89	13	1.74E4	5.98E4	1.91E3	5.08E3	7.2E3	3.31E4	1.87E4	3.38E4	3.42E4	1.33E4	1.03E5
597	true	P43686|PRS6B_HUMAN	155.94627	58.37	37.32	42.58	42.34	43.78	22.49	44.26	49.52	45.45	47.61	37.80	42.34	39.71	38.52	40.91	41.15	43.54	40.67	42.82	40.91	39.47	42.34	35.65	49.04	45.45	40.43	35.41	49.28	45.69	44.02	49.28	27.99	43.06	46.17	24	6.79E3	2.91E4	2.82E4	3.9E4	2.77E3	3.18E4	3.67E4	4.06E4	3.12E4	2.12E4	2.7E4
1473	true	P13716|HEM2_HUMAN	126.60743	34.85	22.73	34.85	27.88	22.73	14.85	19.39	33.33	30.61	30.61	19.39	17.58	22.73	22.73	27.88	22.73	25.15	22.73	19.09	19.39	22.73	22.73	27.88	34.85	23.33	27.58	18.18	29.39	32.12	22.42	27.88	22.73	27.88	29.39	10	6.22E3	3.55E4	2.54E3	5.42E3	3.25E2	2.34E3	1.71E4	1.65E4	3.99E4	4.74E2	9.59E3
2218	true	P0DP23|CALM1_HUMAN	138.3656	46.98	46.98	46.98	46.98	46.98	44.30	46.98	46.98	46.98	46.98	46.98	46.98	46.98	44.30	46.98	46.98	46.98	46.98	46.98	46.98	46.98	46.98	46.98	46.98	46.98	46.98	46.98	46.98	46.98	46.98	46.98	46.98	46.98	46.98	7	1.26E4	4.28E4	1.09E4	3.23E4	4.51E3	5.12E4	4.22E4	4.5E4	3.77E4	1.16E4	5.46E4
1322	true	P53597|SUCA_HUMAN	147.65573	38.15	28.90	30.35	29.19	30.35	22.54	30.06	34.97	30.35	34.97	28.90	30.35	28.90	28.90	29.19	30.06	35.26	28.90	35.26	30.35	30.35	30.35	30.35	35.26	30.35	30.35	28.90	33.24	33.24	28.90	33.24	22.25	30.06	38.15	12	1.17E3	2.26E4	3.05E4	3.35E4	4.87E2	2.05E4	3.17E4	3.55E4	1.45E4	5.51E3	2.43E4
2476	true	Q8TED0|UTP15_HUMAN	120.38758	17.37	12.55	13.13	13.13	15.64	5.21	15.64	15.64	13.13	13.13	13.13	15.64	13.13	5.21	13.13	13.13	13.13	9.46	15.64	13.13	13.13	7.53	13.13	13.13	13.13	13.13	13.13	15.64	13.13	13.13	13.13	9.46	15.64	13.13	7	1.31E2	9.08E2	5.21E3	3.43E3	5.72E1	5.14E3	4.35E3	1.9E3	3.71E2	2.03E3	2.41E3
4279	true	Q96F86|EDC3_HUMAN	65.25583	14.76	3.54	6.10	11.61	12.80	0.00	6.10	8.07	6.50	6.50	6.10	6.10	6.10	6.10	6.10	0.00	6.10	2.76	6.10	9.65	6.10	6.10	11.61	3.35	6.10	8.07	6.10	8.07	3.35	6.10	6.10	0.00	3.35	3.35	5		7.49E2	7.14E2	6.67E2		3.29E2	8.39E3		2.2E2
354	true	P16435|NCPR_HUMAN	182.59225	48.30	45.49	47.12	40.92	43.43	37.67	40.77	44.46	40.77	38.26	45.79	47.12	45.79	30.28	43.13	45.79	48.30	46.97	48.15	48.30	45.94	45.94	47.12	45.64	41.95	47.12	43.87	48.30	47.12	46.82	47.12	31.17	46.97	48.30	32	4.66E4	1.2E5	3.83E4	5.94E4	1.11E3	2.41E4	8.31E4	4.11E4	5.64E4	1.38E4	6.75E4
504	true	Q9BX66|SRBS1_HUMAN	161.72661	24.07	14.78	20.98	16.56	18.50	11.84	18.96	14.94	15.09	19.12	9.91	13.39	11.84	9.06	12.85	15.56	19.50	9.06	12.23	13.31	13.93	19.58	16.49	19.81	16.25	12.85	16.33	18.89	17.72	14.63	18.50	11.07	11.15	17.18	26	4.09E3	3.42E4	1.18E4	3.7E4	2.16E3	1.33E4	1.24E4	7.76E3	2.94E4	2.72E3	9.86E3
26	true	P10809|CH60_HUMAN	234.96259	72.95	54.62	62.48	60.38	58.99	51.31	63.53	60.03	61.95	58.29	62.48	59.34	58.81	49.21	58.46	60.21	61.43	54.97	61.43	58.46	58.64	54.80	61.26	62.13	66.14	69.63	56.72	66.32	66.32	57.07	68.59	61.08	61.43	66.32	98	1.55E5	6.98E5	1.48E6	9.8E5	9.16E4	8.96E5	1.2E6	1.16E6	4.9E5	4.53E5	6.36E5
5540	true	Q6P1K2|PMF1_HUMAN	68.48233	20.98	0.00	16.10	16.10	16.10	0.00	16.10	16.10	16.10	20.98	16.10	16.10	16.10	0.00	16.10	20.98	16.10	16.10	16.10	16.10	16.10	16.10	16.10	16.10	16.10	16.10	16.10	16.10	16.10	16.10	16.10	16.10	20.98	16.10	3		6.82E2	1.11E3			8.41E1	5.97E2	5.45E2	1.6E2		5.08E2
4858	true	Q99720|SGMR1_HUMAN	86.570946	20.63	13.90	19.28	19.28	20.63	13.45	19.28	19.28	19.28	19.28	19.28	19.28	19.28	19.28	19.28	19.28	13.90	13.90	19.28	19.28	20.63	13.90	19.28	19.28	19.28	13.90	19.28	20.63	19.28	19.28	19.28	13.90	19.28	20.63	4	7.97E2	4.45E3	3.1E3	1.04E4	2.33E2	3E3	2.08E3	1.54E3	2.33E3	1.9E3	2.88E3
3025	true	Q96CT7|CC124_HUMAN	99.49846	34.98	20.18	24.22	26.01	25.56	20.18	24.22	30.04	26.46	20.18	20.18	20.18	26.46	20.18	26.46	30.49	20.18	20.18	20.18	30.94	20.18	20.18	30.94	24.22	20.18	26.46	20.18	34.98	30.94	26.46	30.49	20.18	20.18	30.94	8	8.91E2	8.13E3	1.2E4	7.07E2		4.17E3	6.58E3	2.15E3	1.01E3	1.02E3	3.5E3
7673	true	Q86V15|CASZ1_HUMAN	25.957554	0.68	0.00	0.68	0.68	0.00	0.00	0.68	0.68	0.68	0.00	0.68	0.68	0.68	0.00	0.68	0.00	0.68	0.00	0.68	0.68	0.00	0.00	0.68	0.00	0.00	0.00	0.00	0.00	0.68	0.68	0.00	0.00	0.68	0.00	1
1812	true	Q5JWF2|GNAS1_HUMAN	140.88794	16.39	11.28	14.46	12.25	13.50	11.09	7.62	11.28	13.60	13.60	8.49	10.22	12.44	8.68	14.46	11.38	14.37	11.09	12.15	11.38	11.86	15.33	8.78	10.22	11.09	11.86	11.38	11.86	10.70	11.28	10.51	9.55	12.15	11.86	13	9.84E3	7.09E3	1.08E4	8.72E3	5.51E3	1.52E4	2.44E3	2.05E3	1.31E4	1.57E4	1.13E4
1323	true	Q8NCN5|PDPR_HUMAN	125.3269	21.50	11.49	11.95	15.24	13.99	8.08	14.33	13.88	11.60	12.97	10.69	15.47	8.08	8.08	11.83	8.08	13.20	8.08	11.72	12.86	10.58	10.58	10.58	11.60	11.60	10.58	12.97	12.97	14.22	9.10	11.83	8.08	15.36	9.78	16	5.74E2	1.74E3	4.99E3	5.93E3	6.58E2	5.94E3	2.12E3	1.82E3	4.11E3	2.77E3	9.27E3
4536	false	Q6NVV1|R13P3_HUMAN	73.45355	21.57	21.57	21.57	21.57	21.57	21.57	21.57	21.57	21.57	21.57	21.57	21.57	21.57	21.57	21.57	21.57	21.57	21.57	21.57	21.57	21.57	21.57	21.57	21.57	21.57	21.57	21.57	21.57	21.57	21.57	21.57	21.57	21.57	21.57	2	1.58E3	1.72E3	1.81E4	9.77E3	1.85E3	1.01E4	1.23E4	4.7E3	1.02E4	5.55E3	4.78E3
5541	true	Q00978|IRF9_HUMAN	47.998047	13.49	6.36	6.36	6.36	6.36	0.00	6.36	13.49	6.36	6.36	6.36	9.16	6.36	6.36	6.36	6.36	6.36	6.36	6.36	6.36	6.36	6.36	6.36	6.36	13.49	6.36	6.36	6.36	6.36	4.33	6.36	0.00	6.36	6.36	3	9.81E2	6.56E2	1.5E3	1.77E3		6.96E2	2.01E3	2.18E3	2.04E3	7.38E2	4.06E3
2014	true	Q9H853|TBA4B_HUMAN	127.658585	25.73	16.60	22.82	22.82	22.82	22.82	25.73	22.82	22.82	22.82	22.82	22.82	25.73	22.82	22.82	22.82	22.82	22.82	25.73	22.82	22.82	22.82	22.82	22.82	22.82	22.82	22.82	22.82	22.82	22.82	22.82	16.60	22.82	22.82	12	2.38E4	1.91E5	1.77E5	3.29E5	2.2E4	2.01E5	2.58E5	1.84E5	1.62E5	1.04E5	1.74E5
2015	true	P51570|GALK1_HUMAN	143.6568	40.31	40.31	36.99	33.93	34.18	28.32	33.93	34.18	34.18	34.18	36.99	36.99	36.99	31.63	36.99	36.99	36.99	36.22	36.99	36.99	33.93	36.99	36.99	36.99	36.99	36.99	36.99	36.99	36.99	40.31	36.99	36.22	36.99	36.99	12	1.76E4	8.64E4	6.16E3	4.23E3	7.66E3	6.03E3	6.09E3	5.84E3	1.27E4	5.57E3	6.6E3
2219	true	A6NI72|NCF1B_HUMAN	128.37012	32.74	29.16	24.55	20.97	26.85	24.55	30.43	24.55	26.85	30.43	30.43	30.43	32.74	30.43	30.43	28.13	28.13	29.16	29.16	20.72	30.43	28.13	20.97	24.55	24.55	24.55	32.74	26.85	24.55	30.43	29.16	26.85	32.74	24.55	9	4.18E3	1.22E3	2.02E3	8.58E3	2.1E3	2.31E4	4.15E3	5.22E3	1.4E4	2.38E4	7.18E3
3386	true	Q9BYN8|RT26_HUMAN	91.131935	24.39	19.51	14.15	18.54	24.39	9.27	23.41	24.39	15.12	18.54	14.63	9.27	19.51	4.39	14.15	23.41	13.17	9.27	23.41	14.15	9.27	9.27	9.27	19.02	9.27	18.05	19.51	18.05	18.05	14.15	23.41	0.00	19.51	18.05	6		6.8E2	1.06E3	1.44E3		1.8E3	2.39E3			1.07E3	8.26E2
3385	true	Q7Z739|YTHD3_HUMAN	100.799614	14.70	2.39	10.09	10.09	11.97	2.39	8.21	12.82	13.16	8.55	6.67	8.21	8.21	8.21	11.97	10.09	10.09	2.39	10.09	10.43	6.67	10.09	10.09	8.21	10.43	10.09	6.67	11.97	11.28	10.94	8.21	3.93	10.09	10.09	7	1.11E3	4.95E3	5.89E3	5.19E3		3.91E3	8.42E3	3.76E3	2.8E3	2.2E3	3.82E3
3238	false	A0A0U1RQE8|GLYLB_HUMAN	26.720987	4.97	4.97	4.97	0.00	4.97	0.00	0.00	4.97	0.00	4.97	0.00	4.97	4.97	0.00	4.97	0.00	4.97	0.00	4.97	0.00	0.00	4.97	0.00	4.97	0.00	0.00	0.00	4.97	4.97	0.00	0.00	0.00	0.00	4.97	1		1.7E3					7.24E2		9.55E2
3026	true	Q12972|PP1R8_HUMAN	85.95346	36.47	16.81	21.08	22.51	17.95	4.84	17.95	21.08	21.08	17.95	11.68	14.81	16.24	4.84	14.25	17.95	21.08	14.25	20.51	14.25	17.95	11.68	19.37	17.95	17.95	20.51	11.68	17.95	20.51	21.08	17.95	4.84	16.81	17.95	8		3.4E3	2.74E3	2.71E3		1.12E3	2.03E3	2.67E3	2.19E3		3.25E3
4859	true	O95456|PSMG1_HUMAN	73.322495	18.40	10.42	10.42	10.42	10.42	5.56	10.42	10.42	10.42	10.42	10.42	10.42	10.42	10.42	10.42	10.42	10.42	10.42	10.42	10.42	10.42	10.42	10.42	10.42	10.42	10.42	10.42	10.42	10.42	10.42	10.42	10.42	18.40	10.42	4		7.38E2	5.36E3	2.59E3		3.23E3	7.58E3	9.73E2	4.42E2	9.69E2	1.32E3
1117	true	P42566|EPS15_HUMAN	142.69574	24.55	15.85	15.62	16.29	17.30	12.39	15.51	16.52	14.62	18.30	13.95	15.51	13.95	6.58	15.51	14.29	18.30	12.83	13.95	13.84	13.95	16.52	15.51	13.95	15.51	13.06	16.41	15.62	16.52	15.51	17.30	7.48	15.96	16.41	18	2.56E3	1.11E4	5.81E3	6.15E3	6.21E2	7.69E3	1.15E4	6.89E3	1.82E4	1.37E3	1.25E4
3801	true	Q04726|TLE3_HUMAN	85.76027	9.97	4.27	6.61	5.31	6.74	0.00	5.31	6.61	6.61	6.61	4.27	7.25	5.31	5.31	4.27	6.22	6.61	4.27	5.31	5.31	4.27	5.31	4.27	1.42	7.25	5.31	3.76	5.31	5.31	8.55	4.27	4.27	6.74	4.27	6			1.06E3	3.38E2			5.77E2	1.32E2	3.84E2		1.09E3
1474	true	Q5K651|SAMD9_HUMAN	61.267513	13.03	4.41	0.94	2.01	5.16	0.00	4.53	1.07	7.87	4.15	2.08	8.24	3.78	0.00	2.01	3.40	0.00	2.64	0.00	0.94	2.83	1.13	1.70	0.00	0.94	0.00	3.40	2.08	0.94	3.40	5.41	0.94	7.05	2.08	15	1.27E3			1.95E3		6.95E2	2.88E2	2.8E3		8.24E2	2.62E3
3027	true	Q9GZR7|DDX24_HUMAN	75.244576	11.53	3.96	1.40	6.75	5.82	0.00	3.84	8.96	2.44	6.29	6.75	8.85	6.52	1.51	5.36	3.96	7.45	3.96	7.92	6.75	9.08	3.84	5.12	0.00	1.51	4.31	1.51	6.52	1.51	4.31	6.52	0.00	5.36	8.27	8	3.67E2		7.67E2	1.87E2		3.88E2	3.07E3		1.25E3	5.22E2	1.23E3
4280	true	Q9NS69|TOM22_HUMAN	110.67627	27.46	27.46	27.46	27.46	27.46	27.46	27.46	27.46	27.46	27.46	27.46	27.46	27.46	27.46	27.46	27.46	27.46	27.46	27.46	27.46	27.46	27.46	27.46	27.46	27.46	27.46	27.46	27.46	27.46	27.46	27.46	27.46	27.46	27.46	3	7.87E3	9.77E3	1.95E4	1.72E4	1.24E3	3.81E4	2.44E4	1.8E4	1.06E4	2.03E4	2.27E4
3803	true	A0A0C4DH38|HV551_HUMAN	119.87333	47.86	47.86	47.86	47.86	47.86	47.86	47.86	47.86	47.86	47.86	47.86	47.86	47.86	47.86	47.01	47.86	47.86	47.86	47.86	47.86	47.86	47.86	47.86	47.86	47.86	47.86	47.86	47.86	47.86	47.86	47.86	47.86	47.86	47.86	5	2.21E4	1.1E4	2.54E4	1.33E4	3.85E4	2.75E4	6.72E3	1.67E4	1.89E4	2.78E4	1.27E4
6104	false	Q9Y6N8|CAD10_HUMAN	25.298811	1.27	0.00	1.27	1.27	1.27	0.00	0.00	0.00	0.00	0.00	0.00	1.27	0.00	0.00	1.27	1.27	1.27	0.00	1.27	1.27	0.00	1.27	0.00	1.27	1.27	0.00	1.27	1.27	1.27	0.00	0.00	0.00	1.27	0.00	1		1.9E2
2477	true	Q9H2C0|GAN_HUMAN	28.052065	24.29	0.00	0.00	10.72	8.71	0.00	5.86	0.00	10.55	0.00	6.53	2.18	2.01	10.72	0.00	0.00	0.00	2.01	10.22	3.69	3.69	0.00	5.86	0.00	0.00	0.00	0.00	0.00	0.00	7.37	0.00	0.00	2.18	0.00	9			5.09E2					1.54E2
3802	true	P53990|IST1_HUMAN	121.182396	19.23	18.41	18.41	19.23	19.23	18.41	18.41	18.41	18.41	18.41	18.41	19.23	19.23	18.41	19.23	19.23	19.23	18.41	19.23	19.23	19.23	19.23	19.23	19.23	19.23	19.23	19.23	19.23	19.23	19.23	19.23	18.41	19.23	19.23	6	1.18E3	8.53E2	2.98E3	2.21E3		3.89E3	1.17E3	2.64E3	3.49E3	2.79E3	6.54E3
3388	true	P61254|RL26_HUMAN	104.65824	38.62	22.07	32.41	26.90	27.59	26.21	33.10	27.59	32.41	32.41	32.41	22.07	26.90	22.07	26.90	26.90	32.41	26.90	26.90	26.90	22.07	26.90	26.90	32.41	22.07	26.90	26.90	26.90	22.07	32.41	26.90	26.90	26.90	26.90	7	2.22E3	1.13E4	6.71E3	9.23E3	8.82E2	7.04E3	1.2E4	6.16E3	8.47E2	3.66E3	4.16E3
7676	true	Q96DX8|RTP4_HUMAN	46.561405	8.54	8.54	8.54	8.54	8.54	8.54	8.54	8.54	8.54	8.54	8.54	8.54	8.54	0.00	8.54	8.54	8.54	8.54	0.00	8.54	8.54	8.54	8.54	8.54	8.54	8.54	8.54	8.54	8.54	8.54	8.54	8.54	8.54	8.54	1				3.22E2			8.19E1	6.62E2	4.81E2		6.63E2
1475	true	Q9UQ16|DYN3_HUMAN	133.84511	13.92	11.05	9.21	10.01	10.36	10.36	9.09	11.28	10.01	11.28	9.09	10.01	9.78	10.01	11.05	10.36	10.01	10.13	11.51	9.09	10.01	9.09	11.05	10.36	9.09	11.05	11.28	11.39	10.36	10.01	11.39	9.09	10.01	9.09	12	3.07E3	1.42E4	4.7E3	1.02E4	2.13E3	9.13E3	6.25E3	1.49E4	7E3	1.05E4	4.35E3
6385	true	Q9BZL6|KPCD2_HUMAN	41.756844	3.30	1.94	3.30	1.94	3.30	0.00	3.30	1.37	0.00	0.00	1.94	3.30	1.94	1.94	1.94	1.94	1.37	1.94	1.94	1.94	1.94	1.94	1.94	0.00	1.94	1.37	0.00	3.30	1.37	1.94	1.94	0.00	1.37	1.94	2		1.83E3	2.46E3	3.97E3		2.02E3				2.18E3	2.7E3
3387	true	A2RTX5|SYTC2_HUMAN	89.44469	8.60	2.99	3.24	3.24	7.98	4.61	3.24	4.74	2.24	3.24	3.24	3.24	4.74	4.61	3.24	4.86	5.24	2.99	4.74	5.49	3.24	3.24	3.24	3.24	3.24	5.49	3.24	5.49	5.49	4.49	4.86	2.99	4.61	3.24	7	3.31E3	2.69E3	1.46E4	2.39E4	2.82E4	1.19E4	7.86E3		5.16E3	1.09E4	6.54E3
6386	true	Q9H4M3|FBX44_HUMAN	51.741512	12.94	12.94	9.02	0.00	9.02	9.02	9.02	9.02	9.02	9.02	9.02	9.02	9.02	0.00	9.02	9.02	9.02	9.02	9.02	9.02	9.02	9.02	0.00	9.02	9.02	9.02	9.02	9.02	9.02	9.02	9.02	0.00	12.94	9.02	2	3.41E2	6.55E2		3.98E2		2.14E2	3.11E2
3028	true	P78316|NOP14_HUMAN	53.900894	9.22	0.00	2.57	3.85	5.48	0.00	2.57	6.30	2.80	1.52	2.33	2.57	3.85	0.00	4.08	2.57	1.05	0.00	3.85	2.57	3.85	0.00	2.33	0.00	1.05	2.33	1.05	5.37	0.00	5.02	2.33	0.00	5.48	2.57	7			2.73E2	2.2E2		5.89E2	5.05E2	7.23E1	6.5E1	1.84E2	8.71E2
505	true	P30622|CLIP1_HUMAN	144.36047	25.52	5.49	16.34	13.56	14.12	3.89	9.39	16.90	17.04	17.52	5.77	13.49	12.17	1.95	11.27	7.65	16.20	7.65	16.20	13.49	14.88	10.99	13.35	14.53	9.81	10.71	10.15	15.37	8.34	10.85	14.67	2.99	12.52	13.98	29	4.45E2	3.53E3	3.17E3	2.81E3		1.6E3	6.15E3	5.55E3	5.01E3	3.97E2	3.61E3
355	true	P19367|HXK1_HUMAN	191.80977	29.44	23.23	22.36	24.86	26.17	21.81	25.19	23.01	24.21	23.01	22.25	26.17	25.63	20.50	25.63	23.99	26.61	20.50	26.61	25.63	23.88	25.30	21.81	23.01	26.17	26.50	25.19	28.46	26.83	24.54	27.48	22.25	24.86	26.83	29	1.7E4	1.5E4	5.85E4	5.35E4	9.82E3	7.31E4	5.01E4	2.87E4	5.98E4	3.5E4	7.79E4
7677	true	A0A0B4J1V2|HV226_HUMAN	44.836884	11.76	11.76	11.76	11.76	11.76	11.76	11.76	11.76	11.76	11.76	11.76	11.76	11.76	11.76	11.76	11.76	0.00	11.76	0.00	11.76	11.76	11.76	11.76	11.76	11.76	11.76	11.76	0.00	11.76	11.76	11.76	11.76	11.76	11.76	1	6.5E2	5.26E2	1.82E4	1.24E3	6.34E3	5.86E2		8.52E2	1.99E3	1.52E3
6387	true	Q9NX18|SDHF2_HUMAN	36.839874	16.87	9.04	0.00	9.04	9.04	0.00	9.04	9.04	9.04	9.04	9.04	16.87	0.00	0.00	9.04	0.00	16.87	9.04	9.04	0.00	9.04	0.00	9.04	9.04	9.04	9.04	0.00	0.00	16.87	9.04	9.04	0.00	9.04	0.00	2			2.67E3				2.59E3			6.37E1	3.89E2
3804	true	Q0VDG4|SCRN3_HUMAN	81.127205	18.87	8.73	15.33	8.25	5.66	5.66	5.66	8.25	5.66	5.66	5.66	15.33	5.66	5.66	5.66	5.66	8.25	5.66	8.73	5.66	8.73	5.66	6.13	5.66	6.13	15.80	5.66	5.66	5.66	5.66	5.66	5.66	11.32	8.25	6	6.96E2	2.05E3	2.39E3	8.5E2		1.27E3	1.88E3	2.31E3	1.1E3	1.37E3	1.15E3
2478	true	Q9Y5Q9|TF3C3_HUMAN	83.537125	15.91	3.95	6.88	5.64	8.35	1.69	7.00	7.00	5.64	5.64	5.64	4.06	8.24	1.02	7.00	4.06	4.06	4.06	5.42	7.00	6.66	2.37	7.00	0.00	5.08	6.66	4.06	7.00	4.06	4.06	4.06	1.69	5.76	6.55	10		1.62E3	2.03E3	1.25E3		1.9E3	8.42E2	6.7E2	4.57E2	5.58E2	2E3
3390	true	Q15758|AAAT_HUMAN	90.940926	14.97	6.10	4.44	8.50	8.50	4.44	10.17	6.28	4.44	4.44	7.95	6.28	7.95	12.75	7.95	8.50	6.65	6.10	10.17	8.50	8.50	4.44	10.17	4.44	8.50	6.28	4.44	8.50	4.44	12.57	4.44	4.44	6.10	4.44	7	5.52E3		7.1E3	6.24E3	1.71E2	1.21E4	4.83E3	2.55E3	1.61E3	9.33E3	7.89E3
3389	true	Q15262|PTPRK_HUMAN	82.14473	6.25	0.00	2.92	2.92	2.15	0.90	2.92	2.15	2.78	3.41	2.92	3.54	2.92	0.76	2.92	5.49	4.31	2.02	2.92	2.92	2.92	4.31	2.92	2.78	2.92	3.54	2.92	3.54	3.54	2.02	2.92	2.02	2.92	4.24	7		9.25E1	2.44E3	5.34E2		2.86E2	6.82E2	2.33E3	6.25E2	9.03E1	2.48E3
3029	true	Q8IYB8|SUV3_HUMAN	89.30525	12.60	1.27	3.31	6.11	4.58	1.27	8.27	6.11	4.58	4.58	8.27	6.11	6.11	4.83	6.11	6.11	6.11	4.83	5.98	6.74	4.58	1.27	3.31	4.58	3.31	4.58	3.31	7.25	9.41	6.11	4.58	1.27	6.23	8.78	8	6.06E2	1.48E3	3.32E3	2.81E3	4.46E2	3.76E3	2.42E3	1.22E3	1.16E3	1.99E3	2.99E3
537	true	P35222|CTNB1_HUMAN	169.88565	39.82	27.91	29.19	31.37	31.37	22.15	29.19	29.19	27.66	27.66	31.37	32.65	30.47	26.89	30.47	29.19	30.47	29.19	30.47	32.65	29.19	26.38	32.78	27.66	30.47	32.65	26.50	32.78	29.19	29.19	36.49	24.84	34.31	29.19	23	3.8E3	2.55E4	5.24E4	2.74E4	7.84E2	2.52E4	3.32E4	6.49E3	6.63E3	2.38E4	4.73E4
3805	true	O43854|EDIL3_HUMAN	31.612097	16.04	0.00	0.00	10.21	12.29	2.08	8.75	0.00	0.00	0.00	2.08	0.00	0.00	6.04	0.00	8.75	0.00	3.96	2.08	4.79	6.88	0.00	4.79	0.00	0.00	0.00	3.96	0.00	0.00	3.96	2.08	0.00	5.83	0.00	6				3.62E2
5545	true	Q5TAQ9|DCAF8_HUMAN	46.138386	4.69	1.34	1.34	1.34	1.34	0.00	1.34	1.34	1.34	2.68	1.34	1.34	1.34	1.34	1.34	3.35	1.34	1.34	1.34	1.34	1.34	1.34	1.34	1.34	1.34	1.34	1.34	1.34	1.34	1.34	1.34	1.34	1.34	1.34	3		6.15E2	7.42E2	5.25E2		6.2E2	1.52E3	1.67E3	1.57E3	9.2E2	1.21E3
1624	true	P20810|ICAL_HUMAN	147.58113	27.12	19.35	23.45	23.45	23.45	16.95	21.33	23.45	23.45	23.45	19.35	25.56	23.59	17.09	21.47	21.47	23.45	19.35	25.56	21.47	23.45	25.56	19.07	23.45	23.59	23.45	25.56	27.12	25.00	23.45	25.00	18.93	25.56	24.86	12	9.34E3	3.96E4	2.65E4	2.54E4	5.49E3	1.89E4	3.62E4	2.49E4	5.04E4	6.57E3	4.58E4
225	true	Q14112|NID2_HUMAN	197.73492	31.27	27.20	25.09	25.96	28.07	24.73	25.60	25.45	25.89	24.80	25.75	27.71	24.80	26.62	24.80	26.62	26.55	26.40	25.45	24.22	24.07	25.89	23.27	25.82	26.18	27.13	25.75	27.71	25.38	25.45	26.55	25.75	27.35	25.53	39	1.8E5	5.27E4	1.07E5	1.14E5	3.17E4	9.12E4	8.08E4	6.56E4	1.07E5	8.36E4	1.14E5
5546	true	Q53TN4|CYBR1_HUMAN	54.72578	12.24	7.69	7.69	7.69	3.50	7.69	7.69	3.50	7.69	12.24	0.00	7.69	7.69	12.24	3.50	3.50	3.50	3.50	4.20	3.50	7.69	8.04	0.00	4.20	12.24	0.00	3.50	7.69	3.50	4.20	7.69	4.20	3.50	4.20	3			2E2		1.03E3	6.79E2		2.89E2	3.08E3		5.42E2
1184	false	P43699|NKX21_HUMAN	34.98957	1.62	0.00	1.62	1.62	1.62	0.00	1.62	1.62	1.62	1.62	0.00	1.62	1.62	0.00	1.62	1.62	1.62	0.00	1.62	0.00	0.00	1.62	0.00	1.62	1.62	1.62	1.62	1.62	1.62	1.62	1.62	1.62	1.62	1.62	1		5.45E3		4.39E2			3.12E3	1.67E3	4.07E3		1.51E3
3806	true	P61923|COPZ1_HUMAN	105.978386	52.54	39.55	43.50	52.54	52.54	30.51	52.54	43.50	43.50	43.50	52.54	52.54	52.54	39.55	52.54	43.50	43.50	30.51	30.51	43.50	43.50	30.51	43.50	43.50	43.50	43.50	52.54	43.50	43.50	52.54	43.50	30.51	52.54	43.50	6	2.83E2	6.07E3	3.97E3	5.11E3	2.62E2	2.26E3	2.13E3	4.76E3	3.02E3	1.79E3	7.72E3
4281	true	Q8NFH4|NUP37_HUMAN	100.65779	21.47	18.10	18.10	18.10	18.71	18.10	18.10	18.10	18.10	21.47	18.10	18.10	18.10	18.10	18.10	21.47	18.10	18.10	18.10	15.34	15.34	18.10	18.10	15.34	18.10	18.10	18.10	18.10	15.34	18.10	18.10	21.47	21.47	15.34	5	3.95E3	5.19E3	1.21E4	1.01E4		8.77E3	1.05E4	7.64E3	4.46E3	5.24E3	9.47E3
506	true	P07858|CATB_HUMAN	176.04935	43.07	40.12	33.33	37.76	35.40	40.12	37.76	37.76	37.76	40.12	32.74	37.76	37.76	35.69	37.76	37.76	37.76	37.76	40.41	37.76	37.76	37.76	34.51	37.76	37.76	35.40	37.76	37.76	35.40	40.41	35.40	37.46	39.82	37.46	22	4.08E4	4.41E4	3.13E4	5.88E4	3.28E4	3.74E4	6.59E4	5.72E4	1.43E5	2.08E4	6.27E4
5547	true	Q8IYB1|M21D2_HUMAN	39.80655	9.37	5.70	5.70	2.44	3.67	3.67	2.44	0.00	2.44	5.70	2.44	2.44	0.00	0.00	5.70	0.00	2.44	0.00	2.44	6.11	5.70	6.11	6.11	5.70	9.37	3.26	0.00	9.37	0.00	3.67	3.67	0.00	0.00	2.44	3		1.9E2						1.6E2
1216	true	O60504|VINEX_HUMAN	141.11073	32.49	20.27	20.27	21.91	19.08	20.27	21.76	20.57	20.42	30.85	14.61	18.93	15.65	16.24	16.99	21.91	18.93	20.57	15.65	17.88	15.65	21.76	20.27	23.40	20.27	20.27	20.27	23.40	20.27	18.63	26.08	18.93	18.63	19.08	16	7.21E3	7.12E3	1.23E4	8.86E3	2.87E3	4.35E3	3.74E3	6.12E3	2.41E4	9.74E2	7.13E3
4860	true	Q9NQX7|ITM2C_HUMAN	28.526716	19.10	0.00	11.61	0.00	7.49	3.75	8.24	0.00	19.10	0.00	3.75	0.00	0.00	15.36	0.00	3.75	0.00	3.75	0.00	0.00	0.00	0.00	0.00	0.00	0.00	0.00	11.99	11.61	0.00	19.10	0.00	3.75	15.36	0.00	4		3.46E2		3.48E2	7.24E1			5.96E2		1.37E2
5548	true	Q6JBY9|CPZIP_HUMAN	24.894787	12.50	4.09	4.57	0.00	0.00	0.00	0.00	4.09	4.57	8.65	0.00	7.93	8.65	0.00	0.00	0.00	12.50	0.00	0.00	0.00	3.85	12.50	0.00	0.00	8.65	0.00	4.09	4.57	4.57	4.09	4.57	0.00	0.00	4.57	3							3.29E2		8.36E2		2.69E2
7680	true	P51946|CCNH_HUMAN	21.109043	4.95	0.00	0.00	0.00	0.00	0.00	0.00	4.95	0.00	0.00	4.95	4.95	4.95	4.95	4.95	4.95	0.00	0.00	0.00	4.95	4.95	0.00	4.95	0.00	0.00	0.00	0.00	4.95	0.00	4.95	0.00	0.00	0.00	4.95	1							1.81E2			1.9E2	5.78E2
6390	true	Q96BR1|SGK3_HUMAN	65.38221	4.84	2.42	4.84	4.84	4.84	2.42	4.84	4.84	4.84	4.84	2.42	4.84	4.84	2.42	4.84	2.42	4.84	2.42	4.84	2.42	4.84	4.84	4.84	2.42	4.84	2.42	4.84	4.84	4.84	4.84	4.84	2.42	4.84	4.84	2	2.29E2	3.9E2	4.95E2	3.12E2	9.26E1	6.69E2	5.53E2	5.33E2	1.65E3	2.26E2	4.15E2
3391	true	Q9H1Z4|WDR13_HUMAN	65.24303	16.29	5.15	4.54	6.80	11.75	2.27	7.42	2.27	7.22	2.27	4.54	4.54	4.54	2.27	4.54	4.54	2.27	2.27	4.54	2.27	2.27	4.54	9.07	2.27	9.07	9.07	2.27	2.27	2.27	2.27	9.07	2.27	4.54	4.54	6	9.81E1	7.16E2	1.27E3	5.3E2		8.39E2	3.67E2				4.61E2
2479	true	P07108|ACBP_HUMAN	129.04532	58.62	54.02	54.02	54.02	54.02	50.57	54.02	54.02	54.02	54.02	50.57	54.02	54.02	50.57	54.02	54.02	54.02	54.02	54.02	54.02	54.02	54.02	54.02	54.02	58.62	58.62	50.57	58.62	58.62	50.57	58.62	50.57	50.57	58.62	7	9.85E4	2.24E5	2.11E5	2.08E5	2.78E4	1.39E5	3.67E5	4.96E5	4.98E5	1.64E4	2.1E5
4861	true	O15126|SCAM1_HUMAN	73.16804	16.86	7.10	16.86	10.65	13.61	0.00	3.85	3.85	3.85	6.80	6.80	13.61	7.10	3.85	13.91	10.65	16.86	7.10	3.85	13.91	10.65	10.65	13.91	10.65	10.65	13.91	16.86	16.86	13.91	7.10	13.91	7.10	13.91	10.65	4		1.74E3	3.4E2				5.56E2	2.94E2	4.64E2	1.35E2	5.84E2
2740	true	P62829|RL23_HUMAN	121.5273	32.86	24.29	32.14	32.14	32.14	23.57	32.14	32.14	32.14	32.14	32.14	26.43	32.14	23.57	26.43	26.43	32.14	23.57	32.14	32.14	32.14	32.14	32.14	32.14	32.14	32.14	29.29	32.14	32.14	32.14	32.14	26.43	26.43	32.14	6	2.94E3	2.05E4	4.5E4	4.06E4	1.4E3	2.07E4	3.64E4	2.78E4	2.07E4	8.76E3	1.14E4
4282	true	P14920|OXDA_HUMAN	63.095913	14.41	8.93	11.53	8.93	8.93	0.00	0.00	14.41	8.93	11.53	0.00	8.93	8.93	8.93	14.41	0.00	8.07	8.93	8.93	8.93	2.59	8.93	8.93	14.41	8.93	2.59	0.00	8.93	14.41	0.00	2.59	2.59	8.93	11.53	4	2.43E3	8.33E3					1.31E4	2.09E2	5.64E3		3.33E2
2480	true	Q9BYV1|AGT2_HUMAN	56.352535	25.68	12.26	19.26	0.00	10.70	0.00	0.00	15.56	11.48	16.15	0.00	2.33	6.61	6.03	15.56	0.00	8.37	9.92	8.37	8.37	0.00	0.00	12.26	13.42	0.00	1.75	0.00	0.00	13.42	0.00	7.98	0.00	0.00	21.01	10		8.77E3		2.67E2			2.73E3		3.1E3
4283	true	Q9H8V3|ECT2_HUMAN	34.429665	7.11	0.00	1.64	1.64	1.64	0.00	1.64	1.64	1.64	0.00	1.64	1.64	2.95	0.00	1.64	1.64	4.05	0.00	1.64	1.75	1.64	0.00	1.64	0.00	0.00	1.64	0.00	1.64	0.00	1.64	1.64	0.00	1.64	1.64	5		2.38E2		6.59E2		2.37E2	5.8E2	1.69E2
3807	true	Q9P2N5|RBM27_HUMAN	52.517204	7.83	0.00	3.11	2.08	2.08	0.00	2.08	2.17	1.98	1.98	1.13	2.08	1.13	1.13	1.13	1.13	3.11	1.13	1.13	3.68	1.13	1.13	2.26	1.13	1.13	1.13	1.13	2.08	2.08	1.13	1.13	0.00	1.13	2.08	6		1.44E3	9.44E2	9.44E2		7.76E2	1.17E3	1.08E2			1.01E3
20	true	Q9Y490|TLN1_HUMAN	258.82437	44.67	38.57	39.12	37.43	38.53	37.90	37.11	38.29	38.45	38.72	34.99	38.61	37.43	34.04	37.35	38.25	37.23	37.86	38.06	38.53	37.19	37.19	38.84	39.28	38.72	38.33	38.61	39.71	39.51	38.45	40.18	35.81	39.28	40.14	107	8.71E4	3E5	3.54E5	4.34E5	8.39E4	2.31E5	3.51E5	7.13E5	6.01E5	9.19E4	3.29E5
1324	true	Q9UI12|VATH_HUMAN	123.26355	36.23	19.05	26.50	16.56	20.29	11.59	20.08	18.84	24.64	25.05	11.59	21.95	18.43	11.59	19.67	24.84	20.29	16.56	17.60	9.32	18.01	13.46	16.98	11.59	18.43	21.95	25.05	24.64	21.95	17.81	18.43	11.59	34.37	24.64	14	1.76E3	2.54E3	2.46E3	2.84E3	1.37E3	4.12E3	2.93E3	3.1E3	5.17E3	1.17E3	5.6E3
1118	true	O14786|NRP1_HUMAN	152.75763	24.81	20.15	19.28	16.25	19.28	21.34	19.61	16.25	19.61	21.89	17.44	19.28	19.28	17.55	19.28	22.32	19.28	19.28	15.71	17.55	19.61	19.28	17.55	17.98	17.55	17.44	20.91	17.55	19.28	19.28	15.71	20.69	21.78	17.55	16	6.91E3	8.42E3	4.21E3	4.42E3	9.94E3	1.06E3	4E3	6.25E3	1.25E4	1.72E3	5.54E3
178	true	P01011|AACT_HUMAN	190.4922	66.43	60.52	55.79	58.16	61.47	65.01	57.92	37.12	53.66	47.04	59.57	53.66	61.47	56.50	55.79	57.68	53.66	48.46	45.39	61.47	56.97	61.47	58.87	51.06	61.47	50.83	56.26	51.06	55.79	64.78	53.19	65.01	54.85	48.46	36	1.6E5	5.87E4	1.91E5	1.25E5	3.18E5	8.89E4	9.36E3	2E4	4.06E4	1.94E5	3.58E4
1217	true	Q9UNZ2|NSF1C_HUMAN	150.70473	54.32	38.38	48.38	32.70	48.38	35.41	43.78	39.19	43.51	48.38	35.41	48.38	41.89	38.38	42.43	49.73	38.65	39.19	42.43	49.73	39.19	46.49	46.49	43.78	48.38	44.59	38.65	51.62	47.03	32.43	51.62	32.70	35.41	41.08	16	3.1E3	1.38E4	3.19E3	1.22E4	1.67E3	1.01E4	1.63E4	1.15E4	2.08E4	6.56E3	2.35E4
1625	true	Q9NR09|BIRC6_HUMAN	92.920166	4.28	0.62	1.36	2.33	2.78	0.35	2.04	1.83	1.42	1.36	1.03	2.14	2.08	1.28	1.13	1.75	0.68	1.50	1.03	1.81	1.07	0.35	2.22	0.66	1.46	1.98	0.66	1.50	1.50	1.34	1.50	0.00	1.19	1.81	14	5.91E2	2.68E2	1.92E3	2.28E3		3.79E3	1.15E3	7.69E2		2.09E2	3E3
6392	true	Q9Y3E0|GOT1B_HUMAN	72.60468	10.87	10.87	10.87	10.87	10.87	10.87	10.87	10.87	10.87	10.87	10.87	10.87	10.87	10.87	10.87	10.87	10.87	10.87	10.87	10.87	10.87	10.87	10.87	10.87	10.87	10.87	10.87	10.87	10.87	10.87	10.87	10.14	10.87	10.87	2		6.88E2	1.5E3	3.61E3	9.31E1	1.93E3	6.62E2	1.05E3	7.82E2	1.04E3	1.48E3
2481	true	P22694|KAPCB_HUMAN	122.04432	33.90	21.94	30.48	25.93	30.48	21.37	25.93	25.93	21.08	27.07	21.37	29.34	29.91	21.94	25.93	18.52	22.51	15.10	29.91	22.51	22.51	25.93	19.09	22.51	29.34	19.09	23.08	33.90	33.90	25.93	22.51	21.37	25.93	27.07	10	4.61E3	1.39E4	4.38E3	3.66E3	5.1E2	8.44E3	1.91E3	4.41E3	8.97E3	4.4E3	5.68E3
4285	true	Q9HB90|RRAGC_HUMAN	108.70976	18.05	18.05	18.05	18.05	18.05	9.27	18.05	12.28	18.05	18.05	18.05	18.05	18.05	12.28	18.05	12.28	12.28	15.04	18.05	9.27	18.05	18.05	18.05	7.02	12.28	18.05	18.05	18.05	9.27	18.05	15.04	15.04	15.04	9.27	5	7.44E2	1.14E3	9.71E2	2.94E3	2.61E2	4.38E3	1.61E3	1.74E3	2.26E3	1.36E3	2.86E3
4284	true	Q15526|SURF1_HUMAN	87.0313	19.67	8.00	11.67	8.00	11.67	8.00	11.67	11.67	11.67	17.00	11.67	14.33	11.67	8.00	8.00	11.67	11.67	8.00	11.67	11.67	11.67	11.67	17.00	14.33	11.67	11.67	11.67	17.00	14.33	11.67	11.67	8.00	13.33	11.67	5	8.72E2	1.1E3	2.34E3	2.09E3		3.91E3	2.68E3	1.92E3	2.09E3	2.99E3	2.93E3
4862	true	O15182|CETN3_HUMAN	28.788673	28.14	10.18	14.97	0.00	14.97	0.00	14.97	0.00	14.97	0.00	0.00	0.00	22.16	0.00	14.97	14.97	22.16	0.00	28.14	14.97	0.00	14.97	14.97	0.00	22.16	0.00	0.00	22.16	14.97	0.00	0.00	0.00	0.00	14.97	4	6.84E1	3.07E2
2220	true	P60900|PSA6_HUMAN	131.3506	39.43	30.49	34.15	30.49	24.39	24.39	30.49	30.49	34.15	30.49	30.49	34.15	30.49	30.49	30.49	30.49	30.49	30.49	30.49	24.39	35.77	30.49	30.49	34.15	30.49	30.49	30.49	34.15	30.49	30.49	34.15	24.39	30.49	28.05	11	5.13E3	3.07E4	2.47E4	2.52E4	2.53E3	2.03E4	6.81E4	4.18E4	4.09E4	9.75E3	2.93E4
3808	true	Q12926|ELAV2_HUMAN	108.712776	16.71	6.69	16.71	14.21	14.21	6.69	14.21	14.21	14.21	14.21	6.69	9.19	14.21	6.69	14.21	14.21	14.21	6.69	9.19	11.70	9.19	9.19	6.69	14.21	9.19	14.21	6.69	14.21	14.21	6.69	11.70	6.69	9.19	14.21	4		3.06E1	7E2	5.46E2		6.22E2	6.75E2	8.31E2	5.75E2		8.02E2
598	true	Q5SSJ5|HP1B3_HUMAN	159.50826	39.24	27.85	28.03	23.33	23.33	10.13	27.67	26.94	25.86	24.95	25.86	29.66	27.49	25.14	24.77	25.32	31.10	21.52	26.40	22.06	23.69	26.94	33.45	24.41	30.20	25.50	23.33	29.29	32.91	26.04	31.46	18.81	24.77	32.01	22	7.68E3	2.31E4	1.36E4	1.71E4	1.39E3	2.16E4	1.15E4	9.09E3	3.78E4	1.91E4	2.05E4
2494	false	Q9H930|SP14L_HUMAN	59.257996	3.45	3.45	1.55	1.55	1.55	1.55	1.55	1.55	3.45	1.55	1.55	3.45	3.45	3.45	3.45	3.45	3.45	3.45	3.45	1.55	1.55	1.55	1.55	1.55	1.55	3.45	3.45	3.45	3.45	1.55	3.45	1.55	3.45	3.45	2	2.73E3		2.03E3	3.92E3		1.78E3	4.66E3	1.52E4	5.43E3	8.22E2	6.99E3
1813	true	P24298|ALAT1_HUMAN	87.637436	31.05	25.81	22.98	6.85	7.26	3.83	0.00	15.93	19.56	24.80	3.63	13.91	7.46	14.31	19.76	0.00	14.31	3.83	12.30	12.50	12.30	12.30	12.30	17.74	12.30	1.61	0.00	17.94	19.76	2.02	15.93	7.46	12.30	21.77	11	8.6E3	2.32E4			7.28E1		5.03E3	3.15E3	8.88E3		3.61E2
3030	true	Q14562|DHX8_HUMAN	113.832794	8.20	3.93	6.48	6.48	6.48	0.74	6.48	5.16	6.48	6.48	6.48	6.48	6.48	2.95	5.57	6.48	6.48	3.85	5.57	6.48	6.48	5.49	8.20	5.16	6.48	6.48	6.48	6.48	5.16	5.25	6.48	5.25	6.48	6.48	7	6.71E2	1.35E3	2.54E3	1.62E3		3.31E3	4.01E2	8.27E2	1.19E3	1.99E3	4.14E3
5549	true	Q96L91|EP400_HUMAN	30.31504	1.23	0.00	0.47	0.47	0.47	0.00	0.47	0.47	0.47	0.47	0.73	0.47	0.47	0.00	0.47	0.00	0.47	0.00	0.00	0.25	0.47	0.00	0.73	0.00	0.00	0.47	0.00	0.98	0.47	0.00	0.00	0.00	0.47	0.00	3										1.99E2
3031	true	Q9Y3A5|SBDS_HUMAN	117.363235	29.60	21.60	25.60	26.00	29.60	14.00	29.60	29.60	29.60	29.60	26.00	29.60	26.00	22.00	25.60	29.60	29.60	26.00	22.00	25.60	25.60	25.60	29.60	29.60	25.60	29.60	22.00	29.60	29.60	22.00	29.60	25.60	29.60	29.60	8	1.08E3	7.43E3	2.43E4	1.41E4	1.99E3	1.94E4	1.69E4	1.33E4	1.23E4	9.76E3	2.52E4
4287	true	P04070|PROC_HUMAN	41.361797	12.58	3.47	4.34	4.34	6.07	6.51	4.34	0.00	6.51	9.11	4.34	0.00	4.34	0.00	4.34	6.07	2.60	0.00	1.74	0.00	6.07	6.07	0.00	4.34	4.34	4.34	4.34	1.74	6.07	6.51	4.34	6.51	6.07	6.51	5	5.81E2		1.91E2	7.45E1					1.57E2	7.25E2
3032	true	P0DP09|KV113_HUMAN	89.04872	49.57	24.79	24.79	24.79	24.79	33.33	24.79	9.40	36.75	24.79	41.03	36.75	41.03	29.06	29.06	9.40	36.75	29.06	29.06	9.40	41.03	41.03	9.40	24.79	29.06	29.06	29.06	29.06	29.06	29.06	41.03	29.06	41.03	24.79	8	1.71E3	1.52E3	2.83E3	5.73E2	1.78E4	3.41E3		4.82E2	1.03E3	8.58E3	4.2E2
7688	true	Q53GD3|CTL4_HUMAN	38.742416	1.97	0.00	1.97	1.97	1.97	0.00	1.97	1.97	1.97	0.00	1.97	1.97	1.97	1.97	1.97	1.97	1.97	0.00	1.97	1.97	1.97	0.00	1.97	1.97	1.97	1.97	1.97	1.97	1.97	1.97	1.97	0.00	0.00	1.97	1			7.26E3	7.93E3		4.56E3		6.04E3		2.65E3	3.12E3
2741	true	Q9H2W6|RM46_HUMAN	107.22377	34.05	24.37	27.60	20.07	27.60	11.83	27.60	24.37	20.07	24.37	27.60	24.37	27.60	16.85	27.60	23.66	34.05	24.37	31.18	24.37	27.60	24.37	24.37	24.37	27.60	27.60	16.85	27.60	31.18	27.60	23.66	8.24	23.66	31.18	7	1.99E2	2.23E3	3.04E3	2.1E3		5.67E3	6.13E3	2.32E3	1.17E3	3.15E3	2.48E3
634	true	P22310|UD14_HUMAN	135.48952	33.71	29.40	31.46	8.05	26.22	0.00	6.55	32.21	26.78	32.21	9.36	23.22	21.35	12.55	27.53	8.05	31.46	24.34	26.22	23.78	13.48	26.22	30.90	33.71	24.72	28.28	5.43	28.28	31.46	11.05	24.72	12.17	20.60	33.71	17	2.77E4	1.03E5	2.18E2	3.45E3			7.12E4	7.47E3	5.76E4		1.63E4
3392	true	O14646|CHD1_HUMAN	40.003643	5.26	0.00	0.58	1.87	3.27	0.00	2.51	2.46	0.00	0.00	2.46	2.75	3.04	0.00	0.82	0.00	0.00	0.00	1.87	1.87	1.05	0.00	0.00	0.00	1.05	2.46	0.00	2.22	0.00	2.46	1.64	0.00	2.40	0.00	7										3.08E2
2742	true	Q14257|RCN2_HUMAN	130.47633	38.80	30.91	38.80	30.91	38.80	21.14	38.80	38.80	38.80	38.80	30.91	38.80	38.80	24.92	38.80	38.80	38.80	28.39	38.80	36.28	36.28	36.28	29.02	38.80	38.80	38.80	24.92	38.80	25.55	28.39	29.02	24.61	30.91	29.02	9	9.81E3	2.06E4	1.87E4	2.2E4	2.5E3	2.42E4	2.54E4	1.76E4	1.28E4	9.6E3	2.32E4
56	true	P02545|LMNA_HUMAN	221.08876	70.63	56.93	61.75	58.58	61.45	50.15	50.60	55.12	57.53	58.58	53.31	61.90	57.23	53.61	59.34	57.23	62.20	56.17	58.28	62.05	60.09	60.84	65.21	61.14	69.28	67.92	60.69	67.92	66.72	55.27	69.28	58.73	64.16	66.11	80	2.16E5	2.94E5	4.61E5	4.65E5	1.97E5	2.7E5	3.97E5	6.13E5	7.2E5	2.05E5	6.33E5
3033	true	P53602|MVD1_HUMAN	102.865295	26.50	8.50	21.00	17.25	24.00	6.00	8.50	21.00	14.25	21.00	11.50	21.00	6.00	8.50	17.25	8.50	15.25	8.50	17.25	24.00	11.50	15.25	15.25	14.25	15.25	18.25	11.50	21.00	21.00	19.75	15.25	6.00	26.50	21.00	8	4.44E2	3.15E3	1.4E3	6.02E3	2.6E2	1.74E3	3.79E3	8.51E2	2.12E3	4.61E2	2.31E3
2482	true	Q9ULU4|ZMYD8_HUMAN	99.545555	7.59	2.36	4.38	5.65	5.65	1.52	6.58	5.56	6.58	4.30	5.56	6.58	5.65	2.36	3.37	4.55	5.31	3.63	7.50	3.71	5.65	3.37	4.64	2.36	6.66	7.59	3.63	6.58	2.36	5.31	3.71	2.11	4.55	2.36	8	2.34E2	1.01E3	2.15E3	2.57E3		2.8E3	1.79E3	1.22E3	7.05E2	9.86E2	3.88E3
3393	true	Q9HCE6|ARGAL_HUMAN	82.50299	7.74	2.03	1.88	3.75	2.03	2.03	2.89	4.61	1.02	2.81	2.03	4.61	3.75	2.03	2.03	2.03	2.58	2.03	2.03	3.67	5.39	1.02	6.10	1.02	2.03	5.39	3.75	3.67	6.10	2.03	5.39	2.03	2.81	5.08	7		1.41E3	1.8E2	5.57E2		1.08E3	5.55E2		6.31E2		1.11E3
7690	true	Q9Y3D0|CIA2B_HUMAN	17.0526	11.04	0.00	11.04	11.04	11.04	0.00	0.00	11.04	11.04	0.00	0.00	0.00	0.00	0.00	0.00	0.00	11.04	0.00	0.00	0.00	0.00	0.00	0.00	0.00	11.04	0.00	0.00	11.04	11.04	0.00	11.04	0.00	0.00	11.04	1			1.2E2				1.94E2
4863	true	Q9UBB6|NCDN_HUMAN	19.821602	7.41	2.33	3.16	3.84	2.33	0.00	2.33	2.33	0.00	0.00	2.33	0.00	3.84	2.33	2.33	0.00	0.00	0.00	0.00	0.00	0.00	0.00	0.00	0.00	0.00	0.00	0.00	0.00	0.00	1.51	0.00	2.33	4.25	0.00	4	1.69E2	3.9E2	2.57E1	2.02E2		8.42E1
6395	true	Q7L5Y9|MAEA_HUMAN	32.866848	7.58	0.00	7.58	4.29	7.58	0.00	3.28	7.58	7.58	0.00	0.00	7.58	0.00	0.00	7.58	0.00	3.28	0.00	7.58	7.58	0.00	0.00	7.58	0.00	0.00	7.58	0.00	4.29	7.58	0.00	3.28	0.00	0.00	4.29	2		5.05E2	8.78E2	1.11E2			6.61E2	1.07E3			1.35E3
2221	true	O43395|PRPF3_HUMAN	111.588715	16.69	5.71	11.27	12.88	14.79	0.00	11.27	13.03	13.32	9.81	11.71	12.88	12.88	4.39	11.27	12.88	14.64	6.15	9.96	13.03	8.64	11.27	14.64	13.32	11.27	11.57	4.98	11.27	11.27	13.32	12.88	6.30	11.42	14.93	11		5.06E2	1.54E3	1.21E3		2.35E2	5.32E2	2.48E3	2.23E2	2.76E2	3.5E2
3193	false	Q9UQB3|CTND2_HUMAN	41.042305	0.82	0.82	0.82	0.82	0.82	0.82	0.82	0.00	0.00	0.00	0.82	0.82	0.82	0.82	0.82	0.82	0.82	0.82	0.82	0.82	0.82	0.82	0.82	0.00	0.82	0.82	0.00	0.82	0.82	0.82	0.82	0.82	0.82	0.82	1	1.08E2		5.15E2	5.83E2		1.28E3				1.17E3	1.27E3
507	true	P46013|KI67_HUMAN	71.85128	10.75	0.00	1.01	0.68	2.40	0.34	0.31	3.50	1.32	0.00	0.00	1.32	0.98	0.34	0.68	1.50	8.17	0.34	0.98	1.29	2.30	0.34	1.47	0.00	0.68	1.81	0.64	4.45	0.34	3.90	1.11	0.00	2.00	1.11	29		2.29E2	4.53E2				6.58E2	1.41E2			2.94E2
4864	true	P27707|DCK_HUMAN	52.501816	12.31	4.23	4.23	4.23	4.23	4.23	4.23	7.31	4.23	8.46	4.23	7.31	4.23	4.23	4.23	4.23	4.23	4.23	4.23	4.23	4.23	4.23	4.23	4.23	4.23	9.23	4.23	12.31	9.23	4.23	4.23	9.23	8.46	4.23	4			1.42E3				2.37E3		1.02E3
3809	true	Q9NZ45|CISD1_HUMAN	96.72588	35.19	34.26	35.19	34.26	34.26	25.93	25.93	25.93	25.93	34.26	34.26	35.19	34.26	34.26	34.26	34.26	34.26	34.26	34.26	35.19	35.19	34.26	35.19	35.19	35.19	35.19	34.26	35.19	35.19	34.26	35.19	34.26	34.26	35.19	4	9.68E2	3.28E4	6.31E3	8.48E3	1.63E3	5.51E3	9.35E3	5.88E3	7.92E3	1.89E3	1.1E4
5551	true	Q9C0D5|TANC1_HUMAN	62.223457	2.31	1.77	1.77	1.77	1.77	0.64	1.77	0.64	1.77	2.31	1.77	1.77	0.64	1.13	1.77	1.77	0.64	1.77	0.64	1.77	1.77	0.64	1.77	0.64	1.77	1.77	0.64	0.64	0.64	0.64	1.77	1.77	0.64	0.64	3	5.29E2		1.63E2	5.03E2		5.3E2			5.68E2	5.14E2	2.73E2
7692	true	Q8N475|FSTL5_HUMAN	31.235697	1.18	0.00	1.18	1.18	0.00	1.18	1.18	0.00	1.18	0.00	1.18	0.00	1.18	1.18	1.18	1.18	1.18	1.18	1.18	1.18	1.18	1.18	1.18	1.18	1.18	1.18	1.18	1.18	1.18	1.18	0.00	1.18	1.18	1.18	1		1.23E3	1.57E3					1.3E3		9.79E2
2016	true	Q9H4L5|OSBL3_HUMAN	94.14114	17.36	4.06	6.09	10.48	11.27	1.80	11.72	11.72	8.91	6.09	6.09	12.18	6.09	1.80	6.09	6.09	7.33	3.04	9.36	7.78	7.67	2.48	4.85	3.04	4.85	6.09	6.09	6.54	3.04	6.09	7.22	0.00	10.37	11.16	12	6.55E1	1.16E2	3.69E3	1.67E3		3.31E3	2.95E3	1.93E3	3.5E2	5.29E1	2.79E3
2483	true	Q5JTH9|RRP12_HUMAN	78.74732	11.26	1.31	3.01	3.93	6.25	0.00	7.71	4.09	2.31	2.16	5.01	2.39	3.24	2.16	3.24	2.39	3.24	1.31	5.09	1.93	5.40	1.31	3.01	1.31	1.93	3.86	0.00	5.86	1.31	7.02	2.39	0.00	3.24	4.24	10		7.97E1	2.09E2	3.62E2		1.31E3		1.21E3		9.47E2
4866	true	P46779|RL28_HUMAN	76.46742	27.01	16.06	21.90	16.06	16.06	16.06	16.06	16.06	16.06	16.06	16.06	16.06	16.06	16.06	16.06	16.06	16.06	16.06	16.06	16.06	16.06	16.06	16.06	16.06	16.06	16.06	16.06	27.01	16.06	16.06	27.01	16.06	16.06	27.01	4	4.71E2	8.74E3	1.09E3	4.01E3		5.68E3	3.42E3	1.62E3	1.18E3	2.08E3
2017	true	Q9H773|DCTP1_HUMAN	129.96715	60.59	24.71	44.12	55.88	55.88	22.94	44.12	44.12	55.88	44.12	44.12	60.59	44.12	38.82	44.12	52.94	44.12	44.12	44.12	60.59	55.88	55.88	55.88	44.12	55.88	55.88	44.12	60.59	55.88	44.12	44.12	38.24	44.12	48.82	12	1.61E2	6.93E3	1.43E4	2.16E4		2.17E4	2.04E4	4.69E3	4.45E2	2.64E3	2.64E4
3395	true	Q13144|EI2BE_HUMAN	84.65344	16.78	10.68	15.40	5.27	6.93	4.44	10.68	6.93	6.93	6.93	6.93	12.34	10.68	6.93	6.93	6.93	6.93	6.93	6.93	8.32	8.60	5.27	6.93	2.77	4.44	6.93	2.77	7.49	5.27	12.34	6.10	5.27	5.27	6.93	7	4.7E2	4.23E3	2.16E3	5.18E3	9.43E1	1.55E3	2.92E3	1.32E3	2.38E3	6.26E2	1.36E3
2743	true	Q9UGI8|TES_HUMAN	115.694305	18.53	8.08	15.68	15.91	16.39	7.60	18.53	18.53	15.68	18.53	15.91	18.53	15.91	13.06	15.91	15.91	13.54	10.69	16.39	13.78	15.91	15.91	18.53	8.08	15.44	16.39	10.45	16.39	10.93	18.53	13.54	7.60	15.91	15.91	8	2.98E2	6.36E2	2.86E3	3.13E3		5.18E3	1.73E3	2.78E3	2.88E3	3.24E3	7.76E3
4865	true	A7KAX9|RHG32_HUMAN	23.941404	2.54	0.00	1.20	1.96	1.39	0.57	0.62	0.57	0.57	0.00	0.57	0.62	0.00	0.00	0.00	0.00	0.00	0.57	1.15	0.00	0.00	0.57	0.57	0.00	0.00	0.62	0.00	0.62	0.00	0.00	0.00	0.57	0.00	0.57	4				1.8E2
1476	true	O00330|ODPX_HUMAN	137.31784	26.35	15.77	20.56	20.56	23.35	12.38	23.35	20.56	22.36	23.35	20.56	25.15	20.56	15.77	17.56	20.56	23.35	15.77	20.56	18.76	18.76	18.76	21.76	20.56	20.56	24.55	15.77	21.76	23.55	17.56	24.55	13.77	20.56	23.55	12	3.15E3	9.65E3	1.43E4	1.44E4	3.25E2	4.44E3	1.25E4	1.2E4	6.96E3	4.18E3	1.14E4
2019	true	P00492|HPRT_HUMAN	143.5671	44.50	44.50	44.50	44.50	44.50	39.45	44.50	44.50	38.53	39.45	39.45	44.50	44.50	32.11	44.50	44.50	44.50	44.50	44.50	39.45	39.45	44.50	44.50	44.50	44.50	44.50	44.50	44.50	39.45	44.50	44.50	44.50	44.50	44.50	9	2.48E4	2.98E4	4.58E4	3.37E4	3.94E3	4.07E4	4.56E4	4.41E4	3.15E4	1.66E4	3.64E4
3810	true	Q8IWW6|RHG12_HUMAN	48.926502	10.64	2.36	2.36	4.73	2.36	0.00	2.36	2.36	2.36	2.36	2.36	2.36	2.36	2.36	2.36	2.36	3.43	2.36	2.36	4.61	2.36	2.36	2.36	2.36	2.36	3.43	0.00	3.43	0.00	3.43	2.36	0.00	3.78	2.25	6				5.74E2						3.27E2
5552	true	Q7Z6I6|RHG30_HUMAN	25.510502	3.36	0.00	1.09	1.09	1.09	1.09	1.09	0.00	1.09	2.27	1.09	0.00	0.00	0.00	0.00	0.00	1.09	1.09	1.09	0.00	1.09	1.09	1.09	0.00	0.00	0.00	1.09	0.00	0.00	1.09	1.09	1.09	1.09	2.18	3
3811	true	P08294|SODE_HUMAN	101.35531	22.50	16.67	10.00	14.58	10.00	14.58	14.58	14.58	10.00	14.58	14.58	14.58	14.58	14.58	10.00	14.58	14.58	16.67	14.58	10.00	10.00	20.42	10.00	20.42	20.42	15.83	16.67	20.42	15.83	14.58	15.83	16.67	14.58	15.83	5	8.59E3	2.36E3	1.53E4	2.75E3	4.74E4	7.29E3	6.94E3	2.61E3	1.58E4	7.68E3	5.47E3
2222	true	Q9UI10|EI2BD_HUMAN	96.29985	26.20	12.24	14.15	16.06	14.15	8.99	14.15	11.09	16.06	24.09	7.84	9.18	16.06	1.91	16.06	14.34	13.19	4.02	11.28	9.18	11.09	9.18	16.06	9.18	12.24	11.09	11.28	11.09	13.19	7.84	11.28	4.02	21.22	13.19	9	3.18E2	4.03E2		4.25E2		4.82E2	6.39E2	1.7E2	5.37E2		4.08E2
2018	true	Q96SB4|SRPK1_HUMAN	98.534805	21.37	2.29	5.04	13.89	16.03	0.00	17.71	11.76	9.77	5.34	10.99	10.99	10.99	6.87	9.01	14.81	7.48	3.21	15.57	8.09	9.16	1.53	7.79	5.04	5.34	13.44	2.90	14.66	9.16	17.71	11.15	1.53	6.72	13.28	12		3.17E2	3.01E3	4.58E3		3.33E3	5.04E3	9.26E3		1.83E3	2.07E3
1325	true	O75150|BRE1B_HUMAN	118.85275	20.98	4.10	8.09	14.59	11.99	2.80	8.69	7.89	7.59	11.39	5.09	12.39	12.39	2.80	8.09	7.89	11.09	5.89	9.09	6.79	10.99	5.69	5.09	7.69	8.09	8.99	6.39	12.89	9.99	5.29	9.29	4.10	11.49	11.49	16	1.12E3	1.73E2	1.51E3	5.44E3		4.05E3	3.13E3	2.33E3	1.86E3	1.97E3	2.22E3
6397	true	Q8WY22|BRI3B_HUMAN	30.661554	14.34	0.00	6.77	0.00	6.77	0.00	6.77	6.77	6.77	0.00	14.34	6.77	0.00	0.00	6.77	6.77	6.77	0.00	6.77	14.34	6.77	0.00	14.34	0.00	0.00	6.77	6.77	6.77	0.00	6.77	0.00	0.00	6.77	6.77	2				1.28E2			3.34E2				2.41E2
5554	true	Q6P5R6|RL22L_HUMAN	16.001642	26.23	0.00	0.00	0.00	6.56	0.00	0.00	0.00	6.56	0.00	0.00	6.56	0.00	0.00	0.00	9.84	0.00	0.00	9.84	0.00	9.84	0.00	0.00	6.56	0.00	6.56	0.00	26.23	6.56	0.00	6.56	0.00	0.00	6.56	3				1.32E3				1.15E3			5.17E2
4290	true	P51161|FABP6_HUMAN	74.65999	54.69	0.00	46.09	54.69	25.00	0.00	46.09	10.94	46.09	10.94	46.09	54.69	46.09	25.00	0.00	0.00	54.69	54.69	54.69	46.09	46.09	46.09	54.69	54.69	54.69	46.09	10.94	46.09	0.00	54.69	46.09	25.00	54.69	25.00	4		3.16E3	3.02E3	1.2E2		6.14E2		1.68E3		2.11E3	4.53E3
4288	true	P49840|GSK3A_HUMAN	29.592117	10.77	5.80	4.97	0.00	8.90	0.00	10.77	2.07	4.97	4.76	3.93	0.00	6.00	0.00	3.93	0.00	4.97	0.00	0.00	0.00	3.93	0.00	3.93	0.00	0.00	2.90	1.86	8.90	0.00	2.90	0.00	0.00	1.86	2.90	5		6.68E2		7.2E2		6.39E2		4.65E2	2.05E2
4289	true	Q86UT6|NLRX1_HUMAN	15.098452	8.21	0.00	3.28	2.05	2.05	0.00	4.31	0.00	2.87	0.00	0.00	2.05	1.23	0.00	3.28	0.00	0.00	0.00	0.00	0.00	1.23	0.00	0.00	0.00	0.00	0.00	0.00	0.00	2.87	0.00	0.00	0.00	1.03	2.87	5		2.24E2	2.2E2	1.8E2		5.71E2					3.37E2
5553	true	Q8NCF5|NF2IP_HUMAN	47.608173	12.41	4.06	4.06	4.06	4.06	0.00	4.06	12.41	6.44	2.39	4.06	12.41	4.06	4.06	4.06	10.02	12.41	0.00	0.00	4.06	4.06	4.06	4.06	0.00	4.06	10.02	0.00	4.06	4.06	0.00	4.06	4.06	4.06	6.44	3		3.8E2	2.83E2	4.49E2		2.78E2	2.22E2	1.53E2		1.13E2	5.98E2
2223	true	O60216|RAD21_HUMAN	99.1979	22.35	3.17	13.79	11.73	8.56	1.58	8.56	11.09	6.81	11.09	7.29	12.68	11.73	5.23	8.56	3.96	9.51	2.85	11.25	7.29	8.56	3.96	16.48	8.56	14.74	5.23	6.81	11.73	6.81	6.81	9.51	1.58	5.23	11.25	11	8.55E1	3.91E3	2.42E3	9.35E2		1.02E3	1.29E3	1.25E3	1.61E3	8.87E2	1.48E3
3812	true	Q16630|CPSF6_HUMAN	119.17385	13.97	11.62	13.97	13.97	13.97	11.62	13.97	13.97	13.97	13.97	13.97	13.97	13.97	13.97	13.97	13.97	13.97	13.97	13.97	13.97	13.97	13.97	13.97	13.97	13.97	13.97	13.97	13.97	13.97	13.97	13.97	13.97	13.97	13.97	5	8.76E2	6.59E3	1.09E4	9.36E3		5.05E3	9.81E3	8.75E3	8.05E3	1.54E3	1.1E4
4291	true	Q8WU79|SMAP2_HUMAN	79.349365	14.92	6.06	10.49	10.49	6.53	3.50	10.49	10.49	10.49	12.35	10.49	10.49	10.49	3.50	10.49	10.49	10.49	3.50	10.49	6.53	6.53	10.49	6.53	6.53	6.53	6.53	10.49	10.49	10.49	7.46	9.32	7.46	13.05	10.49	5	6.53E2	1.88E3	1.88E3	1.78E3	1.45E2	2.22E3	2.98E3	1.39E3	3.08E3	2.07E2	1E3
1326	true	Q8N2K0|ABD12_HUMAN	138.29489	46.98	22.86	35.43	24.37	35.43	25.38	39.70	37.69	37.69	37.94	28.89	40.20	37.69	13.07	35.68	25.38	27.39	22.36	24.87	38.69	30.15	28.14	33.42	24.37	35.43	26.88	27.39	37.69	29.65	29.65	26.88	19.60	35.68	29.65	14	2.09E3	5.65E3	3.22E3	9.67E3	2.32E2	1.04E4	9.59E3	1.04E4	1.14E4	2.17E3	1.18E4
2224	true	O60825|F262_HUMAN	117.85375	23.96	11.88	13.86	18.42	18.02	1.98	11.88	16.44	16.44	13.86	11.88	15.84	15.84	9.70	11.88	18.02	16.44	11.88	13.86	15.84	16.24	11.68	15.84	16.44	11.88	13.86	11.88	13.86	16.44	11.88	11.88	11.88	21.98	13.86	11		2.51E3	4.55E3	6.03E3		5.36E3	5.09E3	4.8E3	2.36E3	1.46E3	5.6E3
1036	true	O60832|DKC1_HUMAN	159.89691	45.72	28.60	37.55	36.38	37.55	22.76	39.11	36.38	37.55	34.05	31.91	35.02	35.02	31.91	35.02	31.52	37.55	26.65	39.88	34.05	29.77	35.02	38.13	37.55	39.11	39.11	31.52	39.11	37.55	36.38	40.66	30.35	31.52	40.66	17	4.13E3	1.09E4	3.6E4	2.47E4		3.27E4	1.98E4	1.43E4	1.26E4	1.6E4	1.71E4
443	true	O94973|AP2A2_HUMAN	178.16498	42.28	30.35	33.87	26.62	30.03	32.48	28.75	35.14	33.87	33.87	27.80	30.88	34.93	27.69	35.68	29.18	27.69	33.97	32.59	25.45	25.99	33.76	24.17	32.37	26.62	28.01	38.87	34.19	30.03	36.42	30.24	31.95	38.98	31.42	27	2.23E4	4.01E4	2.32E4	2.9E4	1.06E4	1.73E4	3.84E4	2.97E4	4.65E4	1.96E4	3.46E4
867	true	Q5JSH3|WDR44_HUMAN	118.922	28.70	7.34	16.54	14.35	13.91	2.85	17.20	11.39	16.32	18.73	8.21	11.61	6.90	4.16	8.98	11.17	14.68	7.01	6.13	8.98	13.25	12.49	10.30	10.19	15.77	8.32	13.91	6.79	8.43	11.17	9.31	4.49	13.91	8.21	20	3.66E2	3.32E3	1.49E3	9.34E2	4.65E2	2.2E3	7.07E2	4.08E3	4.5E3	4.73E2	1.02E3
4867	true	Q9H446|RWDD1_HUMAN	75.09227	24.69	24.69	14.40	14.40	20.99	3.70	3.70	3.70	7.00	14.40	17.70	10.70	7.41	7.41	7.41	14.40	14.40	7.41	10.70	3.70	7.41	7.41	13.99	7.41	24.69	14.40	7.41	7.41	14.40	3.70	14.40	3.70	7.41	14.40	4	8.13E2	1.34E3	7.1E2	5.3E2		9.14E2	8.17E2		1.32E3	4.77E2	7.8E2
4292	true	P16949|STMN1_HUMAN	87.36629	22.15	20.81	15.44	14.77	14.77	20.81	14.09	14.09	14.77	14.09	20.81	14.77	20.81	14.09	20.81	14.77	15.44	20.81	14.77	14.77	15.44	14.77	15.44	14.77	15.44	15.44	14.77	15.44	14.77	14.09	15.44	14.09	14.77	15.44	5	7.73E2	1.46E4	6.87E3	2.16E3	6.67E2	6.13E3	8.27E3	4E3	5.61E3	9.55E2	1.28E4
7698	true	Q96BI3|APH1A_HUMAN	39.38567	4.91	4.91	4.91	4.91	4.91	0.00	4.91	4.91	4.91	4.91	4.91	4.91	4.91	4.91	4.91	4.91	4.91	4.91	4.91	4.91	4.91	4.91	4.91	0.00	0.00	4.91	0.00	4.91	0.00	4.91	0.00	0.00	4.91	0.00	1			2.86E2
6398	true	P54750|PDE1A_HUMAN	17.502111	7.10	3.55	0.00	0.00	3.55	0.00	0.00	0.00	0.00	0.00	0.00	3.55	0.00	0.00	3.55	3.55	3.55	0.00	0.00	0.00	0.00	3.55	0.00	3.55	3.55	3.55	0.00	0.00	3.55	0.00	3.55	0.00	0.00	0.00	2
5556	true	Q9BQC6|RT63_HUMAN	50.46195	31.37	18.63	18.63	31.37	18.63	0.00	18.63	18.63	18.63	18.63	12.75	0.00	31.37	12.75	31.37	31.37	18.63	12.75	31.37	31.37	18.63	31.37	31.37	18.63	12.75	31.37	12.75	31.37	31.37	0.00	31.37	0.00	12.75	31.37	2			1.24E3							7.24E1
3324	false	A6NKF2|ARI3C_HUMAN	24.72432	2.91	0.00	0.00	0.00	2.91	0.00	0.00	2.91	0.00	0.00	2.91	2.91	2.91	0.00	2.91	2.91	2.91	2.91	0.00	2.91	2.91	2.91	0.00	2.91	2.91	2.91	2.91	0.00	0.00	2.91	0.00	0.00	2.91	0.00	1											1.36E2
3396	true	Q9BRZ2|TRI56_HUMAN	93.16267	12.98	7.02	8.08	6.62	6.62	4.11	8.08	9.40	8.08	6.62	8.34	6.62	6.62	4.11	5.30	6.62	6.62	7.02	9.80	8.34	8.08	8.34	8.08	4.64	7.02	6.62	8.34	9.80	6.62	8.34	8.34	1.72	10.20	8.08	7		8.08E1	7.01E2	2.06E3	9.31E1	1.06E3	8.95E2	7.49E2	1.34E3	1.6E3	1.55E3
937	true	P46777|RL5_HUMAN	158.86922	28.96	15.82	25.93	25.93	25.93	15.15	25.93	22.90	22.90	22.90	23.23	22.90	28.96	23.23	25.59	22.56	23.91	20.88	25.93	19.19	25.93	22.90	21.89	22.90	23.91	22.90	19.19	23.91	22.90	23.91	25.93	23.91	23.91	22.90	13	4.47E3	4.34E4	3.53E4	3.44E4	1.04E3	3.65E4	8.11E4	3.95E4	3.36E4	9.25E3	2.46E4
538	true	P54868|HMCS2_HUMAN	164.65865	48.82	41.34	40.16	32.68	36.61	23.43	36.61	37.80	36.61	40.94	23.43	36.61	34.25	34.65	37.01	36.61	37.20	37.01	37.01	39.96	36.61	36.61	38.78	41.54	33.66	38.78	9.45	40.35	42.72	33.66	41.14	31.30	38.39	42.32	25	5.6E4	3.8E5	6.68E3	4.86E4	2.6E3	1.43E4	2.99E5	7.2E4	2.02E5	2.4E3	4.59E4
211	true	P27797|CALR_HUMAN	197.06816	60.91	45.32	53.96	46.28	52.76	40.29	52.28	56.59	52.76	56.59	52.28	52.76	52.52	41.97	52.28	49.16	56.59	50.60	52.76	53.96	53.96	52.28	56.12	52.76	53.96	56.12	45.32	54.44	53.96	43.17	54.44	45.08	52.76	57.07	43	1.26E5	3.43E5	4.19E5	5.11E5	3.63E4	2.96E5	4.74E5	4.21E5	3.67E5	2.01E5	3.69E5
2225	true	Q12996|CSTF3_HUMAN	116.19473	19.39	9.90	10.18	13.11	14.50	7.11	13.11	11.30	11.30	13.81	14.50	14.50	13.11	8.79	14.50	9.90	10.18	8.79	12.41	8.79	11.30	8.79	12.69	8.79	11.30	16.60	12.41	14.64	11.44	14.50	12.41	11.30	12.83	13.53	11	1.38E3	3.23E3	7.95E3	6.46E3	1.56E2	6.68E3	2.6E3	4.19E3	1.04E3	6.72E3	6.88E3
2484	true	Q96SQ9|CP2S1_HUMAN	104.51422	24.01	4.76	2.18	17.26	14.29	0.00	17.26	14.29	17.46	4.37	17.26	17.26	9.13	9.13	9.13	12.10	11.71	7.34	14.29	4.76	17.26	6.55	15.48	14.29	6.55	12.10	6.55	15.08	12.10	11.31	12.10	1.79	20.83	12.10	10			4.12E3	1.28E4		5.36E3	1.96E3	1.38E4	4.76E2	3.33E3	3.62E3
3034	true	P04920|B3A2_HUMAN	40.51618	9.43	0.00	0.00	2.18	5.56	0.00	3.06	0.89	0.89	2.18	0.89	0.89	0.89	1.61	0.89	0.89	0.89	0.89	1.29	0.00	0.00	0.00	2.50	3.06	0.00	0.89	2.18	0.00	2.50	2.18	0.00	0.00	6.93	0.89	8				4.06E2
3803	false	A0A0J9YXX1|HV5X1_HUMAN	90.384384	21.37	21.37	21.37	21.37	21.37	21.37	21.37	21.37	21.37	21.37	21.37	21.37	21.37	21.37	20.51	21.37	21.37	21.37	21.37	21.37	21.37	21.37	21.37	21.37	21.37	21.37	21.37	21.37	21.37	21.37	21.37	21.37	21.37	21.37	3	8.61E3	4.45E3	1.07E4	5.87E3	9.93E3	1.27E4	3.35E3	8.08E3	2.7E3	1.43E4	5.69E3
7701	true	P15529|MCP_HUMAN	23.74615	2.55	0.00	0.00	2.55	2.55	0.00	2.55	0.00	0.00	0.00	0.00	2.55	0.00	2.55	2.55	2.55	2.55	0.00	2.55	0.00	0.00	0.00	0.00	0.00	0.00	0.00	2.55	2.55	2.55	2.55	0.00	0.00	2.55	2.55	1
3814	true	Q9BY77|PDIP3_HUMAN	71.713066	18.05	4.04	9.74	10.45	10.45	0.00	7.13	7.13	10.45	10.45	0.00	4.04	7.13	4.04	12.59	13.54	13.54	4.04	10.21	10.45	7.13	7.36	10.45	4.04	10.45	7.13	7.13	12.59	13.54	7.13	7.13	4.04	7.13	18.05	6		5.44E2		3.62E3					8.59E3
3813	true	O00541|PESC_HUMAN	89.825096	10.88	3.23	6.29	7.99	9.35	3.23	9.35	10.88	7.99	6.29	7.65	6.29	7.65	3.23	6.29	4.93	6.29	4.59	9.35	3.23	9.35	1.53	7.65	3.23	6.29	7.65	6.29	7.65	4.93	7.65	9.35	3.23	7.99	7.99	6	1.33E2	9.66E2	3.15E3	1.63E3		2.94E3	2.86E3	5.12E2	4.11E2	9.82E2	1.23E3
1626	true	Q92947|GCDH_HUMAN	99.99109	36.07	23.97	22.15	18.26	21.00	9.36	13.01	18.26	18.26	22.60	13.01	18.26	13.01	9.36	13.01	13.01	18.26	13.01	13.01	13.01	13.01	13.01	16.89	18.26	9.13	13.01	13.01	13.01	29.00	3.88	15.75	13.01	17.35	18.26	10	5.07E3	2.51E4	7.48E3	3.17E3		1.71E2	1.77E4	9.38E3	9.44E3		4.57E3
1218	true	Q15042|RB3GP_HUMAN	106.540115	20.18	6.01	7.75	8.66	9.28	4.59	9.17	10.09	9.28	11.31	9.17	7.75	11.21	1.73	8.66	8.15	11.62	7.34	7.24	4.59	9.17	3.47	6.01	3.47	5.50	8.87	4.38	9.99	7.34	8.36	9.99	4.89	11.31	7.75	17	1.02E2	1.33E3	4.64E3	4.2E3	2.97E2	3.83E3	4.1E3	1.75E3	1.39E3	1.53E3	3.35E3
2744	true	P08519|APOA_HUMAN	79.63139	4.85	4.26	2.11	0.44	1.42	0.93	0.93	0.88	0.44	0.88	0.93	0.88	1.62	0.44	0.93	0.93	0.93	2.11	0.93	0.88	0.93	0.39	0.39	0.44	0.88	1.37	0.93	0.88	0.88	0.93	0.88	2.21	3.09	0.88	9	1.8E4	7.03E2	1.26E3	4.85E3	3.48E3	9.08E3	6.25E3	4.99E1	8.54E3	1.01E4	3.95E3
4293	true	P50135|HNMT_HUMAN	78.16145	21.58	19.18	9.59	9.59	9.59	9.59	9.59	9.59	9.59	9.59	9.59	14.38	9.59	14.38	14.38	9.59	9.59	9.59	9.59	14.38	9.59	9.59	14.38	9.59	9.59	9.59	9.59	16.78	14.38	9.59	9.59	9.59	9.59	11.99	5	1.61E4	2.95E4	2.14E4	1.55E4	3.77E3	1.56E4	2.02E4	2.33E4	3.81E4	5.32E3	3.14E4
4868	true	Q9Y3Q8|T22D4_HUMAN	56.210266	10.38	0.00	5.32	10.38	0.00	2.28	8.35	3.04	3.04	5.32	5.32	2.28	5.32	2.28	2.28	5.32	7.34	0.00	0.00	2.28	5.32	5.32	2.28	5.32	2.28	8.35	5.32	8.35	7.34	2.28	5.32	2.28	5.32	7.34	4
2226	true	P61020|RAB5B_HUMAN	135.90814	48.37	40.93	33.49	40.93	33.49	28.37	33.49	33.49	35.81	40.93	33.49	33.49	33.49	33.49	40.93	33.49	40.93	40.93	33.49	40.93	33.49	40.93	40.93	40.93	33.49	33.49	33.49	33.49	40.93	33.49	33.49	33.49	40.93	33.49	9	1.06E4	1.18E5	3.69E4	1.99E4	8.34E3	4.9E4	2.17E4	1.7E4	2.5E4	3.23E4	3.12E4
2745	true	Q00653|NFKB2_HUMAN	90.76961	15.78	9.89	9.00	5.67	12.89	3.33	13.00	11.44	8.56	12.56	5.67	11.89	10.33	5.67	8.56	2.33	13.33	8.56	8.56	8.56	8.56	2.33	10.33	5.67	8.56	8.56	5.67	10.33	8.56	10.33	8.56	2.33	11.67	8.56	8	2.49E2	1.89E2	3.5E2	2.58E4		1.03E1	8.77E2	6.85E2	9.27E2		4.74E2
1627	true	Q9H4E7|DEFI6_HUMAN	98.63163	22.66	6.81	5.23	9.35	6.97	1.58	7.13	12.52	10.94	14.26	4.75	11.89	11.25	1.58	6.81	8.56	12.52	6.81	9.35	9.35	12.52	10.94	5.23	5.23	9.35	7.77	14.26	12.20	7.77	6.81	16.64	4.75	10.46	10.94	12			4.17E2	2.43E2	5.85E1	4.38E2	3.96E2	4.04E2	5.51E3		1.97E3
1628	true	P25311|ZA2G_HUMAN	140.45741	46.98	35.57	35.57	35.57	38.26	35.57	34.23	35.57	37.25	35.57	35.57	35.57	35.57	35.57	35.57	35.57	35.57	35.57	35.57	35.57	35.57	35.57	35.57	39.60	35.57	39.60	35.57	37.25	39.60	40.27	42.28	37.25	38.26	35.57	13	1.42E4	9.17E3	3.11E4	1.9E4	2.13E4	9.91E3	9.71E3	2.67E4	1.6E4	1.52E4	3.48E4
4295	true	O15327|INP4B_HUMAN	34.7718	6.28	1.41	0.00	1.41	1.41	0.00	4.00	1.41	1.41	0.00	0.00	1.41	1.41	1.41	1.41	1.41	0.00	0.00	2.81	1.41	0.00	0.00	0.00	1.41	1.41	1.41	1.41	2.81	1.41	2.81	2.60	1.41	2.49	2.81	5			5.03E2			6.24E2	9.11E1	1.25E2			3.64E2
4869	true	Q8IVH2|FOXP4_HUMAN	59.289326	7.06	1.91	4.12	4.12	4.12	0.00	4.12	2.21	4.12	2.21	4.12	4.12	4.12	2.21	4.12	2.21	7.06	2.21	1.91	4.12	4.12	2.21	4.12	2.21	4.12	4.12	2.21	4.12	2.21	2.21	2.21	1.91	4.12	2.21	4		3.6E2	8.97E2	3.49E2		1.44E2	7.21E2	1.17E3	2.57E2		2.11E2
5557	true	P82921|RT21_HUMAN	72.7342	39.08	29.89	39.08	29.89	16.09	16.09	16.09	39.08	25.29	16.09	16.09	39.08	29.89	29.89	29.89	39.08	39.08	29.89	29.89	16.09	0.00	25.29	29.89	25.29	39.08	39.08	39.08	39.08	39.08	39.08	39.08	16.09	39.08	39.08	3	3.18E2	1.08E3	3.98E3			8.68E2	3.95E3	4.59E2	2.8E2		1.56E3
3815	true	Q9H501|ESF1_HUMAN	69.592606	9.28	1.18	3.88	5.41	8.23	0.00	3.88	8.11	5.41	3.88	3.88	3.88	5.41	0.00	3.88	6.58	3.88	2.70	5.41	3.88	3.88	1.18	3.88	3.88	3.88	5.41	1.18	5.41	5.05	3.88	3.88	0.00	3.88	5.41	6	8.16E1	3.74E2	1.47E3	3.36E3		8.5E2	2.35E3	1.38E3	1.65E2	6.05E2	1.05E3
3397	true	P15169|CBPN_HUMAN	85.71226	23.36	6.33	18.12	6.33	15.94	17.90	12.88	6.33	6.33	8.30	15.94	6.33	15.94	3.28	8.30	15.94	8.30	5.24	8.30	6.33	8.30	8.30	6.33	15.94	6.33	15.94	15.94	3.28	5.24	15.94	5.24	23.36	15.94	8.30	7	3.19E3	2.95E3	2.94E3	1.48E3	7.72E3	2.05E3	1.13E3	1.99E2	1.33E3	4.16E3	4.36E2
1037	true	Q9NSK0|KLC4_HUMAN	136.81792	36.51	11.79	20.03	20.03	23.26	9.21	27.79	13.09	17.29	15.51	22.62	24.72	25.20	13.25	21.97	23.26	25.20	13.09	22.94	27.14	20.03	15.67	18.09	15.99	19.06	18.26	15.99	24.07	25.04	21.49	22.46	9.21	21.81	20.03	19		5.42E3	2.62E3	9E3	9.32E1	8.64E3	2.7E3	4.58E3	3.79E3	4.75E3	7.62E3
2746	true	Q9Y383|LC7L2_HUMAN	127.721954	18.62	18.37	16.07	16.07	16.07	15.31	16.07	16.07	16.07	16.07	18.37	16.07	18.37	15.31	18.37	16.07	18.37	18.37	18.37	18.37	16.07	16.07	18.62	16.07	18.62	18.62	18.37	18.62	18.37	15.31	18.62	15.31	18.37	18.62	7	4E3	6.7E3	1.35E4	6.41E3	1.84E2	5.72E3	4.48E3	1.5E4	1.47E4	4.74E3	1.58E4
5558	true	P48061|SDF1_HUMAN	45.261116	19.35	17.20	0.00	8.60	0.00	17.20	8.60	8.60	0.00	8.60	8.60	8.60	8.60	19.35	8.60	17.20	0.00	17.20	8.60	0.00	8.60	8.60	8.60	8.60	8.60	8.60	17.20	8.60	0.00	8.60	8.60	17.20	17.20	8.60	3	1.35E3				3.84E3	1.19E3			2.59E2
1629	true	Q4G0J3|LARP7_HUMAN	115.51907	26.29	6.70	13.92	14.78	13.40	2.23	15.46	16.67	13.40	10.65	15.64	18.90	15.64	6.36	13.92	15.46	18.90	11.34	16.32	15.81	11.34	11.34	17.53	6.36	16.15	15.64	6.19	21.48	17.18	15.64	15.46	8.59	14.43	20.96	14	5.43E2	8.74E2	4.22E3	3.04E3		2.92E3	3.13E3	7.56E2	7.44E2	4.03E3	3.73E3
789	true	Q29RF7|PDS5A_HUMAN	129.60855	21.39	4.86	12.34	12.04	12.04	4.79	11.97	10.85	9.35	11.52	8.45	10.32	9.57	4.86	9.42	8.08	10.77	5.09	8.90	6.73	9.12	5.83	8.90	3.22	8.38	8.83	8.45	12.27	7.85	9.12	7.85	3.66	11.37	10.02	22	1.15E2	6.15E3	2.25E3	4.23E3		3.76E3	3.55E3	1.35E3	2.11E3	1.17E3	3.18E3
1630	true	Q9P258|RCC2_HUMAN	144.01494	32.76	20.50	24.71	30.84	27.59	15.52	24.71	27.59	27.97	27.59	19.16	27.59	22.22	22.03	22.22	22.22	22.61	22.03	22.22	25.86	27.97	17.82	27.39	23.18	25.86	22.61	22.22	25.48	22.61	22.03	22.61	20.69	22.03	22.61	13	2.72E3	1.2E4	1.26E4	1.4E4	5.62E2	2.72E4	2.76E4	1.48E4	7.65E3	1.13E4	2.32E4
5560	true	Q9NUG6|PDRG1_HUMAN	44.76199	22.56	12.03	0.00	12.78	12.78	0.00	12.78	12.03	12.78	0.00	12.03	12.03	12.78	0.00	12.78	12.78	12.78	12.03	12.03	12.78	12.78	0.00	12.78	12.03	12.78	12.78	12.78	12.78	12.03	0.00	12.78	0.00	21.80	12.78	3			1.46E3	7.34E2				1.14E3
4870	true	P60468|SC61B_HUMAN	86.970505	37.50	37.50	37.50	37.50	37.50	21.88	37.50	37.50	21.88	37.50	21.88	37.50	21.88	21.88	37.50	21.88	37.50	21.88	37.50	37.50	37.50	37.50	37.50	37.50	37.50	37.50	21.88	37.50	37.50	37.50	37.50	21.88	37.50	37.50	3	1.26E3	3.14E3	5.41E3	3.99E3	5.63E2	3.07E3	5.9E3	8.14E2	3E3	2.99E3	4.64E3
5562	true	O60783|RT14_HUMAN	49.45868	28.91	0.00	10.16	18.75	21.88	0.00	28.91	21.88	21.88	21.88	11.72	21.88	21.88	0.00	0.00	11.72	21.88	0.00	11.72	0.00	0.00	11.72	0.00	21.88	18.75	21.88	11.72	28.91	21.88	21.88	28.91	0.00	11.72	28.91	3			1.2E3	8.19E2		1.25E3	1.04E3	1.94E2	2.36E2		5.58E2
5561	true	Q9BVC6|TM109_HUMAN	63.816643	9.47	4.94	5.35	5.35	9.47	4.94	9.05	5.35	4.94	5.35	4.94	9.47	4.94	4.94	4.94	4.94	5.35	4.94	4.94	5.35	4.94	5.35	4.94	5.35	9.47	5.35	5.35	9.47	5.35	4.94	9.05	4.94	4.94	9.47	3	1.26E3	1.2E4	9.63E3	1.3E4	2.61E3	1.2E4	1.68E4	1.01E4	1.75E4		1.58E4
1631	true	Q9P015|RM15_HUMAN	133.83124	54.39	23.99	33.78	43.24	35.14	20.61	38.85	38.85	35.81	31.42	23.99	43.24	38.85	26.01	34.12	38.85	43.58	26.01	46.62	38.85	38.85	33.78	38.85	43.24	39.19	42.23	26.01	39.19	43.58	34.46	39.19	22.97	33.11	46.62	13	3.67E2	3.12E3	6.64E3	4.13E3		9.47E3	9.27E3	5.81E3	1.74E3	3.97E3	5.27E3
7705	true	A0A0B4J2F0|PIOS1_HUMAN	26.939167	18.52	18.52	18.52	18.52	18.52	0.00	0.00	0.00	18.52	0.00	0.00	18.52	18.52	0.00	18.52	18.52	18.52	0.00	0.00	18.52	0.00	18.52	18.52	0.00	18.52	18.52	0.00	18.52	18.52	0.00	18.52	0.00	0.00	18.52	1
1220	true	Q9H7Z7|PGES2_HUMAN	153.66573	47.75	29.71	34.22	36.34	41.38	29.97	34.22	34.22	41.38	41.38	32.63	36.60	34.22	23.87	36.34	36.60	36.60	33.95	35.01	34.22	34.22	34.22	34.22	41.38	34.22	34.22	36.60	38.20	37.93	36.34	38.20	21.49	36.34	40.58	13	1.25E4	1.47E4	2.58E4	1.73E4	9.08E2	2.18E4	3.13E4	1.74E4	1.59E4	2.78E4	2.81E4
4296	true	Q86UV5|UBP48_HUMAN	54.018646	7.05	1.16	4.06	3.09	4.15	1.16	1.16	1.16	0.00	3.09	2.32	4.25	3.38	0.00	2.32	2.32	2.32	0.00	2.32	1.16	1.16	0.00	4.06	0.00	1.16	2.32	2.32	1.16	2.32	2.32	2.32	1.16	2.32	0.00	5						4.15E2				2.29E2
2486	true	O95817|BAG3_HUMAN	94.56198	23.48	9.22	15.13	7.48	10.09	4.70	11.83	13.39	10.09	17.91	2.26	15.13	4.70	6.43	7.48	9.22	12.17	6.43	7.48	9.22	7.48	7.48	9.22	10.09	10.09	9.22	7.48	9.22	7.48	10.09	10.96	4.70	9.22	10.09	10	1.33E3	1.81E3	2E3	3.44E3	1.72E2	1.64E3	3.59E3	2.13E3	2.67E3		3.16E3
1632	true	Q9UQB8|BAIP2_HUMAN	103.8192	31.34	8.15	11.41	15.40	13.22	0.00	13.59	10.51	11.41	8.51	13.22	10.69	17.75	13.95	15.94	8.51	6.16	10.69	10.14	17.03	6.16	4.17	18.84	11.05	11.05	18.84	8.51	6.16	17.03	21.38	14.67	0.00	19.93	16.49	14	9.29E2	2.18E2	5.57E3	2.16E3		1.87E3	1.42E3	1.44E3	3.51E2	1.31E3	1.79E2
2227	true	Q9NQG5|RPR1B_HUMAN	137.08104	41.10	30.06	37.73	41.10	34.97	23.31	37.73	34.97	41.10	38.34	37.73	41.10	34.97	28.22	34.97	37.73	38.34	28.22	37.73	37.73	37.73	34.97	37.73	34.97	37.73	37.73	30.06	37.73	37.73	34.97	37.73	20.25	34.97	37.73	10	3.86E3	1.92E4	3.59E4	3.21E4	1.14E3	3.23E4	2.73E4	3.69E4	2.03E4	2.05E4	4.24E4
6402	true	Q96J84|KIRR1_HUMAN	25.499825	4.36	0.00	2.38	0.00	2.38	0.00	0.00	2.38	0.00	2.38	0.00	0.00	0.00	0.00	2.38	2.38	2.38	2.38	2.38	0.00	2.38	1.98	0.00	2.38	0.00	0.00	2.38	4.36	0.00	4.36	0.00	0.00	0.00	0.00	2		4.51E1					7.97E1		1.92E2
2485	true	Q6Y7W6|GGYF2_HUMAN	101.026596	10.85	2.39	5.70	5.70	8.85	2.54	5.31	7.01	6.85	5.16	3.39	4.46	4.46	2.39	5.70	7.24	5.70	2.39	4.46	5.70	4.23	4.46	4.62	3.93	7.01	5.70	3.39	5.70	4.46	4.46	7.54	2.39	8.31	4.46	10	7.99E1	1.6E2	2E3	1.16E3		9.12E2	1.06E3	8.22E2	6.61E2	2.11E2	1.12E3
3398	true	Q9UMX5|NENF_HUMAN	114.3259	47.67	22.09	47.67	41.86	36.63	22.09	42.44	42.44	42.44	42.44	26.16	36.63	36.63	30.81	47.67	36.63	36.05	30.81	42.44	36.63	42.44	42.44	47.67	42.44	30.81	47.67	36.63	47.67	36.63	30.81	47.67	22.09	42.44	47.67	7	2.92E2	8.42E3	7.83E2	2.8E3	3.88E2	1.72E3	5.24E3	8.56E2	5.26E3	1.34E3	4.94E3
5564	true	Q9UNL4|ING4_HUMAN	45.520405	9.24	0.00	5.22	5.22	5.22	0.00	5.22	5.22	5.22	9.24	5.22	9.24	5.22	0.00	5.22	5.22	5.22	5.22	5.22	5.22	5.22	5.22	5.22	5.22	5.22	5.22	5.22	9.24	5.22	5.22	5.22	0.00	5.22	5.22	2		7.17E2	3.68E2			5.66E2				1.55E2	6.53E2
7706	true	Q7LBR1|CHM1B_HUMAN	41.808777	4.02	0.00	4.02	4.02	4.02	0.00	4.02	4.02	4.02	4.02	4.02	4.02	4.02	4.02	4.02	4.02	4.02	4.02	4.02	4.02	0.00	4.02	4.02	4.02	4.02	4.02	4.02	4.02	4.02	4.02	4.02	0.00	4.02	4.02	1		1.07E1				1.01E1				7.68E2	3.56E3
6403	true	Q13888|TF2H2_HUMAN	39.021084	4.81	0.00	2.28	4.81	2.28	0.00	2.28	2.28	0.00	2.28	0.00	4.81	2.28	0.00	2.28	2.28	2.28	0.00	2.28	2.28	2.28	0.00	2.28	0.00	2.28	4.81	0.00	2.28	2.28	4.81	2.28	2.28	2.28	2.28	2		3.21E2	7.41E2	4.53E2		6.59E2	8.03E2		4.11E2		7.05E2
736	true	P09467|F16P1_HUMAN	156.08769	44.38	33.14	35.80	32.84	30.47	32.54	28.40	32.54	32.84	28.70	30.18	30.47	33.14	35.50	35.80	38.76	32.84	33.14	35.80	35.80	32.84	32.84	35.80	28.70	32.84	35.80	35.80	36.98	38.76	26.04	36.98	28.70	35.80	41.42	18	4.19E4	2.1E5	1.97E4	4.97E4	1.72E4	3.21E4	9.53E4	1.07E5	1.49E5	4.66E3	5.55E4
259	true	Q99877|H2B1N_HUMAN	203.1813	51.59	43.65	51.59	49.21	51.59	42.86	49.21	50.00	51.59	51.59	38.89	51.59	44.44	43.65	42.86	43.65	51.59	43.65	43.65	43.65	44.44	45.24	46.03	51.59	45.24	45.24	51.59	45.24	45.24	49.21	45.24	51.59	51.59	45.24	26	5.86E5	1.26E6	2.94E6	2.14E6	6.1E5	2.51E6	3.28E6	1.86E6	2.63E6	2.55E6	2.59E6
4871	true	Q04912|RON_HUMAN	40.610565	4.29	1.07	0.00	1.07	2.93	0.00	1.07	1.07	1.07	0.00	1.07	1.07	1.07	1.07	1.07	1.07	1.07	1.07	1.93	1.07	1.07	1.07	0.00	0.00	1.07	1.07	0.00	2.43	1.07	1.07	1.07	0.00	1.07	1.07	4			2.54E2	9.4E2		2.68E2	6.75E2	1.21E2			1.04E3
2020	true	P40222|TXLNA_HUMAN	121.94357	23.99	9.52	22.34	17.40	19.05	0.00	17.95	20.70	17.22	15.57	11.36	19.05	20.70	6.78	22.34	19.41	20.51	13.00	21.25	16.12	19.05	13.19	19.78	14.47	19.05	22.34	9.71	22.34	22.34	16.12	22.34	3.48	21.25	20.70	12	5.78E1	5.19E3	2.58E3	4.64E3		2.74E3	5.28E3	3.64E3	3.58E3	1.66E2	5.3E3
1221	true	O14983|AT2A1_HUMAN	137.14606	16.08	8.89	7.49	8.59	11.49	6.79	10.49	9.49	7.49	8.49	8.59	9.29	10.59	10.39	10.19	8.39	7.39	9.29	12.19	8.59	8.39	5.99	10.49	6.59	7.49	7.59	8.29	8.39	8.39	10.39	8.49	7.49	9.39	10.99	13	2.81E3	3.35E3	2.45E3	1.26E4		7.3E3	1.06E4	1.06E4	8.13E3	3.17E3	1.04E4
3816	true	Q13797|ITA9_HUMAN	59.771557	7.54	2.51	2.51	2.51	2.51	4.06	1.55	2.51	0.00	6.38	0.00	2.51	4.06	3.57	5.02	4.06	2.32	6.38	1.35	1.55	0.00	5.02	4.93	4.93	4.93	3.00	5.41	1.35	4.93	2.51	3.96	1.55	3.86	3.00	6	1.28E2				8.05E1	4.18E1					2.65E2
1219	true	O94915|FRYL_HUMAN	100.423584	7.37	1.13	1.96	1.56	5.31	0.60	3.12	2.39	1.43	2.69	3.22	5.01	3.82	0.96	3.29	1.56	1.79	1.33	2.69	3.05	3.65	0.60	4.71	0.60	1.43	1.43	1.43	2.92	1.43	1.26	1.96	2.49	4.61	1.43	16	1.39E2	2.64E2	3.26E2	3.11E3		2.37E3	2.26E2	3.42E2	1E3	5.16E2	2.85E3
6404	true	Q14181|DPOA2_HUMAN	51.392014	6.35	3.01	3.01	3.01	3.01	3.01	3.01	6.35	3.01	3.01	3.01	3.01	6.35	3.01	3.01	3.01	3.01	3.01	6.35	3.01	3.01	3.01	3.01	3.01	3.01	3.01	3.01	3.01	3.01	3.01	3.01	3.01	3.01	3.01	2	4.29E2	7.02E2	1.67E3	1.82E3		2.43E3	2.9E3	4.81E2		1.36E3	1.02E3
185	true	P04040|CATA_HUMAN	191.13371	63.95	48.39	51.80	51.42	52.94	44.78	53.51	54.27	53.89	52.37	47.44	52.18	53.13	43.83	51.61	50.66	52.18	47.25	50.66	51.61	50.47	54.08	53.51	58.82	47.63	48.58	47.25	51.23	55.22	48.77	50.28	44.78	51.61	53.89	41	9.88E4	4.86E5	9.33E4	1.49E5	1.18E4	8.48E4	3.01E5	1.77E5	3.51E5	5.27E4	1.24E5
7710	true	Q9NP50|SHCAF_HUMAN	30.321913	5.88	0.00	0.00	5.88	5.88	0.00	5.88	0.00	5.88	0.00	5.88	5.88	0.00	0.00	5.88	5.88	5.88	0.00	5.88	5.88	5.88	0.00	5.88	0.00	5.88	5.88	0.00	5.88	5.88	5.88	0.00	0.00	0.00	5.88	1			1.89E2	3.69E2		1.87E2		1.66E2		2.36E2
7711	true	Q9NVF7|FBX28_HUMAN	21.94142	3.80	0.00	0.00	3.80	0.00	0.00	3.80	3.80	3.80	3.80	0.00	0.00	0.00	0.00	0.00	0.00	3.80	0.00	3.80	0.00	3.80	0.00	0.00	3.80	0.00	3.80	0.00	3.80	3.80	0.00	3.80	0.00	0.00	3.80	1
1222	true	P31942|HNRH3_HUMAN	147.54753	49.71	28.90	37.28	37.28	37.28	28.90	37.28	37.28	37.28	34.68	37.28	37.28	37.28	31.21	34.68	37.28	34.68	28.90	37.28	42.20	33.82	34.68	34.68	34.68	34.68	34.68	37.28	37.28	34.68	37.28	37.28	28.90	37.28	31.50	13	6.69E3	3.77E4	4.96E4	4.83E4	1.94E3	3.71E4	4.39E4	6.21E4	3.87E4	2.71E4	6.61E4
3035	true	Q86UY8|NT5D3_HUMAN	85.979515	17.34	8.94	8.94	12.59	10.77	2.19	8.94	8.94	5.47	0.00	8.94	8.94	8.94	5.47	8.94	12.96	8.94	8.94	8.94	8.94	8.94	5.66	8.94	5.66	8.94	11.50	2.19	8.94	11.50	8.94	11.50	5.47	10.77	5.47	8	8.67E1	5.97E2	3.04E3	8.3E2		5.26E2	6.84E2			4.64E2	5.97E2
1477	true	Q6ZMI0|PPR21_HUMAN	89.26015	25.00	3.72	17.95	5.90	11.92	2.82	9.49	11.28	9.62	15.90	0.00	11.54	4.87	4.62	9.10	10.26	7.82	6.03	8.85	8.85	13.08	11.67	7.82	8.85	11.03	2.95	10.38	8.21	6.67	5.90	9.49	0.00	10.26	7.56	15		6.17E2	2.11E2	6.69E2		1.48E2	2.47E2	2.27E2	2.4E3		7.27E2
392	true	P08603|CFAH_HUMAN	181.86693	19.09	15.84	13.08	15.11	15.03	15.84	14.38	14.95	13.97	14.87	14.95	15.03	15.84	14.95	15.03	16.73	15.84	15.92	14.13	12.35	15.76	14.13	13.65	14.95	15.84	14.22	15.92	13.16	13.16	15.68	14.87	16.57	15.11	11.54	28	3.92E4	3.16E4	7.98E4	4.14E4	1.02E5	4.74E4	2.71E4	2.5E4	5.26E4	9.34E4	3.25E4
391	true	O60763|USO1_HUMAN	186.14607	40.54	31.91	37.21	36.38	36.49	25.36	36.38	31.29	34.51	35.65	33.16	37.21	32.95	25.47	33.26	35.55	36.38	30.67	30.04	33.26	36.17	28.07	37.11	36.38	35.86	35.24	32.33	38.46	34.30	31.70	34.41	23.49	33.26	32.43	31	2.32E4	5.41E4	3.23E4	4.65E4	7.78E3	5.36E4	3.6E4	2.14E4	4.83E4	2.24E4	3.49E4
7712	true	Q969E2|SCAM4_HUMAN	45.95204	4.80	4.80	4.80	4.80	4.80	0.00	4.80	4.80	4.80	4.80	4.80	4.80	4.80	4.80	4.80	4.80	4.80	4.80	4.80	4.80	4.80	4.80	4.80	4.80	4.80	4.80	4.80	4.80	4.80	4.80	4.80	0.00	4.80	4.80	1			7.91E2	6.88E2		1.24E3	1.11E3	9.38E2		2.3E2	9.24E2
4873	true	Q9NR77|PXMP2_HUMAN	37.144417	21.03	15.38	21.03	5.13	0.00	0.00	0.00	21.03	0.00	21.03	0.00	21.03	0.00	0.00	21.03	0.00	21.03	0.00	0.00	0.00	0.00	0.00	21.03	15.90	10.77	15.90	0.00	15.90	21.03	0.00	0.00	0.00	0.00	21.03	4	1.18E2	1.5E3					1.15E2		3.52E2		8.16E1
2228	true	P46199|IF2M_HUMAN	105.194466	24.21	8.80	16.37	16.37	17.74	6.05	19.12	17.74	12.93	10.18	11.14	17.74	13.62	1.65	12.93	14.86	16.37	10.18	14.99	10.45	16.37	7.43	12.24	7.70	10.45	12.52	5.36	18.43	21.18	11.83	13.89	1.65	9.08	19.12	10		5.77E2	1.7E3	8.14E2		4.79E3	8.57E2	9.2E2	5.38E2	2.72E3	9.49E2
1038	true	Q3SY69|AL1L2_HUMAN	142.77927	24.70	14.63	15.93	12.35	18.20	14.19	12.35	17.01	13.76	18.20	12.57	17.01	12.68	15.71	15.93	13.65	14.41	16.47	15.38	16.58	12.35	14.08	20.59	15.93	19.39	14.30	11.16	17.01	13.76	15.17	17.01	8.13	18.20	15.93	19	5.2E3	2.83E4	3.77E3	8.64E3	1.42E3	1.15E3	1.79E4	6.68E3	2.16E4	3.37E2	3.87E3
2229	true	Q9NUQ3|TXLNG_HUMAN	76.05833	21.97	4.92	10.23	10.23	9.85	0.00	5.30	13.45	1.70	6.63	6.63	5.30	15.34	0.00	3.22	10.23	18.94	4.92	17.05	6.63	9.85	1.70	9.85	1.70	10.23	16.29	1.70	15.34	8.52	3.41	15.34	1.52	1.70	14.58	11			8.32E2	5.59E2		5.3E2	7.68E2			9.03E1	2.4E2
4298	true	Q9Y314|NOSIP_HUMAN	76.77189	25.91	3.65	8.64	12.96	12.96	3.65	8.64	19.93	15.61	8.64	12.96	15.61	12.96	8.64	8.64	8.64	19.93	8.64	12.96	8.64	8.64	8.64	12.96	8.64	8.64	8.64	8.64	8.64	12.96	8.64	8.64	3.65	14.62	8.64	5	1.99E2	1.68E3	3.21E3	2.9E3		9.61E2	2.3E3	2.21E3	9.21E2	1.17E3	1.85E3
7717	true	Q9UPM9|B9D1_HUMAN	39.783863	6.86	0.00	0.00	6.86	6.86	0.00	6.86	6.86	6.86	6.86	6.86	6.86	6.86	0.00	6.86	6.86	6.86	6.86	6.86	6.86	6.86	6.86	6.86	6.86	6.86	6.86	6.86	6.86	0.00	0.00	6.86	0.00	6.86	0.00	1											2.59E2
5565	true	P51956|NEK3_HUMAN	34.832626	8.50	0.00	0.00	2.17	2.17	1.78	2.17	2.17	2.17	0.00	3.95	2.17	6.72	0.00	0.00	0.00	2.17	2.17	2.17	6.72	2.17	0.00	0.00	0.00	6.72	6.72	0.00	6.72	0.00	2.17	2.17	0.00	2.17	2.17	3			1.27E3	7.88E2	1.14E2	8.66E2	1.42E2	2.98E2		4.1E1
1633	true	P55010|IF5_HUMAN	141.7047	31.79	17.63	29.93	28.77	26.91	10.21	24.13	29.23	31.79	29.23	22.04	29.23	25.29	14.85	20.19	29.70	29.93	10.21	21.58	29.70	31.79	22.27	29.70	29.93	22.27	27.15	22.27	27.38	27.84	24.13	25.29	14.85	26.68	31.79	11	1.02E4	3.73E4	4.7E4	2.52E4	2.51E3	2.27E4	5.15E4	3.58E4	2.25E4	1.38E4	2.38E4
2488	true	Q58FG1|HS904_HUMAN	116.04989	13.88	7.89	7.89	11.24	10.53	7.89	7.89	7.89	10.53	13.88	7.89	7.89	7.89	7.89	7.89	7.89	10.53	7.89	10.53	7.89	10.53	7.89	7.89	7.89	7.89	7.89	7.89	7.89	7.89	7.89	10.53	7.89	10.53	11.24	8	5.78E4	4.88E4	3.21E5	1.09E5	2.73E4	6.79E4	2.9E5	2.34E5	1.66E5	5.61E4	5.93E4
635	true	P15170|ERF3A_HUMAN	167.33438	38.28	28.46	32.06	31.26	32.06	16.83	32.06	29.66	32.06	32.06	34.07	34.27	32.06	19.04	34.07	34.07	31.86	21.04	33.67	31.66	32.06	25.05	34.07	29.46	30.86	33.27	31.66	35.67	31.86	31.46	33.47	28.66	30.46	36.07	20	3.28E3	2.3E4	1.35E4	2.91E4	1.01E3	1.84E4	2.07E4	2.27E4	1.15E4	1.28E4	1.99E4
2487	true	Q8IXB1|DJC10_HUMAN	121.04756	17.02	7.06	5.55	14.12	15.51	8.32	15.76	9.58	5.55	6.81	12.48	12.48	15.51	7.06	12.48	15.51	12.48	5.80	11.10	14.12	9.58	8.32	15.64	5.55	11.10	12.48	8.32	11.10	7.06	8.32	11.10	4.29	8.32	7.06	10	5.27E2	2.24E3	5.03E3	1.04E4	1.31E2	6.66E3	3.93E3	2.56E3	2.6E3	3.63E3	3.48E3
2747	true	Q9BXK5|B2L13_HUMAN	91.487976	23.51	11.34	12.16	12.37	15.26	7.42	12.37	12.99	12.37	15.05	4.74	4.74	10.10	7.63	11.75	11.75	12.37	4.74	4.74	15.26	4.74	10.10	14.64	7.63	12.37	11.75	6.39	12.37	16.91	8.66	4.74	1.65	14.43	15.26	9		3.51E3	1.09E3	4.19E2		4.56E2	1.98E3	4.7E2	3.02E3		1.49E3
790	true	Q9H4B7|TBB1_HUMAN	150.00543	34.81	15.96	21.29	11.97	15.08	11.31	18.63	18.85	17.74	15.96	22.39	11.31	18.40	11.09	19.51	15.96	21.73	17.96	18.18	11.31	18.18	22.62	12.20	15.96	11.31	12.20	12.20	15.08	21.29	24.39	24.83	11.31	22.39	20.84	18	6.04E4	4E5	2.85E5	3.06E5	6.59E4	2.87E5	2.59E5	2.47E5	1.68E5	2.32E5	3.18E5
673	true	P05155|IC1_HUMAN	156.58241	39.20	27.40	27.40	27.40	27.40	27.40	23.60	25.60	23.60	25.60	27.40	25.60	27.40	30.60	27.40	27.40	25.60	29.80	25.60	25.40	25.40	25.40	25.40	27.40	25.60	29.80	27.40	25.40	29.80	34.20	30.20	27.40	27.40	23.60	18	3.2E4	3.3E4	5.18E4	9.26E4	7.14E4	4.27E4	4.23E4	3.09E4	5.58E4	3.85E4	3.19E4
4299	true	P48553|TPC10_HUMAN	70.31807	5.16	2.30	2.30	2.30	2.30	2.30	2.30	2.30	2.30	3.10	2.30	2.30	2.30	2.30	2.30	2.30	2.30	2.30	2.30	2.30	2.30	2.30	2.30	2.30	2.30	2.30	2.30	2.30	2.30	2.30	2.30	2.30	5.16	2.30	5									3.1E2		5.5E2
4874	true	Q7L804|RFIP2_HUMAN	62.143353	10.94	2.34	4.88	4.88	4.88	2.34	2.34	4.88	2.34	4.88	4.88	2.34	4.88	2.34	2.34	8.40	2.34	2.34	2.34	5.86	4.88	4.88	2.34	2.34	8.40	4.88	2.34	4.88	2.34	2.34	4.88	2.34	4.88	2.34	4	2.98E2	9.07E2	3.44E3	2.92E3		1.03E3	2.58E3	3.57E3	1.9E3	2.03E3	2.07E3
1120	true	P08559|ODPA_HUMAN	159.25635	32.31	20.77	30.00	27.44	27.69	18.46	27.44	27.18	27.69	27.44	28.97	30.00	29.49	24.62	29.74	29.49	30.00	23.33	29.74	30.00	27.44	23.85	30.00	27.69	30.00	30.00	29.49	30.00	30.00	27.18	29.74	21.28	29.49	30.00	16	5.65E3	2.56E4	4.19E4	3.4E4	6.81E1	2.59E4	2.85E4	3.89E4	2.64E4	2.07E4	3.65E4
3036	true	Q92783|STAM1_HUMAN	125.408264	20.37	17.04	17.78	17.78	17.78	14.44	17.78	17.78	17.78	17.78	14.44	17.78	17.78	14.44	17.78	17.78	17.78	14.44	17.78	14.44	17.78	14.44	14.44	17.78	17.78	17.78	17.78	17.78	17.78	17.78	17.78	14.44	20.37	17.78	8	3.57E3	1.13E4	1.1E4	1.04E4	1.69E3	8.31E3	1.37E4	1.17E4	1.53E4	5.03E3	1.13E4
1119	true	P42166|LAP2A_HUMAN	153.69044	34.29	14.84	29.39	26.08	27.81	15.27	29.25	28.96	29.11	24.50	24.35	30.84	28.96	19.16	25.79	24.35	30.69	19.16	28.96	27.81	27.67	24.64	32.56	24.64	30.84	30.84	19.16	29.25	22.91	26.08	27.81	14.55	27.38	30.84	18	6.78E3	3.89E4	2.87E4	2.53E4	9.19E2	2.25E4	3.07E4	3.74E4	2.83E4	7.95E3	3.37E4
4300	true	Q8IYS5|OSCAR_HUMAN	46.06681	19.86	16.31	0.00	0.00	10.64	14.18	5.32	5.32	10.64	10.64	10.64	5.32	10.64	5.32	5.32	5.32	0.00	14.18	10.64	0.00	10.64	0.00	0.00	0.00	5.32	5.32	14.18	10.64	0.00	0.00	5.32	10.64	16.31	0.00	5	2.58E2			6.82E2	1.46E3				6.64E2
2230	true	P54803|GALC_HUMAN	92.6127	22.63	3.36	8.18	6.86	10.95	11.09	9.20	9.78	3.50	12.85	6.86	9.20	16.06	9.05	6.86	3.50	7.45	10.80	11.53	11.97	12.12	11.53	17.37	6.86	7.45	1.17	8.18	13.87	1.17	3.50	9.78	6.28	9.64	7.45	11	8.28E2	2.99E2	9.24E1	8.41E2	1.33E2	5.33E2	1.64E2		7.6E2		8.11E2
3037	true	Q9HAB8|PPCS_HUMAN	113.180466	28.62	17.04	19.29	19.61	16.72	19.61	19.61	19.61	22.51	25.72	19.61	19.61	19.61	19.61	22.51	22.83	19.61	19.61	19.61	19.61	19.61	19.61	19.61	22.51	16.40	19.61	22.51	19.61	22.51	19.61	22.51	16.40	25.72	19.61	8	2.03E2	1.81E3	1.3E3	2.18E3		1.89E3	2.15E2	2.41E3	1.72E3	1.09E3	1.46E3
2021	true	Q5TH69|BIG3_HUMAN	52.71079	7.17	0.00	5.28	1.79	4.27	0.00	1.29	0.69	0.69	0.00	2.48	2.43	1.29	0.00	1.19	0.00	4.59	0.00	0.69	1.19	0.69	0.00	2.48	0.00	0.00	1.88	0.00	3.17	1.29	1.29	1.29	0.00	0.69	0.69	12		1.78E3	4.56E2	8.18E2		1.6E2				2.72E2	6.47E2
302	true	O00159|MYO1C_HUMAN	189.88193	41.02	34.15	32.36	32.64	33.77	31.33	31.33	29.44	30.01	30.76	30.39	32.08	30.57	29.82	32.55	31.33	32.36	30.39	31.33	33.58	31.70	31.70	33.11	30.10	32.55	31.51	31.33	31.98	33.58	31.89	36.41	30.95	34.05	33.49	35	1.47E4	4.5E4	2.99E4	5.02E4	1.33E4	2.99E4	2.29E4	2.88E4	4.99E4	1E4	4.11E4
2489	true	Q5VU43|MYOME_HUMAN	73.04992	4.60	0.60	2.13	1.19	1.71	0.00	1.19	1.19	1.19	1.66	1.19	2.26	1.19	0.00	1.19	0.60	1.19	0.60	1.19	1.19	1.19	1.19	1.58	1.19	1.19	0.60	1.19	1.19	1.19	1.19	2.39	0.60	2.47	1.19	9		1.33E3	7.14E2	5.52E2		2.37E2	3.32E2	5.25E2		1.57E2	8.07E2
2490	true	Q8WU39|MZB1_HUMAN	112.90366	45.50	31.75	27.51	6.88	21.16	45.50	45.50	45.50	45.50	45.50	45.50	45.50	45.50	13.23	45.50	31.75	45.50	45.50	45.50	27.51	45.50	45.50	27.51	45.50	45.50	45.50	45.50	45.50	45.50	31.75	45.50	31.75	45.50	45.50	6	2.07E3	2.07E3	1.84E2	5.13E2	4.28E3	8.61E3	9.99E3	7.68E3	4.81E4	2.2E4	1.23E4
2748	true	A0A087X1C5|CP2D7_HUMAN	46.0607	26.02	0.00	26.02	2.72	0.00	0.00	0.00	14.76	8.54	10.10	0.00	8.54	0.00	2.52	11.07	0.00	11.07	0.00	8.35	0.00	2.72	2.72	11.07	12.62	6.02	3.30	0.00	8.35	15.73	0.00	8.35	0.00	0.00	0.00	9		5.39E4	1.37E2				2.49E4	2.4E3	1.27E4		3.96E2
3400	true	Q8TD06|AGR3_HUMAN	109.18698	40.96	6.63	6.63	28.31	28.31	19.28	34.94	34.94	34.94	25.90	28.31	34.94	34.94	40.96	40.96	40.96	40.96	40.96	40.96	34.94	34.94	34.94	40.96	34.94	34.94	40.96	22.29	40.96	6.63	40.96	40.96	22.29	40.96	40.96	6	3.11E2	6.23E4	6.54E4	3.73E4		3.06E4	7.82E4	1.5E5	1.65E3	2.21E4	7.25E4
3038	true	Q9Y2B0|CNPY2_HUMAN	121.79177	38.46	36.81	37.36	36.81	37.36	36.81	36.81	36.81	37.36	36.81	36.81	37.36	36.81	30.22	37.36	36.81	37.36	36.81	36.81	38.46	38.46	38.46	38.46	38.46	38.46	38.46	36.81	38.46	38.46	36.81	38.46	36.81	36.81	38.46	8	8.32E3	2.46E4	2.18E4	1.88E4	4.18E3	1.56E4	2.87E4	1.83E4	2.03E4	8.55E3	2.77E4
6412	true	P17028|ZNF24_HUMAN	29.438293	5.98	0.00	5.98	2.45	3.53	0.00	3.53	3.53	0.00	0.00	0.00	3.53	3.53	0.00	5.98	0.00	5.98	0.00	0.00	5.98	3.53	0.00	0.00	0.00	5.98	3.53	0.00	3.53	3.53	3.53	0.00	0.00	3.53	5.98	2							1.79E2
1039	true	P10632|CP2C8_HUMAN	95.02791	35.92	24.90	31.84	0.00	19.18	0.00	0.00	31.84	15.92	34.29	0.00	22.45	10.41	4.90	32.45	0.00	31.02	16.73	22.45	5.31	10.82	16.53	19.18	31.02	19.18	8.98	3.27	19.18	29.18	0.00	10.82	2.65	5.51	35.92	15	6.62E3	4.58E4		4.46E1			1.21E4	1.94E3	2.1E4		2.05E3
1814	true	Q9UBB9|TFP11_HUMAN	85.024185	22.34	6.45	14.22	13.02	16.49	0.00	13.74	11.47	9.80	10.87	9.68	11.47	8.00	1.19	12.19	8.60	12.07	8.00	10.04	10.27	10.27	3.46	13.62	0.00	8.00	8.48	8.00	6.81	6.81	10.27	8.60	0.00	4.54	9.80	13			1.1E3				6.07E2		2.33E2		7.58E2
6411	true	Q24JP5|T132A_HUMAN	24.383928	3.13	0.00	2.15	2.15	0.00	0.00	0.00	0.00	2.15	0.00	3.13	0.00	0.00	0.00	2.15	2.15	2.15	2.15	2.15	0.00	0.00	0.00	0.98	0.00	2.15	2.15	0.00	2.15	2.15	0.00	0.00	2.15	2.15	0.00	2										3.82E2
3399	true	O43896|KIF1C_HUMAN	78.095215	5.89	1.81	2.99	1.81	3.45	1.81	1.81	1.81	1.81	2.81	1.81	2.99	1.81	1.81	2.99	1.81	2.99	1.81	1.81	1.81	2.99	1.81	1.81	1.81	1.81	2.45	1.81	1.81	2.99	1.81	3.45	1.81	3.90	1.81	7	2.38E3	1.11E3	2.89E3	1.62E3		1.87E3	1.1E3	2.06E3	1.6E3		2.29E3
791	true	Q9BQG0|MBB1A_HUMAN	149.27347	21.61	12.05	13.86	16.27	15.59	6.93	15.21	11.90	11.07	9.64	14.83	12.73	17.09	7.83	13.40	15.29	13.40	11.52	17.09	15.06	16.27	10.09	13.48	7.45	14.46	11.07	12.58	17.55	7.30	14.08	12.65	10.84	15.51	15.21	21	3.38E3	4.54E3	1.81E4	1.83E4	2.95E2	1.06E4	9.55E3	5.08E3	3.71E3	1.29E4	5.34E3
3817	true	Q86UD1|OAF_HUMAN	93.44954	31.14	10.26	7.33	27.84	31.14	22.71	31.14	13.19	18.68	15.38	26.01	10.26	22.71	22.71	22.71	26.01	10.26	22.71	26.01	10.26	10.26	10.26	10.26	13.55	19.41	13.55	26.01	26.01	13.55	26.01	22.71	26.01	26.01	10.26	6	4.45E2		1.01E3	8.18E2	4.34E3	4.17E3		1.67E3	1.03E2	7.31E3
5569	true	P27540|ARNT_HUMAN	16.30322	5.20	0.00	1.65	1.65	1.65	0.00	1.65	1.65	1.65	1.65	1.65	1.65	0.00	0.00	0.00	0.00	1.65	0.00	0.00	0.00	1.65	0.00	0.00	0.00	1.65	0.00	0.00	1.90	0.00	0.00	0.00	0.00	0.00	0.00	3			2.62E1				2.25E1	4.15E2	3.86E1	1.31E1
5568	true	P53671|LIMK2_HUMAN	49.169994	8.46	2.19	2.19	2.19	8.46	0.00	3.76	3.76	2.19	2.19	2.19	2.19	3.76	0.00	2.19	2.19	2.19	0.00	3.76	6.90	2.19	2.19	2.19	0.00	2.19	6.90	2.19	6.90	2.19	2.19	6.90	2.19	2.19	8.46	3			1.8E2	5.7E2		4.05E2	4.34E2			2.69E2	2.33E2
7725	true	Q9P1Z3|HCN3_HUMAN	18.759933	1.03	1.03	0.00	0.00	0.00	0.00	0.00	0.00	0.00	0.00	0.00	0.00	0.00	0.00	1.03	1.03	1.03	1.03	1.03	1.03	0.00	1.03	0.00	0.00	1.03	1.03	1.03	1.03	1.03	1.03	1.03	1.03	1.03	1.03	1
1815	true	P32929|CGL_HUMAN	106.88015	44.69	41.23	35.06	20.49	28.15	10.37	10.37	32.84	28.15	34.32	10.37	25.43	10.37	20.00	31.11	10.37	29.38	14.57	14.57	22.22	13.58	17.78	20.49	35.06	25.43	20.49	6.91	30.37	26.17	17.78	23.95	10.37	23.70	31.60	12	1.02E4	2.11E4	1.42E3	1.78E3			1.19E4	4.54E3	9.22E3		1.44E3
3039	true	P78536|ADA17_HUMAN	97.18184	13.96	3.88	3.88	7.16	7.16	5.70	10.19	5.70	8.25	7.16	8.62	5.70	5.70	6.80	3.88	5.70	9.10	8.62	8.74	5.70	7.16	3.88	5.70	3.88	5.70	7.16	8.25	10.19	7.16	8.25	7.16	6.80	10.19	5.70	8	5.8E2		1.2E3	1.17E3	1.13E3	2.1E3	1.45E3	1.71E3	6.52E2	5.96E3	1.56E3
6414	true	P19634|SL9A1_HUMAN	48.573826	3.44	1.60	1.60	1.60	1.60	1.60	1.60	1.60	1.60	3.44	1.60	3.44	1.60	1.60	1.60	1.60	3.44	1.60	1.60	1.60	1.60	1.60	1.60	1.60	1.60	1.60	1.60	1.60	1.60	1.60	1.60	0.00	1.60	1.60	2									3.83E2		1.32E2
4875	true	O75818|RPP40_HUMAN	60.67218	18.73	4.96	5.79	13.77	18.73	4.96	18.73	18.73	10.74	4.96	10.74	15.70	7.99	4.96	13.77	4.96	4.96	4.96	18.73	10.74	10.74	4.96	10.74	0.00	10.74	13.77	0.00	13.77	4.96	18.73	0.00	4.96	4.96	4.96	4			4.6E2			5.62E2	4.39E2	4.2E2		4.03E2	5.11E2
868	true	Q13043|STK4_HUMAN	141.87465	43.12	18.48	15.61	28.54	29.77	11.70	31.21	29.57	29.57	34.09	28.13	31.83	31.62	11.09	22.59	31.21	26.49	18.48	24.23	27.52	33.47	22.59	24.44	25.26	33.88	22.59	31.42	23.41	33.68	25.26	27.31	11.09	38.40	27.31	17	1.66E3	1.12E3	8.65E3	6.79E3	2.61E2	6.39E3	1.14E4	7.24E3	1.01E4	6.16E3	8.35E3
2231	true	Q969G3|SMCE1_HUMAN	120.78289	30.66	14.11	22.14	17.76	23.84	6.33	20.19	17.76	20.19	20.68	15.09	20.19	24.82	9.00	19.71	21.41	20.19	14.11	20.19	22.14	17.76	15.09	21.65	17.76	26.76	17.52	16.30	26.76	22.38	17.76	28.71	5.84	21.41	17.52	11	4.6E2	4.4E3	1.88E3	3.88E3		3.9E3	3E3	4.53E3	4.54E3	9.96E2	4.58E3
2491	true	Q9ULU8|CAPS1_HUMAN	33.48832	7.10	0.00	5.32	1.03	1.03	0.00	1.11	3.40	1.03	1.03	0.00	2.44	1.03	0.00	1.92	0.00	0.00	2.44	5.47	0.00	0.00	0.00	4.43	1.03	0.00	0.00	1.03	2.29	0.00	1.03	0.00	0.00	1.03	0.00	8		3.82E2
2749	true	Q02083|NAAA_HUMAN	95.8585	31.20	12.81	19.78	11.42	16.99	4.74	19.78	19.78	22.01	20.89	7.80	19.78	11.42	7.80	14.21	8.36	16.99	10.58	14.21	13.37	16.99	16.71	16.99	16.99	16.99	11.42	14.21	16.99	16.99	14.21	11.42	11.42	20.89	19.78	9	1.39E3	1.32E3	2.32E2	6.81E2		2.11E3	1.76E3	7.04E3	1.56E3	4.54E2	3.71E3
6418	true	P09326|CD48_HUMAN	17.128643	9.47	0.00	0.00	0.00	0.00	4.53	0.00	4.94	4.94	4.94	0.00	0.00	0.00	0.00	0.00	0.00	4.94	0.00	0.00	4.53	0.00	0.00	0.00	4.94	0.00	0.00	4.94	0.00	4.94	4.94	0.00	0.00	4.94	4.94	2					1.98E2
4876	true	P35542|SAA4_HUMAN	92.64039	20.00	20.00	20.00	20.00	20.00	20.00	20.00	20.00	20.00	20.00	20.00	20.00	20.00	20.00	20.00	20.00	20.00	20.00	20.00	20.00	20.00	20.00	20.00	20.00	20.00	20.00	20.00	20.00	20.00	20.00	20.00	20.00	20.00	20.00	2	3.93E3	4.97E3	2E4	1.26E4	2.45E4	1.04E4	6.29E3	8.22E3	6.13E3	5.82E4	2.72E3
4878	true	Q9Y2R0|COA3_HUMAN	79.1126	35.85	18.87	26.42	17.92	17.92	0.00	26.42	17.92	17.92	17.92	17.92	17.92	27.36	27.36	27.36	27.36	27.36	27.36	27.36	27.36	17.92	17.92	27.36	17.92	26.42	27.36	18.87	27.36	35.85	17.92	27.36	9.43	27.36	27.36	4	2.02E2	1.51E3	2.46E3	8E2		5.19E3	1.94E3	1.82E3	6.68E2		2.18E3
4877	true	O75608|LYPA1_HUMAN	90.67176	21.74	21.74	21.74	21.74	21.74	21.74	21.74	21.74	21.74	21.74	21.74	21.74	21.74	21.74	21.74	21.74	21.74	21.74	21.74	21.74	21.74	21.74	21.74	21.74	21.74	21.74	21.74	21.74	21.74	21.74	21.74	21.74	21.74	21.74	4	5.54E3	1.23E4	1.05E4	2.46E4	2.12E3	2.54E4	3.05E4	2.43E4	6.84E3	1.04E4	2.23E4
3040	true	Q8NBJ4|GOLM1_HUMAN	102.69357	23.19	4.74	17.71	14.21	11.22	8.48	14.21	17.21	20.70	11.22	14.21	11.22	11.22	11.97	11.22	11.22	14.21	14.21	11.22	11.97	14.21	11.22	2.24	11.97	11.22	14.21	8.48	20.20	11.97	14.21	17.21	14.21	14.21	14.21	8	4.1E1	1.19E3	4.48E2	1.79E3		1.95E3	1.88E3	3.15E3	1.64E2	9.67E2	2.97E2
6417	true	P00750|TPA_HUMAN	36.221188	4.45	1.60	4.45	0.00	4.45	1.60	1.60	0.00	4.45	1.60	1.60	1.60	0.00	1.60	0.00	0.00	0.00	1.60	1.60	1.60	0.00	1.60	0.00	4.45	1.60	0.00	4.45	4.45	4.45	0.00	2.85	1.60	4.45	0.00	2	3.05E2			4.09E2		3.37E2		3.56E2	3.05E2		2.05E2
2022	true	P50148|GNAQ_HUMAN	122.12025	41.78	28.97	22.84	20.33	20.33	22.84	19.78	19.78	20.33	23.40	19.78	20.33	19.78	15.60	22.84	22.56	20.33	19.78	19.78	20.33	20.33	20.33	25.91	20.33	28.41	20.33	22.56	20.33	20.33	19.78	22.56	20.33	33.15	20.33	12	1.53E3	5.37E3	5.7E3	7.6E3	1.01E3	5.69E3	2.75E3	2.49E3	5.43E3	3.21E3	4.85E3
3819	true	Q8N5C6|SRBD1_HUMAN	58.14528	8.74	2.21	5.23	3.52	3.52	0.00	3.52	3.52	2.21	3.52	5.13	5.23	2.21	0.00	5.23	2.21	2.21	2.21	4.52	3.92	3.52	2.21	3.92	2.21	3.92	2.21	2.21	5.23	2.21	2.21	3.92	2.21	3.52	5.23	6											8.72E1
2232	true	Q8IYS1|P20D2_HUMAN	87.16147	25.92	0.00	8.94	22.94	12.84	0.00	12.84	20.41	12.84	5.50	14.45	17.43	22.94	11.01	17.43	8.94	12.84	5.50	17.43	17.43	12.84	8.94	13.53	12.84	17.43	8.94	8.94	22.71	8.94	12.84	8.94	5.50	8.94	8.94	9		3.14E2	3.74E3	3.83E2		2.26E2	1.64E3	1.14E3		5.42E2	4.23E3
1634	true	Q8IUZ5|AT2L2_HUMAN	88.59708	39.33	27.33	18.67	8.44	11.33	11.33	8.44	17.56	14.89	20.22	8.44	18.67	8.44	3.56	17.56	14.89	16.67	17.56	11.11	18.67	8.44	18.67	13.78	14.44	18.67	7.33	14.00	15.56	20.89	8.44	12.22	3.56	19.33	16.67	14	1.42E3	1.99E3		2.02E2				1.17E3	1.23E3		1.54E3
3818	true	Q9BXP2|S12A9_HUMAN	57.898933	8.42	1.31	3.06	4.60	4.60	1.31	5.80	3.06	3.06	3.06	2.41	3.06	2.41	2.41	1.31	1.31	1.31	1.31	1.31	1.31	1.31	1.31	1.31	1.31	1.31	1.31	1.31	1.31	1.31	3.06	1.31	1.31	1.31	1.31	6		6.3E2	7.14E2	6.7E2		6.19E3		3.56E2		8.75E2	4.66E2
3820	true	Q9NPP4|NLRC4_HUMAN	38.164486	8.59	1.37	0.00	0.00	3.22	1.37	3.22	1.37	0.00	1.37	3.22	1.37	5.86	0.00	1.37	1.37	0.00	1.37	1.37	0.00	3.22	0.00	1.37	0.00	0.00	0.00	4.79	0.00	0.00	1.37	1.37	1.37	7.32	1.37	6	5.05E2			3.28E2		1.09E3	1.09E2		2.12E2	1.02E3
792	true	Q13616|CUL1_HUMAN	146.50072	33.51	18.56	23.45	23.32	25.90	8.38	25.64	20.49	21.65	20.49	22.16	22.16	22.16	8.38	25.00	17.14	21.52	14.43	23.58	18.17	19.20	15.72	23.07	19.33	21.65	23.58	18.81	23.58	23.58	23.58	21.26	13.02	28.22	20.62	21	3.38E3	4.47E3	9.8E3	6.14E3	6.17E2	8.45E3	8.86E3	4.22E3	2.77E3	5.64E3	5.5E3
137	true	A5A3E0|POTEF_HUMAN	202.41289	15.63	13.86	13.67	14.51	14.51	11.16	12.84	12.84	11.81	13.49	12.93	13.86	12.74	11.72	13.86	11.44	12.84	12.84	13.49	13.77	14.60	14.79	14.05	12.37	14.70	15.35	13.49	14.33	12.09	11.53	14.51	12.00	14.33	13.40	42	2.59E5	6.3E5	4.88E5	8.54E5	2.4E5	7.67E5	6.24E5	4.85E5	7.15E5	5.5E5	6.36E5
7728	true	Q9BVG9|PTSS2_HUMAN	16.162539	2.46	2.46	2.46	0.00	2.46	0.00	2.46	0.00	0.00	0.00	0.00	0.00	0.00	0.00	2.46	0.00	2.46	0.00	0.00	0.00	0.00	0.00	2.46	0.00	0.00	2.46	0.00	2.46	0.00	0.00	0.00	0.00	0.00	2.46	1		7.29E2		1.04E3		2.84E2
2750	true	O95825|QORL1_HUMAN	100.94864	38.11	15.76	21.49	27.22	28.94	15.19	21.49	21.49	21.49	28.94	21.49	21.49	21.49	6.02	21.49	18.34	21.49	15.76	21.49	21.49	21.49	21.49	21.49	21.49	21.49	21.49	21.20	21.49	21.49	24.64	24.64	9.17	32.38	21.49	8	5.22E2	2.22E3	3.25E3	2.51E3	2.38E2	1.22E3	2.49E3	1.24E3	4.51E3	1.74E2	2.89E3
196	true	Q14008|CKAP5_HUMAN	182.64995	26.72	11.66	18.80	15.35	17.96	9.55	19.64	17.86	16.39	15.35	16.09	20.87	16.29	8.42	16.49	16.83	17.18	14.67	16.44	14.47	17.52	8.96	16.34	15.21	14.76	18.16	15.11	17.72	16.29	17.81	17.27	10.38	18.70	16.73	44	1.28E3	2.5E4	1.15E4	1.85E4	4.53E2	1.8E4	2.35E4	1.26E4	1.12E4	8.38E3	2.17E4
4879	true	P05452|TETN_HUMAN	94.735756	24.26	24.26	23.27	23.27	23.27	13.86	23.27	23.27	23.27	23.27	24.26	24.26	13.86	23.27	13.86	24.26	13.86	13.86	24.26	24.26	13.86	24.26	24.26	12.87	24.26	24.26	24.26	24.26	24.26	24.26	13.86	24.26	13.86	24.26	4	1.84E4	8.32E3	4.27E4	2.27E4	1.03E4	1.75E4	9.82E3	1.63E4	1.77E4	2.45E4	1.17E4
3401	true	O43447|PPIH_HUMAN	101.59051	36.72	15.82	30.51	23.16	23.16	23.16	23.16	23.16	23.16	23.16	23.16	29.38	30.51	23.16	23.16	23.16	18.08	15.82	30.51	30.51	30.51	23.16	23.16	23.16	23.16	30.51	15.82	30.51	23.16	23.16	23.16	18.08	23.16	23.16	7	8.48E2	4.18E3	7.56E3	7.94E3	9.56E2	1.04E4	1.26E4	6.33E3	6.22E3	4.9E3	1.03E4
6420	true	Q9BRK4|LZTS2_HUMAN	31.910141	4.78	0.00	2.39	2.39	2.39	0.00	2.39	2.39	2.39	2.39	0.00	2.39	2.39	0.00	2.39	0.00	2.39	0.00	2.39	4.78	2.39	0.00	2.39	0.00	2.39	2.39	0.00	0.00	2.39	0.00	2.39	0.00	0.00	2.39	2								7.95E1
1327	true	P45954|ACDSB_HUMAN	144.93048	41.44	35.42	30.56	35.65	33.10	16.67	32.41	36.34	36.34	33.10	29.86	30.56	29.86	29.86	38.66	34.72	30.56	32.18	32.87	29.86	33.10	30.56	38.89	36.34	30.56	32.87	23.15	32.87	38.66	27.31	35.42	19.68	32.87	38.89	15	2.74E4	1.22E5	1.56E4	1.66E4	7.64E2	7.05E3	7.62E4	4.57E4	8.14E4	3.66E3	3.28E4
5570	true	Q9BYE7|PCGF6_HUMAN	25.940468	16.29	0.00	0.00	11.43	8.00	0.00	0.00	8.00	8.00	0.00	8.00	12.86	8.00	0.00	0.00	0.00	0.00	0.00	0.00	8.00	8.00	0.00	8.00	0.00	8.00	11.43	0.00	11.43	0.00	0.00	8.00	0.00	0.00	0.00	3
6421	true	P51451|BLK_HUMAN	58.056713	3.37	3.37	3.37	3.37	3.37	3.37	3.37	3.37	0.00	3.37	3.37	3.37	3.37	3.37	3.37	3.37	3.37	3.37	0.00	3.37	3.37	3.37	3.37	0.00	3.37	0.00	3.37	3.37	3.37	3.37	0.00	3.37	3.37	0.00	1
674	true	P22392|NDKB_HUMAN	160.88979	68.42	54.61	59.21	47.37	58.55	54.61	47.37	47.37	47.37	47.37	54.61	55.26	55.26	54.61	61.18	61.18	53.95	55.26	55.26	67.76	61.84	63.16	67.76	55.26	67.76	67.76	53.29	67.76	67.76	54.61	67.76	61.84	55.26	62.50	20	9.65E4	5.55E4	6.11E4	1.95E5	2.39E4	9.46E4	5.15E4	2.33E5	2.3E5	5.62E4	1.37E5
1636	true	P13646|K1C13_HUMAN	126.83418	21.83	13.10	7.86	12.88	10.26	7.42	12.88	10.48	12.88	7.86	12.88	10.48	12.88	12.45	10.26	10.26	7.86	10.26	12.88	10.26	12.88	10.48	10.26	12.88	18.12	10.26	7.86	10.26	9.83	10.26	10.26	16.59	10.26	13.10	12	1.63E5	5.86E4	3.7E5	4.09E5	8.49E3	4.26E5	7.06E4	5.74E5	3.52E4	1.32E5	4.03E5
2023	true	Q52LJ0|FA98B_HUMAN	133.82607	32.56	26.33	28.64	25.87	27.48	18.24	30.02	27.48	28.64	27.48	25.87	32.56	27.25	20.79	32.56	23.33	28.64	26.33	30.02	30.02	23.33	27.48	31.18	27.48	28.64	32.56	27.48	25.87	23.33	23.33	30.02	14.09	30.02	19.17	11	7.25E3	1.57E4	1.61E4	1.03E4	1.83E3	1.53E4	1.38E4	1.58E4	1.42E4	1.51E4	2.03E4
1635	true	P10586|PTPRF_HUMAN	88.16114	10.44	0.73	5.19	1.52	2.36	0.79	2.73	4.09	2.36	2.36	2.73	2.36	2.31	2.52	3.36	3.15	3.57	1.52	1.52	1.52	4.35	1.52	7.87	2.36	2.52	1.63	1.52	5.66	3.88	4.09	3.30	2.10	2.78	2.94	14	8.16E1	9.21E2	5.41E2	2.76E2		6.43E2	9.15E2		3.02E2	4.38E2	2.83E2
7731	true	P60520|GBRL2_HUMAN	25.842207	9.40	0.00	9.40	9.40	9.40	0.00	0.00	9.40	9.40	9.40	9.40	9.40	0.00	9.40	9.40	0.00	0.00	0.00	9.40	0.00	9.40	9.40	0.00	0.00	9.40	0.00	9.40	0.00	0.00	9.40	0.00	0.00	9.40	0.00	1
2492	true	Q9UHV9|PFD2_HUMAN	122.15719	56.49	33.77	41.56	38.31	41.56	27.27	38.31	45.45	41.56	38.31	41.56	45.45	38.31	41.56	46.10	49.35	53.25	40.26	38.31	49.35	49.35	41.56	49.35	41.56	56.49	49.35	39.61	56.49	49.35	45.45	56.49	46.75	49.35	56.49	8	1.91E3	8.4E3	1.56E4	1.64E4	8.89E2	6.64E3	1.25E4	1.52E4	9.57E3	9.16E3	1.19E4
328	true	P24844|MYL9_HUMAN	190.0507	66.28	50.58	50.58	50.58	58.14	50.58	51.16	58.72	50.58	59.30	57.56	51.16	57.56	50.58	50.58	50.58	51.16	50.58	51.16	51.16	57.56	57.56	51.16	59.30	51.16	51.16	51.16	58.14	51.16	50.58	58.14	51.16	51.16	58.14	22	1E5	1.12E5	1.82E5	2.49E5	3.93E4	2E5	2.6E5	2.41E5	1.52E5	7.72E4	1.91E5
5571	true	Q9BXI6|TB10A_HUMAN	41.410152	7.09	0.00	3.74	3.74	3.74	0.00	3.74	3.74	3.74	3.74	0.00	3.74	3.74	0.00	3.74	3.74	3.74	3.74	3.74	3.74	3.74	0.00	3.74	3.74	3.74	3.74	3.74	3.74	3.74	7.09	3.74	0.00	0.00	3.74	2
1430	false	O95841|ANGL1_HUMAN	79.34532	3.87	3.87	2.85	3.87	2.85	3.87	3.87	2.85	2.85	2.85	3.87	2.85	2.85	3.87	2.85	3.87	2.85	3.87	2.85	3.87	3.87	2.85	3.87	2.85	3.87	2.85	3.87	2.85	3.87	3.87	3.87	3.87	3.87	2.85	2	5.86E3	5.96E2	6.17E3	1.5E3	2.05E3	1.09E3	4.84E2	1.16E3	3.59E2	2.67E3	5.63E2
1328	true	Q86VS8|HOOK3_HUMAN	128.52602	23.68	13.23	13.65	11.70	16.71	1.95	15.88	19.22	17.97	19.36	11.70	16.57	11.84	5.57	12.95	15.32	16.71	7.24	16.02	11.84	11.84	15.46	7.94	15.46	20.47	13.65	12.53	15.46	13.09	13.51	14.90	3.76	14.76	16.71	16	7.75E2	2.33E3	2.22E3	5.18E3		3.1E3	4.16E3	2.77E3	5.99E3	2.1E3	3.41E3
6423	true	Q9NVK5|FGOP2_HUMAN	27.679974	4.74	0.00	0.00	4.74	4.74	0.00	4.74	4.74	4.74	4.74	0.00	4.74	0.00	0.00	0.00	0.00	4.74	0.00	4.74	0.00	4.74	0.00	0.00	0.00	4.74	4.74	0.00	4.74	4.74	0.00	0.00	0.00	4.74	4.74	1
4880	true	O95236|APOL3_HUMAN	89.87515	18.16	18.16	18.16	4.23	0.00	0.00	8.71	18.16	18.16	18.16	11.94	18.16	18.16	11.94	11.94	18.16	18.16	18.16	4.48	11.94	18.16	18.16	11.94	18.16	18.16	18.16	18.16	18.16	18.16	18.16	18.16	0.00	11.94	18.16	4	4.15E2	1.29E3	5.96E1				2.49E3	7.09E2	2.83E3		5.88E2
1040	true	Q12874|SF3A3_HUMAN	160.93251	37.72	31.14	35.53	37.33	37.33	28.94	35.53	35.13	37.52	35.53	35.13	37.52	37.33	18.36	35.53	35.73	35.73	24.95	37.33	35.53	34.93	28.94	35.33	34.33	35.93	35.93	35.53	35.33	35.73	35.13	35.93	25.75	32.93	35.93	17	3.59E3	8.33E3	2.18E4	2.08E4	2.2E3	9.94E3	1.1E4	1.63E4	1.08E4	5.96E3	6.2E3
5572	true	Q7Z6B7|SRGP1_HUMAN	51.434204	3.23	1.11	3.23	1.11	1.11	1.11	1.11	1.11	1.11	1.11	1.11	1.11	1.11	1.11	1.11	1.11	1.11	1.11	2.12	1.11	1.11	1.11	1.11	1.11	1.11	1.11	1.11	2.21	1.11	1.11	1.11	1.11	1.11	1.11	3	1.84E3	1.03E3		1.89E3	3.48E2	1.63E3	1.89E3	1.06E3	2.07E3	1.45E3	1.68E3
599	true	O60568|PLOD3_HUMAN	172.70554	47.15	39.16	40.51	41.87	41.87	24.12	41.87	39.70	43.50	39.70	42.95	42.01	39.30	40.65	36.45	41.87	39.70	36.04	41.87	41.87	37.40	33.06	44.17	38.35	40.65	42.14	35.09	41.60	38.35	41.06	43.50	23.85	41.06	38.35	24	5.58E3	1.4E4	5.28E4	6.41E4	2.84E3	3.95E4	3.54E4	4.31E4	2.11E4	3.45E4	4.29E4
5574	true	P34741|SDC2_HUMAN	46.514896	12.44	6.97	12.44	6.97	6.97	0.00	6.97	6.97	6.97	6.97	6.97	6.97	6.97	0.00	6.97	12.44	6.97	6.97	11.94	6.97	6.97	6.97	6.97	6.97	6.97	6.97	6.97	6.97	6.97	6.97	6.97	0.00	6.97	6.97	3		1.29E3	4.46E2	4.76E2		2.83E2	3.44E2	3.3E2	5.92E2	1.36E2
5573	true	Q9UFG5|CS025_HUMAN	63.068	38.98	16.95	38.98	16.95	31.36	0.00	16.95	38.98	31.36	38.98	16.95	31.36	31.36	0.00	38.98	31.36	16.95	16.95	31.36	16.95	16.95	16.95	16.95	31.36	31.36	31.36	16.95	38.98	24.58	31.36	31.36	0.00	16.95	31.36	3		9.31E2	2E2	9.38E2		1.11E2	1.14E3	9.02E2	1.07E3		4.59E2
4882	true	P50583|AP4A_HUMAN	62.283813	38.10	16.33	26.53	16.33	26.53	16.33	16.33	26.53	16.33	26.53	26.53	16.33	26.53	16.33	26.53	26.53	16.33	16.33	26.53	27.89	26.53	38.10	27.89	16.33	27.89	16.33	16.33	27.89	26.53	16.33	16.33	16.33	26.53	27.89	4	9.25E2	2.92E3	1.02E3	1.27E3		5.35E2	1.55E3	2.25E2	1.36E3
869	true	P23526|SAHH_HUMAN	157.43102	41.67	28.70	30.09	30.09	28.24	25.93	28.24	25.93	25.93	25.93	28.01	30.09	30.79	32.87	25.93	28.70	28.01	28.70	28.01	30.79	28.01	28.01	30.09	28.01	28.01	33.10	25.93	33.10	31.02	25.93	33.10	28.01	30.32	33.10	18	1.92E4	7.28E4	1.32E5	1.37E5	1.21E4	1.22E5	8.53E4	8.26E4	6.78E4	5.82E4	8.72E4
3821	true	Q4V339|ZNG1F_HUMAN	68.39581	22.03	3.80	3.80	9.37	14.43	3.80	9.37	17.97	14.43	9.37	11.90	13.42	13.92	3.80	3.80	13.92	3.80	3.80	9.37	3.80	8.35	3.80	14.43	3.80	3.80	14.43	3.80	14.43	3.80	3.80	3.80	3.80	9.37	3.80	6	3.34E2	2.74E2	1.71E4	1.4E3		1.07E3	1.65E3	9.82E2	3.45E2	1.28E3	1E3
197	true	Q58FF7|H90B3_HUMAN	199.10207	29.98	25.29	23.45	25.13	25.29	22.95	25.29	25.29	23.45	23.45	25.13	23.45	25.29	23.12	23.45	23.45	25.29	22.95	25.29	23.45	23.45	23.45	23.45	25.29	23.45	26.47	23.45	27.47	23.45	24.96	25.63	23.12	27.47	25.63	39	9.1E4	2.33E5	4.74E5	3.58E5	5.8E4	2.66E5	6.11E5	3.54E5	2.68E5	2.65E5	2.25E5
508	true	Q9Y6N5|SQOR_HUMAN	177.14006	55.33	47.33	44.89	40.89	44.89	44.00	49.11	44.89	48.89	40.89	42.89	43.11	44.67	44.22	47.33	47.33	50.89	47.33	46.67	47.56	49.33	44.67	43.11	48.89	44.89	55.33	42.89	50.89	50.89	42.89	51.33	43.11	43.11	46.89	24	4.19E4	4.52E4	5.66E4	1.04E5	1.23E4	1.13E5	1.22E5	1.4E5	8.07E4	4.23E4	1.24E5
4881	true	Q96SB8|SMC6_HUMAN	38.13949	5.77	0.00	1.65	2.93	2.93	0.00	2.93	1.56	0.00	2.75	1.56	1.56	1.56	0.00	1.56	2.93	1.56	0.00	1.56	0.00	1.56	1.56	1.56	0.00	0.00	1.65	1.56	4.58	2.93	1.56	0.00	0.00	1.56	1.37	4			4.7E2			6.24E1	7.73E1			1.14E2	7.75E1
7734	true	I3L0S3|PYAS1_HUMAN	20.16412	12.25	0.00	0.00	0.00	12.25	12.25	12.25	0.00	0.00	0.00	12.25	12.25	0.00	12.25	12.25	0.00	0.00	12.25	0.00	12.25	12.25	0.00	0.00	0.00	12.25	12.25	0.00	12.25	0.00	12.25	0.00	12.25	12.25	12.25	1
3822	true	O15212|PFD6_HUMAN	110.62362	37.21	37.21	37.21	36.43	36.43	29.46	36.43	36.43	36.43	36.43	36.43	36.43	36.43	37.21	37.21	37.21	37.21	37.21	36.43	37.21	36.43	36.43	37.21	36.43	36.43	37.21	37.21	37.21	37.21	37.21	37.21	36.43	37.21	37.21	6	1.6E3	1.07E4	1.98E4	1.72E4	1.24E3	9.97E3	1.33E4	1.42E4	5.06E3	7.16E3	1.63E4
4884	true	Q5JVS0|HABP4_HUMAN	79.06642	7.75	5.81	5.81	5.81	5.81	1.94	5.81	5.81	5.81	5.81	5.81	5.81	5.81	5.81	5.81	7.75	5.81	5.81	5.81	5.81	5.81	5.81	5.81	5.81	5.81	1.94	5.81	5.81	5.81	5.81	5.81	1.94	1.94	5.81	3	1.28E3	2.29E3	2.63E3	1.71E3	3.99E2	1.51E3	5.43E3	2.55E3	2.5E3	8.17E2	3.01E3
6424	true	P19087|GNAT2_HUMAN	26.11538	7.63	3.11	0.00	0.00	3.11	0.00	0.00	3.11	3.11	3.11	0.00	0.00	3.11	7.63	3.11	0.00	3.11	0.00	3.11	0.00	0.00	0.00	0.00	0.00	0.00	3.11	0.00	3.11	0.00	3.11	0.00	3.11	3.11	3.11	2	5.84E3
4883	true	O75348|VATG1_HUMAN	76.93356	28.81	16.95	16.95	16.95	16.95	16.95	16.95	16.95	16.95	16.95	16.95	16.95	16.95	16.95	16.95	16.95	16.95	16.95	16.95	16.95	28.81	16.95	16.95	16.95	16.95	16.95	16.95	16.95	16.95	16.95	16.95	16.95	16.95	16.95	3	8.09E2	1.16E4	6.63E3	5.73E3	1.87E3	5.17E3	1.31E4	1.51E4	1.39E4	3.82E3	1.26E4
1121	true	P78417|GSTO1_HUMAN	142.72214	47.72	34.85	34.85	39.83	46.06	37.76	36.10	36.10	42.32	36.10	30.71	34.85	43.57	41.91	32.78	41.08	45.23	37.34	38.17	39.83	41.91	45.23	41.08	46.06	46.06	34.85	38.17	45.64	38.59	39.00	41.91	36.51	39.83	41.49	17	5.63E4	1.84E5	7.47E4	8.08E4	2.71E4	7.59E4	1.05E5	1.14E5	1.98E5	1.48E4	3.35E4
509	true	P48735|IDHP_HUMAN	181.19974	37.61	32.74	31.64	32.74	33.63	32.30	32.96	32.96	33.41	33.63	32.30	33.41	32.74	32.74	32.74	32.30	33.41	32.74	32.74	33.41	33.63	33.41	33.41	33.41	33.41	34.51	33.41	34.51	33.41	33.41	37.61	29.65	33.63	34.51	25	1.13E5	3.98E5	1.93E5	3.72E5	2.83E4	1.93E5	5.76E5	3.32E5	3.09E5	1.08E5	3.32E5
2493	true	P46778|RL21_HUMAN	109.26035	32.50	26.25	27.50	27.50	32.50	16.25	16.25	27.50	27.50	27.50	26.25	20.62	27.50	26.25	27.50	25.00	27.50	27.50	27.50	25.00	27.50	27.50	25.00	27.50	26.25	26.25	16.25	27.50	26.25	27.50	27.50	25.00	27.50	27.50	9	1.16E3	1.87E4	1.02E4	1.71E4	5.77E2	6.98E3	1.18E4	8.37E3	7.66E3	1.45E4	3.07E3
3402	true	Q6ZRP7|QSOX2_HUMAN	119.407616	14.90	8.17	12.61	12.61	12.61	8.17	12.61	12.61	12.61	10.46	10.32	12.61	12.61	14.90	12.61	10.46	14.90	10.46	12.61	8.17	10.32	8.17	12.61	6.02	12.61	10.46	10.32	12.61	12.61	14.90	12.61	6.02	12.61	10.32	7	1.8E2	9.29E2	1.64E3	1.9E3		8.88E2	1.59E3	6.99E2	3.54E2	1.87E3	7.53E2
6426	true	O60220|TIM8A_HUMAN	72.013695	22.68	22.68	22.68	22.68	22.68	11.34	22.68	22.68	22.68	22.68	22.68	22.68	22.68	22.68	22.68	22.68	22.68	22.68	22.68	22.68	22.68	22.68	22.68	22.68	22.68	22.68	22.68	22.68	22.68	22.68	22.68	11.34	22.68	22.68	2	2.2E3	4.56E3	8.13E3	4.65E3		1.15E4	1.07E4	1.31E4	4.72E3	2.36E3	4.5E3
1816	true	Q99436|PSB7_HUMAN	116.57451	45.49	22.38	37.18	41.16	44.77	19.49	41.16	38.27	40.79	33.94	37.18	40.79	41.16	18.77	34.30	44.40	41.16	37.55	44.40	44.40	30.32	18.77	41.16	44.40	44.40	43.68	15.52	30.32	30.32	37.18	37.55	14.80	44.40	25.63	13	8.7E2	1.16E4	1.45E4	9.84E3	9.12E1	5.77E3	7.53E3	2.31E4	5.09E3	1.83E3	3.19E3
3823	true	P17096|HMGA1_HUMAN	74.297195	37.38	23.36	23.36	37.38	37.38	0.00	37.38	37.38	37.38	37.38	23.36	37.38	37.38	14.95	37.38	37.38	37.38	0.00	37.38	37.38	37.38	23.36	23.36	37.38	37.38	37.38	23.36	37.38	37.38	23.36	37.38	0.00	23.36	23.36	6		6.09E1	2.57E3	4.37E3		2.41E3	1.25E3	4.96E3	1.67E3	1.17E3	5.86E3
2751	true	Q96DE0|NUD16_HUMAN	124.35129	58.46	44.62	55.38	55.38	55.38	41.54	36.92	55.38	55.38	55.38	55.38	55.38	55.38	36.41	55.38	55.38	55.38	41.03	55.38	48.72	55.38	55.38	55.38	55.38	57.95	55.38	40.51	50.26	57.95	40.51	57.95	28.21	48.72	57.95	9	1.67E3	5.96E3	3.14E3	2.64E3	9.51E2	3.31E3	3.83E3	2.35E3	5.48E3	7.11E2	4.11E3
1223	true	P11172|UMPS_HUMAN	136.31366	33.96	25.00	21.46	19.58	21.46	14.79	21.46	21.46	19.58	25.62	20.21	17.92	17.92	18.75	18.75	24.58	20.42	18.75	18.54	18.54	21.46	18.12	18.54	21.46	20.42	19.58	14.79	22.29	19.58	16.46	23.75	14.79	28.33	23.96	15	1.99E3	1.17E4	2.26E4	6.77E4	6.21E2	8.56E3	1.28E4	1.66E4	6.05E3	5.56E3	9.21E3
738	true	Q99460|PSMD1_HUMAN	166.70724	31.58	22.56	21.83	23.40	24.34	20.99	23.71	20.57	23.29	20.78	23.71	20.57	27.28	20.36	24.55	24.55	24.13	22.67	25.39	22.77	21.83	21.83	22.67	19.73	22.67	25.50	20.99	27.18	25.39	19.94	27.07	15.63	25.39	26.23	23	4.6E3	3.03E4	2.75E4	3.45E4	2.18E3	4.07E4	1.15E4	1.31E4	1.77E4	1.3E4	2.04E4
2233	true	P14174|MIF_HUMAN	117.65174	44.35	40.00	40.00	40.00	40.00	40.00	40.00	42.61	42.61	35.65	27.83	40.00	42.61	42.61	40.00	27.83	40.00	42.61	35.65	27.83	27.83	27.83	27.83	27.83	27.83	27.83	27.83	27.83	23.48	39.13	27.83	9.57	40.87	23.48	9	2.57E4	2.35E5	1.62E5	1.91E5	3.72E4	1.29E5	1.77E5	1.37E4	7E4	5.51E4	1.01E5
4302	true	Q6PML9|ZNT9_HUMAN	60.46202	12.15	8.10	7.57	3.17	5.11	3.17	7.57	5.63	3.17	7.57	5.63	7.57	3.17	0.00	3.17	7.75	3.17	3.17	3.17	3.17	3.17	5.63	3.17	3.17	3.17	3.17	5.28	7.57	7.57	5.63	3.17	3.17	8.10	5.11	5		1.09E3	9.51E2	5.77E2		4.99E2	6.49E2	3.19E2	2.94E2	9.53E2	1.07E3
737	true	Q13459|MYO9B_HUMAN	115.065056	15.99	5.19	4.82	3.99	6.49	2.46	8.16	4.59	4.40	8.95	4.40	6.26	5.19	3.25	5.66	5.19	5.01	3.99	3.99	4.82	6.07	3.06	5.42	3.99	3.99	3.57	5.84	5.89	3.99	4.59	4.40	3.06	7.37	3.99	23	4.22E2	6.15E2	2.49E2	2.27E3	1.63E2	2.78E3	1.93E3	2.18E3	5.39E3	4.65E2	3.36E3
5089	false	P01699|LV144_HUMAN	59.69031	27.35	13.68	13.68	13.68	13.68	27.35	13.68	13.68	13.68	13.68	13.68	13.68	13.68	13.68	13.68	13.68	13.68	13.68	13.68	13.68	13.68	13.68	13.68	13.68	13.68	13.68	13.68	13.68	13.68	13.68	13.68	13.68	13.68	13.68	3	8.72E2	4.28E2	1.42E3	5.88E2	3.48E3		9.09E2	9.96E2	4.81E2	1.2E3	4.42E2
4303	true	O15229|KMO_HUMAN	50.367226	11.73	7.20	9.67	0.00	3.29	0.00	3.29	5.14	5.14	5.14	0.00	3.29	3.29	0.00	5.14	0.00	5.14	0.00	5.14	3.29	3.29	3.29	7.00	5.14	3.29	3.29	3.29	5.14	5.14	3.29	3.29	0.00	3.29	7.00	5	4.72E2	1.87E3					1.07E3		1.26E3
45	true	Q00610|CLH1_HUMAN	237.64166	48.90	40.48	38.87	40.30	43.16	40.84	41.31	39.76	41.61	41.73	40.90	41.13	42.27	39.52	40.36	39.70	39.22	39.46	39.16	38.57	41.07	38.57	40.42	35.04	36.36	39.94	40.96	40.42	40.48	40.30	39.22	38.57	44.12	38.87	82	1.83E5	4.18E5	3.58E5	5.61E5	7.62E4	5.78E5	2.01E5	2.68E5	3.14E5	2.09E5	4.07E5
1817	true	O76054|S14L2_HUMAN	132.53812	22.33	22.08	22.33	14.64	22.08	7.20	12.90	22.08	22.08	22.08	9.43	21.84	17.37	17.37	22.08	14.64	22.33	14.64	21.84	12.41	12.41	14.64	22.08	22.33	17.37	17.37	14.64	22.08	22.33	17.37	22.08	17.37	14.64	22.33	10	1.44E4	3.55E4	1.35E3	3.83E3	4.71E2	2.49E2	9.94E3	3.87E3	1.03E4		4.28E3
417	true	P49448|DHE4_HUMAN	174.69441	43.37	31.90	36.38	28.49	31.90	20.07	28.49	31.90	28.49	31.90	26.34	31.90	31.90	34.23	35.30	21.86	33.51	31.72	35.30	30.82	31.90	28.49	32.08	34.59	32.44	36.02	30.47	33.87	38.89	33.33	34.59	19.71	31.90	39.07	28	1.23E5	4.68E5	1.11E5	7E4	1.41E4	7.73E4	4.3E5	2.32E5	2.63E5	3.75E4	1.51E5
1818	true	Q15942|ZYX_HUMAN	136.88367	28.32	18.01	18.01	21.85	21.85	14.69	18.01	18.01	18.01	18.01	18.01	18.01	18.01	17.31	18.01	18.01	20.10	15.21	18.01	18.01	18.01	18.01	18.01	14.69	18.01	18.01	18.01	20.10	18.01	18.01	22.38	9.97	18.01	22.38	11	5.33E3	1.29E4	1.31E4	4.38E4	4.6E3	1.17E4	1.12E4	8.72E3	1.44E4	4.93E3	1.43E4
7741	true	Q9C0D7|ZC12C_HUMAN	24.928623	1.81	1.81	0.00	0.00	0.00	0.00	0.00	1.81	1.81	1.81	0.00	1.81	1.81	0.00	1.81	1.81	0.00	1.81	0.00	0.00	1.81	1.81	0.00	1.81	0.00	0.00	1.81	1.81	1.81	0.00	0.00	0.00	1.81	0.00	1									2.29E2
2234	true	Q92556|ELMO1_HUMAN	111.409454	19.67	8.39	10.45	8.39	8.39	8.39	7.02	12.93	9.49	17.19	10.87	12.93	10.87	7.02	10.87	8.39	10.87	7.02	7.02	7.02	12.93	5.91	7.02	8.39	6.60	4.54	10.45	9.08	10.87	10.87	10.87	8.39	8.39	10.87	10	1.97E3	5.88E3	2.56E3	3.11E3	2.44E2	2.04E3	4.1E3	7.76E1	1.55E4	2.33E3	7.72E3
186	true	O75116|ROCK2_HUMAN	184.30579	34.01	18.08	22.05	21.47	24.14	10.37	27.74	22.98	23.13	26.15	20.39	26.44	17.15	10.59	25.22	25.36	22.98	13.98	26.87	22.62	25.36	17.36	22.62	21.11	23.13	23.20	16.43	26.01	26.37	22.55	26.15	11.74	23.70	27.45	43	3.17E3	1.12E4	1.86E4	2.09E4	1.61E4	2.37E4	7.29E3	1.54E4	1.29E4	6.3E3	1.67E4
5577	true	Q9H5X1|CIA2A_HUMAN	75.01871	23.75	16.88	12.50	12.50	23.75	16.88	12.50	12.50	12.50	12.50	12.50	12.50	12.50	12.50	12.50	12.50	12.50	5.62	5.62	12.50	12.50	12.50	12.50	12.50	12.50	12.50	23.75	12.50	12.50	23.75	23.75	5.62	23.75	23.75	3	5.87E2	2.56E3	5.54E2	3E2	3.99E2	1.61E3	2.97E3	1.16E3	2.14E3	6.99E2	1.76E3
1819	true	P61106|RAB14_HUMAN	142.74538	65.12	52.56	60.00	58.14	58.14	57.67	58.14	58.14	53.02	58.14	53.02	58.14	53.02	57.67	53.02	52.56	53.02	52.56	58.14	65.12	60.00	53.02	60.00	58.14	60.00	65.12	58.14	60.00	60.00	53.02	60.00	45.58	58.14	60.00	11	4.52E3	2.68E4	2.37E4	3.9E4	7.22E3	2.71E4	3.43E4	3.24E4	3.21E4	1.47E4	3.47E4
1637	true	P04217|A1BG_HUMAN	142.73349	35.15	29.70	26.06	22.02	30.51	32.73	30.51	30.51	30.51	32.73	26.06	30.51	30.51	30.51	30.51	32.73	30.51	30.51	26.06	26.06	26.06	32.93	30.51	30.51	27.47	26.06	32.73	23.03	30.51	30.51	30.51	32.73	32.73	30.51	13	2.36E4	3.38E4	3.19E4	5.36E4	1.57E5	3.36E4	3.4E4	4.49E4	5.2E4	5.11E4	3.55E4
2009	false	Q8N752|KC1AL_HUMAN	83.18873	17.51	7.42	9.79	9.79	9.79	0.00	9.79	7.12	7.12	7.12	9.79	9.79	9.79	7.12	9.79	9.79	12.46	9.79	9.79	9.79	7.12	9.79	9.79	7.12	9.79	10.09	5.64	9.79	9.79	9.79	9.79	6.82	9.79	9.79	6	6.89E2	2.67E3	9.74E2	4.75E3		6.79E3	3.69E3	4.45E3	2.05E3	1.82E3	4.11E3
3041	true	Q8NEZ2|VP37A_HUMAN	76.40562	21.16	8.82	13.60	8.56	13.60	8.56	8.56	13.60	13.60	13.60	3.27	16.37	8.56	3.27	6.05	6.05	11.08	8.82	3.27	8.31	8.56	13.60	6.05	13.60	11.08	13.85	3.27	16.37	16.37	3.27	13.10	3.27	15.87	16.37	6	2.7E2	7.34E2	2.09E2	7.05E2		5.74E2	1.39E3	9.99E2	1.2E3		1.77E3
4304	true	Q9BPX3|CND3_HUMAN	67.78497	5.62	1.38	2.96	2.76	4.43	1.38	4.24	4.43	2.96	1.38	2.76	2.96	5.62	4.04	2.76	2.76	2.96	2.76	2.96	1.38	2.96	0.00	2.76	1.38	2.76	2.96	1.38	2.96	0.00	2.76	2.96	2.76	2.96	1.38	5		5.28E2				7.08E2	1.12E3
3042	true	P28676|GRAN_HUMAN	119.630104	29.03	23.04	26.73	26.73	26.73	23.04	29.03	26.73	26.73	26.73	26.73	29.03	29.03	23.04	26.73	29.03	26.73	23.04	29.03	26.73	29.03	26.73	26.73	26.73	26.73	29.03	29.03	29.03	26.73	29.03	29.03	23.04	29.03	29.03	6	1.91E4	3.77E3	8.37E3	1.8E4	1.45E3	5.01E4	1.45E4	5.27E3	8.72E3	6.57E4	1.64E4
739	true	P14735|IDE_HUMAN	159.05078	28.16	19.43	22.57	21.79	23.95	11.97	23.85	22.57	20.90	22.87	16.39	20.02	22.77	15.51	23.16	18.35	18.74	13.44	19.63	21.98	20.90	17.47	19.63	18.55	20.41	22.77	19.33	23.55	22.57	22.08	23.16	11.97	17.17	24.04	23	5.9E2	8.12E3	1.13E4	2.84E4	3.64E2	1.77E4	1.24E4	8.41E3	5.72E3	5.54E3	3.8E3
1224	true	O14818|PSA7_HUMAN	152.56656	56.05	52.42	54.84	51.61	54.84	51.61	51.61	54.84	54.84	51.61	51.61	54.84	52.42	51.61	52.42	52.42	51.61	52.42	52.42	52.42	51.61	51.61	52.42	54.84	51.61	52.82	51.61	52.82	52.82	51.61	52.82	51.61	52.42	52.82	17	1.62E4	4.08E4	6.88E4	5.73E4	1.06E4	5.55E4	9.12E4	5.46E4	4.97E4	3.03E4	5.07E4
938	true	Q66K74|MAP1S_HUMAN	130.45648	20.87	11.24	13.69	10.58	13.22	6.80	11.52	11.33	11.99	16.81	13.22	9.16	10.01	7.55	7.74	13.31	10.01	12.09	7.74	9.63	9.16	8.03	9.16	7.74	11.14	11.99	10.01	13.60	10.86	9.07	11.52	7.74	12.37	9.63	19	6.99E2	3.52E3	3.74E3	5.41E3	3.35E2	7.22E3	4.66E3	7.21E3	5.65E3	4.23E3	3.62E3
22	true	P02768|ALBU_HUMAN	254.92647	51.56	49.10	43.84	48.28	45.98	50.08	44.66	42.53	45.65	47.45	44.17	44.66	44.17	45.98	48.28	48.77	46.31	49.10	43.19	40.89	48.11	50.25	45.16	50.57	45.65	40.72	49.10	42.04	42.20	45.65	40.89	50.25	45.81	45.65	117	5.95E6	2.94E6	3.75E6	6.29E6	9.65E6	4.59E6	1.7E6	5.29E6	5.76E6	5.13E6	3.56E6
1820	true	Q96DC8|ECHD3_HUMAN	113.826256	42.24	23.43	38.61	35.64	35.64	22.44	0.00	38.61	35.64	35.64	18.15	27.72	35.64	23.43	35.64	35.64	38.94	35.64	35.64	23.43	27.72	35.64	27.72	35.64	35.64	35.64	23.43	35.64	35.64	19.47	27.72	11.22	23.43	42.24	10	1.35E3	4.29E4	8.84E3	5.2E3			5.03E4	1.25E4	3.57E4		1.7E3
4305	true	O43159|RRP8_HUMAN	73.16913	16.45	9.65	6.58	9.21	9.21	0.00	9.21	6.58	6.58	6.58	6.58	6.58	6.58	3.07	6.58	6.58	6.58	6.58	6.58	9.21	6.58	3.07	9.21	6.58	6.58	13.38	0.00	13.38	9.21	6.58	6.58	0.00	6.58	10.75	5	1.07E2		2.36E3	2.46E3		1.06E3	2.95E2	8.18E2	1.87E2		3.84E2
393	true	P21796|VDAC1_HUMAN	170.6109	73.50	50.53	68.90	66.43	63.25	58.66	61.84	66.08	69.61	66.08	58.66	59.72	58.66	58.66	65.37	56.18	60.07	56.18	66.78	69.96	66.43	59.72	59.72	66.78	60.07	64.66	56.18	59.72	67.14	65.37	65.37	56.89	62.90	61.48	31	4.06E4	1.62E5	2.53E5	2.41E5	4.03E4	2.25E5	2.27E5	2.85E5	1.17E5	1.6E5	1.97E5
2494	true	P23497|SP100_HUMAN	105.74378	13.99	7.05	8.19	6.14	10.13	1.02	5.12	8.65	12.97	11.72	3.87	12.97	6.71	6.37	9.44	10.13	11.38	8.30	6.37	5.12	5.12	5.12	3.87	3.87	5.12	6.37	6.37	4.44	11.38	3.87	9.44	3.87	6.37	9.44	10	3.2E3	6.04E2	3.91E3	7.8E3		2.92E3	6.67E3	2.07E4	7.56E3	1.44E3	1.02E4
3824	true	Q92890|UFD1_HUMAN	89.0156	28.34	7.49	15.31	15.31	19.22	11.40	19.54	15.31	15.31	19.22	7.49	15.31	15.31	7.49	15.31	23.45	20.20	7.49	15.31	15.31	15.31	15.31	15.31	15.31	15.31	15.31	19.22	24.43	15.31	7.49	7.49	4.23	11.40	19.54	6	1.32E2	6.16E3	1E3	6.75E3	4.73E2	5.22E3	4.2E3	4.28E3	5.42E3	2.55E3	5.98E3
273	true	O43491|E41L2_HUMAN	180.08972	41.19	23.78	29.45	32.14	33.03	23.08	31.94	26.97	25.67	33.23	26.37	31.44	32.94	14.33	30.95	34.63	33.73	25.27	28.26	27.16	28.26	28.06	24.38	29.55	31.84	28.56	33.53	37.11	28.16	24.78	31.34	17.11	30.65	31.74	34	8.65E3	1.97E4	5.14E4	4.05E4	8.1E3	4.74E4	2.66E4	3.1E4	5.94E4	2.25E4	5.81E4
6429	true	Q5T4B2|GT253_HUMAN	22.655708	4.87	4.87	2.18	4.87	4.87	0.00	4.87	0.00	0.00	0.00	2.69	0.00	0.00	0.00	2.18	2.18	0.00	2.18	0.00	4.87	0.00	0.00	2.18	0.00	4.87	0.00	0.00	0.00	0.00	0.00	0.00	0.00	2.69	0.00	2	6.99E1
3043	true	O75431|MTX2_HUMAN	93.70214	42.21	19.39	38.40	23.19	27.38	11.03	27.38	34.22	19.77	23.19	27.38	27.38	27.38	13.31	19.77	23.19	19.77	19.77	27.38	19.77	18.25	14.83	19.77	34.22	23.95	19.77	13.31	27.38	27.38	31.94	23.19	13.31	31.56	23.95	8	1.48E2	4.66E3	2.82E3	6.72E3		4.49E3	5.43E3	1.1E3	3.36E3	3.52E2	4.16E3
870	true	P21281|VATB2_HUMAN	165.45857	46.18	37.96	35.42	35.42	37.96	35.42	35.42	35.42	35.42	41.29	35.42	35.42	35.42	35.42	35.42	35.42	35.42	35.42	35.42	35.42	35.42	32.29	35.42	35.42	35.42	35.42	35.42	35.42	35.42	40.31	37.96	35.42	37.96	35.42	16	2.27E4	5.8E4	3.28E4	3.27E4	1.08E4	2.48E4	4.02E4	4.81E4	7.35E4	2.32E4	5.46E4
3825	true	Q8N2G8|GHDC_HUMAN	80.29434	17.17	11.70	13.77	10.00	11.89	2.83	13.58	10.00	11.70	13.58	2.83	11.89	11.70	4.53	11.70	11.70	11.70	11.70	11.70	11.70	11.89	2.83	11.70	10.00	10.00	11.70	11.70	11.70	11.70	4.53	11.70	2.83	4.53	15.47	6			4.52E2	1.85E2			7.48E2		1.68E3	8.7E2	5.54E2
187	true	Q14624|ITIH4_HUMAN	202.64386	49.25	40.65	42.15	42.90	40.43	38.92	41.18	41.18	38.92	41.18	41.72	42.26	42.26	39.78	41.18	41.18	41.18	40.86	39.03	41.29	42.15	43.55	42.15	41.18	45.48	43.55	41.61	43.33	38.82	39.57	41.18	42.37	40.97	38.82	41	1.11E5	4.39E4	1.32E5	1.23E5	6E4	8.05E4	5.36E4	5.05E4	1.19E5	1.4E5	6.83E4
1478	true	Q9P2I0|CPSF2_HUMAN	128.04568	23.27	11.00	19.44	10.61	12.15	5.24	17.52	13.30	13.04	10.61	17.14	13.94	13.94	9.08	14.96	17.52	12.28	9.08	14.96	11.51	13.30	9.59	15.09	10.23	15.35	15.22	8.95	19.05	16.75	12.40	13.04	9.08	14.83	16.88	15	1.41E3	3.69E3	6.49E3	1.22E3	3.29E2	3.51E3	3.29E3	4.2E3	2.27E3	7.13E3	5.09E3
3044	true	P46781|RS9_HUMAN	102.98587	31.96	20.10	28.35	26.29	22.68	14.43	14.43	14.43	17.53	10.31	14.43	14.43	20.10	20.10	27.84	28.35	20.10	20.10	14.43	22.68	28.35	28.35	28.35	22.16	28.35	28.35	14.43	31.96	22.68	20.10	28.35	14.43	18.56	22.68	8	5.07E3	1.54E4	2.08E4	1.9E4	5.56E3	2.33E4	2E4	2.44E3	4.6E3	1.45E4	7.82E3
3826	true	Q8WW12|PCNP_HUMAN	94.58573	36.52	6.18	36.52	26.97	27.53	6.18	26.97	28.65	36.52	35.96	19.66	36.52	19.66	11.24	26.97	35.96	36.52	11.24	19.66	27.53	19.66	20.22	27.53	6.18	36.52	27.53	14.61	36.52	27.53	14.61	20.22	6.18	19.66	22.47	6		4.35E3	3.1E3	1.04E3		2.61E3	2.88E3	3.05E3	1.91E3	7.59E2	2.92E3
7750	true	Q6HA08|ASTL_HUMAN	22.159765	4.64	0.00	4.64	4.64	4.64	0.00	4.64	4.64	4.64	4.64	0.00	4.64	4.64	0.00	4.64	0.00	0.00	4.64	0.00	0.00	4.64	4.64	0.00	0.00	4.64	4.64	0.00	0.00	0.00	4.64	0.00	0.00	0.00	0.00	1		5.17E2		2.42E3		6.4E2	2.15E3	1.21E3	1.58E3		1.8E3
2495	true	P06746|DPOLB_HUMAN	88.39953	26.87	14.03	20.30	14.03	14.03	0.00	17.01	19.70	17.01	10.15	17.01	14.03	20.30	2.69	20.30	10.15	20.30	7.16	20.00	6.87	14.03	7.16	17.01	14.03	20.30	17.01	7.16	7.16	17.31	10.15	17.31	0.00	17.91	17.01	8	2.73E2	6.62E2	2.17E3	1.86E3		1.94E3	3.14E3	1.35E3	1.51E3	1.35E3	1.33E3
2752	true	P17612|KAPCA_HUMAN	127.039246	27.07	23.08	27.07	25.93	27.07	25.93	25.93	22.51	24.50	27.07	25.93	25.93	23.08	23.08	25.93	23.08	25.93	23.08	23.08	27.07	27.07	27.07	27.07	27.07	27.07	27.07	23.08	27.07	27.07	25.93	27.07	25.93	25.93	27.07	9	5.32E3	1.95E4	7.99E3	6.57E3	1.44E3	1.1E4	4.24E3	5.75E3	1.01E4	6.24E3	9.15E3
5578	true	P62487|RPB7_HUMAN	68.1514	30.81	18.02	23.26	23.26	30.81	10.47	30.81	23.26	18.02	30.81	23.26	23.26	23.26	12.79	23.26	18.02	18.02	10.47	10.47	23.26	30.81	10.47	23.26	10.47	23.26	23.26	18.02	23.26	10.47	10.47	30.81	10.47	18.02	23.26	3									7.81E2
3404	true	O75569|PRKRA_HUMAN	121.42374	28.12	17.89	21.09	24.28	24.28	18.21	21.09	21.09	21.09	21.09	24.92	28.12	24.28	21.09	24.92	24.92	24.92	22.04	28.12	24.92	24.92	22.04	22.04	21.09	28.12	28.12	24.92	28.12	28.12	24.92	24.92	21.09	24.92	24.92	7	6.87E2	3.35E3	6.12E3	6.3E3	8.33E2	1.14E4	3.78E3	3.21E3	6.04E3	5.09E3	7.69E3
2024	true	O75323|NIPS2_HUMAN	132.19435	43.01	30.07	30.07	42.66	40.21	26.92	39.51	26.92	26.92	26.92	32.52	32.52	30.07	30.07	30.07	30.07	29.37	26.92	32.52	43.01	32.52	30.07	42.66	32.52	41.96	43.01	30.07	32.52	43.01	30.07	43.01	30.07	30.07	42.66	10	6.99E3	1.46E4	2.82E4	1.43E4	2.46E3	5.43E4	8.79E3	1.13E4	9.66E3	4.12E4	1.49E4
793	true	P27348|1433T_HUMAN	160.65569	42.86	37.55	35.51	32.65	42.86	30.20	32.65	30.20	35.51	40.00	32.65	35.51	32.65	26.53	32.65	30.20	32.65	30.20	32.65	35.51	32.65	32.65	35.51	35.51	35.51	35.51	32.65	35.51	35.51	30.20	42.86	26.53	33.06	33.06	18	1.66E5	2.02E5	6.48E5	4.81E5	8.64E4	4.19E5	3.92E5	4.49E5	3.1E5	3.16E5	3.05E5
5579	true	P14151|LYAM1_HUMAN	46.704502	8.87	8.87	0.00	4.57	4.57	6.72	4.57	4.57	4.57	4.57	4.57	4.57	4.57	2.15	6.72	6.72	4.57	4.57	0.00	4.57	4.57	4.57	0.00	4.57	0.00	4.57	6.72	4.57	4.57	4.57	4.57	6.72	4.57	4.57	3	7.24E2				6.3E2		9.99E1		2.11E2	2.81E1	1.14E2
4306	true	Q8IYM9|TRI22_HUMAN	72.95576	14.06	2.41	9.44	2.41	12.45	5.42	9.44	12.45	9.44	12.45	3.01	14.06	9.44	0.00	4.82	7.03	10.04	7.03	9.44	0.00	10.04	7.03	2.41	5.42	2.41	2.41	9.44	8.63	10.04	10.04	7.03	4.82	4.82	14.06	5		4.29E2		1.61E2					1.97E3	6.36E1	1.11E3
226	true	P55011|S12A2_HUMAN	177.76167	31.35	18.07	18.81	24.09	25.74	5.86	26.32	25.41	12.95	16.58	23.68	22.77	24.34	22.94	25.50	23.93	26.40	20.38	24.92	22.36	25.00	21.37	26.90	18.48	19.97	20.71	8.99	27.72	26.49	26.24	24.59	18.07	22.36	19.80	36	1.93E3	1.87E3	1.11E4	5.14E4	9.55E1	2.63E4	7.82E4	1.58E3	1.73E3	3.22E4	3.07E4
1122	true	P11532|DMD_HUMAN	90.9246	6.54	1.79	2.47	1.17	1.68	1.52	0.62	2.06	0.76	5.86	0.38	1.41	0.79	0.41	1.41	1.52	1.82	1.06	1.52	1.17	0.79	2.04	0.79	3.26	1.68	0.79	2.04	0.87	1.52	0.79	0.65	0.79	0.65	1.55	18	1.4E2	1.9E3	6.02E2	4.71E2	3.43E1	2.76E2	2.84E3		5.21E3		7.65E2
1638	true	P02792|FRIL_HUMAN	129.54803	51.43	38.86	40.57	31.43	40.57	38.86	38.86	40.57	40.57	50.29	31.43	40.57	40.57	40.57	40.57	31.43	40.57	40.57	40.57	40.57	41.14	31.43	31.43	40.57	40.57	40.57	40.57	40.57	40.57	40.57	40.57	40.57	41.14	41.14	12	2.13E5	1.91E5	2.96E4	8.09E4	1.99E5	7.66E4	3.08E4	7.79E4	2.8E5	6.03E4	3.59E4
3405	true	P49888|ST1E1_HUMAN	19.762772	23.13	4.76	6.46	0.00	0.00	0.00	0.00	3.40	3.40	8.16	0.00	0.00	0.00	3.40	8.16	0.00	3.40	0.00	0.00	0.00	0.00	0.00	4.76	3.40	0.00	0.00	0.00	0.00	7.14	0.00	0.00	16.33	0.00	7.14	7		7.32E2
1821	true	O75027|ABCB7_HUMAN	101.019936	19.95	3.86	11.44	7.05	9.84	3.86	13.30	6.65	11.44	10.64	7.98	11.44	5.19	3.86	9.71	5.19	8.38	5.19	9.84	6.65	8.38	5.19	6.65	11.44	5.19	6.65	5.19	10.90	12.77	5.19	9.71	3.86	9.18	11.17	11		2.88E3	3.83E3	2.96E3		3.04E3	1.3E3	1.95E3	2.18E3	2.01E3	3.71E3
675	true	P02748|CO9_HUMAN	147.74345	34.70	18.96	18.25	18.60	21.11	23.97	19.50	16.28	16.28	18.60	25.76	16.46	18.78	26.12	16.82	16.82	18.60	16.82	16.46	18.25	18.60	16.10	18.25	18.60	16.46	16.46	23.79	16.46	16.46	26.12	18.07	23.79	22.00	18.60	23	6.57E4	2.87E4	4.32E4	6.11E4	2.89E5	2.26E5	1.7E4	1.09E4	2.57E4	2.63E5	2.94E4
3827	true	P49023|PAXI_HUMAN	103.31674	10.49	5.92	8.97	8.97	8.97	3.72	5.92	8.97	5.92	5.92	5.92	8.97	5.92	7.45	5.92	8.97	8.97	7.45	5.92	8.97	8.97	5.92	8.97	8.97	8.97	5.92	5.92	10.49	8.97	5.92	10.49	5.92	5.92	8.97	5	9.09E2	3.77E3	6.83E3	5.4E3	2.27E2	4.98E3	4.43E3	3.89E3	3.77E3	1.41E3	5.56E3
3828	true	Q7Z794|K2C1B_HUMAN	85.80145	10.38	7.09	6.92	4.84	3.11	5.19	3.11	3.11	4.84	3.11	5.19	6.92	6.92	5.19	5.19	5.19	6.92	3.81	5.54	6.92	6.92	5.19	6.92	3.11	6.92	5.54	3.81	8.48	5.19	5.19	3.46	5.19	5.71	6.75	6		9.8E2	2.43E2	3.96E2	2.67E2	1E3	4.34E2	9E0		2.73E3	2.36E3
260	true	P46459|NSF_HUMAN	188.48083	50.67	39.78	43.95	39.65	41.26	32.26	44.35	36.02	41.13	41.40	38.84	41.67	36.69	33.47	35.89	41.13	34.27	33.47	36.69	42.47	47.31	41.13	47.72	38.04	46.10	47.72	41.53	47.72	47.72	38.31	45.43	34.54	39.92	47.72	34	7.24E3	9.73E4	4.06E4	3.99E4	5.1E3	4.77E4	2.69E4	2.19E4	4.2E4	1.83E4	3.96E4
871	true	Q08380|LG3BP_HUMAN	159.34973	29.23	24.79	24.44	24.62	24.62	24.62	23.25	24.62	24.62	23.25	24.79	24.62	24.62	21.37	21.37	21.37	22.39	21.37	24.62	21.37	26.15	24.44	24.62	24.62	24.62	24.79	24.44	21.37	24.79	24.79	27.52	19.83	24.79	24.44	21	2.71E4	2.98E4	9.34E4	1.2E5	3.86E4	6.2E4	6.23E4	4.72E4	1.98E4	1.58E5	1.34E5
4307	true	Q969E4|TCAL3_HUMAN	47.073513	13.50	4.50	13.50	4.50	4.50	4.50	4.50	4.50	9.00	9.00	0.00	9.00	4.50	4.50	4.50	4.50	4.50	4.50	4.50	4.50	0.00	4.50	4.50	4.50	9.00	4.50	9.00	4.50	4.50	4.50	0.00	0.00	4.50	4.50	3		1.54E3						4.45E2	5.87E2
3406	true	P41208|CETN2_HUMAN	96.600174	38.95	17.44	29.65	22.67	17.44	17.44	29.65	29.65	24.42	29.65	22.67	29.65	22.67	17.44	17.44	24.42	24.42	17.44	22.67	17.44	17.44	22.67	29.65	29.65	29.65	17.44	22.67	29.65	17.44	17.44	29.65	17.44	22.67	38.95	5	1.6E3	3.28E3	3.36E3	1.78E3	3.71E2	2.41E3	1.94E3	3.74E3	1.38E3	1.77E3	3.01E3
4888	true	Q9BZX2|UCK2_HUMAN	25.802624	22.99	0.00	0.00	3.83	0.00	0.00	3.83	3.83	0.00	0.00	3.83	0.00	3.83	0.00	3.83	0.00	9.58	0.00	9.58	3.83	3.83	0.00	3.83	0.00	0.00	13.41	0.00	13.41	3.83	13.41	0.00	0.00	19.16	0.00	4			1.64E2
3045	true	Q9NXH8|TOR4A_HUMAN	79.349495	25.30	9.69	3.55	6.86	6.86	6.86	12.77	9.46	3.55	6.86	6.86	12.77	10.17	6.86	6.86	6.86	9.46	12.77	10.17	8.98	10.17	3.31	3.55	6.86	3.55	16.78	9.46	14.89	3.55	12.77	8.98	3.55	15.37	8.98	8	1.03E2	7.52E1	3.52E2	6.72E2		1.34E3	1.59E3	2.33E2	1.39E3	1.27E2	1.66E3
7757	true	P25963|IKBA_HUMAN	23.157646	6.31	6.31	6.31	0.00	6.31	0.00	6.31	6.31	6.31	6.31	0.00	6.31	0.00	0.00	6.31	0.00	0.00	0.00	0.00	6.31	6.31	6.31	6.31	0.00	6.31	0.00	0.00	0.00	6.31	0.00	0.00	0.00	0.00	0.00	1
3407	true	Q9UHY7|ENOPH_HUMAN	122.048004	46.74	43.68	46.74	43.68	46.74	43.68	43.68	46.74	46.74	46.74	43.68	46.74	43.68	32.95	43.68	46.74	46.74	43.68	43.68	43.68	43.68	43.68	43.68	46.74	43.68	46.74	43.68	46.74	46.74	32.95	43.68	32.95	43.68	43.68	7	5.23E3	7.02E3	1.48E4	1E4	2.06E3	1.16E4	1.18E4	1.13E4	2.13E4	3.85E3	9.68E3
7759	true	Q13641|TPBG_HUMAN	34.871494	4.52	0.00	4.52	4.52	4.52	0.00	4.52	0.00	4.52	4.52	4.52	4.52	4.52	4.52	4.52	4.52	4.52	0.00	0.00	4.52	4.52	4.52	0.00	4.52	4.52	4.52	0.00	0.00	4.52	4.52	4.52	0.00	0.00	0.00	1		1.64E2		2.51E2				2.74E2	5.83E1		1.15E2
1639	true	P20042|IF2B_HUMAN	135.68127	38.44	23.42	30.63	34.23	35.44	19.82	27.03	38.14	30.93	30.33	30.93	35.14	26.73	23.12	26.73	27.63	30.63	23.42	27.63	31.83	24.62	24.32	31.83	23.42	31.83	31.83	23.42	31.83	24.32	23.42	31.83	20.12	23.42	31.83	14	4.26E3	1.77E4	3.33E4	3.01E4	2.38E3	1.51E4	3.84E4	2.11E4	1.73E4	1.03E4	1.97E4
4308	true	Q9UDY8|MALT1_HUMAN	51.620083	6.43	1.70	3.52	3.16	4.85	1.70	4.85	4.73	1.70	4.73	1.70	3.28	4.73	0.00	4.73	1.46	0.00	3.16	1.70	0.00	3.16	0.00	0.00	0.00	0.00	3.16	3.28	0.00	0.00	1.46	0.00	3.16	4.73	1.70	5				2.25E2		2.43E2	4.31E1		1.74E2		9.15E1
5581	true	A1A4S6|RHG10_HUMAN	39.654026	4.07	1.91	0.00	4.07	4.07	0.00	1.91	2.16	2.16	2.16	0.00	4.07	1.91	0.00	2.16	1.91	2.16	4.07	2.16	1.91	4.07	1.91	1.91	2.16	1.91	2.16	2.16	1.91	2.16	0.00	1.91	0.00	2.16	2.16	2	4.81E2		2.18E2					1.1E2
57	true	P08238|HS90B_HUMAN	229.95807	56.35	41.02	42.13	43.23	45.86	39.92	43.37	45.86	46.27	46.27	46.41	44.34	45.86	39.23	42.13	43.51	47.79	39.09	47.65	40.75	45.99	42.54	40.61	46.27	45.99	49.03	44.20	50.55	46.27	43.37	48.34	39.64	49.03	46.69	81	1.9E5	5.63E5	8.05E5	7.12E5	1.05E5	4.99E5	1.18E6	6.05E5	4.97E5	5.49E5	5.5E5
5582	true	Q9Y692|GMEB1_HUMAN	22.755713	9.60	0.00	0.00	0.00	3.84	0.00	0.00	3.32	0.00	3.84	3.32	0.00	5.76	0.00	0.00	7.16	3.32	3.32	3.32	0.00	0.00	0.00	0.00	3.32	0.00	3.32	0.00	3.32	3.32	3.32	3.84	0.00	3.84	0.00	3				1.9E2
4309	true	O96013|PAK4_HUMAN	45.900818	10.83	0.00	2.20	2.20	4.91	0.00	6.77	0.00	2.20	2.20	4.57	4.06	6.77	1.86	1.86	1.86	4.06	0.00	1.86	4.06	1.86	0.00	4.06	0.00	4.06	6.77	0.00	4.06	1.86	4.06	1.86	4.57	4.06	4.06	5						1.7E2			1.31E2
4889	true	Q13952|NFYC_HUMAN	36.071274	9.61	2.62	5.46	0.00	2.84	0.00	2.62	0.00	0.00	0.00	5.46	0.00	2.84	2.84	2.84	2.84	2.84	5.46	2.84	2.84	0.00	2.84	4.37	2.84	4.37	5.46	0.00	4.37	2.84	0.00	4.37	2.84	0.00	4.37	4	1.74E2	3.96E2								1.27E2
4310	true	Q9UJW0|DCTN4_HUMAN	97.54826	13.91	8.26	9.57	9.57	9.57	8.26	11.96	9.57	9.57	9.57	11.96	9.57	11.96	11.96	11.96	11.96	11.52	11.96	11.96	11.96	9.57	11.96	11.96	9.57	11.96	11.96	11.96	13.91	11.52	13.91	13.91	5.87	13.91	11.52	5		1.49E3	1.5E2		2.66E2	1.77E3	1.02E3	1.38E2	4.17E2	1.09E3
444	true	P02452|CO1A1_HUMAN	175.74324	19.81	12.64	10.66	11.95	14.28	13.93	15.03	15.44	12.30	14.48	12.98	15.44	11.95	16.46	12.43	16.12	13.32	16.46	14.07	15.44	12.98	12.43	11.20	14.62	12.98	11.68	17.14	13.32	12.98	19.06	12.70	18.72	18.51	12.43	28	1.49E5	1.13E5	2.27E5	1.44E5	1.34E5	1.76E5	3E5	9.62E4	5.52E5	1.26E5	2.23E5
3829	true	P48728|GCST_HUMAN	72.04371	20.84	14.64	17.87	6.45	14.64	0.00	14.64	14.64	14.64	14.64	14.64	6.45	3.47	0.00	14.64	3.47	14.64	11.66	14.64	6.45	3.47	14.64	14.64	14.64	14.64	14.64	6.45	6.45	17.87	0.00	14.64	0.00	3.47	17.62	5		3.2E3		3.74E2		2.65E2	3.38E3	4.32E2	1.38E3	6.18E1	1.81E2
1329	true	P14314|GLU2B_HUMAN	143.5935	24.43	18.18	18.18	18.18	18.18	18.18	19.13	18.18	18.18	18.18	18.18	18.18	19.13	18.18	18.18	18.18	18.18	18.18	18.18	20.83	19.13	18.18	22.73	19.13	22.73	22.73	18.18	22.92	22.73	19.13	24.43	14.58	19.13	22.92	13	2.77E4	7.99E4	7.01E4	1.31E4	1.26E4	6.87E4	1.07E5	6.41E4	5.14E4	3.17E4	7.85E4
1041	true	P30044|PRDX5_HUMAN	146.63634	44.39	33.64	34.11	37.85	43.93	33.64	43.93	43.93	40.19	43.46	43.93	43.93	39.72	39.72	33.64	33.64	39.72	39.72	39.72	37.85	43.93	40.19	34.11	43.93	37.85	43.93	33.64	43.93	43.93	33.64	43.93	37.38	44.39	43.93	17	5.04E4	1.94E5	3.15E5	3.45E5	2.29E4	2.89E5	1.77E5	1.33E5	1.51E5	1.57E5	2.76E5
2496	true	Q9H6X2|ANTR1_HUMAN	113.28079	23.76	17.73	12.23	15.96	21.99	17.73	17.73	8.33	7.45	15.96	19.86	13.83	13.65	17.73	15.96	15.96	10.46	17.73	13.83	17.91	13.83	13.65	13.83	17.73	17.73	13.83	17.73	9.75	13.83	18.09	13.83	17.73	21.45	9.40	10	8.25E3	1.31E2	2.62E3	1.09E3	2.21E3	9.24E2		2.57E2	6.83E2	5.68E2	2.17E2
3830	true	P10176|COX8A_HUMAN	34.89946	55.07	0.00	13.04	13.04	20.29	0.00	13.04	52.17	34.78	34.78	13.04	13.04	21.74	21.74	0.00	0.00	20.29	0.00	21.74	0.00	24.64	36.23	0.00	39.13	34.78	21.74	13.04	34.78	36.23	13.04	21.74	0.00	0.00	36.23	6		4.47E2		1.44E2		6.2E2	2.62E3	1.74E3	1.52E3		1.92E1
4311	true	Q9BRJ7|TIRR_HUMAN	61.900257	29.86	5.21	5.21	5.21	13.27	5.21	19.91	11.85	5.21	19.91	11.85	5.21	11.85	5.21	5.21	17.06	5.21	5.21	17.06	5.21	5.21	5.21	11.85	5.21	5.21	10.43	10.43	10.43	10.43	11.85	10.43	8.06	21.80	5.21	5	1.26E2	1.9E3		1.44E3	1.41E2	2E3	4.15E1	6.46E2	1.15E3	3.67E2	1.45E3
4274	false	P48448|AL3B2_HUMAN	49.72657	5.97	3.12	3.12	3.12	3.12	3.12	3.12	3.12	3.12	3.12	3.12	3.12	3.12	3.12	3.12	3.12	3.12	3.12	3.12	3.12	3.12	3.12	3.12	3.12	3.12	3.12	3.12	3.12	3.12	3.12	3.12	3.12	5.97	3.12	2		3.31E3	1.03E3	1.65E3			4.28E3		3.94E3	5.59E2	3.06E3
5515	false	P26374|RAE2_HUMAN	23.059008	1.37	1.37	1.37	0.00	0.00	0.00	0.00	1.37	0.00	0.00	1.37	0.00	1.37	1.37	1.37	1.37	0.00	1.37	1.37	0.00	1.37	0.00	1.37	0.00	1.37	0.00	1.37	1.37	1.37	0.00	1.37	0.00	1.37	0.00	1										2.1E2
2235	true	P78362|SRPK2_HUMAN	66.842094	20.06	1.60	7.85	12.35	12.35	0.00	7.85	8.58	10.47	7.41	1.31	9.74	3.78	3.78	9.88	2.62	1.31	0.00	5.81	3.78	7.99	1.60	5.38	1.31	5.38	5.09	1.31	6.25	1.31	3.78	5.09	1.60	6.83	6.54	11			1.54E2	4.87E2		6.28E1	1.25E3	2.62E2	6.69E2		4.9E2
5585	true	Q01469|FABP5_HUMAN	36.329086	14.81	0.00	0.00	7.41	7.41	0.00	0.00	7.41	7.41	7.41	7.41	0.00	7.41	7.41	7.41	7.41	7.41	0.00	14.81	14.81	14.81	14.81	7.41	7.41	7.41	14.81	0.00	14.81	14.81	0.00	14.81	7.41	14.81	7.41	3
7763	true	Q4G148|GXLT1_HUMAN	46.011257	2.73	2.73	2.73	0.00	0.00	0.00	2.73	2.73	2.73	2.73	2.73	2.73	2.73	2.73	2.73	2.73	2.73	2.73	2.73	2.73	2.73	0.00	2.73	2.73	2.73	2.73	2.73	2.73	2.73	2.73	2.73	2.73	2.73	2.73	1								2.64E2
1822	true	Q92925|SMRD2_HUMAN	103.65638	27.68	7.34	12.24	14.69	19.59	4.14	19.59	12.43	14.50	19.59	9.98	18.46	12.24	4.14	9.60	19.59	20.53	7.34	16.76	14.69	17.14	12.24	9.98	14.31	12.24	12.62	9.04	16.20	12.05	18.27	17.51	6.40	14.88	14.50	12		2.81E3	1.79E3	3.29E3		3.07E3	2.89E3	3.73E3	2.64E3	5.34E2	3.74E3
3831	true	Q96PP8|GBP5_HUMAN	68.02695	10.58	2.73	4.10	4.10	4.10	2.73	5.80	7.34	4.10	8.87	2.73	5.80	4.10	2.73	2.73	2.73	4.10	2.73	4.10	2.73	5.80	2.73	2.73	4.10	4.10	2.73	4.10	4.10	4.10	4.10	2.73	2.73	2.73	4.10	5	7.58E2	3.58E2	1.75E2	9.91E2	2.83E2	2.14E3	7.66E3	9.59E2	4.01E3	3.48E2	3.21E3
2497	true	Q5T8D3|ACBD5_HUMAN	105.40564	17.04	8.99	10.86	8.80	6.93	8.99	11.05	8.80	6.55	8.99	8.99	10.86	11.05	6.74	11.05	10.86	12.73	8.99	10.86	8.99	8.99	6.93	8.99	8.99	8.99	10.86	8.99	10.86	10.86	10.86	10.86	2.06	14.79	14.79	8	1.19E3	3.94E3	3.14E3	1.67E3		2.65E3	2.63E3	3.42E3	2.5E3	7.89E2	2.4E3
3408	true	P11169|GTR3_HUMAN	90.52461	10.69	4.84	4.84	4.84	8.47	4.84	8.47	4.84	4.84	4.84	10.69	5.85	8.06	7.06	4.84	4.84	4.84	4.84	4.84	8.06	5.85	5.85	5.85	4.84	8.47	5.85	8.47	5.85	5.85	4.84	5.85	4.84	10.69	5.85	5	5.94E3	7.55E2	1.29E3	3.49E4	3.22E3	2.46E4	2.36E3	2.19E3	3E3	6.35E4	1.57E4
3832	true	A1L390|PKHG3_HUMAN	34.80682	7.55	0.00	6.23	2.46	2.46	0.00	3.69	1.23	0.00	0.00	2.79	5.09	3.86	0.00	2.79	0.00	0.00	0.00	3.94	1.23	2.79	0.00	2.46	0.00	0.00	2.54	0.00	2.63	0.00	3.69	0.00	0.00	1.39	2.30	6		8.9E2	1.68E2				2.06E2				3.43E4
600	true	P01008|ANT3_HUMAN	179.19716	51.72	36.21	37.28	42.67	48.71	48.71	37.28	37.28	38.36	32.33	48.71	37.28	37.28	39.87	37.28	39.87	37.28	30.82	37.28	42.67	43.32	48.71	48.06	43.32	51.72	46.34	43.32	51.72	51.72	42.67	46.34	51.72	42.67	46.34	21	3.24E4	2.52E4	7.63E4	3.87E4	1.06E5	4.95E4	2.49E4	1.26E4	1.76E4	6.18E4	2.18E4
4890	true	Q6PIJ6|FBX38_HUMAN	98.210014	4.97	3.70	4.97	4.97	4.97	2.27	4.97	4.97	4.97	4.97	4.97	4.97	4.97	2.27	4.97	4.97	4.97	3.70	4.97	3.70	4.97	3.70	3.70	3.54	4.97	4.97	4.97	4.97	3.54	4.97	4.97	3.70	4.97	4.97	4	6.61E3	5.21E2	7.66E3	2.97E3	2.87E3	2.79E3	9.62E3	3.4E3	2.23E4	5.73E3	6.07E2
1042	true	O60282|KIF5C_HUMAN	127.389725	21.11	10.24	20.27	8.78	10.24	7.42	8.78	7.84	7.94	9.30	7.42	9.30	7.42	6.48	7.42	8.25	7.84	7.42	10.24	7.42	10.24	8.78	8.78	9.30	8.88	10.34	7.42	10.34	7.52	8.78	10.34	7.42	8.88	8.88	18	3.83E3	2.42E4	1.46E4	1.8E4	3.09E3	2.07E4	1.88E4	9.76E3	1.45E4	1.24E4	1.88E4
4312	true	Q92917|GPKOW_HUMAN	36.78715	10.92	0.00	8.82	4.41	4.41	0.00	4.41	3.15	2.31	0.00	0.00	3.15	0.00	0.00	4.41	2.31	0.00	0.00	2.31	5.67	4.41	2.31	5.67	0.00	7.77	2.31	0.00	2.31	2.31	2.10	4.41	0.00	0.00	2.31	4			2.13E2
6436	true	Q6P589|TP8L2_HUMAN	57.822506	25.00	25.00	25.00	10.87	10.87	10.87	10.87	10.87	10.87	10.87	25.00	10.87	25.00	25.00	10.87	10.87	10.87	25.00	10.87	25.00	10.87	10.87	25.00	10.87	25.00	25.00	10.87	25.00	10.87	10.87	10.87	10.87	10.87	10.87	2	1.77E3	5.17E2	9.14E2	1.42E3	1.64E2	1.16E3	7.6E2	1.53E3	3.35E3	1.61E3	1.59E3
5586	true	Q16651|PRSS8_HUMAN	34.85258	12.83	0.00	0.00	12.83	4.08	0.00	4.08	4.08	4.08	0.00	0.00	12.83	0.00	0.00	4.08	4.08	12.83	0.00	4.08	12.83	0.00	0.00	0.00	12.83	4.08	12.83	0.00	12.83	4.08	4.08	0.00	4.08	4.08	4.08	3			3.36E2			3.87E2		8.26E2			8.88E2
5587	true	O14530|TXND9_HUMAN	70.58085	14.16	0.00	14.16	10.18	10.18	0.00	14.16	14.16	14.16	14.16	9.29	14.16	14.16	3.98	14.16	10.18	14.16	3.98	14.16	14.16	14.16	9.29	9.29	9.29	14.16	14.16	9.29	14.16	14.16	14.16	14.16	3.98	14.16	10.18	3		1.2E3	4.74E2	1.07E3		8.14E2	2.19E3	1.05E3	7.49E2	7.24E2	1.07E3
3409	true	Q13094|LCP2_HUMAN	64.01662	14.26	9.19	3.00	0.00	4.88	3.00	3.00	4.88	4.88	8.82	6.00	4.88	4.88	3.00	3.00	5.07	3.00	3.00	0.00	8.07	7.88	5.07	3.00	5.07	8.07	6.00	4.88	6.19	6.19	3.00	3.19	3.00	7.32	8.07	7	3.49E3	8.69E2		3.27E3	3.05E2	1.37E3	3.28E3	2.78E3	8.66E2		2.46E3
3046	true	P01593|KVD33_HUMAN	107.4421	29.06	29.06	29.06	29.06	29.06	29.06	29.06	29.06	29.06	29.06	29.06	29.06	29.06	29.06	29.06	29.06	29.06	29.06	29.06	29.06	29.06	29.06	29.06	29.06	29.06	29.06	29.06	29.06	29.06	29.06	29.06	29.06	29.06	29.06	6	1.88E4	2.31E4	8.53E4	2.83E4	1.4E5	3.41E4	2.13E4	4.77E4	3.18E4	4.27E4	2.35E4
636	true	Q9NR45|SIAS_HUMAN	162.47183	42.62	40.39	38.44	40.39	38.44	37.88	40.95	38.44	38.72	40.95	40.39	40.95	40.95	37.33	40.39	37.33	38.44	36.77	38.44	37.88	40.39	40.39	40.67	38.44	40.67	39.00	40.95	42.62	39.00	40.95	40.11	38.44	40.95	40.11	16	1.15E4	7.67E4	3.85E4	4.66E4	7.74E3	6.14E4	1.05E5	1.32E5	7.66E4	5.16E4	8E4
3410	true	Q6NUN0|ACSM5_HUMAN	71.69397	14.85	12.95	11.23	3.28	5.87	3.28	0.00	5.87	7.77	9.33	3.28	7.77	5.87	3.28	9.33	0.00	9.33	5.87	5.87	3.28	3.28	5.87	7.77	7.77	5.87	5.87	3.28	7.77	9.33	3.28	5.87	3.28	3.28	11.23	7	5.3E3	1.02E4		4.05E2			3.17E2	1.74E3	2.47E3		1.15E3
1043	true	P98171|RHG04_HUMAN	129.78609	22.30	12.37	10.15	7.72	15.22	12.68	21.25	13.21	17.34	21.14	10.57	15.43	11.52	4.33	11.52	9.09	9.09	11.52	15.12	8.67	18.18	7.72	4.86	7.72	12.79	7.72	17.02	16.07	9.09	9.94	17.44	6.55	16.17	14.27	19	5.34E3	7.88E2	7.96E2	2.22E3	7.24E2	6.82E3	1.71E3	8.98E2	1.08E4	2.97E3	6.7E3
1823	true	P61758|PFD3_HUMAN	122.93007	38.07	32.99	32.99	32.99	28.43	22.34	22.34	32.99	33.50	32.99	32.99	32.99	32.99	26.90	32.99	32.99	32.99	26.90	26.90	33.50	32.99	32.99	33.50	32.99	38.07	38.07	20.81	37.56	38.07	22.34	38.07	26.90	32.99	38.07	9	5.94E3	5.07E3	1.68E4	8.77E3	2.18E3	2.01E4	1.68E4	5.08E3	1.69E3	1.07E4	1.67E4
2498	true	Q5TFE4|NT5D1_HUMAN	124.91025	26.81	21.98	23.30	24.84	24.84	17.58	24.84	26.81	26.81	26.81	14.07	26.81	24.84	12.75	24.84	17.58	26.81	24.84	24.84	24.84	21.32	24.84	24.84	23.30	21.32	24.84	24.84	24.84	24.84	13.85	24.84	17.58	21.10	26.81	9	4.4E3	9.85E3	5.64E3	5.52E3	3.31E2	2.52E3	5.26E3	7.42E3	5.52E3	2.87E3	7.87E3
445	true	P22307|SCP2_HUMAN	171.76149	40.04	29.07	36.75	29.62	29.62	22.30	29.80	36.38	29.25	36.20	26.14	32.91	31.63	25.96	31.08	27.61	36.75	25.78	30.71	27.97	29.80	32.72	31.81	33.09	35.10	33.64	27.97	38.03	38.21	29.43	34.92	27.79	29.80	38.03	23	1.8E4	1.65E5	2.07E4	2.42E4	4.01E3	3.48E4	8.22E4	2.6E4	5.56E4	1.47E4	3.48E4
6438	true	Q9BT73|PSMG3_HUMAN	68.527916	22.95	22.95	12.30	22.95	22.95	22.95	22.95	22.95	22.95	22.95	12.30	22.95	22.95	22.95	22.95	22.95	22.95	22.95	22.95	22.95	22.95	12.30	22.95	22.95	12.30	12.30	22.95	12.30	22.95	22.95	22.95	22.95	22.95	22.95	2	3.25E2	1.27E3	6.85E3	2.38E3	2.1E2	7.15E3	2.85E3	1.45E3	1.1E3	1.66E3	3.79E3
2499	true	P50502|F10A1_HUMAN	135.074	21.41	21.41	21.41	21.41	21.41	18.97	21.41	21.41	21.41	21.41	21.41	21.41	21.41	18.97	21.41	21.41	21.41	21.41	21.41	21.41	21.41	21.41	21.41	21.41	21.41	21.41	21.41	21.41	21.41	21.41	21.41	18.97	21.41	21.41	8	9.74E3	4.34E4	2.72E4	4.17E4	4.43E4	1.86E4	5.22E4	4.59E4	5.27E4	1.53E4	3.98E4
5588	true	Q32NB8|PGPS1_HUMAN	54.327568	6.65	1.62	1.62	4.14	4.14	0.00	4.14	1.62	1.62	4.14	4.14	4.14	1.62	1.62	1.62	1.62	1.62	1.62	4.14	1.62	1.62	1.62	1.62	1.62	1.62	1.62	1.62	4.14	4.14	6.65	1.62	1.62	1.62	4.14	3			2.68E2			5.28E2					2.24E2
7770	true	P14207|FOLR2_HUMAN	47.428825	3.92	3.92	3.92	3.92	3.92	3.92	3.92	3.92	0.00	3.92	3.92	3.92	3.92	3.92	3.92	3.92	3.92	3.92	3.92	3.92	3.92	3.92	3.92	3.92	3.92	3.92	3.92	3.92	3.92	3.92	3.92	3.92	3.92	3.92	1	3.81E2	3.42E2	1.57E2		5.18E2				1.46E3		6.44E2
4891	true	O75182|SIN3B_HUMAN	49.21048	5.94	1.46	3.53	4.91	4.91	0.00	0.00	1.38	2.84	2.84	1.46	2.84	4.91	1.46	1.46	1.46	1.46	0.00	2.84	1.46	2.84	1.46	4.56	2.84	3.44	2.84	0.00	1.38	2.84	1.38	2.84	0.00	2.84	2.84	4		1.69E2						1.27E2	2.82E2		1.76E2
794	true	P12268|IMDH2_HUMAN	158.23625	44.94	33.66	39.69	37.94	36.38	37.55	37.94	37.94	37.94	37.94	36.38	36.38	36.38	28.02	36.38	36.38	37.94	36.38	36.38	36.38	40.27	37.94	39.49	37.94	37.94	36.58	36.38	39.49	34.63	36.38	41.05	26.07	36.38	42.61	21	3.16E3	1.92E4	2.1E4	6.23E4	3.13E3	1.7E4	7.98E4	3.08E4	2.45E4	1.27E4	1.96E4
1909	false	Q9HCK5|AGO4_HUMAN	63.667995	2.21	2.21	2.21	2.21	2.21	0.93	2.21	0.93	0.93	2.21	2.21	2.21	2.21	0.93	2.21	2.21	2.21	0.93	0.93	0.93	0.93	0.93	2.21	2.21	2.21	0.93	0.93	2.21	0.93	2.21	2.21	0.93	0.93	2.21	2	8.7E2	1.23E3	2.74E3	1.65E3	3.48E2	3.55E3	1.49E3	1.41E3	1.69E3	1.94E3	2.13E3
3833	true	Q6DKI2|LEG9C_HUMAN	89.01325	23.60	11.52	13.76	7.87	13.76	13.76	10.11	13.76	13.76	13.76	13.76	13.76	21.35	13.76	11.52	11.52	10.11	13.76	7.87	17.42	11.52	11.52	17.42	10.11	13.76	7.87	11.52	17.42	11.52	7.87	11.52	7.87	7.87	11.52	6	4.11E3	3.13E3	2.16E3	1.55E4	2.53E3	1.73E4	1.69E4	1.03E4	1.71E4	2.73E3	3.87E3
7771	true	P0C7M7|ACSM4_HUMAN	26.024673	1.90	1.90	1.90	0.00	0.00	0.00	1.90	1.90	0.00	1.90	0.00	1.90	0.00	0.00	1.90	0.00	1.90	0.00	1.90	1.90	0.00	0.00	0.00	1.90	0.00	1.90	0.00	1.90	1.90	0.00	1.90	0.00	0.00	1.90	1		2.64E2					4.75E2
573	true	Q9P0K7|RAI14_HUMAN	171.29117	35.31	21.12	27.65	24.90	29.59	14.59	26.84	26.53	26.63	31.63	17.76	26.63	22.14	18.47	25.61	26.73	28.78	20.41	26.94	23.06	28.88	25.71	20.41	29.80	26.73	27.65	25.82	28.57	27.35	27.86	29.80	12.35	26.84	28.88	27	1.28E3	1.27E4	5.13E3	1.47E4	1.23E3	6.17E3	8.43E3	8.65E3	1.38E4	1.31E2	1.03E4
5590	true	Q9NRX2|RM17_HUMAN	86.50207	14.29	14.29	14.29	14.29	14.29	9.14	14.29	14.29	14.29	14.29	14.29	14.29	14.29	14.29	14.29	14.29	14.29	14.29	14.29	14.29	14.29	14.29	14.29	14.29	14.29	14.29	14.29	14.29	14.29	13.71	14.29	5.14	14.29	14.29	3	2.22E2	4.84E2	3.2E3	3.98E3		2.51E3	3.24E3	1.52E3	2.28E2	1.5E3	9.99E2
7773	true	Q9BQ75|CMS1_HUMAN	35.122387	3.23	3.23	0.00	3.23	0.00	0.00	3.23	0.00	3.23	0.00	3.23	3.23	3.23	3.23	3.23	3.23	0.00	3.23	3.23	3.23	3.23	3.23	0.00	0.00	3.23	3.23	0.00	3.23	0.00	0.00	3.23	3.23	3.23	3.23	1			4.87E2			5.76E2		8.22E1		8.57E2	8.72E1
6440	true	Q6UXH1|CREL2_HUMAN	44.011017	6.23	0.00	3.40	2.83	2.83	0.00	2.83	6.23	2.83	0.00	2.83	2.83	3.40	0.00	2.83	2.83	6.23	2.83	2.83	2.83	2.83	2.83	6.23	2.83	2.83	6.23	0.00	2.83	2.83	2.83	2.83	0.00	2.83	2.83	2		2.94E2		3.88E2		3.42E2	8.64E2			1.27E2	4.38E2
5591	true	Q10469|MGAT2_HUMAN	52.171505	11.86	6.49	2.91	2.91	11.86	0.00	2.91	2.91	2.91	6.49	2.91	2.91	2.91	2.91	2.91	2.91	2.91	2.91	2.91	2.91	2.91	2.91	8.28	2.91	2.91	2.91	2.91	2.91	2.91	2.91	6.49	2.91	6.49	2.91	3	1.67E2	1.53E3	1.2E3	1.07E3		7.88E2	7.24E2	1.2E3	2.64E2	1.61E2	8.66E2
1330	true	O75610|LFTY1_HUMAN	93.044914	42.90	3.28	4.92	12.57	16.39	27.32	27.32	16.39	4.92	9.84	16.12	16.39	13.11	12.57	3.28	9.84	7.92	19.13	13.11	4.37	27.32	8.20	16.39	4.37	0.00	19.13	21.31	13.11	8.20	9.29	30.33	16.39	36.89	9.84	15				1.8E3	2.52E4	2.93E4	3.5E3			1.59E2	1.14E3
6441	true	Q96MT7|CFA44_HUMAN	53.723415	1.08	0.59	0.59	0.59	0.59	0.59	0.59	0.00	0.59	0.59	0.59	0.59	0.59	0.59	0.59	0.59	0.00	0.59	0.59	0.59	1.08	0.59	0.59	0.59	0.59	0.59	0.59	0.59	0.59	0.59	0.59	0.59	0.59	0.59	2	5.69E2								5.66E2	1.48E3
242	true	P31948|STIP1_HUMAN	189.7064	43.65	24.31	39.41	36.10	37.57	24.86	36.65	39.78	39.41	37.94	27.99	39.78	35.91	25.60	37.38	37.75	39.78	31.86	33.89	41.25	38.86	37.57	41.25	39.23	43.28	41.25	36.10	41.44	41.44	32.97	41.44	25.78	39.59	41.80	31	2.55E4	6.89E4	1.37E5	1.2E5	1.01E4	6.48E4	1.42E5	1.86E5	1.27E5	3.48E4	1.24E5
3411	true	P53680|AP2S1_HUMAN	112.58941	39.44	39.44	39.44	33.10	39.44	33.10	39.44	39.44	39.44	39.44	39.44	39.44	39.44	30.99	39.44	33.10	33.80	33.10	39.44	27.46	39.44	33.10	33.10	33.10	39.44	33.80	39.44	39.44	33.80	39.44	39.44	24.65	33.10	27.46	6	1.9E3	8.7E3	1.9E3	8.58E3	1.45E3	4.85E3	6.03E3	6.85E3	1.08E4	2.99E3	2.4E3
7775	true	Q8WV19|SFT2A_HUMAN	32.250656	16.98	0.00	0.00	16.98	0.00	0.00	16.98	16.98	0.00	16.98	0.00	16.98	16.98	0.00	16.98	16.98	16.98	0.00	16.98	16.98	16.98	16.98	0.00	16.98	16.98	16.98	16.98	16.98	16.98	16.98	16.98	0.00	0.00	16.98	1											5.92E2
2500	true	O75822|EIF3J_HUMAN	89.72543	42.25	15.50	12.40	8.53	20.93	7.75	7.75	24.81	24.81	20.93	7.75	24.81	7.75	4.26	12.40	12.40	25.19	12.02	24.81	8.53	5.04	8.53	13.57	24.81	4.26	8.53	12.79	13.57	8.53	11.63	8.53	8.53	16.28	12.40	10	4.83E2	2.34E3	2.09E3	1.9E3	1.82E2	1.39E3	3.09E3	2.82E3	2.06E3	2.21E2	3.17E3
4313	true	P0C870|JMJD7_HUMAN	70.57803	19.30	10.76	9.18	14.56	12.97	9.18	15.51	9.18	4.43	9.18	4.43	15.51	9.18	0.00	15.51	15.51	9.18	10.76	19.30	15.51	4.43	4.43	10.76	9.18	10.76	15.51	9.18	4.43	15.51	4.75	10.76	9.18	9.18	4.43	5	3.65E2	1.04E2	1.19E2	7.49E2		8.91E1			2.95E2		5.06E2
91	true	Q9BQE3|TBA1C_HUMAN	210.4825	62.81	57.24	59.47	51.22	62.58	51.67	59.24	59.24	53.01	60.80	48.33	59.24	51.45	55.01	56.12	51.67	56.57	48.78	54.57	51.67	56.12	57.68	55.90	46.77	55.23	53.90	45.88	56.79	47.22	51.45	53.67	44.99	56.57	56.79	59	3.79E5	1.48E6	1.04E6	1.6E6	2.47E5	1.32E6	1.31E6	9.63E5	9.29E5	8.26E5	8.77E5
2236	true	Q9HCE1|MOV10_HUMAN	89.93474	15.15	2.79	11.17	5.48	11.17	0.00	9.77	8.37	4.19	6.98	4.19	4.19	5.78	0.00	4.09	5.48	6.48	2.79	5.48	2.79	6.68	1.50	4.09	4.19	5.48	4.09	2.79	8.28	5.48	4.19	7.48	3.19	5.48	6.48	11		2.14E3	2.95E2	8.73E2		1.81E2	1.73E3	2.34E2	3.46E2		5.64E2
6443	true	Q9UFW8|CGBP1_HUMAN	50.24995	10.78	0.00	10.78	5.39	10.78	5.39	10.78	5.39	5.39	10.78	5.39	10.78	5.39	5.39	5.39	5.39	5.39	5.39	5.39	5.39	5.39	5.39	5.39	10.78	10.78	5.39	5.39	10.78	5.39	5.39	5.39	0.00	5.39	5.39	2		1.14E3	8.2E2	7.63E2		1.32E3	2.96E2	7.08E2	1.59E3	2.47E2	9.58E2
5592	true	P37840|SYUA_HUMAN	63.239967	30.00	6.43	30.00	23.57	14.29	14.29	14.29	15.71	30.00	30.00	0.00	23.57	23.57	14.29	23.57	30.00	23.57	0.00	14.29	23.57	23.57	30.00	23.57	23.57	23.57	23.57	23.57	30.00	23.57	14.29	0.00	14.29	23.57	23.57	3		4.95E3		7.71E2				1.24E3	2.2E3		2.5E2
2753	true	Q9BYD6|RM01_HUMAN	115.385185	35.08	13.85	21.85	28.31	25.54	10.15	32.00	21.85	32.00	18.77	28.31	21.85	32.00	16.92	24.92	24.92	25.54	16.92	28.62	21.85	21.85	21.85	13.85	25.54	21.85	28.62	21.85	28.62	24.92	25.54	24.92	13.85	21.85	28.62	8	9.42E2	2.37E3	7.97E3	6.74E3		6.42E3	2.03E3	5.32E3	2.45E3	3.77E3	2.86E3
3048	true	Q8TEW0|PARD3_HUMAN	24.099215	6.56	0.00	1.03	0.74	2.58	0.00	0.00	1.77	1.77	1.47	0.00	0.00	1.03	0.00	0.00	1.03	1.77	0.66	1.77	0.00	0.74	0.00	0.00	0.74	0.00	0.00	0.00	0.88	0.81	0.00	0.74	0.00	2.29	1.03	8			7.81E2	2.15E2
5593	true	Q9BSB4|ATGA1_HUMAN	26.115967	20.18	0.00	7.80	12.84	20.18	0.00	0.00	5.05	7.80	0.00	7.34	7.80	12.39	7.80	5.05	7.34	0.00	0.00	12.39	12.84	5.05	7.34	5.05	7.34	7.34	12.39	0.00	7.80	0.00	15.14	0.00	0.00	7.34	7.34	3				3.09E2						8.63E1
1479	true	O96008|TOM40_HUMAN	150.98833	55.40	30.47	55.40	55.40	55.40	46.54	55.40	55.40	55.40	50.42	55.40	55.40	55.40	52.91	55.40	49.03	55.40	49.03	55.40	51.52	51.52	44.04	51.52	51.52	51.52	55.40	39.61	55.40	55.40	55.40	55.40	39.61	55.40	55.40	13	7.41E3	1.59E4	6.37E4	7.35E4	2.85E3	6E4	5.61E4	4.36E4	1.75E4	2.55E4	4.86E4
3834	true	Q96P47|AGAP3_HUMAN	72.72703	9.49	1.94	5.03	5.03	5.03	1.94	5.03	6.63	5.03	7.89	1.94	5.03	1.94	1.94	5.03	3.77	3.77	1.94	3.77	5.03	3.77	1.94	3.77	1.94	1.94	3.77	3.77	5.03	1.94	4.80	3.20	1.94	3.77	6.63	6		4.06E2	5.44E2	4.75E2		5.65E2	6.27E2	2.02E2	6.79E2	1.91E2	7.04E2
6444	true	P20292|AL5AP_HUMAN	43.422176	13.66	5.59	0.00	5.59	5.59	5.59	5.59	5.59	5.59	5.59	5.59	5.59	5.59	5.59	5.59	5.59	5.59	5.59	5.59	5.59	5.59	5.59	0.00	5.59	5.59	5.59	5.59	5.59	0.00	13.66	5.59	5.59	5.59	5.59	2	4.5E2					2.32E3				1.69E3	9.95E2
3049	true	A0A0A0MS15|HV349_HUMAN	92.46348	52.94	41.18	30.25	34.45	30.25	41.18	41.18	21.01	21.01	21.01	30.25	30.25	41.18	31.93	30.25	41.18	30.25	30.25	21.01	21.01	30.25	30.25	30.25	31.93	30.25	30.25	41.18	37.82	30.25	30.25	28.57	48.74	41.18	30.25	8	1.29E4	1.25E3	2.15E4	6.94E3	6.88E4	1.96E4	3.13E3	1.3E4	9.3E3	1.95E4	8.12E3
4314	true	Q15014|MO4L2_HUMAN	84.38321	15.97	11.11	11.81	11.81	11.81	4.86	11.81	11.81	11.81	11.81	11.11	11.81	11.81	4.86	11.11	11.81	11.81	11.11	11.81	11.81	11.81	11.11	11.81	11.81	11.81	11.81	11.11	11.81	11.81	11.11	11.81	4.86	15.28	11.81	4	1.32E2	8E2	3.8E3	7.7E2		1.57E3	1.08E3	1.41E3	5.41E2	1.38E3	8.62E2
1640	true	O14745|NHRF1_HUMAN	134.94308	47.21	24.86	43.30	29.89	28.21	6.98	28.49	41.90	47.21	41.90	30.73	41.90	33.52	21.23	41.90	35.75	32.40	15.64	29.89	27.37	28.21	43.30	27.37	36.03	43.30	43.30	28.49	36.87	36.03	29.89	36.87	18.99	32.40	38.27	14	2.71E3	1.88E4	8.25E3	1.04E4	8.72E2	6.77E3	1.73E4	2.45E4	1.66E4	4.67E3	1.91E4
1011	false	A4FU28|CTGE9_HUMAN	51.119995	5.15	1.03	5.15	1.03	3.99	0.00	1.03	3.86	2.70	1.03	1.03	1.03	1.03	0.00	1.03	1.03	3.86	1.03	1.03	1.03	1.03	1.03	1.03	2.70	2.70	1.03	1.03	1.03	1.03	1.03	1.03	0.00	1.03	2.70	5	5.98E1	1.38E3	1.99E2	1.3E2		2.44E2	9.65E2	6.78E2			3.67E2
5594	true	Q3KQU3|MA7D1_HUMAN	55.785202	5.23	3.57	3.57	1.90	1.90	1.90	1.90	1.90	1.90	3.57	1.90	1.90	1.90	1.90	1.90	1.90	3.57	1.90	1.90	1.90	1.90	1.90	1.90	1.90	1.90	1.90	1.90	1.90	1.90	1.90	3.57	1.90	3.57	1.90	3		8.27E2	4.33E2	1.01E3			2.55E2	4.75E2	3.42E2
3047	true	Q15147|PLCB4_HUMAN	62.433434	9.19	1.53	1.53	3.49	3.49	0.00	6.38	1.53	1.53	1.53	4.34	6.21	2.55	0.00	2.55	4.09	2.47	1.53	4.09	2.47	3.49	1.53	2.55	2.55	1.53	2.55	1.53	2.72	2.55	0.00	3.49	1.53	1.53	1.53	8			3.14E2	1.59E2		1.42E3				9.54E2	1.35E3
6445	true	P29122|PCSK6_HUMAN	18.237328	2.79	0.00	1.75	0.00	1.75	0.00	1.75	0.00	0.00	0.00	0.00	0.00	1.75	1.75	0.00	0.00	1.75	1.75	0.00	0.00	0.00	0.00	0.00	0.00	0.00	0.00	1.75	0.00	1.75	2.79	0.00	1.75	1.75	0.00	2
4892	true	Q5SXH7|PKHS1_HUMAN	22.635632	9.68	0.00	0.00	0.00	4.09	0.00	2.15	7.53	0.00	0.00	2.15	2.15	2.15	0.00	2.15	0.00	0.00	2.15	2.15	2.15	0.00	0.00	2.15	0.00	0.00	0.00	0.00	2.15	0.00	2.15	0.00	0.00	2.15	0.00	4										6.84E1
3412	true	P33316|DUT_HUMAN	103.765175	26.59	17.86	21.83	10.71	21.83	17.86	17.86	26.59	17.86	25.79	21.83	21.83	21.83	21.83	17.86	17.86	21.83	21.83	21.83	17.86	17.86	17.86	17.86	21.83	17.86	21.83	21.83	21.83	17.86	21.83	21.83	17.86	21.83	21.83	7	1.92E2	5.87E3	7.06E3	1.13E4	1.26E2	5.11E3	2.69E4	6.18E3	4.89E3	1.06E3	1.25E4
5596	true	Q9UGJ1|GCP4_HUMAN	61.31096	7.95	5.55	5.55	7.95	5.55	0.00	7.95	5.55	3.15	3.15	7.95	5.55	7.95	0.00	7.95	3.15	3.15	5.55	5.55	3.15	5.55	3.15	3.15	3.15	3.15	3.15	3.15	3.15	3.15	5.55	3.15	3.15	3.15	3.15	3			2.38E2	2.38E2		2.76E2				4.36E2	1.76E2
3050	true	Q9UNN5|FAF1_HUMAN	114.54567	16.46	5.85	16.46	12.62	10.92	7.85	9.54	9.54	11.69	9.54	9.54	15.08	15.08	7.85	11.23	12.62	11.23	7.85	15.08	13.38	13.38	7.85	16.46	7.85	9.54	9.54	13.38	14.77	15.08	10.92	13.38	6.15	9.54	13.38	8	1.26E3	3.25E3	2.85E3	2.87E3		5.17E3	4.67E3	9.79E2	4.07E3	2.33E3	5.27E3
3835	true	O75794|CD123_HUMAN	86.02616	14.58	6.55	6.55	13.69	13.69	6.55	13.69	13.69	6.55	10.42	6.55	13.69	13.69	6.55	10.42	6.55	13.69	6.55	13.69	6.55	10.42	6.55	6.55	6.55	6.55	13.69	6.55	10.42	10.42	6.55	11.31	6.55	10.42	10.42	6	7.45E2	7.74E1	3.51E3	4.64E3		1.57E3	1.64E3	7.44E2	3.81E2	1.04E3	9.77E2
6446	true	P55822|SH3BG_HUMAN	56.805054	5.44	5.02	5.02	5.02	5.44	5.02	5.02	5.02	5.44	5.02	5.02	5.02	5.02	5.02	5.02	5.02	5.02	5.02	5.02	5.02	5.44	5.02	5.44	5.44	5.44	5.02	5.44	5.02	5.02	5.02	5.02	5.02	5.02	5.44	2		1.41E4	1.53E4	1.85E4	8.85E3	1.32E4	1.8E4	3.13E4	3.91E4	5.96E3	1.49E4
939	true	Q86V48|LUZP1_HUMAN	123.858246	25.93	6.51	13.20	11.06	15.71	0.93	14.03	9.48	13.01	14.03	7.06	11.99	8.74	6.51	5.58	9.76	18.87	7.81	10.87	8.83	9.48	9.85	10.04	13.10	12.73	13.66	7.90	16.17	16.91	12.45	15.15	5.86	10.50	10.59	20		2.7E3	3.62E3	1.36E3		1.36E4	3.15E3	7.59E3	6.28E3	2.28E3	7.93E3
446	true	O00754|MA2B1_HUMAN	176.58917	38.08	23.74	28.09	28.19	30.07	21.56	30.76	28.19	31.16	28.19	18.79	31.16	28.68	13.75	27.40	25.62	28.68	24.23	27.40	25.82	30.66	28.59	32.15	31.16	24.43	27.40	28.29	22.55	27.40	16.32	27.50	19.39	28.19	22.55	25	4.8E3	2.09E4	1.84E4	2.1E4	1.32E3	1.44E4	3.09E4	3.8E4	1.99E4	5.28E3	2.34E4
4315	true	Q6GQQ9|OTU7B_HUMAN	65.70375	7.59	1.78	5.22	5.22	6.76	1.78	5.22	5.22	3.32	1.78	3.68	3.32	5.22	1.78	5.22	1.78	1.78	1.78	3.32	1.78	3.32	1.78	3.32	3.32	1.78	4.15	1.78	3.32	1.78	3.68	4.15	0.00	5.22	4.15	5	3.04E2	5.09E2	6.32E2	6.2E2		4.46E2	1.94E2	6.9E2	2.99E2
4316	true	P04626|ERBB2_HUMAN	42.13934	5.82	0.72	0.72	0.72	0.00	0.00	0.72	0.72	1.35	0.72	0.00	0.72	0.72	0.72	0.72	0.00	0.00	0.00	1.35	0.72	0.72	0.72	0.72	0.72	0.00	5.82	0.72	0.72	0.72	0.72	0.72	0.72	0.72	0.72	5		6.31E1	1.85E2				1.51E2	1.02E3			2.95E2
5597	true	Q8NI08|NCOA7_HUMAN	29.845068	4.14	1.38	1.17	2.76	1.17	0.00	0.00	0.00	1.17	2.76	1.59	1.17	1.17	0.00	1.17	1.17	1.17	1.17	0.00	2.76	0.00	1.17	1.59	1.17	1.17	2.76	0.00	2.76	1.17	0.00	1.17	0.00	0.00	0.00	3			1.37E2
1331	true	Q9UBC5|MYO1A_HUMAN	112.41892	21.76	3.36	3.36	7.86	10.74	2.49	9.20	2.49	3.84	2.49	6.62	9.20	6.62	7.86	5.08	3.36	3.36	4.89	11.41	16.97	4.03	3.36	15.92	2.49	5.08	3.36	3.36	3.36	3.36	7.86	6.62	3.36	6.62	3.36	16	1.94E3	2.08E4	5.42E3	6.26E3	1.04E3	9.24E3	1.46E4	2.58E3	1.27E4	4.6E3	1.16E4
3413	true	O14802|RPC1_HUMAN	60.84402	6.26	0.00	2.09	2.88	2.88	0.00	2.88	2.09	2.09	2.09	1.22	2.52	3.38	0.00	2.09	2.01	2.09	0.00	2.09	3.38	1.22	1.22	1.87	1.22	4.03	2.73	0.00	4.17	1.22	2.01	2.09	1.22	1.22	3.38	7		3.13E2	2.21E4	2.11E4		2.33E2	9.29E2		1.3E2		4.61E2
940	true	P15559|NQO1_HUMAN	117.90986	62.77	40.51	6.57	44.16	37.23	11.31	32.12	24.82	37.59	27.74	37.23	44.89	30.66	20.07	6.57	27.37	24.82	40.88	37.96	44.89	27.74	32.48	37.96	30.66	32.48	50.73	20.07	17.52	32.48	20.44	39.42	14.23	43.43	28.83	17	2.49E3	3.38E1	3.04E4	5.19E3		1.25E4	4.03E3	6.73E3	9.89E2	1.12E4	7.92E4
3836	true	O75995|SASH3_HUMAN	78.1132	21.58	21.58	9.74	9.74	10.53	5.79	9.74	11.84	12.63	11.84	0.00	11.84	9.74	5.79	6.58	6.58	12.63	9.74	9.74	10.53	12.63	12.63	5.79	5.79	10.53	10.53	12.63	8.68	10.53	11.84	10.53	0.00	16.58	6.58	6	3.23E2		9.04E2	2.12E2	2.44E2	3.37E2		1.64E3	1.75E3		2.69E2
4893	true	P00846|ATP6_HUMAN	51.25267	14.16	4.42	4.42	4.42	4.42	4.42	4.42	10.18	8.41	4.42	4.42	4.42	4.42	4.42	4.42	4.42	4.42	4.42	4.42	4.42	4.42	4.42	4.42	10.18	4.42	4.42	4.42	4.42	4.42	4.42	4.42	4.42	4.42	4.42	3	1.63E3		7.65E3	6E3	1.32E3	7.36E3	7.8E3	6.29E3	5.97E3	2.95E3	7.75E3
872	true	P21397|AOFA_HUMAN	157.89836	41.94	38.33	38.52	36.81	31.88	22.96	40.23	38.33	40.23	38.71	36.81	38.33	36.81	38.33	38.33	38.71	36.81	34.72	38.33	36.81	33.78	35.48	38.52	40.04	27.13	38.52	28.08	33.59	40.04	38.33	38.52	20.87	36.81	39.47	19	1.29E4	5.97E4	1.56E4	5.89E3	5.69E2	4.93E4	3.91E4	2.15E4	2.06E4	1.17E4	2.52E4
3051	true	P35613|BASI_HUMAN	110.34909	24.68	13.25	13.25	13.25	13.25	8.57	13.25	17.66	13.25	13.25	13.25	13.25	17.66	17.66	13.25	12.99	13.25	13.25	17.66	13.25	13.25	13.25	13.25	13.25	16.88	16.88	8.57	16.88	13.25	12.99	16.88	8.57	16.62	16.88	7	1.41E4	1.37E4	1.57E4	1.97E4	6.71E3	1.68E4	2.32E4	1.4E4	1.11E4	1.89E4	1.52E4
4317	true	Q9UBP0|SPAST_HUMAN	37.475758	10.23	0.00	1.79	7.14	3.57	0.00	3.08	3.08	6.66	5.36	1.79	1.79	5.36	0.00	0.00	5.36	3.57	1.79	5.36	3.57	3.57	3.57	0.00	3.57	0.00	7.14	3.57	3.57	3.57	0.00	1.79	0.00	3.08	5.36	5			1.28E2	1.05E2
7778	true	Q9P209|CEP72_HUMAN	29.723127	2.63	0.00	0.00	0.00	0.00	0.00	0.00	0.00	0.00	0.00	0.00	2.63	0.00	0.00	0.00	0.00	0.00	0.00	2.63	0.00	2.63	0.00	2.63	0.00	0.00	0.00	0.00	0.00	0.00	0.00	0.00	0.00	0.00	2.63	1
1123	true	P22309|UD11_HUMAN	125.768074	24.95	19.70	21.20	8.07	19.70	3.19	6.57	23.45	19.70	23.45	6.57	19.70	17.82	16.32	17.82	8.07	22.70	17.82	19.70	19.70	14.26	19.70	21.20	24.95	21.20	21.20	5.44	21.20	21.20	17.82	21.20	12.76	19.70	24.95	14	1.98E4	4.77E4	2.18E2	6.07E3			8.05E4	5.36E3	6.81E4		1.5E4
1912	false	P0DPK5|H3Y2_HUMAN	83.96165	12.24	12.24	12.24	12.24	12.24	12.24	12.24	12.24	12.24	12.24	12.24	12.24	12.24	12.24	12.24	12.24	12.24	12.24	12.24	12.24	12.24	12.24	12.24	12.24	12.24	12.24	12.24	12.24	12.24	12.24	12.24	12.24	12.24	12.24	4	4.24E3	3.3E4	1.9E3		1.55E2	1.89E4	4.23E4	2.42E4	1.22E4	1.36E4	3.68E4
637	true	P33991|MCM4_HUMAN	162.02255	32.91	6.95	30.71	30.48	27.46	3.24	26.88	31.05	22.94	17.84	27.81	31.52	31.75	17.50	28.74	26.30	28.74	20.51	30.01	26.07	30.48	18.19	30.48	19.35	31.75	29.90	10.78	32.91	21.32	26.54	29.90	25.84	31.75	25.61	21	2.19E2	1.01E4	8.6E3	9.38E3		6.25E3	4.79E4	5.74E3	9.13E2	4.73E3	1.19E4
5598	true	P08962|CD63_HUMAN	87.972595	7.56	7.56	7.56	7.56	7.56	7.56	7.56	7.56	7.56	7.56	7.56	7.56	7.56	7.56	7.56	7.56	7.56	7.56	7.56	7.56	7.56	7.56	7.56	7.56	7.56	7.56	7.56	7.56	7.56	7.56	7.56	7.56	7.56	7.56	2	1.36E3	3.78E3	2.23E3	7.79E3	6.78E3	6.94E3	8.71E3	5.57E3	7.51E3	6.97E3	8.87E3
1480	true	Q8NI60|COQ8A_HUMAN	127.58933	32.92	14.84	18.39	28.28	20.56	6.49	23.65	22.26	18.86	22.72	13.14	25.81	16.38	16.54	17.00	23.96	24.42	13.14	18.86	27.36	20.25	13.14	22.87	18.86	13.14	26.58	14.37	18.70	28.75	18.86	18.24	6.18	15.61	22.57	14	3.24E2	3.42E3	1.27E4	3.95E3		2.2E3	6.93E3	1.79E3	1.44E3	3.24E2	9E3
7257	false	P42772|CDN2B_HUMAN	21.828402	8.70	0.00	0.00	0.00	0.00	0.00	0.00	0.00	0.00	0.00	0.00	0.00	8.70	8.70	8.70	8.70	8.70	8.70	8.70	0.00	0.00	0.00	0.00	0.00	0.00	8.70	8.70	8.70	8.70	8.70	8.70	8.70	8.70	0.00	1
7779	true	Q9NUS5|AP5S1_HUMAN	39.93565	10.00	10.00	10.00	10.00	0.00	10.00	10.00	10.00	10.00	0.00	10.00	0.00	10.00	10.00	10.00	10.00	10.00	10.00	0.00	10.00	10.00	10.00	10.00	0.00	0.00	10.00	10.00	10.00	10.00	10.00	0.00	0.00	10.00	10.00	1		1.29E2	2.78E2				1.89E2
5599	true	A6NHQ2|FBLL1_HUMAN	50.307224	12.28	3.29	8.98	3.29	3.29	3.29	3.29	3.29	3.29	3.29	3.29	3.29	3.29	6.59	3.29	3.29	3.29	6.59	3.29	3.29	3.29	3.29	3.29	3.29	3.29	3.29	3.29	3.29	3.29	3.29	3.29	3.29	3.29	3.29	3
2502	true	Q9NZK5|ADA2_HUMAN	94.43999	22.90	17.22	12.33	8.61	7.05	14.09	8.61	8.61	7.05	14.48	8.61	14.09	5.28	12.33	10.37	4.89	5.28	14.09	8.61	12.33	8.61	10.37	12.33	8.61	8.61	8.61	14.09	8.61	8.61	8.61	8.61	10.76	16.05	8.61	8	2.16E3		1.26E3	2.63E2	2.68E3	1E3	9.15E2	1.88E3	6.31E3	5.23E2	3.07E3
3414	true	Q15427|SF3B4_HUMAN	113.112854	21.46	18.40	18.40	18.40	18.40	12.97	18.40	18.40	20.99	18.40	18.40	20.99	18.40	12.97	18.40	18.40	20.99	18.40	18.40	18.40	18.40	18.40	18.87	18.40	18.87	18.87	18.40	21.46	18.40	18.40	18.87	18.40	18.40	18.87	6	6.06E3	1.18E4	5.27E4	3.28E4	6.48E2	8.25E3	2.22E4	3.36E4	1.92E4	9.14E3	1.06E4
1824	true	P19021|AMD_HUMAN	63.50205	17.16	4.52	16.55	5.34	5.34	1.54	0.00	2.36	1.54	1.54	4.52	5.34	1.54	1.54	4.52	2.36	0.62	5.14	1.54	4.52	1.54	1.54	0.62	5.34	4.52	5.34	1.54	5.14	1.54	2.16	5.14	1.54	2.36	1.54	12	2.56E2	2.1E4	1.08E3	7.96E1	1.51E2		3.99E2	3.47E2	3.53E2	4.21E2	7.22E2
303	true	Q92621|NU205_HUMAN	163.60164	21.82	10.34	13.37	16.60	16.40	4.57	17.30	16.35	13.32	14.76	14.26	14.66	14.26	7.06	13.02	7.75	10.69	10.19	13.07	12.92	14.26	9.24	14.86	4.57	10.98	12.18	10.59	13.07	8.70	13.32	11.08	7.80	15.36	11.88	33	6.36E2	4.97E3	1.75E4	1.35E4		1.6E4	1.11E4	4.48E3	6.03E3	7.58E3	1.69E4
6450	true	Q96EL3|RM53_HUMAN	71.709526	25.00	25.00	25.00	25.00	25.00	25.00	25.00	25.00	25.00	25.00	25.00	25.00	25.00	25.00	25.00	25.00	25.00	16.07	25.00	25.00	25.00	25.00	16.07	25.00	25.00	25.00	25.00	25.00	25.00	25.00	25.00	16.07	25.00	25.00	2	3.3E2	5.19E2	3.58E3			1.3E3		2.63E2		2.03E2
6451	true	O60936|NOL3_HUMAN	74.342575	18.27	9.13	18.27	18.27	18.27	18.27	18.27	18.27	18.27	18.27	18.27	18.27	18.27	18.27	18.27	18.27	18.27	9.13	18.27	18.27	18.27	18.27	18.27	18.27	18.27	18.27	9.13	18.27	18.27	18.27	18.27	18.27	18.27	18.27	2	7.57E1	1.5E3	9.36E1	1.65E3		2.27E2	3.05E3	3.29E3	1.76E3	1.08E3	2.67E3
5600	true	Q5T0D9|TPRGL_HUMAN	85.10572	25.37	25.37	25.37	25.37	25.37	8.82	18.75	18.75	25.37	25.37	25.37	25.37	25.37	25.37	25.37	25.37	15.44	25.37	15.44	25.37	18.75	25.37	15.44	25.37	25.37	25.37	25.37	25.37	25.37	25.37	25.37	16.54	25.37	25.37	3	8.47E2	7.31E2	1.74E3	2.02E3	1.54E2		7.06E2	1.55E3	2.57E3	5.95E2	1.27E3
4895	true	Q96EK9|KTI12_HUMAN	91.63184	18.36	17.80	17.80	18.36	18.36	11.86	17.80	17.80	13.28	17.80	11.86	17.80	17.80	5.08	17.80	17.80	17.80	17.80	17.80	18.36	17.80	17.80	17.80	17.80	18.36	18.36	17.80	18.36	18.36	5.08	18.36	11.86	17.80	18.36	4			7.65E2	1.74E3			6.42E2			2.11E2	2.12E2
5833	false	O94885|SASH1_HUMAN	16.354456	1.28	0.00	0.00	0.00	0.00	0.00	0.00	1.28	1.28	1.28	0.00	0.00	1.28	0.00	0.00	0.00	1.28	0.00	0.00	0.00	0.00	0.00	0.00	1.28	0.00	0.00	0.00	1.28	0.00	1.28	0.00	0.00	1.28	1.28	1								1.72E2
329	true	P04179|SODM_HUMAN	187.29062	73.42	69.82	64.41	63.06	64.41	59.91	63.06	68.92	64.86	69.37	63.06	69.37	68.02	63.06	69.82	63.51	69.82	64.86	68.92	65.32	68.92	68.92	65.32	64.41	64.41	67.57	63.96	67.57	67.57	63.06	72.97	61.71	68.92	72.97	33	3.49E5	3.51E5	1.28E5	3.39E5	7.91E4	1.38E5	7.17E5	3.93E5	5.64E5	1.15E5	5.47E5
4896	true	P43307|SSRA_HUMAN	87.630104	18.88	18.88	18.88	18.88	18.88	9.09	18.88	9.09	9.09	12.94	12.94	18.88	12.94	12.94	12.94	9.09	18.88	12.94	12.94	18.88	18.88	12.94	18.88	9.09	18.88	18.88	9.09	12.94	9.09	9.09	9.09	9.09	12.94	18.88	4	5.37E3	2.4E4	9.73E3	1.31E4	1.91E3	2.64E4	8.95E3	6.55E3	8.8E3	2.44E4	1.02E4
3416	true	Q9BRX2|PELO_HUMAN	28.82701	26.23	2.86	8.31	7.53	18.70	0.00	5.97	6.23	9.09	6.23	0.00	20.00	0.00	0.00	4.68	4.68	6.49	0.00	12.47	5.97	0.00	0.00	0.00	2.86	5.97	10.65	0.00	16.36	10.65	0.00	0.00	0.00	5.71	0.00	7		3.66E1	1.2E2						1.7E2		2.28E2
2025	true	O75347|TBCA_HUMAN	131.98993	56.48	37.96	56.48	38.89	55.56	37.96	46.30	45.37	46.30	46.30	44.44	46.30	45.37	37.96	56.48	47.22	55.56	38.89	37.96	55.56	55.56	55.56	56.48	46.30	56.48	56.48	44.44	56.48	56.48	39.81	56.48	52.78	38.89	55.56	12	1.94E3	1.71E4	1.24E4	1.06E4	2.3E3	1.05E4	1.2E4	6.34E3	1.54E4	6.39E3	1.74E4
4897	true	A0A0C4DH68|KV224_HUMAN	51.274643	32.50	32.50	10.83	10.83	10.83	10.83	10.83	10.83	10.83	10.83	10.83	10.83	10.83	10.83	10.83	10.83	10.83	10.83	10.83	10.83	10.83	10.83	10.83	10.83	10.83	10.83	10.83	10.83	10.83	10.83	10.83	10.83	32.50	10.83	4	1.16E3	4.55E2	1.7E3	1.58E3			1.26E3	1.26E3		8.19E2	9.51E2
3052	true	Q9Y5A7|NUB1_HUMAN	98.61294	14.31	8.46	7.15	7.15	7.15	2.44	9.76	7.15	7.15	7.15	7.15	7.15	9.11	6.99	9.11	9.11	9.76	9.11	9.11	7.15	7.15	7.15	7.15	7.15	7.15	7.15	9.11	9.11	11.71	9.11	9.11	7.15	13.01	10.41	7		6.02E2	1.23E3	3.99E2		1.33E3	2.12E3	3.66E2	6.69E2	2.32E2	1.71E3
510	true	P16930|FAAA_HUMAN	169.65724	49.40	46.78	47.02	27.68	33.41	30.79	32.70	37.47	35.56	37.71	35.08	35.56	35.80	40.81	40.81	32.94	38.66	37.71	38.42	34.61	35.32	37.71	35.80	43.91	38.90	38.90	40.81	40.81	41.05	35.32	36.28	36.28	40.81	38.66	19	8.29E4	2.37E5	9.27E3	3.08E4	3.31E3	6.61E3	3.91E4	8.04E4	1.24E5	5.12E3	3.32E4
3053	true	P50402|EMD_HUMAN	127.69562	33.46	29.53	29.53	29.53	29.53	33.46	29.53	30.31	30.31	26.38	29.53	29.53	33.46	33.46	29.53	33.46	33.46	29.53	29.53	33.46	29.53	33.46	33.46	30.31	29.53	28.35	29.53	29.53	29.53	29.53	29.53	24.41	33.46	33.46	8	1.99E3	7.69E3	9.16E3	1E4	1.8E3	1.55E4	7.24E3	9.01E2	6.15E3	5.41E3	1.12E4
6541	false	P62068|UBP46_HUMAN	26.202389	4.92	0.00	4.92	0.00	4.92	0.00	4.92	4.92	4.92	4.92	0.00	4.92	4.92	4.92	4.92	0.00	0.00	0.00	4.92	0.00	0.00	4.92	0.00	4.92	4.92	0.00	0.00	0.00	0.00	4.92	4.92	0.00	4.92	0.00	1							2.52E2
6453	true	Q07820|MCL1_HUMAN	29.428888	8.57	5.43	0.00	5.43	8.57	0.00	5.43	0.00	8.57	5.43	5.43	8.57	5.43	5.43	0.00	0.00	0.00	0.00	0.00	5.43	0.00	5.43	5.43	0.00	5.43	5.43	0.00	5.43	0.00	0.00	5.43	0.00	5.43	0.00	2									4.34E1
1332	true	Q14185|DOCK1_HUMAN	103.25327	11.90	1.45	5.95	5.74	7.18	3.54	5.84	4.99	5.04	7.24	2.73	6.70	3.06	1.45	2.41	5.25	5.63	3.70	2.41	2.90	5.36	1.98	3.75	2.95	0.70	1.98	3.43	3.54	4.45	3.00	4.61	1.45	3.70	5.04	15	1.07E3	4.69E2	4.11E3	2.31E3	4.13E2	4.87E3	1.06E3	8.65E2	2.39E3	6.98E2	2.87E3
5602	true	O94842|TOX4_HUMAN	35.75556	5.96	0.00	3.70	3.70	1.61	0.00	1.61	1.61	1.61	1.61	1.61	1.61	1.61	1.61	1.61	0.00	1.61	1.61	3.70	1.61	1.61	1.61	3.70	0.00	1.61	3.70	0.00	0.00	0.00	0.00	1.61	0.00	2.25	3.70	3			4.56E3						1.97E2
3837	true	Q6GYQ0|RGPA1_HUMAN	27.188942	4.08	0.74	2.01	1.18	0.79	0.00	0.39	0.00	2.11	0.79	1.67	1.33	0.39	0.00	0.00	0.00	2.11	0.00	0.79	0.74	0.93	0.00	0.93	0.00	0.00	0.39	0.39	0.39	0.00	0.39	0.00	0.00	0.00	0.00	6		1.09E3						6.26E1		2.9E2	2.2E2
4318	true	O75964|ATP5L_HUMAN	99.84326	46.60	37.86	37.86	37.86	37.86	37.86	37.86	37.86	37.86	37.86	37.86	37.86	37.86	35.92	37.86	37.86	37.86	37.86	37.86	37.86	37.86	37.86	37.86	37.86	37.86	37.86	37.86	37.86	37.86	37.86	37.86	37.86	46.60	37.86	5	9.08E2	2.35E4	7.42E3	1.17E4	8.51E2	1.56E4	5.07E2	1.04E4	1.29E4	4.11E3	9.94E3
7784	true	Q96C01|F136A_HUMAN	45.444103	7.25	0.00	7.25	7.25	7.25	0.00	7.25	7.25	7.25	7.25	7.25	7.25	7.25	7.25	7.25	7.25	7.25	7.25	7.25	7.25	7.25	7.25	7.25	7.25	7.25	7.25	7.25	7.25	7.25	7.25	7.25	7.25	7.25	7.25	1			1.12E3			1.63E3	1.36E3	2.04E3		2.23E2	1.13E3
5603	true	O15551|CLD3_HUMAN	71.340034	12.27	5.45	11.82	11.82	11.82	5.45	11.82	11.82	11.82	11.82	11.82	11.82	11.82	11.82	11.82	11.82	11.82	11.82	11.82	11.82	11.82	11.82	11.82	11.82	11.82	11.82	11.82	11.82	11.82	11.82	11.82	5.45	11.82	12.27	3		3.98E2	2.11E3	3.16E3	2.42E3	3.5E3	4.22E3	1.6E3	4.22E2	3.29E3	1.4E3
5604	true	Q8NE01|CNNM3_HUMAN	28.936115	5.52	0.00	3.82	0.00	0.00	0.00	0.00	1.27	0.00	0.00	0.00	0.00	0.00	1.27	1.27	1.27	1.27	1.27	2.97	1.27	1.27	1.27	1.27	1.27	0.00	1.27	1.27	1.27	1.27	1.27	0.00	0.00	1.27	1.27	3		6.59E2
873	true	Q9H2U2|IPYR2_HUMAN	168.62625	51.50	44.61	51.50	44.91	47.60	34.73	44.91	44.91	44.91	44.91	44.91	44.91	44.91	46.71	47.60	44.31	51.50	47.31	44.31	44.91	44.61	44.91	47.60	44.91	44.91	48.80	44.91	51.50	48.80	44.31	48.80	39.82	47.60	50.90	19	2.23E4	7.82E4	1.11E5	4.58E4	3.9E3	7.06E4	8.02E4	6.56E4	5.4E4	2.2E4	7.47E4
3054	true	Q6VEQ5|WASH2_HUMAN	109.75973	21.72	8.82	14.84	14.84	17.85	8.82	17.85	18.49	17.85	17.85	12.26	18.92	14.84	8.82	11.40	14.84	14.84	12.26	14.84	12.26	14.84	17.85	12.26	14.84	15.27	14.84	14.84	17.85	14.84	14.84	12.26	6.67	15.05	18.92	8	7.92E1	1.94E3	2.19E3	1.79E3	2.11E2	1.43E3	1.54E3	3.66E3	2.55E3	1.5E2	2.16E3
4319	true	Q6ZT07|TBCD9_HUMAN	22.687515	4.98	0.00	2.29	0.00	0.79	0.00	0.79	0.79	1.50	3.40	0.71	1.50	0.00	0.00	0.79	0.00	0.00	0.00	0.00	0.00	1.11	0.00	0.00	0.00	0.00	0.79	0.79	1.50	1.50	0.79	0.00	0.00	1.66	0.79	5										8.41E1
5606	true	Q99442|SEC62_HUMAN	55.25672	5.51	2.26	5.51	5.51	3.01	0.00	3.01	5.26	5.26	5.26	3.01	5.26	0.00	0.00	3.01	5.51	5.26	2.26	5.26	5.26	5.26	3.01	5.51	3.01	5.51	5.51	3.01	5.51	5.51	3.01	5.51	0.00	3.01	5.51	3		4.68E2	1.24E2			2.57E2	2.45E2	2.5E2			8.66E2
539	true	P08575|PTPRC_HUMAN	160.38289	23.12	19.37	13.02	12.63	16.16	15.01	17.84	16.85	16.16	20.06	15.93	16.00	18.68	10.95	17.00	15.16	17.38	17.46	17.00	10.18	17.84	15.85	13.63	13.71	16.00	14.85	18.53	16.00	13.94	17.53	16.69	10.80	20.90	14.55	23	9.37E3	4.84E3	2.2E3	6.7E3	4.97E3	1.52E4	1.53E4	5.21E3	4.45E4	8.32E3	1.85E4
4898	true	P82932|RT06_HUMAN	45.71279	41.60	25.60	35.20	16.00	28.80	19.20	35.20	35.20	28.80	0.00	0.00	16.00	19.20	19.20	9.60	0.00	16.00	19.20	16.00	19.20	0.00	19.20	19.20	35.20	28.80	0.00	0.00	35.20	9.60	35.20	0.00	0.00	25.60	28.80	4	2.56E1	2.1E2	1.19E2	3.03E2		3.24E2	6.65E2	8.45E2			5.01E2
5607	true	Q8N8R3|S2529_HUMAN	21.899567	12.87	0.00	7.26	5.61	5.61	0.00	5.61	5.61	5.61	5.61	0.00	5.61	0.00	0.00	5.61	0.00	5.61	0.00	5.61	0.00	5.61	0.00	5.61	0.00	0.00	0.00	0.00	0.00	5.61	0.00	0.00	0.00	0.00	0.00	3		2.52E2	2.05E2
5608	true	O75052|CAPON_HUMAN	23.794495	5.34	0.00	3.16	3.16	3.16	0.00	1.98	5.34	3.16	0.00	0.00	0.00	1.19	0.00	0.00	0.00	1.19	0.00	1.19	0.00	0.00	0.00	0.00	1.19	1.19	1.19	0.00	1.19	1.19	0.00	3.16	0.00	0.00	1.19	3
942	true	P31943|HNRH1_HUMAN	154.97585	39.42	30.51	36.53	33.85	39.42	29.18	30.51	36.53	35.19	36.97	29.18	29.40	36.53	30.51	30.73	30.51	30.73	30.73	30.73	30.73	34.52	36.30	29.40	36.53	29.40	30.73	29.40	29.40	30.73	33.85	33.63	29.18	33.85	36.53	18	4.81E4	1.89E5	2.61E5	2.75E5	1.78E4	1.88E5	2.36E5	2.31E5	1.7E5	1.62E5	2.15E5
6457	true	Q9UHQ4|BAP29_HUMAN	45.43459	9.96	0.00	9.96	3.73	9.96	0.00	9.96	9.96	3.73	9.96	3.73	9.96	0.00	3.73	3.73	3.73	9.96	0.00	3.73	0.00	3.73	6.22	3.73	9.96	3.73	3.73	9.96	3.73	3.73	9.96	3.73	0.00	9.96	3.73	2
1333	true	Q9UBS4|DJB11_HUMAN	140.41516	48.32	38.83	35.75	37.15	35.75	28.21	30.17	35.75	37.15	30.17	42.74	42.74	35.75	24.58	30.17	30.17	35.75	35.47	42.74	37.15	36.87	35.75	39.66	35.75	37.15	34.08	30.17	35.75	27.09	30.17	32.68	24.86	38.83	35.20	15	1.17E4	1.91E4	2.17E4	2.15E4	1.8E3	1.47E4	2.03E4	1.85E4	1.66E4	1.71E4	1.58E4
2754	true	Q9UKS6|PACN3_HUMAN	101.22304	25.47	22.88	16.51	20.28	16.98	0.00	14.15	20.28	14.39	20.28	16.51	6.60	4.01	16.51	13.21	22.88	20.28	10.38	20.28	10.38	10.38	13.21	10.38	20.28	13.21	13.21	7.78	13.21	16.98	20.28	16.98	9.43	12.97	16.98	8	1.54E3	4.69E3	4.54E3	7.49E2			2.72E3	2.95E3	3.6E3	5.09E2	2.56E2
941	true	P04424|ARLY_HUMAN	153.34976	36.42	30.17	31.90	30.60	29.74	6.90	29.53	30.17	31.47	34.27	22.63	29.74	24.35	27.80	31.47	21.77	33.19	26.08	27.80	33.19	27.59	25.22	31.03	31.47	21.12	25.43	20.91	31.03	33.19	24.78	28.02	18.10	22.41	34.05	18	1.45E4	7.97E4	2.55E4	8.59E3		4.94E3	3.62E4	2.52E4	2.74E4	1.39E3	1.39E4
3417	true	O43765|SGTA_HUMAN	95.27704	18.85	18.53	8.31	11.50	8.31	12.46	8.31	8.31	8.31	11.50	15.34	8.31	15.65	15.34	15.34	18.53	12.46	15.34	15.34	15.34	15.34	12.46	15.65	8.31	15.34	15.34	12.46	12.46	15.34	12.46	12.46	7.99	18.53	12.46	7	3.86E2		1.22E3	4.52E3	3.08E2		5.38E3	2.54E2	9.12E2	1.42E3	3.06E3
1225	true	P52306|GDS1_HUMAN	152.03035	32.45	22.73	23.23	25.21	25.21	19.44	23.23	26.36	23.72	23.23	15.98	25.54	22.24	14.50	18.78	23.72	25.21	17.96	25.54	17.96	22.41	19.44	17.96	25.21	17.96	21.75	30.48	18.78	23.72	22.41	21.75	15.98	27.18	23.23	14	1.58E3	7.21E3	5.72E3	5.85E3	1.23E3	6.53E3	9.72E3	5.69E3	9.62E3	1.17E3	4.94E3
4899	true	Q2VIQ3|KIF4B_HUMAN	30.600103	4.13	0.00	1.38	0.89	1.86	0.00	2.27	1.38	0.89	0.00	0.00	0.00	0.89	0.00	0.00	1.38	2.27	0.00	0.89	2.27	0.89	0.00	1.38	0.00	1.38	3.16	0.00	0.89	0.00	0.89	1.38	0.00	0.89	0.89	4							1.16E2
2026	true	P51687|SUOX_HUMAN	106.26947	30.64	14.50	26.42	17.98	17.25	2.75	19.08	15.96	13.58	23.67	5.14	19.82	13.39	9.54	25.32	10.28	26.24	14.13	24.77	15.60	13.39	18.53	15.96	26.42	25.50	15.96	7.16	15.78	25.69	5.14	26.61	2.75	14.68	21.83	11	2.21E3	1.1E4	2.88E3	2.69E3		2.34E3	8.25E3	3.3E3	3.48E3		3.02E3
1334	true	O75795|UDB17_HUMAN	98.12764	29.43	18.49	26.04	8.87	15.28	8.68	11.70	17.92	13.77	19.81	10.38	13.77	10.94	10.94	13.77	0.00	17.92	13.77	13.77	11.70	13.21	15.28	18.49	21.89	11.70	11.70	0.00	13.21	17.92	8.87	13.21	8.87	15.66	26.60	14	1.36E4	1.13E5		3.02E3		7.9E2	2.48E4	3.17E3	3.64E4		3.75E3
1481	true	Q9Y295|DRG1_HUMAN	138.44978	44.69	34.60	30.52	30.52	30.52	23.98	28.07	28.07	28.07	28.07	31.34	28.07	33.24	26.70	26.43	33.24	33.24	28.07	33.24	30.52	33.24	28.07	30.52	30.52	30.52	29.97	31.34	33.24	30.52	33.24	30.79	24.25	38.15	30.52	15	3.63E3	5.2E3	1.59E4	8.61E3	1.64E3	1.73E4	1.4E4	3.71E3	7.39E3	1.3E4	9.43E3
4320	true	Q9NUU6|OTULL_HUMAN	74.501495	16.85	5.06	5.06	7.58	11.80	5.06	7.58	7.58	5.06	7.58	5.06	7.58	7.58	5.06	5.06	2.25	5.06	5.06	5.06	7.58	7.58	2.25	10.11	2.25	5.06	5.06	5.06	5.06	5.06	7.58	5.06	2.25	2.25	5.06	5	1.1E3	8.21E2	2.08E3	2.74E3	3.36E2	7.91E3	2.08E3		1.95E3	3.37E3	4.12E3
5609	true	Q9HB19|PKHA2_HUMAN	72.214584	9.18	5.18	5.18	5.18	5.18	2.59	5.18	5.18	5.18	5.18	5.18	5.18	5.18	5.18	5.18	5.18	5.18	5.18	5.18	5.18	5.18	5.18	5.18	2.59	5.18	5.18	5.18	5.18	5.18	5.18	5.18	2.59	9.18	5.18	3	2.36E2	4.04E2	8.07E2	9.48E2	8.76E1	1.43E3	8.89E2	4.67E2	1.7E3	8.57E2	1.04E3
6459	true	Q8WWK9|CKAP2_HUMAN	29.306656	3.66	0.00	1.76	1.76	0.00	0.00	0.00	1.76	1.76	0.00	1.76	1.76	0.00	0.00	3.66	1.76	1.76	1.76	1.76	0.00	0.00	0.00	1.76	0.00	1.76	0.00	0.00	0.00	0.00	1.76	1.76	1.76	1.76	1.76	2		7.69E1	7.79E2					1.31E2			2.18E2
4321	true	P61970|NTF2_HUMAN	98.38003	12.60	12.60	12.60	12.60	12.60	12.60	12.60	12.60	12.60	12.60	12.60	12.60	12.60	12.60	12.60	12.60	12.60	12.60	12.60	12.60	12.60	12.60	12.60	12.60	12.60	12.60	12.60	12.60	12.60	12.60	12.60	12.60	12.60	12.60	2	1.01E4	2.14E4	7.6E4	6.37E4	6.91E3	2.62E4	5.27E4	6.06E4	5.22E4	2.12E4	7.13E4
6458	true	Q96ER3|SAAL1_HUMAN	54.722275	4.85	2.53	4.85	4.85	4.85	2.53	2.53	4.85	2.53	2.53	4.85	4.85	4.85	2.53	2.53	2.53	2.53	2.53	4.85	2.53	4.85	2.53	2.53	2.53	2.53	4.85	2.53	2.53	2.53	4.85	2.53	2.53	4.85	2.53	2		3.3E2	2.47E2	6.2E2			3.39E2			8.62E2	4.1E2
7785	true	Q674X7|KAZRN_HUMAN	17.198149	2.19	0.00	2.19	2.19	2.19	0.00	0.00	2.19	2.19	0.00	0.00	2.19	0.00	0.00	0.00	2.19	0.00	0.00	2.19	0.00	0.00	2.19	2.19	0.00	0.00	0.00	0.00	0.00	2.19	0.00	0.00	0.00	0.00	0.00	1			7.6E1
3838	true	O43293|DAPK3_HUMAN	22.125313	16.74	3.08	0.00	0.00	6.39	0.00	5.95	3.52	3.52	9.47	0.00	3.52	3.52	0.00	0.00	0.00	0.00	0.00	3.52	0.00	0.00	0.00	0.00	3.52	0.00	1.98	0.00	5.51	5.51	3.52	0.00	0.00	11.23	0.00	6	1.48E2			5.05E2		2.95E2	1.22E2		3.91E2		2.89E2
3839	true	P78346|RPP30_HUMAN	105.88948	36.19	24.63	25.37	28.73	25.37	13.43	17.16	17.16	21.64	32.84	36.19	32.84	17.16	25.37	25.37	32.84	24.63	32.84	32.84	24.63	25.37	32.84	32.84	32.84	32.84	28.73	24.63	32.84	32.84	24.63	36.19	25.37	32.84	32.84	6	3.76E2	1.92E3	5.13E3	4.95E3		2.93E3	4.66E3	3.22E3	1.66E3	2.76E3	2.22E3
330	true	Q14974|IMB1_HUMAN	186.4696	37.90	31.51	31.39	31.28	33.33	30.94	33.33	31.39	32.42	33.33	30.94	30.94	32.99	24.77	31.85	29.91	29.91	29.91	30.82	29.91	32.31	28.20	28.77	30.94	30.02	30.82	29.91	31.05	29.91	31.85	29.91	29.91	28.88	30.94	28	2.58E4	6.31E4	7.18E4	9.59E4	1.53E4	7.73E4	7.71E4	4.57E4	7.82E4	5.57E4	7.97E4
198	true	Q02880|TOP2B_HUMAN	187.78247	27.80	14.45	23.19	22.26	22.32	8.49	21.96	22.45	19.56	18.70	20.11	20.91	22.82	13.78	21.28	20.11	22.32	17.65	23.49	20.30	23.92	19.93	23.31	17.40	19.93	20.73	16.48	23.74	20.11	18.33	21.09	15.62	24.11	20.30	40	5.23E3	5.33E4	4.78E4	5.74E4	3.58E2	4.08E4	4.03E4	3.45E4	2.03E4	1.8E4	2.64E4
4900	true	Q14919|NC2A_HUMAN	73.10607	16.10	15.61	10.24	10.24	10.24	0.00	10.24	10.24	10.24	10.24	10.24	10.24	5.37	5.37	10.24	10.24	10.73	10.24	10.24	10.24	10.24	10.24	10.24	10.24	10.24	10.73	10.24	10.73	10.73	10.24	10.73	0.00	15.61	10.73	4	2.4E3	1.71E3	4.86E3	3.48E3		2.31E3	1.19E3	1.83E3	2.53E3	2.17E3	4.46E3
6460	true	A6NJ78|MET15_HUMAN	46.017277	8.11	0.00	8.11	3.93	3.93	0.00	8.11	8.11	3.93	3.93	3.93	3.93	3.93	0.00	3.93	3.93	3.93	0.00	8.11	3.93	3.93	3.93	3.93	3.93	3.93	8.11	3.93	8.11	8.11	3.93	3.93	0.00	3.93	8.11	2			6.74E2	1.01E3		2.13E2	5.32E2	3.78E2	1.44E2		2.51E2
4323	true	P78385|KRT83_HUMAN	47.763485	7.30	5.88	1.62	1.83	5.48	1.83	0.00	1.83	1.83	1.83	0.00	1.83	1.83	0.00	1.83	2.23	3.25	0.00	1.83	5.48	1.83	1.83	1.83	1.83	5.48	1.83	1.83	1.83	1.83	1.83	1.83	1.83	2.23	1.83	5	8.86E3		3.74E3	1.67E3					9.46E3		8.47E2
5610	true	P15735|PHKG2_HUMAN	40.640965	10.10	7.64	4.19	4.19	4.19	4.19	0.00	6.65	4.19	7.64	4.19	4.19	4.19	0.00	0.00	4.19	4.19	4.19	4.19	4.19	0.00	0.00	4.19	4.19	4.19	4.19	4.19	4.19	4.19	0.00	4.19	4.19	0.00	4.19	3	1.18E2	1.48E3	1.11E2	7.27E2			6.7E2	1.94E2	1.72E3		6.86E2
4322	true	O95674|CDS2_HUMAN	90.24467	17.08	12.81	17.08	12.81	17.08	3.82	17.08	17.08	17.08	17.08	12.81	17.08	12.81	8.54	12.81	12.81	17.08	8.09	12.81	12.81	17.08	12.81	12.81	17.08	17.08	8.54	17.08	12.81	12.81	8.09	12.81	3.82	12.81	17.08	5	2.07E3	4.62E3	2E3	6.11E3	4.96E2	3.81E3	4.04E3	3.54E3	8.91E3	2.32E3	1.18E4
43	true	P68371|TBB4B_HUMAN	239.48418	72.36	63.15	67.42	66.97	66.97	59.33	64.04	63.37	60.45	66.97	62.25	60.22	66.97	62.70	59.33	59.33	68.09	62.02	63.15	64.49	67.19	63.15	60.22	60.45	64.49	64.49	63.15	67.42	64.49	66.97	67.42	60.22	68.09	67.42	79	7.12E5	2.37E6	1.97E6	2.41E6	3.07E5	1.82E6	2.02E6	1.48E6	1.35E6	1.37E6	1.53E6
5611	true	Q9NQP4|PFD4_HUMAN	77.539856	24.63	20.15	20.15	20.15	20.15	20.15	20.15	20.15	20.15	20.15	20.15	20.15	20.15	20.15	20.15	20.15	20.15	20.15	20.15	20.15	20.15	20.15	20.15	20.15	20.15	20.15	20.15	24.63	20.15	20.15	24.63	20.15	20.15	20.15	3	6.86E2	3.57E3	1.57E4	1.23E4	1.17E3	8.12E3	1.06E4	6.56E3	8.42E3	4.17E3	5.19E3
6461	true	Q9H9F9|ARP5_HUMAN	20.551653	4.78	0.00	0.00	2.97	0.00	0.00	4.78	1.81	0.00	0.00	0.00	0.00	1.81	0.00	0.00	2.97	0.00	0.00	2.97	2.97	0.00	2.97	2.97	0.00	2.97	0.00	0.00	2.97	0.00	0.00	2.97	0.00	0.00	0.00	2						2.02E2
7790	true	Q8N7R7|CCYL1_HUMAN	41.626358	4.74	4.74	4.74	4.74	4.74	0.00	4.74	4.74	4.74	0.00	4.74	4.74	4.74	0.00	4.74	4.74	4.74	4.74	0.00	4.74	4.74	4.74	4.74	0.00	4.74	4.74	4.74	4.74	4.74	4.74	4.74	0.00	4.74	4.74	1		1.81E2
6464	true	Q96S99|PKHF1_HUMAN	28.398245	12.19	7.89	4.30	4.30	4.30	0.00	0.00	4.30	7.89	12.19	4.30	12.19	4.30	0.00	0.00	0.00	4.30	4.30	0.00	4.30	0.00	0.00	0.00	0.00	12.19	0.00	12.19	0.00	4.30	0.00	0.00	12.19	4.30	0.00	2
2755	true	Q6L8Q7|PDE12_HUMAN	124.72914	22.99	13.46	17.08	13.46	15.44	13.46	18.72	17.08	13.14	15.44	15.44	21.35	17.08	15.11	17.73	17.73	19.70	15.44	21.35	15.44	15.44	11.49	15.44	13.30	13.46	19.70	15.44	21.35	17.08	19.70	15.44	11.49	19.70	17.08	9	1.85E3	1.13E4	7.37E3	2.98E4	1.17E2	1.04E4	3.03E4	3.02E3	1.57E4	4.04E3	2.45E4
3418	true	Q8IZ07|AN13A_HUMAN	64.99154	16.78	7.29	6.61	4.58	6.61	0.00	12.03	7.97	2.54	8.81	6.78	10.00	7.80	4.58	7.80	6.78	0.00	4.58	0.00	4.58	4.58	5.25	2.03	0.00	0.00	2.54	9.83	6.78	7.80	2.54	4.58	0.00	11.86	5.25	7	4.61E2					7.53E2	3.29E2		7.06E1	5.28E2	3.85E2
1226	true	P55809|SCOT1_HUMAN	159.07858	46.35	39.81	44.23	46.35	42.12	41.73	44.23	40.58	44.23	44.23	34.42	46.35	40.19	30.00	46.35	46.35	46.35	42.69	46.35	37.69	46.35	44.23	46.35	44.23	46.35	46.35	46.35	44.23	46.35	38.46	42.12	34.42	42.69	46.35	14	1.54E3	1.76E4	1.18E4	1.05E3	1.06E3	4.72E3	8E3	1.5E4	6.75E3	4.6E2	1.04E4
6463	true	O76075|DFFB_HUMAN	42.981617	9.47	0.00	4.14	4.14	4.14	0.00	4.14	4.14	4.14	4.14	4.14	4.14	4.14	9.47	4.14	4.14	4.14	4.14	4.14	4.14	4.14	0.00	4.14	4.14	4.14	4.14	4.14	4.14	4.14	4.14	4.14	0.00	4.14	4.14	2				4.88E2		5.44E2	4.41E2				2.25E2
6465	true	Q86Y37|CACL1_HUMAN	24.546883	8.40	0.00	0.00	5.15	5.15	0.00	0.00	5.15	0.00	0.00	3.25	5.15	0.00	0.00	5.15	0.00	5.15	0.00	5.15	0.00	5.15	0.00	8.40	0.00	5.15	5.15	0.00	5.15	0.00	0.00	5.15	0.00	5.15	5.15	2										1.29E2	3.86E2
4901	true	Q8NBZ7|UXS1_HUMAN	73.86565	11.43	0.00	3.33	11.43	11.43	4.05	11.43	7.38	11.43	3.33	11.43	11.43	11.43	8.10	7.38	11.43	11.43	7.38	11.43	7.38	11.43	4.05	7.38	0.00	11.43	11.43	11.43	11.43	3.33	11.43	11.43	11.43	11.43	11.43	3			4.22E2	1.07E3		3.66E2	1.8E2	1.12E3	6.17E1	1.7E2
199	true	P07327|ADH1A_HUMAN	181.71017	49.33	41.87	45.60	38.67	45.60	29.87	26.13	45.60	43.73	45.60	32.27	45.60	40.27	43.47	45.60	21.33	48.27	38.13	38.67	38.67	41.87	43.47	44.00	46.13	45.60	40.27	33.33	44.00	44.00	37.60	45.60	36.00	43.47	48.80	43	5.16E5	8.85E5	1.49E5	1.27E5	2.04E4	4.6E3	6.95E5	5.33E5	4.71E5	5.27E4	1.13E5
2237	true	Q14766|LTBP1_HUMAN	130.22	8.77	5.87	7.21	7.73	7.73	6.39	6.16	5.87	7.21	7.73	6.39	7.21	7.73	8.25	7.21	7.73	7.21	7.73	7.73	7.21	4.82	7.73	6.68	7.21	7.73	6.68	7.73	6.16	4.82	7.73	6.16	8.25	7.73	6.16	11	5.09E2	4.88E2	7.55E3	1.76E4	2.77E3	3.54E3	2.64E3	6.51E3	1.82E4	1.07E4	4.35E3
4325	true	Q9UPY8|MARE3_HUMAN	96.9497	17.44	13.52	17.08	17.08	17.08	12.81	17.08	13.52	13.52	13.52	17.08	17.08	13.52	17.08	17.08	17.08	7.47	17.08	17.08	17.08	17.08	17.08	17.08	17.08	13.88	17.08	17.08	17.08	17.08	17.08	17.08	13.52	17.08	13.52	5	1.47E3	4.57E3	3.08E3	2.13E3	5.18E2	1.5E3	4.43E3	4.87E3	3.9E3	1.83E3	4.58E3
2238	true	Q9BZK7|TBL1R_HUMAN	104.325554	32.10	9.92	14.79	17.70	10.70	2.14	8.17	12.45	15.37	15.37	14.98	14.79	22.57	9.53	17.51	15.18	17.70	12.06	17.70	23.15	19.26	5.64	17.90	7.20	20.43	19.26	3.89	22.18	17.51	17.51	17.90	6.61	13.04	13.81	11	1.88E2	4.56E2	2.93E2	3.24E2		7.39E2	3.65E2	4.6E3	8.92E1	2.57E2	1.87E3
7791	true	P38935|SMBP2_HUMAN	17.100937	1.61	0.00	1.61	1.61	1.61	0.00	1.61	1.61	1.61	0.00	0.00	0.00	0.00	0.00	0.00	0.00	1.61	0.00	1.61	0.00	1.61	0.00	0.00	0.00	0.00	1.61	0.00	0.00	0.00	1.61	0.00	0.00	0.00	0.00	1
4902	true	O75151|PHF2_HUMAN	54.506992	6.02	2.65	3.83	1.64	1.64	0.00	1.64	3.83	1.64	3.83	1.64	3.83	3.83	0.00	3.83	3.83	3.83	1.64	3.83	1.64	1.64	1.64	1.64	1.64	3.83	3.83	1.64	3.83	1.64	3.83	1.64	0.00	3.83	1.64	4	7.18E1	8.28E2	1.47E2				2.79E2		1.65E2		3.06E2
6468	true	Q9C019|TRI15_HUMAN	16.25348	5.59	0.00	0.00	0.00	3.66	0.00	3.66	3.66	3.66	0.00	0.00	3.66	3.66	3.66	0.00	0.00	0.00	0.00	3.66	0.00	0.00	0.00	0.00	0.00	0.00	0.00	0.00	3.66	0.00	5.59	0.00	0.00	0.00	0.00	2
4903	true	P78325|ADAM8_HUMAN	27.09288	8.13	2.43	0.00	0.00	2.43	0.00	2.43	0.00	0.00	2.43	2.43	2.43	2.43	4.13	0.00	0.00	0.00	8.13	0.00	0.00	2.43	0.00	0.00	0.00	0.00	0.00	6.43	0.00	0.00	6.43	0.00	0.00	6.43	0.00	4	3E2									2.17E2
2027	true	Q96JB2|COG3_HUMAN	117.84313	18.24	4.59	11.59	13.04	12.32	3.02	11.96	9.66	11.96	11.23	10.39	11.96	10.39	6.28	10.39	11.96	11.96	10.39	11.96	10.39	9.66	3.02	8.09	7.73	8.57	8.09	6.88	10.39	11.96	11.96	11.96	4.35	14.86	11.96	12	8.8E2	1.47E3	7.07E3	5.38E3	1.54E2	4.14E3	3.26E3	1.06E3	3.54E2	2.03E3	1.38E3
3840	true	Q9NS86|LANC2_HUMAN	83.58409	20.67	6.44	12.00	12.00	8.89	6.44	12.00	12.00	9.56	8.89	6.44	6.44	12.00	6.44	12.00	6.44	6.44	8.89	8.89	6.44	12.89	6.44	6.44	6.44	9.56	8.89	6.44	6.44	6.44	6.44	6.44	6.44	14.22	6.44	6	6.49E2	2.77E3	8.09E2		1.43E2	3.06E3	1.58E3	4.63E2		2.59E3	6.61E2
418	true	O94874|UFL1_HUMAN	192.67288	41.44	33.75	39.80	37.53	37.53	29.72	37.53	37.53	37.15	37.78	37.41	38.54	37.41	33.75	36.15	37.78	36.40	32.75	37.53	37.53	37.53	33.38	38.54	33.75	37.15	36.15	34.76	37.53	37.53	36.02	36.15	32.24	37.78	36.02	29	2.51E4	4.27E4	3.22E4	5.36E4	5.57E3	5.21E4	4E4	3.27E4	5.36E4	5.39E4	8.09E4
4326	true	Q9NPR2|SEM4B_HUMAN	77.95755	8.60	4.66	4.66	4.66	5.85	4.66	5.85	5.85	5.85	2.99	4.66	2.99	4.66	4.66	4.66	6.93	5.85	4.66	5.85	3.35	5.85	1.67	0.00	4.66	4.66	4.66	5.85	5.85	2.99	5.85	4.66	4.66	6.93	5.85	5				1.54E2	1.06E2					1.08E2
1641	true	P08648|ITA5_HUMAN	140.4562	20.59	17.25	17.64	13.63	18.68	17.64	19.64	15.92	15.92	17.64	18.59	16.68	18.59	18.68	16.30	19.64	17.64	18.59	16.87	13.92	17.64	12.58	16.30	13.63	17.64	17.64	16.40	17.64	15.35	19.64	17.35	14.49	19.64	14.97	14	1.68E4	5.22E3	6.24E3	2.48E4	5.31E3	2.15E4	9.87E3	1.09E4	1.13E4	1.38E4	6.02E3
6470	true	Q9UL54|TAOK2_HUMAN	20.852108	1.86	0.65	0.00	0.65	0.00	0.00	0.65	0.65	0.65	0.00	0.65	1.86	0.00	0.00	1.86	0.00	0.00	0.65	0.00	1.21	0.65	0.00	0.65	0.00	1.86	1.21	0.00	1.21	0.00	0.00	0.00	0.00	0.65	0.00	2
4327	true	Q06587|RING1_HUMAN	64.68045	16.50	2.71	16.50	7.39	7.39	0.00	6.40	6.40	10.34	6.40	6.16	10.34	7.39	2.71	6.16	6.16	13.05	6.16	7.39	10.10	7.39	9.11	6.65	3.45	16.50	13.79	0.00	13.05	6.90	6.40	13.05	0.00	3.45	13.05	5	2.59E2	8.84E2	9.91E2			7.83E2	1.02E3		7.8E2	2.66E2	9.58E2
6469	true	P45877|PPIC_HUMAN	72.53556	10.85	10.85	10.85	10.85	10.85	10.85	10.85	10.85	10.85	10.85	10.85	10.85	10.85	10.85	10.85	10.85	10.85	10.85	10.85	10.85	10.85	10.85	10.85	10.85	10.85	10.85	10.85	10.85	10.85	10.85	10.85	10.85	10.85	10.85	2	8.76E2	2.11E3	3.01E3	8.3E3	9.34E2	4.62E2	3.86E3	6.26E3	2.53E3	2.4E3	1.93E3
4904	true	Q643R3|LPCT4_HUMAN	58.149376	10.50	3.05	3.05	6.11	6.11	0.00	10.50	3.05	8.78	3.05	3.05	6.11	3.05	3.05	3.05	3.05	6.11	3.05	3.05	3.05	3.05	3.05	10.50	3.05	3.05	6.11	3.05	6.11	3.05	6.11	3.05	3.05	6.11	3.05	4	1.56E2	2.5E2	1.28E3	7.1E2		7.39E2	2.18E2	1.33E3	3.72E2	2.4E2	9.27E2
1483	true	Q8N0X4|CLYBL_HUMAN	141.56314	37.35	30.88	28.24	28.24	28.24	24.41	32.65	28.24	24.41	28.24	24.41	28.24	28.24	28.24	28.24	28.24	28.24	28.24	28.24	32.94	28.24	24.41	28.53	28.53	28.53	28.53	28.24	34.71	34.71	28.24	30.29	28.24	28.24	30.29	11	9.49E3	7.04E3	1.95E4	5.68E3		7.38E3	2.66E4	4.4E3	2.25E4	1.67E3	1.02E4
1485	true	P10643|CO7_HUMAN	149.82994	20.88	18.39	14.12	18.39	17.20	20.88	17.67	16.49	12.57	16.49	18.39	17.67	17.67	19.69	17.20	18.39	14.71	17.67	14.71	15.18	18.98	18.98	12.81	18.39	16.49	17.67	18.39	16.49	16.49	19.69	16.49	20.88	18.98	16.49	14	1.6E4	1.05E3	2.17E4	2.36E4	2.65E5	8.32E4	9.64E3	3.25E3	1.03E4	8.22E4	1.21E4
5613	true	O00562|PITM1_HUMAN	26.521276	4.74	0.00	1.85	1.85	1.85	0.00	1.85	1.85	3.70	2.89	1.85	1.85	0.00	0.00	3.70	0.00	0.00	1.85	1.85	0.00	0.00	0.00	0.00	0.00	1.85	0.00	0.00	1.85	0.00	0.00	1.85	1.85	1.85	0.00	3
1482	true	Q92797|SYMPK_HUMAN	99.15715	18.29	3.22	9.26	11.07	11.07	0.86	9.03	9.18	5.97	9.65	10.20	12.17	10.99	3.53	5.49	8.24	6.83	1.26	5.97	6.91	10.52	5.42	8.08	4.63	4.63	9.89	5.57	8.63	4.63	7.54	6.28	1.88	7.61	9.81	15		2.83E3	3.25E3	2.23E3		2.4E3	2.1E3	1.44E3	5.5E2	2.16E2	3.56E3
7794	true	Q8N5C1|CAHM5_HUMAN	37.770695	4.21	0.00	4.21	4.21	4.21	0.00	4.21	4.21	4.21	4.21	0.00	4.21	4.21	4.21	4.21	4.21	4.21	4.21	4.21	4.21	4.21	4.21	4.21	4.21	4.21	0.00	4.21	4.21	4.21	4.21	0.00	0.00	4.21	0.00	1						2.75E2					1.79E2
2756	true	Q3KQV9|UAP1L_HUMAN	115.22272	22.68	18.34	16.96	16.96	16.96	14.40	14.40	16.96	16.96	18.93	14.40	14.40	14.40	11.05	14.40	14.40	14.40	16.96	15.19	12.62	16.96	16.96	9.07	14.40	12.62	18.74	18.74	16.96	16.96	14.40	13.41	12.62	18.34	18.74	9	1.78E3	4.86E3	3.47E3	3.34E3	5.84E2	1.62E3	3.71E3	2.83E3	8.54E3	8.43E2	2.15E3
3055	true	Q9H6R4|NOL6_HUMAN	75.285286	11.95	1.31	1.31	8.90	8.03	1.31	8.03	7.07	2.44	4.45	4.28	5.93	1.31	4.28	5.93	3.32	4.45	3.32	7.07	3.32	3.93	1.31	6.89	1.31	5.93	5.93	0.00	8.99	2.01	3.32	1.31	1.31	4.45	4.45	8		1.91E2	1.55E3	2.65E3		9.06E2	1.71E3	5.62E2	2.22E2	8.92E2	4.4E2
795	true	P16157|ANK1_HUMAN	107.36881	18.45	5.85	9.46	2.66	7.92	0.58	3.83	4.89	9.73	6.22	4.89	0.53	7.76	3.30	7.92	14.62	6.96	3.83	3.30	3.19	6.17	6.27	0.00	3.83	4.94	6.01	1.54	7.50	8.19	7.34	5.37	5.37	6.38	6.06	21	9.29E1	1.6E3	7.83E1				5.93E2	1.03E3	4.95E2
1124	true	Q9UKV8|AGO2_HUMAN	122.52363	25.26	4.77	7.33	10.94	17.35	8.27	13.74	14.44	13.15	12.34	15.25	14.44	12.34	11.18	9.55	10.59	11.18	6.40	14.20	14.44	7.68	9.31	13.15	7.57	10.83	7.68	11.29	12.11	9.20	13.62	11.87	11.29	11.18	11.64	17	9.76E2	1.55E3	4.19E3	4.6E3	3.48E2	5.5E3	3.13E3	2.55E3	3.23E3	2.5E3	3.92E3
1484	true	Q8IY17|PLPL6_HUMAN	92.40533	14.55	8.00	6.62	3.49	8.44	0.87	9.16	7.71	4.65	9.82	3.49	7.49	5.16	1.96	4.15	3.49	2.62	1.96	4.44	3.49	3.49	3.49	3.49	2.62	2.62	2.40	2.91	6.62	4.15	3.64	4.07	0.87	7.78	5.96	14	8.75E2	9.41E2	4.77E2	1.44E3		5.68E2	1.65E2	4.2E2	1.42E3	3.25E2	9.43E2
1125	true	Q16706|MA2A1_HUMAN	121.26119	21.77	10.14	8.65	6.03	11.10	6.56	6.03	10.31	9.00	9.62	6.03	9.88	9.00	6.03	7.34	6.03	7.34	4.81	9.88	8.22	7.34	6.03	6.03	7.34	7.34	6.03	6.03	9.00	5.33	6.91	7.34	3.50	13.46	7.87	18	2.56E3	1.4E3	2.36E3	5.79E3	3.45E2	2.83E3	3.37E3	1.67E3	2.47E3	1.23E3	2.58E3
3841	true	P0CG30|GSTT2_HUMAN	75.93106	27.87	5.33	17.62	5.33	5.33	0.00	5.33	17.62	5.33	17.62	15.16	11.89	17.62	15.16	21.72	23.77	17.62	21.72	5.33	15.16	17.62	5.33	17.62	17.62	0.00	17.62	5.33	17.62	17.62	17.62	5.33	27.87	27.87	17.62	5	5.01E2	1.36E4	3.21E3	3.88E3		2.15E3	7.82E3	1.09E3	6.89E3	4.51E3	6.53E2
1912	false	P0DPK2|H3Y1_HUMAN	83.96165	13.24	13.24	13.24	13.24	13.24	13.24	13.24	13.24	13.24	13.24	13.24	13.24	13.24	13.24	13.24	13.24	13.24	13.24	13.24	13.24	13.24	13.24	13.24	13.24	13.24	13.24	13.24	13.24	13.24	13.24	13.24	13.24	13.24	13.24	4	4.24E3	3.3E4	1.9E3		1.55E2	1.89E4	4.23E4	2.42E4	1.22E4	1.36E4	3.68E4
676	true	Q99714|HCD2_HUMAN	164.82185	73.95	72.80	73.18	73.18	69.35	68.97	73.18	73.18	69.35	73.18	69.73	73.18	73.18	69.35	69.73	73.18	73.18	72.80	68.97	68.58	58.24	65.52	68.58	69.35	73.18	73.18	73.56	73.18	73.18	73.56	69.73	51.34	73.18	73.18	21	3.24E4	1.19E5	1.38E5	1.07E5	6.77E3	1.63E5	9.87E4	6.25E4	8.81E4	4.59E4	1.21E5
1335	true	Q9Y3L3|3BP1_HUMAN	134.3541	25.68	11.84	13.98	13.84	13.98	9.27	13.98	19.97	14.12	19.83	14.55	17.83	16.98	14.55	16.55	14.12	13.98	12.55	12.70	12.70	16.41	13.98	10.70	11.98	16.55	16.26	21.40	16.55	15.12	13.98	16.41	13.84	15.41	13.84	15	2.78E3	9.89E2	8.47E3	8.37E3	1.3E3	8.73E3	1.47E4	7.65E3	1.73E4	3.3E3	5.37E3
7108	false	Q6XE24|RBMS3_HUMAN	49.501747	3.43	3.43	3.43	3.43	3.43	3.43	3.43	3.43	3.43	3.43	3.43	3.43	3.43	3.43	3.43	3.43	3.43	3.43	3.43	3.43	3.43	3.43	3.43	3.43	3.43	3.43	3.43	3.43	3.43	3.43	3.43	3.43	3.43	3.43	1	3.71E1	8.82E2	6.67E2	8.21E2			9.04E2		1.99E3		7.68E2
677	true	P31947|1433S_HUMAN	160.2065	58.87	35.08	22.18	37.90	37.90	24.60	41.53	41.13	43.15	27.02	37.50	46.77	37.90	38.71	37.50	25.00	43.55	35.08	37.90	37.90	37.90	37.90	37.90	37.90	37.90	37.90	27.02	37.90	37.90	44.76	40.73	25.00	35.48	35.48	17	1.82E5	1.59E5	6.55E5	5.01E5	7.91E4	3.98E5	3.86E5	4.77E5	2.79E5	3.13E5	3.25E5
796	true	Q9Y6D6|BIG1_HUMAN	118.79552	15.41	4.16	9.09	6.54	10.01	0.00	8.22	11.14	9.14	7.19	8.82	6.44	8.06	5.95	4.98	4.06	5.35	3.41	8.92	8.71	5.90	1.57	4.65	3.84	4.54	4.81	4.98	7.25	5.03	8.82	4.33	2.33	8.38	4.98	22	1.21E3	2.12E3	1.53E3	2.33E3		1.84E3	3.59E3	2.94E3	1.88E3	4.04E2	1.36E3
4328	true	P50749|RASF2_HUMAN	72.847916	25.15	16.56	10.12	5.83	10.12	10.12	14.72	10.12	14.72	18.71	14.72	14.72	14.72	4.29	10.12	4.29	14.72	10.12	4.29	16.56	14.72	8.90	5.83	10.12	14.72	5.83	14.72	14.72	10.12	10.12	14.72	10.12	14.72	8.90	5	4.24E2	4.54E2		1.68E2		1.48E3	2.53E2	4.61E2	2.05E3	1.01E3	8.38E2
4906	true	P51553|IDH3G_HUMAN	32.084053	15.78	7.38	5.85	10.94	5.85	0.00	0.00	10.94	5.09	5.85	0.00	10.94	5.85	2.29	0.00	0.00	5.09	2.29	8.14	0.00	2.54	0.00	0.00	5.09	0.00	13.49	0.00	8.40	15.78	5.09	2.54	0.00	5.09	7.63	4	9.64E1	1.34E3	1.26E3	3.96E2			1.8E3	1E3	6.58E2		2.83E3
6472	true	Q9BYI3|HYCCI_HUMAN	46.14189	5.37	0.00	0.00	2.11	5.37	5.37	5.37	3.26	5.37	0.00	0.00	3.26	5.37	2.11	5.37	5.37	5.37	3.26	5.37	0.00	0.00	3.26	5.37	0.00	3.26	2.11	3.26	5.37	3.26	2.11	5.37	0.00	5.37	3.26	2			3.91E2	4.23E2	3.08E2	3.51E2					1.12E2
4905	true	Q9HAU0|PKHA5_HUMAN	52.52232	4.12	0.00	3.23	2.42	2.42	0.00	2.42	2.42	3.23	3.23	0.00	1.61	3.23	0.00	3.32	0.00	1.61	0.81	3.23	2.42	1.61	1.61	0.81	2.42	3.32	2.42	0.00	3.23	0.81	0.00	0.81	0.00	1.61	3.23	4		1.62E2	8.83E2
7796	true	Q9H306|MMP27_HUMAN	36.612556	1.56	0.00	1.56	1.56	1.56	1.56	1.56	0.00	1.56	1.56	1.56	1.56	1.56	0.00	1.56	1.56	1.56	0.00	0.00	1.56	1.56	1.56	0.00	1.56	0.00	1.56	1.56	1.56	1.56	1.56	1.56	1.56	1.56	1.56	1					3.98E1
4329	true	Q92562|FIG4_HUMAN	61.1723	7.83	2.65	1.32	2.65	6.50	1.32	3.75	1.32	1.32	6.50	2.65	5.40	2.65	2.65	1.32	1.32	1.32	1.32	1.32	1.32	2.65	1.32	1.32	1.32	1.32	2.65	3.75	1.32	1.32	3.75	4.08	1.32	2.65	1.32	5				5.44E2					2.89E2	8.65E1	7.09E2
4330	true	Q9GZP4|PITH1_HUMAN	81.45726	27.49	17.54	18.01	18.01	18.01	0.00	18.01	18.01	18.01	18.01	0.00	18.01	18.01	0.00	18.01	18.01	18.01	18.01	18.01	18.01	18.01	18.01	18.01	18.01	18.01	18.01	18.01	18.01	18.01	18.01	18.01	8.06	13.27	18.01	4	5.18E2	1.71E3	5.09E2	4.66E2		1.83E2			2.27E3		5.56E2
4331	true	P0DI82|TPC2B_HUMAN	64.13586	42.14	8.57	8.57	11.43	30.71	8.57	20.00	8.57	11.43	30.71	20.00	20.00	8.57	20.00	20.00	20.00	27.86	8.57	39.29	22.86	20.00	20.00	22.86	19.29	8.57	39.29	39.29	20.00	27.86	8.57	8.57	8.57	39.29	27.86	4	2.45E3	1.18E3	1.24E2			2.91E3	1.39E3			3.67E3
4909	true	P14859|PO2F1_HUMAN	76.82066	6.06	0.00	6.06	6.06	6.06	0.00	6.06	6.06	6.06	6.06	6.06	6.06	6.06	1.75	3.63	3.63	6.06	3.63	6.06	3.63	3.63	3.63	3.63	3.63	6.06	6.06	1.88	6.06	6.06	6.06	6.06	3.63	6.06	6.06	3		6.04E2	1.81E3	2.58E3				1.04E3	6E1	1.19E3	1.49E3
4907	true	Q9UKM7|MA1B1_HUMAN	76.91481	10.59	4.43	6.87	4.43	4.43	2.00	4.43	4.43	4.43	4.43	6.87	8.15	4.43	2.00	4.43	4.43	2.00	6.87	4.43	6.87	4.43	2.00	6.87	2.00	4.43	6.87	4.43	4.43	4.43	4.43	4.43	2.00	4.43	4.43	4	6.97E2			1.46E3	3.64E2	1.43E3	4.48E2	1.19E3		1.14E3	1.53E3
4908	true	O14734|ACOT8_HUMAN	73.545494	13.79	7.84	7.84	10.66	7.84	7.84	10.66	7.84	7.84	7.84	7.84	13.79	7.84	7.84	7.84	7.84	7.84	7.84	7.84	7.84	7.84	7.84	7.84	7.84	7.84	7.84	7.84	7.84	7.84	7.84	7.84	2.82	7.84	7.84	4	8.15E1	1.33E3	3.53E3	4.97E3		3.47E3	1.69E3	5.55E2	7.55E2	5.91E2	6.43E3
5614	true	Q9P0J7|KCMF1_HUMAN	70.45755	4.72	4.46	4.46	4.46	4.72	4.46	4.46	4.46	4.72	4.46	4.46	4.46	4.46	4.46	4.46	4.46	4.46	4.46	4.46	4.46	4.46	4.46	4.46	4.46	4.46	4.46	4.46	4.46	4.72	4.46	4.72	4.46	4.46	4.72	2	1.15E3	2E3	7.63E3	9.55E3		3.77E3	5.53E3	8.5E3	6.01E3	2.51E3	5.29E3
5616	true	P19447|ERCC3_HUMAN	19.27893	5.24	0.00	0.00	5.24	0.00	0.00	1.53	0.00	0.00	0.00	0.00	2.30	2.30	0.00	2.30	2.30	0.00	0.00	2.30	0.00	2.30	0.00	0.00	0.00	0.00	3.84	0.00	0.00	0.00	0.00	0.00	2.30	2.30	0.00	3			8.8E2			2.14E2
2028	true	Q9NZL9|MAT2B_HUMAN	135.52003	31.44	26.95	26.35	26.35	26.35	16.17	26.35	26.35	26.35	26.35	26.35	26.35	26.35	19.46	26.35	26.35	26.35	16.77	26.35	23.35	23.35	22.46	26.65	26.35	26.35	26.35	26.35	27.54	26.35	26.35	26.35	19.46	29.94	27.54	11	8.91E3	1.36E4	1.64E4	1.37E4	1.8E3	1.57E4	2.48E4	1.31E4	1.1E4	7.05E3	1.97E4
3842	true	Q14520|HABP2_HUMAN	84.52423	8.57	5.00	5.00	3.39	8.57	6.79	8.57	5.00	5.18	5.00	8.57	5.00	8.57	6.79	6.79	8.57	8.57	6.79	5.00	3.39	5.00	5.00	5.00	5.00	5.00	5.00	8.57	6.79	5.00	8.57	5.00	8.57	8.57	5.00	6	2.37E2		6.04E2	1.62E3	1.33E3	5.59E3				7.23E3
4910	true	P36639|8ODP_HUMAN	86.67031	26.28	17.95	25.64	25.64	25.64	16.03	25.64	25.64	25.64	25.64	25.64	25.64	25.64	8.33	25.64	25.64	25.64	25.64	25.64	17.95	25.64	25.64	17.95	25.64	25.64	25.64	25.64	25.64	17.95	25.64	25.64	17.95	25.64	26.28	4	2.3E2	2.97E2	2.32E3	6.76E2	1.38E2	1.25E3	5.59E3	1.65E4	8.56E2	1.71E2	1.61E3
4332	true	O14618|CCS_HUMAN	90.53366	23.72	14.96	17.88	17.88	21.17	14.96	21.17	21.17	21.17	21.17	17.88	21.17	17.88	14.96	21.17	17.88	21.17	14.96	17.88	14.96	17.88	17.88	17.88	17.88	21.17	21.17	17.88	17.88	21.17	17.88	23.72	7.66	17.88	21.17	5	9.37E2		1.61E3	1.43E3	1.69E2	8.62E2	2.03E3	2.98E3	4.62E3	1.76E3	9.47E2
394	true	P17844|DDX5_HUMAN	177.63684	37.79	29.15	29.15	32.90	33.06	26.38	32.08	31.92	31.92	29.80	31.43	29.64	35.99	30.78	29.48	33.06	32.90	32.25	35.99	32.74	30.13	28.34	32.74	31.43	32.25	33.06	31.43	33.22	30.78	35.50	32.74	24.76	29.15	34.36	27	1.28E4	9.42E4	7.01E4	8.58E4	5.69E3	7.12E4	1.02E5	7.04E4	5.08E4	3.89E4	9.41E4
5615	true	O75376|NCOR1_HUMAN	22.904598	1.52	0.00	0.61	1.15	0.61	0.00	0.00	0.61	0.61	1.15	0.00	0.61	0.98	0.00	0.00	0.00	0.00	0.00	0.61	0.61	0.00	0.00	0.00	0.00	0.61	0.61	0.00	0.00	0.00	0.00	0.00	0.00	0.00	0.61	3							9.44E1	2.03E2	1.15E2		1.13E2
7798	true	Q96HQ2|C2AIL_HUMAN	22.895563	8.62	0.00	0.00	0.00	8.62	0.00	8.62	8.62	8.62	8.62	0.00	0.00	0.00	0.00	0.00	8.62	0.00	0.00	8.62	0.00	8.62	8.62	0.00	0.00	0.00	8.62	0.00	8.62	0.00	8.62	8.62	0.00	8.62	8.62	1								1.97E2
3843	true	Q6I9Y2|THOC7_HUMAN	79.16448	39.22	15.20	28.92	28.92	28.92	4.90	28.92	34.80	28.92	28.92	4.90	28.92	18.63	4.90	13.73	13.73	23.04	9.80	13.73	13.73	28.92	4.90	18.63	9.80	13.73	28.92	13.73	13.73	28.92	33.33	13.73	9.80	13.73	18.63	6	1.62E2	6E2	1.66E3	2.97E2		5.72E2	1.15E3	2.2E2	6.58E2		6.21E2
6477	true	Q6P161|RM54_HUMAN	47.358307	26.09	7.25	7.25	26.09	7.25	0.00	7.25	7.25	7.25	7.25	7.25	7.25	7.25	0.00	7.25	7.25	7.25	7.25	26.09	26.09	7.25	7.25	7.25	26.09	7.25	26.09	7.25	7.25	26.09	7.25	7.25	0.00	7.25	7.25	2
4912	true	P49641|MA2A2_HUMAN	40.116177	5.48	1.65	3.57	3.57	3.57	0.00	0.00	1.91	1.91	1.91	1.91	1.91	1.91	1.04	1.91	3.57	0.00	2.70	2.96	1.65	3.57	0.00	1.91	1.91	0.00	1.65	4.43	1.91	1.91	1.91	1.91	4.61	0.00	1.65	4
874	true	Q9Y2P5|S27A5_HUMAN	104.85828	33.33	22.32	21.74	1.45	15.94	0.00	2.61	15.94	18.70	18.70	0.00	15.94	6.52	1.45	22.61	3.48	15.94	10.14	15.22	14.35	11.74	8.26	23.48	18.70	10.00	12.46	2.61	15.94	17.83	4.06	15.94	4.06	4.06	23.62	17	1.27E4	9.16E4		1.64E3			1.65E4	3.21E3	1.44E4		4.89E3
5617	true	Q96D53|COQ8B_HUMAN	62.801315	9.74	3.86	3.86	3.86	5.70	3.86	5.70	7.90	7.90	3.86	3.86	9.74	7.90	0.00	7.90	3.86	3.86	7.90	9.74	7.90	7.90	7.90	7.90	3.86	7.90	7.90	3.86	7.90	7.90	3.86	7.90	3.86	3.86	3.86	3			3.01E2	8.93E2		2.14E2	2.8E2	4.5E2			3.4E2
2113	false	Q5TAP6|UT14C_HUMAN	50.80868	9.40	1.70	2.87	2.87	4.70	0.00	4.70	2.87	2.87	2.87	2.87	4.05	4.57	0.00	4.57	4.57	4.57	4.57	4.57	4.70	2.87	2.87	2.87	0.00	2.87	4.57	0.00	4.57	2.87	4.57	4.57	0.00	4.57	4.57	5	1.82E2		9.13E2	3.45E2		5.29E2		4.05E2			4.26E1
4323	true	O43790|KRT86_HUMAN	47.861977	7.41	5.97	1.65	1.85	5.56	1.85	0.00	1.85	1.85	1.85	0.00	1.85	1.85	0.00	1.85	2.26	3.29	0.00	1.85	5.56	1.85	1.85	1.85	1.85	5.56	1.85	1.85	1.85	1.85	1.85	1.85	1.85	2.26	1.85	5	8.86E3		3.74E3	1.67E3					9.46E3		8.47E2
2029	true	O60333|KIF1B_HUMAN	76.62855	7.71	1.10	1.82	1.60	3.58	1.10	1.82	3.19	2.70	1.93	1.10	2.53	1.10	1.10	1.82	1.10	1.32	1.10	1.10	1.10	2.70	0.61	2.48	0.61	1.10	1.49	0.61	2.20	2.20	1.32	2.81	0.61	3.52	1.32	12	7.13E1	1.08E3	5.47E2			1.61E2	4.91E2	1.36E3	9.23E2	1.75E2	1.2E3
5619	true	P35030|TRY3_HUMAN	33.77919	11.84	6.58	0.00	0.00	0.00	6.58	6.58	9.54	0.00	0.00	6.58	2.96	2.96	6.58	2.96	2.96	6.58	0.00	6.58	0.00	0.00	9.54	11.84	2.96	0.00	6.58	6.58	6.58	6.58	9.54	6.58	6.58	6.58	0.00	3
3419	true	Q13526|PIN1_HUMAN	114.337395	38.04	28.83	28.83	28.83	28.83	28.83	28.83	28.83	28.83	28.83	28.83	28.83	28.83	25.77	28.83	28.83	28.83	28.83	28.83	28.83	28.83	28.83	28.83	28.83	28.83	28.83	28.83	28.83	28.83	25.77	28.83	28.83	38.04	28.83	5	3.57E3	2.46E4	1.31E4	1.31E4	2.12E3	7.73E3	1.15E4	1.07E4	1.31E4	3.61E3	1.05E4
447	true	O95202|LETM1_HUMAN	173.2194	39.11	27.06	32.48	32.88	34.10	16.51	35.05	32.48	30.85	32.48	31.53	35.72	34.10	23.68	34.10	34.10	35.32	34.78	35.99	34.37	32.48	32.48	35.99	32.48	34.10	34.10	29.23	38.70	34.64	29.63	33.42	17.46	32.48	34.91	27	1.8E3	2.32E4	3.26E4	3.98E4	9.3E1	3.99E4	2.44E4	1.77E4	7.52E3	9.55E3	3.72E4
92	true	Q9BUF5|TBB6_HUMAN	216.11661	65.70	48.43	49.33	53.14	54.93	46.41	46.41	46.41	50.90	50.45	44.84	46.64	48.43	44.17	49.10	49.10	53.14	44.39	49.33	49.10	53.14	52.91	49.33	49.33	53.59	53.59	49.10	53.59	51.79	50.22	53.59	47.53	53.14	53.59	51	2.78E5	1.32E6	8.08E5	1.01E6	1.76E5	8.81E5	8.91E5	5.56E5	4.2E5	5.71E5	6.93E5
1825	true	Q14671|PUM1_HUMAN	84.202034	13.24	0.76	5.56	7.67	4.72	0.00	6.66	5.56	3.29	3.29	3.29	4.22	6.07	0.76	3.63	5.23	5.56	0.76	5.23	4.97	3.46	0.84	6.07	0.76	4.13	7.08	0.00	5.56	5.31	4.72	5.23	0.00	7.34	6.16	13		1.16E3	3.62E2	8.32E2			1.88E3	1.4E3		6.03E1	4.43E2
5621	true	Q16637|SMN_HUMAN	45.748653	15.65	0.00	6.12	15.65	12.24	0.00	6.12	9.52	6.12	12.24	6.12	12.24	12.24	0.00	12.24	6.12	12.24	0.00	12.24	6.12	6.12	0.00	15.65	6.12	12.24	15.65	0.00	15.65	6.12	12.24	6.12	0.00	6.12	3.40	3		1.07E3	1.63E3	1.75E3		7.14E2	1.62E3	2.15E2	7.22E2	2.04E2	1.2E3
4333	true	O43933|PEX1_HUMAN	41.27953	4.91	1.17	4.13	2.10	1.17	0.00	1.17	3.20	1.17	1.17	1.17	3.20	1.17	0.00	2.10	1.95	1.17	1.17	1.17	0.78	1.17	0.00	1.17	0.00	0.00	1.17	0.00	0.94	1.17	1.17	0.00	0.00	1.17	0.78	5		6.22E3					1.76E2				9.56E1
2503	true	Q8WTW3|COG1_HUMAN	98.226685	14.29	5.51	9.49	11.22	12.35	3.98	11.33	6.73	9.39	6.73	7.86	6.73	6.73	2.76	7.86	6.73	8.37	6.73	6.73	7.76	7.35	4.49	7.35	5.71	5.71	7.86	5.00	6.73	8.37	6.73	6.73	3.78	7.65	8.57	9		1.05E3	1.26E3	2.02E3		3.84E3	1.59E3	5.21E1	7.06E2	1.14E3	3.99E2
2030	true	Q96BM9|ARL8A_HUMAN	129.48769	48.39	47.85	35.48	35.48	40.32	39.78	35.48	35.48	40.32	40.32	35.48	35.48	35.48	34.95	35.48	35.48	40.32	34.95	40.32	35.48	35.48	35.48	35.48	35.48	35.48	35.48	40.32	35.48	35.48	34.95	35.48	35.48	48.39	40.32	10	3.28E4	3.56E4	7.52E4	5.3E4	1.23E4	5.96E4	3.56E4	4.14E4	6.68E4	4.26E4	4.82E4
66	true	P02647|APOA1_HUMAN	219.47366	83.52	70.79	73.41	77.53	76.03	75.28	75.28	71.54	74.91	73.78	78.28	72.28	71.91	66.67	74.91	76.03	75.28	66.29	71.91	72.28	73.03	79.40	75.66	76.03	73.03	73.03	81.27	76.03	76.78	75.28	76.40	79.78	73.41	73.03	74	1.07E6	7.96E5	2.04E6	2.1E6	3.59E6	2.02E6	7.43E5	7.68E5	1.02E6	4.08E6	8.24E5
5618	true	Q9HCK8|CHD8_HUMAN	45.24173	1.43	0.00	0.58	0.58	0.58	0.58	0.00	0.58	0.58	0.58	0.58	0.58	0.58	0.58	0.58	0.58	0.58	0.58	0.58	0.00	0.58	0.58	0.58	0.58	0.58	0.58	0.58	0.58	0.58	0.58	0.58	0.00	1.43	0.58	3				4.05E2
[truncated: 5,836 more rows]
[truncated: 59 more columns]
