# Supplementary material for: Proteomic profiling of colorectal liver metastases reveals histopathological response-specific molecular signatures of chemotherapy efficacy
Source: J Transl Med. 2026 Mar 5;24:487. doi: 10.1186/s12967-026-07945-1 (PMC13064250; doi:10.1186/s12967-026-07945-1)
Supplement: Supplementary file 5 — Supplementary Material 5 [file 12967_2026_7945_MOESM5_ESM.xlsx]

## Sheet: Tabelle1
DEPs (significant padj < 0.05 AND log(FC) </> 1			MAJOR UP (to either PR/NR)			MAJOR UP (to PR)			MAJOR UP (to NR)			MAJOR UP (overlap)			MAJOR DOWN (to either PR or NR)			MAJOR DOWN (to PR)			MAJOR DOWN (to NR)			MAJOR DOWN (overlap)				PARTIAL UP (to NR)			PARTIAL DOWN (to NR)				NORESPONSE UP (to PR/MR)			NORESPONSE UP (overlap PR/MR)
uniprot	protein		uniprot	protein		uniprot	protein		uniprot	protein		uniprot	protein		uniprot	protein		uniprot	protein		uniprot	protein		uniprot	protein			uniprot	protein		uniprot	protein			uniprot	protein		uniprot	protein
P31947	1433S_HUMAN		P52209	6PGD_HUMAN		P14384	CBPM_HUMAN		P52209	6PGD_HUMAN		P14384	CBPM_HUMAN		P31947	1433S_HUMAN		P31947	1433S_HUMAN		P31947	1433S_HUMAN		P31947	1433S_HUMAN			P02763	A1AG1_HUMAN		Q13685	AAMP_HUMAN			P31947	1433S_HUMAN		Q13685	AAMP_HUMAN
Q9Y6E2	5MP1_HUMAN		P02763	A1AG1_HUMAN		Q00013	EM55_HUMAN		P02763	A1AG1_HUMAN		Q00013	EM55_HUMAN		Q9Y6E2	5MP1_HUMAN		Q8NFV4	ABHDB_HUMAN		Q9Y6E2	5MP1_HUMAN		Q8NFV4	ABHDB_HUMAN			P01009	A1AT_HUMAN		Q16186	ADRM1_HUMAN			Q9Y6E2	5MP1_HUMAN		Q16186	ADRM1_HUMAN
P52209	6PGD_HUMAN		P01009	A1AT_HUMAN		Q9Y4F1	FARP1_HUMAN		P01009	A1AT_HUMAN		Q9Y4F1	FARP1_HUMAN		Q13685	AAMP_HUMAN		P00966	ASSY_HUMAN		Q13685	AAMP_HUMAN		Q9UQB8	BAIP2_HUMAN			P04217	A1BG_HUMAN		P42330	AK1C3_HUMAN			Q13685	AAMP_HUMAN		P42330	AK1C3_HUMAN
P02763	A1AG1_HUMAN		P04217	A1BG_HUMAN		Q8N0W3	FCSK_HUMAN		P04217	A1BG_HUMAN		Q9BZQ8	NIBA1_HUMAN		Q8NFV4	ABHDB_HUMAN		Q9UQB8	BAIP2_HUMAN		Q8NFV4	ABHDB_HUMAN		Q9UHR4	BI2L1_HUMAN			P08697	A2AP_HUMAN		Q99933	BAG1_HUMAN			Q8NFV4	ABHDB_HUMAN		Q99933	BAG1_HUMAN
P01009	A1AT_HUMAN		P08697	A2AP_HUMAN		Q9BZQ8	NIBA1_HUMAN		P08697	A2AP_HUMAN		P17900	SAP3_HUMAN		Q9ULC5	ACSL5_HUMAN		Q9UHR4	BI2L1_HUMAN		Q9ULC5	ACSL5_HUMAN		P16422	EPCAM_HUMAN			P02750	A2GL_HUMAN		O43709	BUD23_HUMAN			Q9ULC5	ACSL5_HUMAN		O43709	BUD23_HUMAN
P04217	A1BG_HUMAN		P02750	A2GL_HUMAN		P84095	RHOG_HUMAN		P02750	A2GL_HUMAN					Q9H2P0	ADNP_HUMAN		P16422	EPCAM_HUMAN		Q9H2P0	ADNP_HUMAN		Q8TE67	ES8L3_HUMAN			O14561	ACPM_HUMAN		Q9NXV6	CARF_HUMAN			Q9H2P0	ADNP_HUMAN		Q9NXV6	CARF_HUMAN
P08697	A2AP_HUMAN		Q9HC16	ABC3G_HUMAN		P17900	SAP3_HUMAN		Q9HC16	ABC3G_HUMAN					Q16186	ADRM1_HUMAN		Q8TE67	ES8L3_HUMAN		Q16186	ADRM1_HUMAN		Q9Y2T3	GUAD_HUMAN			Q9NZK5	ADA2_HUMAN		Q9UEE9	CFDP1_HUMAN			Q16186	ADRM1_HUMAN		Q9Y6H1	CHCH2_HUMAN
P02750	A2GL_HUMAN		Q15057	ACAP2_HUMAN		O75382	TRIM3_HUMAN		Q15057	ACAP2_HUMAN					P55196	AFAD_HUMAN		Q13630	FCL_HUMAN		P55196	AFAD_HUMAN		P08727	K1C19_HUMAN			O75689	ADAP1_HUMAN		Q9Y6H1	CHCH2_HUMAN			P55196	AFAD_HUMAN		Q5T1J5	CHCH9_HUMAN
Q13685	AAMP_HUMAN		P78536	ADA17_HUMAN		P62328	TYB4_HUMAN		P78536	ADA17_HUMAN					P42330	AK1C3_HUMAN		Q9Y2T3	GUAD_HUMAN		P42330	AK1C3_HUMAN		Q8IVT2	MISP_HUMAN			Q8IUX7	AEBP1_HUMAN		Q5T1J5	CHCH9_HUMAN			P42330	AK1C3_HUMAN		Q86VU5	CMTD1_HUMAN
Q9HC16	ABC3G_HUMAN		Q9NZK5	ADA2_HUMAN					Q9NZK5	ADA2_HUMAN					Q9Y6Q5	AP1M2_HUMAN		P08727	K1C19_HUMAN		Q9Y6Q5	AP1M2_HUMAN		Q4VC31	MIX23_HUMAN			P20292	AL5AP_HUMAN		Q86VU5	CMTD1_HUMAN			Q9Y6Q5	AP1M2_HUMAN		P83436	COG7_HUMAN
Q8NFV4	ABHDB_HUMAN		O75689	ADAP1_HUMAN					O75689	ADAP1_HUMAN					Q8N6T3	ARFG1_HUMAN		Q8IVT2	MISP_HUMAN		Q8N6T3	ARFG1_HUMAN		Q96EY8	MMAB_HUMAN			P02768	ALBU_HUMAN		P83436	COG7_HUMAN			Q8N6T3	ARFG1_HUMAN		Q9H773	DCTP1_HUMAN
Q15057	ACAP2_HUMAN		Q9NPF8	ADAP2_HUMAN					Q9NPF8	ADAP2_HUMAN					P00966	ASSY_HUMAN		Q4VC31	MIX23_HUMAN		Q9NQS1	AVEN_HUMAN		Q9H3R2	MUC13_HUMAN			P35858	ALS_HUMAN		Q9H773	DCTP1_HUMAN			Q9NQS1	AVEN_HUMAN		Q9BQ39	DDX50_HUMAN
O14561	ACPM_HUMAN		Q8IUX7	AEBP1_HUMAN					Q8IUX7	AEBP1_HUMAN					Q9NQS1	AVEN_HUMAN		Q96EY8	MMAB_HUMAN		Q99933	BAG1_HUMAN		Q5T653	RM02_HUMAN			P02760	AMBP_HUMAN		Q9BQ39	DDX50_HUMAN			Q99933	BAG1_HUMAN		Q8NFF5	FAD1_HUMAN
Q9ULC5	ACSL5_HUMAN		P48960	AGRE5_HUMAN					P48960	AGRE5_HUMAN					Q99933	BAG1_HUMAN		Q9H3R2	MUC13_HUMAN		Q9UQB8	BAIP2_HUMAN		Q8N983	RM43_HUMAN			Q07075	AMPE_HUMAN		Q8NFF5	FAD1_HUMAN			Q9UQB8	BAIP2_HUMAN		Q8IXQ4	GPAM1_HUMAN
P78536	ADA17_HUMAN		Q09666	AHNK_HUMAN					Q09666	AHNK_HUMAN					Q9UQB8	BAIP2_HUMAN		Q56VL3	OCAD2_HUMAN		Q9UHR4	BI2L1_HUMAN		Q9BSH4	TACO1_HUMAN			P15144	AMPN_HUMAN		Q9UKD1	GMEB2_HUMAN			Q9UHR4	BI2L1_HUMAN		P17096	HMGA1_HUMAN
Q9NZK5	ADA2_HUMAN		P55008	AIF1_HUMAN					P55008	AIF1_HUMAN					Q9UHR4	BI2L1_HUMAN		Q8NFJ5	RAI3_HUMAN		O43709	BUD23_HUMAN						P03950	ANGI_HUMAN		Q9H4A6	GOLP3_HUMAN			O43709	BUD23_HUMAN		P52292	IMA1_HUMAN
O75689	ADAP1_HUMAN		P20292	AL5AP_HUMAN					P20292	AL5AP_HUMAN					O43709	BUD23_HUMAN		Q5T653	RM02_HUMAN		Q12864	CAD17_HUMAN						Q9UKU9	ANGL2_HUMAN		Q8IXQ4	GPAM1_HUMAN			Q12864	CAD17_HUMAN		Q9Y5V3	MAGD1_HUMAN
Q9NPF8	ADAP2_HUMAN		P02768	ALBU_HUMAN					P02768	ALBU_HUMAN					Q12864	CAD17_HUMAN		Q8N983	RM43_HUMAN		Q9NXV6	CARF_HUMAN						Q9BY76	ANGL4_HUMAN		P17096	HMGA1_HUMAN			Q9NXV6	CARF_HUMAN		O95983	MBD3_HUMAN
Q9H2P0	ADNP_HUMAN		P15121	ALDR_HUMAN					P15121	ALDR_HUMAN					Q9NXV6	CARF_HUMAN		Q9H190	SDCB2_HUMAN		Q8IX12	CCAR1_HUMAN						P01019	ANGT_HUMAN		P52292	IMA1_HUMAN			Q8IX12	CCAR1_HUMAN		Q9GZY8	MFF_HUMAN
Q16186	ADRM1_HUMAN		P35858	ALS_HUMAN					P35858	ALS_HUMAN					Q8IX12	CCAR1_HUMAN		Q9HAT2	SIAE_HUMAN		P53701	CCHL_HUMAN						P02647	APOA1_HUMAN		Q14739	LBR_HUMAN			P53701	CCHL_HUMAN		Q9H3P2	NELFA_HUMAN
Q8IUX7	AEBP1_HUMAN		P02760	AMBP_HUMAN					P02760	AMBP_HUMAN					P53701	CCHL_HUMAN		Q9BSH4	TACO1_HUMAN		Q9Y6H1	CHCH2_HUMAN						P06727	APOA4_HUMAN		Q9Y5V3	MAGD1_HUMAN			Q9UEE9	CFDP1_HUMAN		Q9BYG5	PAR6B_HUMAN
P55196	AFAD_HUMAN		Q07075	AMPE_HUMAN					Q07075	AMPE_HUMAN					Q9Y6H1	CHCH2_HUMAN					Q5T1J5	CHCH9_HUMAN						P02654	APOC1_HUMAN		O95983	MBD3_HUMAN			Q9Y6H1	CHCH2_HUMAN		Q96PZ0	PUS7_HUMAN
P48960	AGRE5_HUMAN		P03950	ANGI_HUMAN					P03950	ANGI_HUMAN					Q5T1J5	CHCH9_HUMAN					Q8IWX8	CHERP_HUMAN						P02656	APOC3_HUMAN		Q9GZY8	MFF_HUMAN			Q5T1J5	CHCH9_HUMAN		Q8TCC3	RM30_HUMAN
Q09666	AHNK_HUMAN		Q9UKU9	ANGL2_HUMAN					Q9UKU9	ANGL2_HUMAN					Q8IWX8	CHERP_HUMAN					O76031	CLPX_HUMAN						P05090	APOD_HUMAN		Q86U44	MTA70_HUMAN			Q8IWX8	CHERP_HUMAN		Q8N5N7	RM50_HUMAN
P55008	AIF1_HUMAN		P01019	ANGT_HUMAN					P01019	ANGT_HUMAN					O76031	CLPX_HUMAN					Q86VU5	CMTD1_HUMAN						P02649	APOE_HUMAN		Q9H3P2	NELFA_HUMAN			O76031	CLPX_HUMAN		Q9H6T3	RPAP3_HUMAN
P42330	AK1C3_HUMAN		P04083	ANXA1_HUMAN					P04083	ANXA1_HUMAN					Q86VU5	CMTD1_HUMAN					Q9NSA3	CNBP1_HUMAN						O14791	APOL1_HUMAN		Q9BYG5	PAR6B_HUMAN			Q86VU5	CMTD1_HUMAN		P82673	RT35_HUMAN
P20292	AL5AP_HUMAN		P08133	ANXA6_HUMAN					P08133	ANXA6_HUMAN					Q9NSA3	CNBP1_HUMAN					P83436	COG7_HUMAN						O95445	APOM_HUMAN		Q8WW12	PCNP_HUMAN			Q9NSA3	CNBP1_HUMAN		Q9NTJ3	SMC4_HUMAN
P02768	ALBU_HUMAN		O95782	AP2A1_HUMAN					O95782	AP2A1_HUMAN					P83436	COG7_HUMAN					Q9Y2Z9	COQ6_HUMAN						P00966	ASSY_HUMAN		Q9NWT1	PK1IP_HUMAN			P83436	COG7_HUMAN		Q7KZ85	SPT6H_HUMAN
P15121	ALDR_HUMAN		O94973	AP2A2_HUMAN					O94973	AP2A2_HUMAN					Q9Y2Z9	COQ6_HUMAN					Q96D53	COQ8B_HUMAN						Q9UQB8	BAIP2_HUMAN		Q96PZ0	PUS7_HUMAN			Q9Y2Z9	COQ6_HUMAN		Q9NUL3	STAU2_HUMAN
P35858	ALS_HUMAN		P02647	APOA1_HUMAN					P02647	APOA1_HUMAN					Q96D53	COQ8B_HUMAN					P33240	CSTF2_HUMAN						P54687	BCAT1_HUMAN		P98175	RBM10_HUMAN			Q96D53	COQ8B_HUMAN		Q96I59	SYNM_HUMAN
P02760	AMBP_HUMAN		P06727	APOA4_HUMAN					P06727	APOA4_HUMAN					P33240	CSTF2_HUMAN					Q9H0L4	CSTFT_HUMAN						Q8WUW1	BRK1_HUMAN		Q92804	RBP56_HUMAN			P33240	CSTF2_HUMAN		Q5T160	SYRM_HUMAN
Q07075	AMPE_HUMAN		P04114	APOB_HUMAN					P04114	APOB_HUMAN					Q9H0L4	CSTFT_HUMAN					P78310	CXAR_HUMAN						P02746	C1QB_HUMAN		Q8TCC3	RM30_HUMAN			Q9H0L4	CSTFT_HUMAN		P35269	T2FA_HUMAN
P15144	AMPN_HUMAN		P02654	APOC1_HUMAN					P02654	APOC1_HUMAN					P78310	CXAR_HUMAN					Q9NPI6	DCP1A_HUMAN						P02747	C1QC_HUMAN		Q8N5N7	RM50_HUMAN			P78310	CXAR_HUMAN		P11388	TOP2A_HUMAN
P03950	ANGI_HUMAN		P02656	APOC3_HUMAN					P02656	APOC3_HUMAN					Q9NPI6	DCP1A_HUMAN					Q9H773	DCTP1_HUMAN						P00736	C1R_HUMAN		Q9H6T3	RPAP3_HUMAN			Q9NPI6	DCP1A_HUMAN		Q9C040	TRIM2_HUMAN
Q9UKU9	ANGL2_HUMAN		P05090	APOD_HUMAN					P05090	APOD_HUMAN					Q9H773	DCTP1_HUMAN					Q9BQ39	DDX50_HUMAN						Q9NZP8	C1RL_HUMAN		P82673	RT35_HUMAN			Q9H773	DCTP1_HUMAN		O00762	UBE2C_HUMAN
Q9BY76	ANGL4_HUMAN		P02649	APOE_HUMAN					P02649	APOE_HUMAN					Q9BQ39	DDX50_HUMAN					Q86YH6	DLP1_HUMAN						P04003	C4BPA_HUMAN		O14828	SCAM3_HUMAN			Q9BQ39	DDX50_HUMAN		Q9GZM5	YIPF3_HUMAN
P01019	ANGT_HUMAN		O14791	APOL1_HUMAN					O14791	APOL1_HUMAN					Q86YH6	DLP1_HUMAN					Q99543	DNJC2_HUMAN						Q01518	CAP1_HUMAN		Q8IYB5	SMAP1_HUMAN			Q86YH6	DLP1_HUMAN		Q6PJT7	ZC3HE_HUMAN
P04083	ANXA1_HUMAN		O95445	APOM_HUMAN					O95445	APOM_HUMAN					Q99543	DNJC2_HUMAN					P43897	EFTS_HUMAN						Q9UBX1	CATF_HUMAN		Q9NTJ3	SMC4_HUMAN			Q99543	DNJC2_HUMAN		Q96NB3	ZN830_HUMAN
P08133	ANXA6_HUMAN		Q9NVJ2	ARL8B_HUMAN					Q9NVJ2	ARL8B_HUMAN					P43897	EFTS_HUMAN					P49411	EFTU_HUMAN						P07711	CATL1_HUMAN		Q96GM5	SMRD1_HUMAN			P43897	EFTS_HUMAN
Q9Y6Q5	AP1M2_HUMAN		O15144	ARPC2_HUMAN					O15144	ARPC2_HUMAN					P49411	EFTU_HUMAN					P16422	EPCAM_HUMAN						Q969G5	CAVN3_HUMAN		Q7KZ85	SPT6H_HUMAN			P49411	EFTU_HUMAN
O95782	AP2A1_HUMAN		O15145	ARPC3_HUMAN					O15145	ARPC3_HUMAN					P16422	EPCAM_HUMAN					Q8TE67	ES8L3_HUMAN						P08185	CBG_HUMAN		Q9NUL3	STAU2_HUMAN			P16422	EPCAM_HUMAN
O94973	AP2A2_HUMAN		P59998	ARPC4_HUMAN					P59998	ARPC4_HUMAN					Q8TE67	ES8L3_HUMAN					Q8NFF5	FAD1_HUMAN						Q96IY4	CBPB2_HUMAN		Q96I59	SYNM_HUMAN			Q8TE67	ES8L3_HUMAN
P02647	APOA1_HUMAN		P49407	ARRB1_HUMAN					P49407	ARRB1_HUMAN					Q8NFF5	FAD1_HUMAN					Q5T0N5	FBP1L_HUMAN						P15169	CBPN_HUMAN		Q5T160	SYRM_HUMAN			Q8NFF5	FAD1_HUMAN
P06727	APOA4_HUMAN		Q86TH1	ATL2_HUMAN					Q86TH1	ATL2_HUMAN					Q5T0N5	FBP1L_HUMAN					Q6UN15	FIP1_HUMAN						Q76M96	CCD80_HUMAN		P35269	T2FA_HUMAN			Q5T0N5	FBP1L_HUMAN
P04114	APOB_HUMAN		P54687	BCAT1_HUMAN					P54687	BCAT1_HUMAN					Q13630	FCL_HUMAN					Q14435	GALT3_HUMAN						O00585	CCL21_HUMAN		P13984	T2FB_HUMAN			Q6UN15	FIP1_HUMAN
P02654	APOC1_HUMAN		P53004	BIEA_HUMAN					P53004	BIEA_HUMAN					Q6UN15	FIP1_HUMAN					Q86SF2	GALT7_HUMAN						P08571	CD14_HUMAN		P11388	TOP2A_HUMAN			Q14435	GALT3_HUMAN
P02656	APOC3_HUMAN		P30043	BLVRB_HUMAN					P30043	BLVRB_HUMAN					Q14435	GALT3_HUMAN					Q8TF65	GIPC2_HUMAN						P27701	CD82_HUMAN		Q9C040	TRIM2_HUMAN			Q86SF2	GALT7_HUMAN
P05090	APOD_HUMAN		P43251	BTD_HUMAN					P43251	BTD_HUMAN					Q86SF2	GALT7_HUMAN					O00461	GOLI4_HUMAN						P00450	CERU_HUMAN		O75382	TRIM3_HUMAN			Q8TF65	GIPC2_HUMAN
P02649	APOE_HUMAN		P02745	C1QA_HUMAN					P02745	C1QA_HUMAN					Q8TF65	GIPC2_HUMAN					Q8IXQ4	GPAM1_HUMAN						P05156	CFAI_HUMAN		P62328	TYB4_HUMAN			Q9UKD1	GMEB2_HUMAN
O14791	APOL1_HUMAN		P02746	C1QB_HUMAN					P02746	C1QB_HUMAN					O00461	GOLI4_HUMAN					Q9BQ67	GRWD1_HUMAN						P10909	CLUS_HUMAN		O00762	UBE2C_HUMAN			O00461	GOLI4_HUMAN
O95445	APOM_HUMAN		P02747	C1QC_HUMAN					P02747	C1QC_HUMAN					Q8IXQ4	GPAM1_HUMAN					Q9BZE4	GTPB4_HUMAN						P02452	CO1A1_HUMAN		O95070	YIF1A_HUMAN			Q9H4A6	GOLP3_HUMAN
Q8N6T3	ARFG1_HUMAN		P00736	C1R_HUMAN					P00736	C1R_HUMAN					Q9BQ67	GRWD1_HUMAN					Q9Y2T3	GUAD_HUMAN						P08123	CO1A2_HUMAN		Q9GZM5	YIPF3_HUMAN			Q8IXQ4	GPAM1_HUMAN
Q9NVJ2	ARL8B_HUMAN		Q9NZP8	C1RL_HUMAN					Q9NZP8	C1RL_HUMAN					Q9BZE4	GTPB4_HUMAN					Q9BT25	HAUS8_HUMAN						P01024	CO3_HUMAN		Q6PJT7	ZC3HE_HUMAN			Q9BQ67	GRWD1_HUMAN
O15144	ARPC2_HUMAN		P09871	C1S_HUMAN					P09871	C1S_HUMAN					Q9Y2T3	GUAD_HUMAN					Q2TB90	HKDC1_HUMAN						P02461	CO3A1_HUMAN		Q96NB3	ZN830_HUMAN			Q9BZE4	GTPB4_HUMAN
O15145	ARPC3_HUMAN		P04003	C4BPA_HUMAN					P04003	C4BPA_HUMAN					Q9BT25	HAUS8_HUMAN					Q9NP66	HM20A_HUMAN						P01031	CO5_HUMAN						Q9Y2T3	GUAD_HUMAN
P59998	ARPC4_HUMAN		P17655	CAN2_HUMAN					P17655	CAN2_HUMAN					Q2TB90	HKDC1_HUMAN					Q96FZ2	HMCES_HUMAN						P13671	CO6_HUMAN						Q9BT25	HAUS8_HUMAN
P49407	ARRB1_HUMAN		Q86VP6	CAND1_HUMAN					Q86VP6	CAND1_HUMAN					Q9NP66	HM20A_HUMAN					P17096	HMGA1_HUMAN						P12110	CO6A2_HUMAN						Q2TB90	HKDC1_HUMAN
P00966	ASSY_HUMAN		Q01518	CAP1_HUMAN					Q01518	CAP1_HUMAN					Q96FZ2	HMCES_HUMAN					O15347	HMGB3_HUMAN						P12111	CO6A3_HUMAN						Q9NP66	HM20A_HUMAN
Q86TH1	ATL2_HUMAN		Q9UBX1	CATF_HUMAN					Q9UBX1	CATF_HUMAN					P17096	HMGA1_HUMAN					P41235	HNF4A_HUMAN						P10643	CO7_HUMAN						Q96FZ2	HMCES_HUMAN
Q9NQS1	AVEN_HUMAN		P07711	CATL1_HUMAN					P07711	CATL1_HUMAN					O15347	HMGB3_HUMAN					P52292	IMA1_HUMAN						P07357	CO8A_HUMAN						P17096	HMGA1_HUMAN
Q99933	BAG1_HUMAN		Q9UBR2	CATZ_HUMAN					Q9UBR2	CATZ_HUMAN					P41235	HNF4A_HUMAN					Q15181	IPYR_HUMAN						P07358	CO8B_HUMAN						O15347	HMGB3_HUMAN
Q9UQB8	BAIP2_HUMAN		Q6NZI2	CAVN1_HUMAN					Q6NZI2	CAVN1_HUMAN					P52292	IMA1_HUMAN					Q96ST2	IWS1_HUMAN						P07360	CO8G_HUMAN						P41235	HNF4A_HUMAN
P54687	BCAT1_HUMAN		Q969G5	CAVN3_HUMAN					Q969G5	CAVN3_HUMAN					Q15181	IPYR_HUMAN					Q9H910	JUPI2_HUMAN						P02748	CO9_HUMAN						P52292	IMA1_HUMAN
Q9UHR4	BI2L1_HUMAN		P08185	CBG_HUMAN					P08185	CBG_HUMAN					Q96ST2	IWS1_HUMAN					P08727	K1C19_HUMAN						P39059	COFA1_HUMAN						Q15181	IPYR_HUMAN
P53004	BIEA_HUMAN		Q96IY4	CBPB2_HUMAN					Q96IY4	CBPB2_HUMAN					Q9H910	JUPI2_HUMAN					O00515	LAD1_HUMAN						P49747	COMP_HUMAN						Q96ST2	IWS1_HUMAN
P30043	BLVRB_HUMAN		P14384	CBPM_HUMAN					P14384	CBPM_HUMAN					P08727	K1C19_HUMAN					Q9UN81	LORF1_HUMAN						P13611	CSPG2_HUMAN						Q9H910	JUPI2_HUMAN
Q8WUW1	BRK1_HUMAN		P15169	CBPN_HUMAN					P15169	CBPN_HUMAN					O00515	LAD1_HUMAN					Q9NQ29	LUC7L_HUMAN						Q96CG8	CTHR1_HUMAN						P08727	K1C19_HUMAN
P43251	BTD_HUMAN		Q9Y646	CBPQ_HUMAN					Q9Y646	CBPQ_HUMAN					Q9UN81	LORF1_HUMAN					Q9Y5V3	MAGD1_HUMAN						Q96F07	CYFP2_HUMAN						O00515	LAD1_HUMAN
O43709	BUD23_HUMAN		Q76M96	CCD80_HUMAN					Q76M96	CCD80_HUMAN					Q9NQ29	LUC7L_HUMAN					O95983	MBD3_HUMAN						Q07507	DERM_HUMAN						Q14739	LBR_HUMAN
P02745	C1QA_HUMAN		Q567U6	CCD93_HUMAN					Q567U6	CCD93_HUMAN					Q9Y5V3	MAGD1_HUMAN					Q9Y6D9	MD1L1_HUMAN						Q8WW22	DNJA4_HUMAN						Q9UN81	LORF1_HUMAN
P02746	C1QB_HUMAN		P08571	CD14_HUMAN					P08571	CD14_HUMAN					O95983	MBD3_HUMAN					Q9GZY8	MFF_HUMAN						P01909	DQA1_HUMAN						Q9NQ29	LUC7L_HUMAN
P02747	C1QC_HUMAN		P27701	CD82_HUMAN					P27701	CD82_HUMAN					Q9Y6D9	MD1L1_HUMAN					Q8IVT2	MISP_HUMAN						P01920	DQB1_HUMAN						Q9Y5V3	MAGD1_HUMAN
Q9NZP8	C1RL_HUMAN		P00450	CERU_HUMAN					P00450	CERU_HUMAN					Q9GZY8	MFF_HUMAN					Q4VC31	MIX23_HUMAN						Q9NZN3	EHD3_HUMAN						O95983	MBD3_HUMAN
P00736	C1R_HUMAN		P08603	CFAH_HUMAN					P08603	CFAH_HUMAN					Q8IVT2	MISP_HUMAN					Q15773	MLF2_HUMAN						Q9Y6C2	EMIL1_HUMAN						Q9Y6D9	MD1L1_HUMAN
P09871	C1S_HUMAN		P05156	CFAI_HUMAN					P05156	CFAI_HUMAN					Q4VC31	MIX23_HUMAN					Q96EY8	MMAB_HUMAN						Q9BXX0	EMIL2_HUMAN						Q9GZY8	MFF_HUMAN
P04003	C4BPA_HUMAN		Q9BWS9	CHID1_HUMAN					Q9BWS9	CHID1_HUMAN					Q15773	MLF2_HUMAN					P49006	MRP_HUMAN						Q8TE67	ES8L3_HUMAN						Q8IVT2	MISP_HUMAN
Q12864	CAD17_HUMAN		Q13231	CHIT1_HUMAN					Q13231	CHIT1_HUMAN					Q96EY8	MMAB_HUMAN					Q96DH6	MSI2H_HUMAN						P00742	FA10_HUMAN						Q4VC31	MIX23_HUMAN
P17655	CAN2_HUMAN		O15247	CLIC2_HUMAN					O15247	CLIC2_HUMAN					P49006	MRP_HUMAN					Q9H3R2	MUC13_HUMAN						P00740	FA9_HUMAN						Q15773	MLF2_HUMAN
Q86VP6	CAND1_HUMAN		P10909	CLUS_HUMAN					P10909	CLUS_HUMAN					Q96DH6	MSI2H_HUMAN					Q9HCD5	NCOA5_HUMAN						Q12805	FBLN3_HUMAN						Q96EY8	MMAB_HUMAN
Q01518	CAP1_HUMAN		P02452	CO1A1_HUMAN					P02452	CO1A1_HUMAN					Q9H3R2	MUC13_HUMAN					P15531	NDKA_HUMAN						O95967	FBLN4_HUMAN						P49006	MRP_HUMAN
Q9NXV6	CARF_HUMAN		P08123	CO1A2_HUMAN					P08123	CO1A2_HUMAN					Q9HCD5	NCOA5_HUMAN					Q5TEU4	NDUF5_HUMAN						Q9UBX5	FBLN5_HUMAN						Q96DH6	MSI2H_HUMAN
Q9UBX1	CATF_HUMAN		P06681	CO2_HUMAN					P06681	CO2_HUMAN					P15531	NDKA_HUMAN					Q7L592	NDUF7_HUMAN						P31995	FCG2C_HUMAN						Q86U44	MTA70_HUMAN
P07711	CATL1_HUMAN		P01024	CO3_HUMAN					P01024	CO3_HUMAN					Q5TEU4	NDUF5_HUMAN					Q9H3P2	NELFA_HUMAN						P02751	FINC_HUMAN						Q9H3R2	MUC13_HUMAN
Q9UBR2	CATZ_HUMAN		P02461	CO3A1_HUMAN					P02461	CO3A1_HUMAN					Q7L592	NDUF7_HUMAN					P46087	NOP2_HUMAN						Q06828	FMOD_HUMAN						Q9HCD5	NCOA5_HUMAN
Q6NZI2	CAVN1_HUMAN		P01031	CO5_HUMAN					P01031	CO5_HUMAN					Q9H3P2	NELFA_HUMAN					Q08J23	NSUN2_HUMAN						Q9P2B2	FPRP_HUMAN						P15531	NDKA_HUMAN
Q969G5	CAVN3_HUMAN		P13671	CO6_HUMAN					P13671	CO6_HUMAN					P46087	NOP2_HUMAN					Q8TB37	NUBPL_HUMAN						P02794	FRIH_HUMAN						Q5TEU4	NDUF5_HUMAN
P08185	CBG_HUMAN		P12110	CO6A2_HUMAN					P12110	CO6A2_HUMAN					Q08J23	NSUN2_HUMAN					Q8N7H5	PAF1_HUMAN						P02792	FRIL_HUMAN						Q7L592	NDUF7_HUMAN
Q96IY4	CBPB2_HUMAN		P12111	CO6A3_HUMAN					P12111	CO6A3_HUMAN					Q8TB37	NUBPL_HUMAN					Q13153	PAK1_HUMAN						Q16658	FSCN1_HUMAN						Q9H3P2	NELFA_HUMAN
P14384	CBPM_HUMAN		P10643	CO7_HUMAN					P10643	CO7_HUMAN					Q56VL3	OCAD2_HUMAN					Q9BYG5	PAR6B_HUMAN						Q9UBI6	GBG12_HUMAN						P46087	NOP2_HUMAN
P15169	CBPN_HUMAN		P07357	CO8A_HUMAN					P07357	CO8A_HUMAN					Q8N7H5	PAF1_HUMAN					P12004	PCNA_HUMAN						Q14390	GGTL2_HUMAN						Q08J23	NSUN2_HUMAN
Q9Y646	CBPQ_HUMAN		P07358	CO8B_HUMAN					P07358	CO8B_HUMAN					Q13153	PAK1_HUMAN					Q5EBL8	PDZ11_HUMAN						B5MD39	GGTL3_HUMAN						Q8TB37	NUBPL_HUMAN
Q8IX12	CCAR1_HUMAN		P07360	CO8G_HUMAN					P07360	CO8G_HUMAN					Q9BYG5	PAR6B_HUMAN					Q8TEQ8	PIGO_HUMAN						Q14956	GPNMB_HUMAN						Q8N7H5	PAF1_HUMAN
Q76M96	CCD80_HUMAN		P02748	CO9_HUMAN					P02748	CO9_HUMAN					P12004	PCNA_HUMAN					Q9NWS0	PIHD1_HUMAN						P07203	GPX1_HUMAN						Q13153	PAK1_HUMAN
Q567U6	CCD93_HUMAN		Q05707	COEA1_HUMAN					Q05707	COEA1_HUMAN					Q5EBL8	PDZ11_HUMAN					Q9Y2H5	PKHA6_HUMAN						P22352	GPX3_HUMAN						Q9BYG5	PAR6B_HUMAN
P53701	CCHL_HUMAN		P39060	COIA1_HUMAN					P39060	COIA1_HUMAN					Q8TEQ8	PIGO_HUMAN					Q99959	PKP2_HUMAN						O60443	GSDME_HUMAN						P12004	PCNA_HUMAN
O00585	CCL21_HUMAN		Q86X83	COMD2_HUMAN					Q86X83	COMD2_HUMAN					Q9NWS0	PIHD1_HUMAN					Q8TCS8	PNPT1_HUMAN						Q9Y2T3	GUAD_HUMAN						Q8WW12	PCNP_HUMAN
P08571	CD14_HUMAN		Q9Y6G5	COMDA_HUMAN					Q9Y6G5	COMDA_HUMAN					Q9Y2H5	PKHA6_HUMAN					Q96QC0	PP1RA_HUMAN						P16401	H15_HUMAN						Q5EBL8	PDZ11_HUMAN
P27701	CD82_HUMAN		P49747	COMP_HUMAN					P49747	COMP_HUMAN					Q99959	PKP2_HUMAN					P05186	PPBT_HUMAN						P02790	HEMO_HUMAN						Q8TEQ8	PIGO_HUMAN
P00450	CERU_HUMAN		P22792	CPN2_HUMAN					P22792	CPN2_HUMAN					Q8TCS8	PNPT1_HUMAN					Q5JS54	PSMG4_HUMAN						P05546	HEP2_HUMAN						Q9NWS0	PIHD1_HUMAN
P08603	CFAH_HUMAN		O75629	CREG1_HUMAN					O75629	CREG1_HUMAN					Q96QC0	PP1RA_HUMAN					Q86Y79	PTH_HUMAN						P04439	HLAA_HUMAN						Q9NWT1	PK1IP_HUMAN
P05156	CFAI_HUMAN		Q13098	CSN1_HUMAN					Q13098	CSN1_HUMAN					P05186	PPBT_HUMAN					Q96PZ0	PUS7_HUMAN						P00739	HPTR_HUMAN						Q9Y2H5	PKHA6_HUMAN
Q9UEE9	CFDP1_HUMAN		P13611	CSPG2_HUMAN					P13611	CSPG2_HUMAN					Q5JS54	PSMG4_HUMAN					Q96QF0	RAB3I_HUMAN						Q92743	HTRA1_HUMAN						Q99959	PKP2_HUMAN
Q9Y6H1	CHCH2_HUMAN		Q96CG8	CTHR1_HUMAN					Q96CG8	CTHR1_HUMAN					Q86Y79	PTH_HUMAN					Q9UKL0	RCOR1_HUMAN						P01742	HV169_HUMAN						Q8TCS8	PNPT1_HUMAN
Q5T1J5	CHCH9_HUMAN		Q93034	CUL5_HUMAN					Q93034	CUL5_HUMAN					Q96PZ0	PUS7_HUMAN					Q96D71	REPS1_HUMAN						P01768	HV330_HUMAN						Q96QC0	PP1RA_HUMAN
Q8IWX8	CHERP_HUMAN		Q7L576	CYFP1_HUMAN					Q7L576	CYFP1_HUMAN					Q96QF0	RAB3I_HUMAN					P31350	RIR2_HUMAN						P01772	HV333_HUMAN						P05186	PPBT_HUMAN
Q9BWS9	CHID1_HUMAN		Q96F07	CYFP2_HUMAN					Q96F07	CYFP2_HUMAN					Q8NFJ5	RAI3_HUMAN					Q5T653	RM02_HUMAN						A0A0A0MS15	HV349_HUMAN						Q5JS54	PSMG4_HUMAN
Q13231	CHIT1_HUMAN		Q9NUQ9	CYRIB_HUMAN					Q9NUQ9	CYRIB_HUMAN					Q9UKL0	RCOR1_HUMAN					Q9BYD3	RM04_HUMAN						A0A0B4J2H0	HV69D_HUMAN						Q86Y79	PTH_HUMAN
O15247	CLIC2_HUMAN		P98082	DAB2_HUMAN					P98082	DAB2_HUMAN					Q96D71	REPS1_HUMAN					Q7Z7H8	RM10_HUMAN						P0DP03	HVC05_HUMAN						Q96PZ0	PUS7_HUMAN
O76031	CLPX_HUMAN		Q07507	DERM_HUMAN					Q07507	DERM_HUMAN					P31350	RIR2_HUMAN					P52815	RM12_HUMAN						P0DP02	HVC33_HUMAN						Q96QF0	RAB3I_HUMAN
P10909	CLUS_HUMAN		Q9BUT1	DHRS6_HUMAN					Q9BUT1	DHRS6_HUMAN					Q5T653	RM02_HUMAN					Q9BYD1	RM13_HUMAN						P05155	IC1_HUMAN						P98175	RBM10_HUMAN
Q86VU5	CMTD1_HUMAN		Q92608	DOCK2_HUMAN					Q92608	DOCK2_HUMAN					Q9BYD3	RM04_HUMAN					Q6P1L8	RM14_HUMAN						P01871	IGHM_HUMAN						Q92804	RBP56_HUMAN
Q9NSA3	CNBP1_HUMAN		Q12882	DPYD_HUMAN					Q12882	DPYD_HUMAN					Q7Z7H8	RM10_HUMAN					P49406	RM19_HUMAN						P0DOX6	IGM_HUMAN						Q9UKL0	RCOR1_HUMAN
P02452	CO1A1_HUMAN		Q14195	DPYL3_HUMAN					Q14195	DPYL3_HUMAN					P52815	RM12_HUMAN					Q16540	RM23_HUMAN						O14498	ISLR_HUMAN						Q96D71	REPS1_HUMAN
P08123	CO1A2_HUMAN		P01909	DQA1_HUMAN					P01909	DQA1_HUMAN					Q9BYD1	RM13_HUMAN					Q8TCC3	RM30_HUMAN						P05107	ITB2_HUMAN						P31350	RIR2_HUMAN
P06681	CO2_HUMAN		P01903	DRA_HUMAN					P01903	DRA_HUMAN					Q6P1L8	RM14_HUMAN					Q9NQ50	RM40_HUMAN						P19823	ITIH2_HUMAN						Q5T653	RM02_HUMAN
P02461	CO3A1_HUMAN		Q9Y2J2	E41L3_HUMAN					Q9Y2J2	E41L3_HUMAN					P49406	RM19_HUMAN					Q8N983	RM43_HUMAN						Q06033	ITIH3_HUMAN						Q9BYD3	RM04_HUMAN
P01024	CO3_HUMAN		Q9NZN4	EHD2_HUMAN					Q9NZN4	EHD2_HUMAN					Q16540	RM23_HUMAN					Q9H2W6	RM46_HUMAN						Q14624	ITIH4_HUMAN						Q7Z7H8	RM10_HUMAN
P01031	CO5_HUMAN		Q9NZN3	EHD3_HUMAN					Q9NZN3	EHD3_HUMAN					Q8TCC3	RM30_HUMAN					Q8N5N7	RM50_HUMAN						Q9Y287	ITM2B_HUMAN						P52815	RM12_HUMAN
P12110	CO6A2_HUMAN		Q96JJ3	ELMO2_HUMAN					Q96JJ3	ELMO2_HUMAN					Q9NQ50	RM40_HUMAN					Q96EL3	RM53_HUMAN						P04264	K2C1_HUMAN						Q9BYD1	RM13_HUMAN
P12111	CO6A3_HUMAN		Q15370	ELOB_HUMAN					Q15370	ELOB_HUMAN					Q8N983	RM43_HUMAN					Q6P161	RM54_HUMAN						P29622	KAIN_HUMAN						Q6P1L8	RM14_HUMAN
P13671	CO6_HUMAN		Q00013	EM55_HUMAN					Q00013	EM55_HUMAN					Q9H2W6	RM46_HUMAN					Q99729	ROAA_HUMAN						P03952	KLKB1_HUMAN						P49406	RM19_HUMAN
P10643	CO7_HUMAN		Q9Y6C2	EMIL1_HUMAN					Q9Y6C2	EMIL1_HUMAN					Q8N5N7	RM50_HUMAN					Q9H6T3	RPAP3_HUMAN						P01042	KNG1_HUMAN						Q16540	RM23_HUMAN
P07357	CO8A_HUMAN		Q9BXX0	EMIL2_HUMAN					Q9BXX0	EMIL2_HUMAN					Q96EL3	RM53_HUMAN					P49247	RPIA_HUMAN						A0A0C4DH68	KV224_HUMAN						Q8TCC3	RM30_HUMAN
P07358	CO8B_HUMAN		P09104	ENOG_HUMAN					P09104	ENOG_HUMAN					Q6P161	RM54_HUMAN					Q15050	RRS1_HUMAN						A0A075B6R9	KVD24_HUMAN						Q9NQ50	RM40_HUMAN
P07360	CO8G_HUMAN		P00488	F13A_HUMAN					P00488	F13A_HUMAN					Q99729	ROAA_HUMAN					Q7L4I2	RSRC2_HUMAN						P55268	LAMB2_HUMAN						Q8N983	RM43_HUMAN
P02748	CO9_HUMAN		P00742	FA10_HUMAN					P00742	FA10_HUMAN					Q9H6T3	RPAP3_HUMAN					Q9Y2R9	RT07_HUMAN						Q14766	LTBP1_HUMAN						Q9H2W6	RM46_HUMAN
Q05707	COEA1_HUMAN		P00740	FA9_HUMAN					P00740	FA9_HUMAN					P49247	RPIA_HUMAN					P51398	RT29_HUMAN						P33908	MA1A1_HUMAN						Q8N5N7	RM50_HUMAN
P39059	COFA1_HUMAN		P05413	FABPH_HUMAN					P05413	FABPH_HUMAN					Q15050	RRS1_HUMAN					P82673	RT35_HUMAN						P26572	MGAT1_HUMAN						Q96EL3	RM53_HUMAN
P83436	COG7_HUMAN		Q9Y4F1	FARP1_HUMAN					Q9Y4F1	FARP1_HUMAN					Q7L4I2	RSRC2_HUMAN					Q92541	RTF1_HUMAN						P08493	MGP_HUMAN						Q6P161	RM54_HUMAN
P39060	COIA1_HUMAN		Q12805	FBLN3_HUMAN					Q12805	FBLN3_HUMAN					Q9Y2R9	RT07_HUMAN					P55011	S12A2_HUMAN						P14174	MIF_HUMAN						Q99729	ROAA_HUMAN
Q86X83	COMD2_HUMAN		O95967	FBLN4_HUMAN					O95967	FBLN4_HUMAN					P51398	RT29_HUMAN					Q9UHR5	S30BP_HUMAN						P50281	MMP14_HUMAN						Q9H6T3	RPAP3_HUMAN
Q9Y6G5	COMDA_HUMAN		Q9UBX5	FBLN5_HUMAN					Q9UBX5	FBLN5_HUMAN					P82673	RT35_HUMAN					Q15424	SAFB1_HUMAN						Q99542	MMP19_HUMAN						P49247	RPIA_HUMAN
P49747	COMP_HUMAN		P30273	FCERG_HUMAN					P30273	FCERG_HUMAN					Q92541	RTF1_HUMAN					Q14151	SAFB2_HUMAN						P08253	MMP2_HUMAN						Q15050	RRS1_HUMAN
Q9Y2Z9	COQ6_HUMAN		P31995	FCG2C_HUMAN					P31995	FCG2C_HUMAN					P55011	S12A2_HUMAN					Q9BQE4	SELS_HUMAN						Q02750	MP2K1_HUMAN						Q7L4I2	RSRC2_HUMAN
Q96D53	COQ8B_HUMAN		P08637	FCG3A_HUMAN					P08637	FCG3A_HUMAN					Q9UHR5	S30BP_HUMAN					Q15427	SF3B4_HUMAN						P22897	MRC1_HUMAN						Q9Y2R9	RT07_HUMAN
P22792	CPN2_HUMAN		P55899	FCGRN_HUMAN					P55899	FCGRN_HUMAN					Q15424	SAFB1_HUMAN					Q9UJC5	SH3L2_HUMAN						Q9NR99	MXRA5_HUMAN						P51398	RT29_HUMAN
O75629	CREG1_HUMAN		Q8N0W3	FCSK_HUMAN					Q96AC1	FERM2_HUMAN					Q14151	SAFB2_HUMAN					Q9NTJ3	SMC4_HUMAN						Q9BRK3	MXRA8_HUMAN						P82673	RT35_HUMAN
Q13098	CSN1_HUMAN		Q96AC1	FERM2_HUMAN					Q13642	FHL1_HUMAN					Q9H190	SDCB2_HUMAN					Q92922	SMRC1_HUMAN						O00160	MYO1F_HUMAN						Q92541	RTF1_HUMAN
P13611	CSPG2_HUMAN		Q13642	FHL1_HUMAN					P02751	FINC_HUMAN					Q9BQE4	SELS_HUMAN					Q92925	SMRD2_HUMAN						B0I1T2	MYO1G_HUMAN						P55011	S12A2_HUMAN
P33240	CSTF2_HUMAN		P02751	FINC_HUMAN					O95466	FMNL1_HUMAN					Q15427	SF3B4_HUMAN					Q96I25	SPF45_HUMAN						P14598	NCF1_HUMAN						Q9UHR5	S30BP_HUMAN
Q9H0L4	CSTFT_HUMAN		O95466	FMNL1_HUMAN					P49354	FNTA_HUMAN					Q9UJC5	SH3L2_HUMAN					Q7KZ85	SPT6H_HUMAN						A6NI72	NCF1B_HUMAN						Q15424	SAFB1_HUMAN
Q96CG8	CTHR1_HUMAN		P49354	FNTA_HUMAN					P02794	FRIH_HUMAN					Q9HAT2	SIAE_HUMAN					Q9UQ35	SRRM2_HUMAN						A8MVU1	NCF1C_HUMAN						Q14151	SAFB2_HUMAN
Q93034	CUL5_HUMAN		P02794	FRIH_HUMAN					P02792	FRIL_HUMAN					Q9NTJ3	SMC4_HUMAN					Q13247	SRSF6_HUMAN						P19878	NCF2_HUMAN						O14828	SCAM3_HUMAN
P78310	CXAR_HUMAN		P02792	FRIL_HUMAN					Q16658	FSCN1_HUMAN					Q92922	SMRC1_HUMAN					Q16629	SRSF7_HUMAN						Q9BXD5	NPL_HUMAN						Q9BQE4	SELS_HUMAN
Q7L576	CYFP1_HUMAN		Q16658	FSCN1_HUMAN					Q96C23	GALM_HUMAN					Q92925	SMRD2_HUMAN					Q9NUL3	STAU2_HUMAN						Q6UWY5	OLFL1_HUMAN						Q15427	SF3B4_HUMAN
Q96F07	CYFP2_HUMAN		Q96C23	GALM_HUMAN					Q9H4G4	GAPR1_HUMAN					Q96I25	SPF45_HUMAN					Q96I59	SYNM_HUMAN						Q9NRN5	OLFL3_HUMAN						Q9UJC5	SH3L2_HUMAN
Q9NUQ9	CYRIB_HUMAN		Q9H4G4	GAPR1_HUMAN					Q9UBI6	GBG12_HUMAN					Q7KZ85	SPT6H_HUMAN					Q7L3T8	SYPM_HUMAN						Q8IYS5	OSCAR_HUMAN						Q8IYB5	SMAP1_HUMAN
P98082	DAB2_HUMAN		Q9UBI6	GBG12_HUMAN					P06396	GELS_HUMAN					Q9UQ35	SRRM2_HUMAN					Q5T160	SYRM_HUMAN						P10451	OSTP_HUMAN						Q9NTJ3	SMC4_HUMAN
Q9NPI6	DCP1A_HUMAN		P06396	GELS_HUMAN					O43681	GET3_HUMAN					Q13247	SRSF6_HUMAN					P35269	T2FA_HUMAN						Q96RQ9	OXLA_HUMAN						Q92922	SMRC1_HUMAN
Q9H773	DCTP1_HUMAN		O43681	GET3_HUMAN					P19440	GGT1_HUMAN					Q16629	SRSF7_HUMAN					Q9BSH4	TACO1_HUMAN						P05121	PAI1_HUMAN						Q96GM5	SMRD1_HUMAN
Q9BQ39	DDX50_HUMAN		P19440	GGT1_HUMAN					P36268	GGT2_HUMAN					Q9NUL3	STAU2_HUMAN					O60343	TBCD4_HUMAN						Q9HBI0	PARVG_HUMAN						Q92925	SMRD2_HUMAN
Q07507	DERM_HUMAN		P36268	GGT2_HUMAN					A6NGU5	GGT3_HUMAN					Q96I59	SYNM_HUMAN					Q5JRA6	TGO1_HUMAN						Q15113	PCOC1_HUMAN						Q96I25	SPF45_HUMAN
Q9BUT1	DHRS6_HUMAN		A6NGU5	GGT3_HUMAN					Q14390	GGTL2_HUMAN					Q7L3T8	SYPM_HUMAN					Q13769	THOC5_HUMAN						P23219	PGH1_HUMAN						Q7KZ85	SPT6H_HUMAN
Q86YH6	DLP1_HUMAN		Q14390	GGTL2_HUMAN					B5MD39	GGTL3_HUMAN					Q5T160	SYRM_HUMAN					P31483	TIA1_HUMAN						Q96PD5	PGRP2_HUMAN						Q9UQ35	SRRM2_HUMAN
Q8WW22	DNJA4_HUMAN		B5MD39	GGTL3_HUMAN					P13284	GILT_HUMAN					P35269	T2FA_HUMAN					P62072	TIM10_HUMAN						P21810	PGS1_HUMAN						Q13247	SRSF6_HUMAN
Q99543	DNJC2_HUMAN		P13284	GILT_HUMAN					Q9NUV9	GIMA4_HUMAN					Q9BSH4	TACO1_HUMAN					Q7L0Y3	TM10C_HUMAN						P80108	PHLD_HUMAN						Q16629	SRSF7_HUMAN
Q92608	DOCK2_HUMAN		Q9NUV9	GIMA4_HUMAN					O60234	GMFG_HUMAN					O60343	TBCD4_HUMAN					Q8NFQ8	TOIP2_HUMAN						Q99541	PLIN2_HUMAN						Q9NUL3	STAU2_HUMAN
Q12882	DPYD_HUMAN		O60234	GMFG_HUMAN					P04899	GNAI2_HUMAN					Q5JRA6	TGO1_HUMAN					P11388	TOP2A_HUMAN						P00747	PLMN_HUMAN						Q96I59	SYNM_HUMAN
Q14195	DPYL3_HUMAN		P04899	GNAI2_HUMAN					P50148	GNAQ_HUMAN					Q13769	THOC5_HUMAN					Q12888	TP53B_HUMAN						P55058	PLTP_HUMAN						Q7L3T8	SYPM_HUMAN
P01909	DQA1_HUMAN		P50148	GNAQ_HUMAN					Q5JWF2	GNAS1_HUMAN					P31483	TIA1_HUMAN					Q9C040	TRIM2_HUMAN						Q7Z5L7	PODN_HUMAN						Q5T160	SYRM_HUMAN
P01920	DQB1_HUMAN		Q5JWF2	GNAS1_HUMAN					P63092	GNAS2_HUMAN					P62072	TIM10_HUMAN					Q9UJA5	TRM6_HUMAN						P27169	PON1_HUMAN						P35269	T2FA_HUMAN
P01903	DRA_HUMAN		P63092	GNAS2_HUMAN					Q8TDQ7	GNPI2_HUMAN					Q7L0Y3	TM10C_HUMAN					O00762	UBE2C_HUMAN						P51888	PRELP_HUMAN						P13984	T2FB_HUMAN
Q9Y2J2	E41L3_HUMAN		Q8TDQ7	GNPI2_HUMAN					Q9UJJ9	GNPTG_HUMAN					Q8NFQ8	TOIP2_HUMAN					Q14157	UBP2L_HUMAN						P41222	PTGDS_HUMAN						Q9BSH4	TACO1_HUMAN
P43897	EFTS_HUMAN		Q9UJJ9	GNPTG_HUMAN					O75487	GPC4_HUMAN					P11388	TOP2A_HUMAN					Q9BVJ6	UT14A_HUMAN						Q16647	PTGIS_HUMAN						O60343	TBCD4_HUMAN
P49411	EFTU_HUMAN		O75487	GPC4_HUMAN					Q9Y625	GPC6_HUMAN					Q12888	TP53B_HUMAN					Q9Y5J1	UTP18_HUMAN						P26022	PTX3_HUMAN						Q5JRA6	TGO1_HUMAN
Q9NZN4	EHD2_HUMAN		Q9Y625	GPC6_HUMAN					Q14956	GPNMB_HUMAN					Q9C040	TRIM2_HUMAN					Q9GZM5	YIPF3_HUMAN						Q6UX71	PXDC2_HUMAN						Q13769	THOC5_HUMAN
Q9NZN3	EHD3_HUMAN		Q14956	GPNMB_HUMAN					P07203	GPX1_HUMAN					Q9UJA5	TRM6_HUMAN					Q6PJT7	ZC3HE_HUMAN						Q8NFJ5	RAI3_HUMAN						P31483	TIA1_HUMAN
Q96JJ3	ELMO2_HUMAN		P07203	GPX1_HUMAN					P22352	GPX3_HUMAN					O00762	UBE2C_HUMAN					Q6NZY4	ZCHC8_HUMAN						P35542	SAA4_HUMAN						P62072	TIM10_HUMAN
Q15370	ELOB_HUMAN		P22352	GPX3_HUMAN					P36969	GPX4_HUMAN					Q14157	UBP2L_HUMAN					Q96KR1	ZFR_HUMAN						P02743	SAMP_HUMAN						Q7L0Y3	TM10C_HUMAN
Q00013	EM55_HUMAN		P36969	GPX4_HUMAN					O60443	GSDME_HUMAN					Q9BVJ6	UT14A_HUMAN					Q969S3	ZN622_HUMAN						Q9H190	SDCB2_HUMAN						Q8NFQ8	TOIP2_HUMAN
Q9Y6C2	EMIL1_HUMAN		O60443	GSDME_HUMAN					P78417	GSTO1_HUMAN					Q9Y5J1	UTP18_HUMAN					Q96NB3	ZN830_HUMAN						P48061	SDF1_HUMAN						P11388	TOP2A_HUMAN
Q9BXX0	EMIL2_HUMAN		P78417	GSTO1_HUMAN					Q8NBJ5	GT251_HUMAN					Q9GZM5	YIPF3_HUMAN												Q86XE0	SNX32_HUMAN						Q12888	TP53B_HUMAN
P09104	ENOG_HUMAN		Q8NBJ5	GT251_HUMAN					Q92522	H1X_HUMAN					Q6PJT7	ZC3HE_HUMAN												Q9Y5X1	SNX9_HUMAN						Q9C040	TRIM2_HUMAN
P16422	EPCAM_HUMAN		Q92522	H1X_HUMAN					P02790	HEMO_HUMAN					Q6NZY4	ZCHC8_HUMAN												P04179	SODM_HUMAN						O75382	TRIM3_HUMAN
Q8TE67	ES8L3_HUMAN		P02790	HEMO_HUMAN					P05546	HEP2_HUMAN					Q96KR1	ZFR_HUMAN												P78539	SRPX_HUMAN						Q9UJA5	TRM6_HUMAN
P00488	F13A_HUMAN		P05546	HEP2_HUMAN					P06865	HEXA_HUMAN					Q969S3	ZN622_HUMAN												P27105	STOM_HUMAN						P62328	TYB4_HUMAN
P00742	FA10_HUMAN		P06865	HEXA_HUMAN					P04233	HG2A_HUMAN					Q96NB3	ZN830_HUMAN												P35625	TIMP3_HUMAN						O00762	UBE2C_HUMAN
P00740	FA9_HUMAN		P04233	HG2A_HUMAN					Q53FT3	HIKES_HUMAN																		Q9GZM7	TINAL_HUMAN						Q14157	UBP2L_HUMAN
P05413	FABPH_HUMAN		Q53FT3	HIKES_HUMAN					P04439	HLAA_HUMAN																		Q9Y275	TN13B_HUMAN						Q9BVJ6	UT14A_HUMAN
Q8NFF5	FAD1_HUMAN		P04439	HLAA_HUMAN					Q96RW7	HMCN1_HUMAN																		O75888	TNF13_HUMAN						Q9Y5J1	UTP18_HUMAN
Q9Y4F1	FARP1_HUMAN		Q96RW7	HMCN1_HUMAN					P00739	HPTR_HUMAN																		O95407	TNF6B_HUMAN						O95070	YIF1A_HUMAN
Q12805	FBLN3_HUMAN		P00739	HPTR_HUMAN					P04196	HRG_HUMAN																		Q9Y296	TPPC4_HUMAN						Q9GZM5	YIPF3_HUMAN
O95967	FBLN4_HUMAN		P04196	HRG_HUMAN					P48723	HSP13_HUMAN																		Q5T0D9	TPRGL_HUMAN						Q6PJT7	ZC3HE_HUMAN
Q9UBX5	FBLN5_HUMAN		P48723	HSP13_HUMAN					O14558	HSPB6_HUMAN																		P02787	TRFE_HUMAN						Q6NZY4	ZCHC8_HUMAN
Q5T0N5	FBP1L_HUMAN		O14558	HSPB6_HUMAN					Q92743	HTRA1_HUMAN																		O75954	TSN9_HUMAN						Q96KR1	ZFR_HUMAN
P30273	FCERG_HUMAN		Q92743	HTRA1_HUMAN					P01742	HV169_HUMAN																		P02766	TTHY_HUMAN						Q969S3	ZN622_HUMAN
P31995	FCG2C_HUMAN		P01742	HV169_HUMAN					P01768	HV330_HUMAN																		Q86UX7	URP2_HUMAN						Q96NB3	ZN830_HUMAN
P08637	FCG3A_HUMAN		P01768	HV330_HUMAN					P01772	HV333_HUMAN																		Q9Y5K8	VATD_HUMAN
P55899	FCGRN_HUMAN		P01772	HV333_HUMAN					A0A0A0MS15	HV349_HUMAN																		P04004	VTNC_HUMAN
Q13630	FCL_HUMAN		A0A0A0MS15	HV349_HUMAN					A0A0J9YXX1	HV5X1_HUMAN																		Q9UK55	ZPI_HUMAN
Q8N0W3	FCSK_HUMAN		A0A0J9YXX1	HV5X1_HUMAN					A0A0B4J2H0	HV69D_HUMAN
Q96AC1	FERM2_HUMAN		A0A0B4J2H0	HV69D_HUMAN					P0DP03	HVC05_HUMAN
Q13642	FHL1_HUMAN		P0DP03	HVC05_HUMAN					P0DP02	HVC33_HUMAN
P02751	FINC_HUMAN		P0DP02	HVC33_HUMAN					P05155	IC1_HUMAN
Q6UN15	FIP1_HUMAN		P05155	IC1_HUMAN					P05362	ICAM1_HUMAN
O95466	FMNL1_HUMAN		P05362	ICAM1_HUMAN					Q16666	IF16_HUMAN
Q06828	FMOD_HUMAN		Q16666	IF16_HUMAN					P01876	IGHA1_HUMAN
P49354	FNTA_HUMAN		P01876	IGHA1_HUMAN					P01871	IGHM_HUMAN
Q9P2B2	FPRP_HUMAN		P01871	IGHM_HUMAN					P0DOX7	IGK_HUMAN
P02794	FRIH_HUMAN		P0DOX7	IGK_HUMAN					P01834	IGKC_HUMAN
P02792	FRIL_HUMAN		P01834	IGKC_HUMAN					P0DOX6	IGM_HUMAN
Q16658	FSCN1_HUMAN		P0DOX6	IGM_HUMAN					Q13418	ILK_HUMAN
Q96C23	GALM_HUMAN		Q13418	ILK_HUMAN					Q9NPH2	INO1_HUMAN
Q14435	GALT3_HUMAN		Q9NPH2	INO1_HUMAN					Q13576	IQGA2_HUMAN
Q86SF2	GALT7_HUMAN		Q13576	IQGA2_HUMAN					O14498	ISLR_HUMAN
Q9H4G4	GAPR1_HUMAN		O14498	ISLR_HUMAN					P56199	ITA1_HUMAN
Q9UBI6	GBG12_HUMAN		P56199	ITA1_HUMAN					P08648	ITA5_HUMAN
P06396	GELS_HUMAN		P08648	ITA5_HUMAN					P06756	ITAV_HUMAN
O43681	GET3_HUMAN		P06756	ITAV_HUMAN					P20702	ITAX_HUMAN
P19440	GGT1_HUMAN		P20702	ITAX_HUMAN					P05107	ITB2_HUMAN
P36268	GGT2_HUMAN		P05107	ITB2_HUMAN					P19823	ITIH2_HUMAN
A6NGU5	GGT3_HUMAN		P19823	ITIH2_HUMAN					Q14624	ITIH4_HUMAN
Q14390	GGTL2_HUMAN		Q14624	ITIH4_HUMAN					Q9Y287	ITM2B_HUMAN
B5MD39	GGTL3_HUMAN		Q9Y287	ITM2B_HUMAN					P29622	KAIN_HUMAN
P13284	GILT_HUMAN		P29622	KAIN_HUMAN					Q13303	KCAB2_HUMAN
Q9NUV9	GIMA4_HUMAN		Q13303	KCAB2_HUMAN					Q96CX2	KCD12_HUMAN
Q8TF65	GIPC2_HUMAN		Q96CX2	KCD12_HUMAN					Q13976	KGP1_HUMAN
Q9UKD1	GMEB2_HUMAN		Q13976	KGP1_HUMAN					P03952	KLKB1_HUMAN
O60234	GMFG_HUMAN		P03952	KLKB1_HUMAN					P01042	KNG1_HUMAN
P04899	GNAI2_HUMAN		P01042	KNG1_HUMAN					P05771	KPCB_HUMAN
P50148	GNAQ_HUMAN		P05771	KPCB_HUMAN					Q14558	KPRA_HUMAN
Q5JWF2	GNAS1_HUMAN		Q14558	KPRA_HUMAN					P01594	KV133_HUMAN
P63092	GNAS2_HUMAN		P01594	KV133_HUMAN					A0A0C4DH68	KV224_HUMAN
Q8TDQ7	GNPI2_HUMAN		A0A0C4DH68	KV224_HUMAN					A0A0C4DH55	KVD07_HUMAN
Q9UJJ9	GNPTG_HUMAN		A0A0C4DH55	KVD07_HUMAN					A0A075B6R9	KVD24_HUMAN
O00461	GOLI4_HUMAN		A0A075B6R9	KVD24_HUMAN					P01593	KVD33_HUMAN
Q9H4A6	GOLP3_HUMAN		P01593	KVD33_HUMAN					Q16719	KYNU_HUMAN
Q8IXQ4	GPAM1_HUMAN		Q16719	KYNU_HUMAN					Q6GTX8	LAIR1_HUMAN
O75487	GPC4_HUMAN		Q6GTX8	LAIR1_HUMAN					P55268	LAMB2_HUMAN
Q9Y625	GPC6_HUMAN		P55268	LAMB2_HUMAN					Q99538	LGMN_HUMAN
Q14956	GPNMB_HUMAN		Q99538	LGMN_HUMAN					P09960	LKHA4_HUMAN
P07203	GPX1_HUMAN		P09960	LKHA4_HUMAN					Q9NZU5	LMCD1_HUMAN
P22352	GPX3_HUMAN		Q9NZU5	LMCD1_HUMAN					Q07954	LRP1_HUMAN
P36969	GPX4_HUMAN		Q07954	LRP1_HUMAN					P33241	LSP1_HUMAN
Q9BQ67	GRWD1_HUMAN		P33241	LSP1_HUMAN					Q14766	LTBP1_HUMAN
O60443	GSDME_HUMAN		Q14766	LTBP1_HUMAN					P80748	LV321_HUMAN
P78417	GSTO1_HUMAN		P80748	LV321_HUMAN					P33908	MA1A1_HUMAN
Q8NBJ5	GT251_HUMAN		P33908	MA1A1_HUMAN					P51608	MECP2_HUMAN
Q9BZE4	GTPB4_HUMAN		P51608	MECP2_HUMAN					P26572	MGAT1_HUMAN
Q9Y2T3	GUAD_HUMAN		P26572	MGAT1_HUMAN					P08493	MGP_HUMAN
P16401	H15_HUMAN		P08493	MGP_HUMAN					P14174	MIF_HUMAN
Q92522	H1X_HUMAN		P14174	MIF_HUMAN					P20774	MIME_HUMAN
Q9BT25	HAUS8_HUMAN		P20774	MIME_HUMAN					P50281	MMP14_HUMAN
P02790	HEMO_HUMAN		P50281	MMP14_HUMAN					Q99542	MMP19_HUMAN
P05546	HEP2_HUMAN		Q99542	MMP19_HUMAN					P08253	MMP2_HUMAN
P06865	HEXA_HUMAN		P08253	MMP2_HUMAN					P26038	MOES_HUMAN
P04233	HG2A_HUMAN		P26038	MOES_HUMAN					Q02750	MP2K1_HUMAN
Q53FT3	HIKES_HUMAN		Q02750	MP2K1_HUMAN					P22897	MRC1_HUMAN
Q2TB90	HKDC1_HUMAN		P22897	MRC1_HUMAN					Q9UBG0	MRC2_HUMAN
P04439	HLAA_HUMAN		Q9UBG0	MRC2_HUMAN					Q9NR99	MXRA5_HUMAN
Q9NP66	HM20A_HUMAN		Q9NR99	MXRA5_HUMAN					Q9BRK3	MXRA8_HUMAN
Q96FZ2	HMCES_HUMAN		Q9BRK3	MXRA8_HUMAN					P35580	MYH10_HUMAN
Q96RW7	HMCN1_HUMAN		P35580	MYH10_HUMAN					P60660	MYL6_HUMAN
P17096	HMGA1_HUMAN		P60660	MYL6_HUMAN					Q15746	MYLK_HUMAN
O15347	HMGB3_HUMAN		Q15746	MYLK_HUMAN					O00160	MYO1F_HUMAN
P41235	HNF4A_HUMAN		O00160	MYO1F_HUMAN					B0I1T2	MYO1G_HUMAN
P00739	HPTR_HUMAN		B0I1T2	MYO1G_HUMAN					Q9NZM1	MYOF_HUMAN
P04196	HRG_HUMAN		Q9NZM1	MYOF_HUMAN					Q9UJ70	NAGK_HUMAN
P48723	HSP13_HUMAN		Q9UJ70	NAGK_HUMAN					P14598	NCF1_HUMAN
O14558	HSPB6_HUMAN		P14598	NCF1_HUMAN					A6NI72	NCF1B_HUMAN
Q92743	HTRA1_HUMAN		A6NI72	NCF1B_HUMAN					A8MVU1	NCF1C_HUMAN
P01742	HV169_HUMAN		A8MVU1	NCF1C_HUMAN					P19878	NCF2_HUMAN
P01768	HV330_HUMAN		P19878	NCF2_HUMAN					Q96SB3	NEB2_HUMAN
P01772	HV333_HUMAN		Q96SB3	NEB2_HUMAN					Q9NVZ3	NECP2_HUMAN
A0A0A0MS15	HV349_HUMAN		Q9NVZ3	NECP2_HUMAN					Q9BZQ8	NIBA1_HUMAN
A0A0J9YXX1	HV5X1_HUMAN		Q9BZQ8	NIBA1_HUMAN					P61916	NPC2_HUMAN
A0A0B4J2H0	HV69D_HUMAN		P61916	NPC2_HUMAN					Q9BXD5	NPL_HUMAN
P0DP03	HVC05_HUMAN		Q9BXD5	NPL_HUMAN					O14786	NRP1_HUMAN
P0DP02	HVC33_HUMAN		O14786	NRP1_HUMAN					O60462	NRP2_HUMAN
P05155	IC1_HUMAN		O60462	NRP2_HUMAN					O95989	NUDT3_HUMAN
P05362	ICAM1_HUMAN		O95989	NUDT3_HUMAN					Q6UWY5	OLFL1_HUMAN
Q16666	IF16_HUMAN		Q6UWY5	OLFL1_HUMAN					Q9NRN5	OLFL3_HUMAN
P01876	IGHA1_HUMAN		Q9NRN5	OLFL3_HUMAN					Q8IYS5	OSCAR_HUMAN
P01871	IGHM_HUMAN		Q8IYS5	OSCAR_HUMAN					P10451	OSTP_HUMAN
P01834	IGKC_HUMAN		P10451	OSTP_HUMAN					Q96RQ9	OXLA_HUMAN
P0DOX7	IGK_HUMAN		Q96RQ9	OXLA_HUMAN					Q9BTU6	P4K2A_HUMAN
P0DOX6	IGM_HUMAN		Q9BTU6	P4K2A_HUMAN					P27986	P85A_HUMAN
Q13418	ILK_HUMAN		P27986	P85A_HUMAN					Q8NCC3	PAG15_HUMAN
P52292	IMA1_HUMAN		Q8NCC3	PAG15_HUMAN					P05121	PAI1_HUMAN
Q9NPH2	INO1_HUMAN		P05121	PAI1_HUMAN					Q9HBI1	PARVB_HUMAN
Q15181	IPYR_HUMAN		Q9HBI1	PARVB_HUMAN					Q9HBI0	PARVG_HUMAN
Q13576	IQGA2_HUMAN		Q9HBI0	PARVG_HUMAN					Q15113	PCOC1_HUMAN
O14498	ISLR_HUMAN		Q15113	PCOC1_HUMAN					Q9UHG3	PCYOX_HUMAN
P56199	ITA1_HUMAN		Q9UHG3	PCYOX_HUMAN					O00764	PDXK_HUMAN
P08648	ITA5_HUMAN		O00764	PDXK_HUMAN					P16284	PECA1_HUMAN
P06756	ITAV_HUMAN		P16284	PECA1_HUMAN					P36955	PEDF_HUMAN
P20702	ITAX_HUMAN		P36955	PEDF_HUMAN					P17858	PFKAL_HUMAN
P05107	ITB2_HUMAN		P17858	PFKAL_HUMAN					P09619	PGFRB_HUMAN
P19823	ITIH2_HUMAN		P09619	PGFRB_HUMAN					P23219	PGH1_HUMAN
Q06033	ITIH3_HUMAN		P23219	PGH1_HUMAN					Q96PD5	PGRP2_HUMAN
Q14624	ITIH4_HUMAN		Q96PD5	PGRP2_HUMAN					P21810	PGS1_HUMAN
Q9Y287	ITM2B_HUMAN		P21810	PGS1_HUMAN					P07585	PGS2_HUMAN
Q96ST2	IWS1_HUMAN		P07585	PGS2_HUMAN					P80108	PHLD_HUMAN
Q9H910	JUPI2_HUMAN		P80108	PHLD_HUMAN					P48426	PI42A_HUMAN
P08727	K1C19_HUMAN		P48426	PI42A_HUMAN					Q13492	PICAL_HUMAN
P04264	K2C1_HUMAN		Q13492	PICAL_HUMAN					Q8TD55	PKHO2_HUMAN
P29622	KAIN_HUMAN		Q8TD55	PKHO2_HUMAN					Q8NHP8	PLBL2_HUMAN
Q13303	KCAB2_HUMAN		Q8NHP8	PLBL2_HUMAN					P51178	PLCD1_HUMAN
Q96CX2	KCD12_HUMAN		P51178	PLCD1_HUMAN					P16885	PLCG2_HUMAN
Q13976	KGP1_HUMAN		P16885	PLCG2_HUMAN					Q8IV08	PLD3_HUMAN
P03952	KLKB1_HUMAN		Q8IV08	PLD3_HUMAN					Q99541	PLIN2_HUMAN
P01042	KNG1_HUMAN		Q99541	PLIN2_HUMAN					P00747	PLMN_HUMAN
P05771	KPCB_HUMAN		P00747	PLMN_HUMAN					P55058	PLTP_HUMAN
Q14558	KPRA_HUMAN		P55058	PLTP_HUMAN					Q7Z5L7	PODN_HUMAN
P01594	KV133_HUMAN		Q7Z5L7	PODN_HUMAN					P27169	PON1_HUMAN
A0A0C4DH68	KV224_HUMAN		P27169	PON1_HUMAN					P13686	PPA5_HUMAN
A0A0C4DH55	KVD07_HUMAN		P13686	PPA5_HUMAN					P45877	PPIC_HUMAN
A0A075B6R9	KVD24_HUMAN		P45877	PPIC_HUMAN					P50897	PPT1_HUMAN
P01593	KVD33_HUMAN		P50897	PPT1_HUMAN					P51888	PRELP_HUMAN
Q16719	KYNU_HUMAN		P51888	PRELP_HUMAN					P07225	PROS_HUMAN
O00515	LAD1_HUMAN		P07225	PROS_HUMAN					P41222	PTGDS_HUMAN
Q6GTX8	LAIR1_HUMAN		P41222	PTGDS_HUMAN					Q16647	PTGIS_HUMAN
P55268	LAMB2_HUMAN		Q16647	PTGIS_HUMAN					P08575	PTPRC_HUMAN
Q14739	LBR_HUMAN		P08575	PTPRC_HUMAN					Q8N142	PURA1_HUMAN
Q99538	LGMN_HUMAN		Q8N142	PURA1_HUMAN					Q6UX71	PXDC2_HUMAN
P09960	LKHA4_HUMAN		Q6UX71	PXDC2_HUMAN					Q6NVV1	R13P3_HUMAN
Q9NZU5	LMCD1_HUMAN		Q6NVV1	R13P3_HUMAN					Q6IQ22	RAB12_HUMAN
Q9UN81	LORF1_HUMAN		Q6IQ22	RAB12_HUMAN					Q13636	RAB31_HUMAN
Q07954	LRP1_HUMAN		Q13636	RAB31_HUMAN					Q13637	RAB32_HUMAN
P33241	LSP1_HUMAN		Q13637	RAB32_HUMAN					Q9BZG1	RAB34_HUMAN
Q14766	LTBP1_HUMAN		Q9BZG1	RAB34_HUMAN					O14966	RAB7L_HUMAN
Q9NQ29	LUC7L_HUMAN		O14966	RAB7L_HUMAN					Q92930	RAB8B_HUMAN
P80748	LV321_HUMAN		Q92930	RAB8B_HUMAN					P61225	RAP2B_HUMAN
P33908	MA1A1_HUMAN		P61225	RAP2B_HUMAN					P50749	RASF2_HUMAN
Q9Y5V3	MAGD1_HUMAN		P50749	RASF2_HUMAN					Q9UBK7	RBL2A_HUMAN
O95983	MBD3_HUMAN		Q9UBK7	RBL2A_HUMAN					Q9UNT1	RBL2B_HUMAN
Q9Y6D9	MD1L1_HUMAN		Q9UNT1	RBL2B_HUMAN					P51606	RENBP_HUMAN
P51608	MECP2_HUMAN		P51606	RENBP_HUMAN					P02753	RET4_HUMAN
Q9GZY8	MFF_HUMAN		P02753	RET4_HUMAN					Q07960	RHG01_HUMAN
P26572	MGAT1_HUMAN		Q07960	RHG01_HUMAN					Q9HB40	RISC_HUMAN
P08493	MGP_HUMAN		P84095	RHOG_HUMAN					P40429	RL13A_HUMAN
P14174	MIF_HUMAN		Q9HB40	RISC_HUMAN					Q9HB90	RRAGC_HUMAN
P20774	MIME_HUMAN		P40429	RL13A_HUMAN					P10301	RRAS_HUMAN
Q8IVT2	MISP_HUMAN		Q9HB90	RRAGC_HUMAN					P35542	SAA4_HUMAN
Q4VC31	MIX23_HUMAN		P10301	RRAS_HUMAN					Q9Y3Z3	SAMH1_HUMAN
Q15773	MLF2_HUMAN		P35542	SAA4_HUMAN					P02743	SAMP_HUMAN
Q96EY8	MMAB_HUMAN		Q9Y3Z3	SAMH1_HUMAN					P17900	SAP3_HUMAN
P50281	MMP14_HUMAN		P02743	SAMP_HUMAN					Q14108	SCRB2_HUMAN
Q99542	MMP19_HUMAN		P17900	SAP3_HUMAN					P48061	SDF1_HUMAN
P08253	MMP2_HUMAN		Q14108	SCRB2_HUMAN					Q12884	SEPR_HUMAN
P26038	MOES_HUMAN		P48061	SDF1_HUMAN					Q15019	SEPT2_HUMAN
Q02750	MP2K1_HUMAN		Q12884	SEPR_HUMAN					Q14141	SEPT6_HUMAN
P22897	MRC1_HUMAN		Q15019	SEPT2_HUMAN					Q16181	SEPT7_HUMAN
Q9UBG0	MRC2_HUMAN		Q14141	SEPT6_HUMAN					Q96FS4	SIPA1_HUMAN
P49006	MRP_HUMAN		Q16181	SEPT7_HUMAN					Q96RF0	SNX18_HUMAN
Q96DH6	MSI2H_HUMAN		Q96FS4	SIPA1_HUMAN					O60749	SNX2_HUMAN
Q86U44	MTA70_HUMAN		Q96RF0	SNX18_HUMAN					Q86XE0	SNX32_HUMAN
Q9H3R2	MUC13_HUMAN		O60749	SNX2_HUMAN					Q9UNH7	SNX6_HUMAN
Q9NR99	MXRA5_HUMAN		Q86XE0	SNX32_HUMAN					Q9Y5X1	SNX9_HUMAN
Q9BRK3	MXRA8_HUMAN		Q9UNH7	SNX6_HUMAN					P08294	SODE_HUMAN
P35580	MYH10_HUMAN		Q9Y5X1	SNX9_HUMAN					P50453	SPB9_HUMAN
P60660	MYL6_HUMAN		P08294	SODE_HUMAN					P78539	SRPX_HUMAN
Q15746	MYLK_HUMAN		P50453	SPB9_HUMAN					P40763	STAT3_HUMAN
O00160	MYO1F_HUMAN		P78539	SRPX_HUMAN					P27105	STOM_HUMAN
B0I1T2	MYO1G_HUMAN		P40763	STAT3_HUMAN					O15400	STX7_HUMAN
Q9NZM1	MYOF_HUMAN		P27105	STOM_HUMAN					P49591	SYSC_HUMAN
Q9UJ70	NAGK_HUMAN		O15400	STX7_HUMAN					P23381	SYWC_HUMAN
A6NI72	NCF1B_HUMAN		P49591	SYSC_HUMAN					Q96EM0	T3HPD_HUMAN
A8MVU1	NCF1C_HUMAN		P23381	SYWC_HUMAN					Q66K14	TBC9B_HUMAN
P14598	NCF1_HUMAN		Q96EM0	T3HPD_HUMAN					Q9HBL0	TENS1_HUMAN
P19878	NCF2_HUMAN		Q66K14	TBC9B_HUMAN					P05452	TETN_HUMAN
Q9HCD5	NCOA5_HUMAN		Q9HBL0	TENS1_HUMAN					P01137	TGFB1_HUMAN
P15531	NDKA_HUMAN		P05452	TETN_HUMAN					P61812	TGFB2_HUMAN
Q5TEU4	NDUF5_HUMAN		P01137	TGFB1_HUMAN					P35625	TIMP3_HUMAN
Q7L592	NDUF7_HUMAN		P61812	TGFB2_HUMAN					Q9Y275	TN13B_HUMAN
Q96SB3	NEB2_HUMAN		P35625	TIMP3_HUMAN					Q03169	TNAP2_HUMAN
Q9NVZ3	NECP2_HUMAN		Q9Y275	TN13B_HUMAN					O75888	TNF13_HUMAN
Q9H3P2	NELFA_HUMAN		Q03169	TNAP2_HUMAN					O95407	TNF6B_HUMAN
Q9BZQ8	NIBA1_HUMAN		O75888	TNF13_HUMAN					Q6P589	TP8L2_HUMAN
P46087	NOP2_HUMAN		O95407	TNF6B_HUMAN					O14773	TPP1_HUMAN
P61916	NPC2_HUMAN		Q6P589	TP8L2_HUMAN					Q9Y296	TPPC4_HUMAN
Q9BXD5	NPL_HUMAN		O14773	TPP1_HUMAN					Q5T0D9	TPRGL_HUMAN
O14786	NRP1_HUMAN		Q9Y296	TPPC4_HUMAN					P02787	TRFE_HUMAN
O60462	NRP2_HUMAN		Q5T0D9	TPRGL_HUMAN					P02766	TTHY_HUMAN
Q08J23	NSUN2_HUMAN		P02787	TRFE_HUMAN					Q6IBS0	TWF2_HUMAN
Q8TB37	NUBPL_HUMAN		O75382	TRIM3_HUMAN					P19971	TYPH_HUMAN
O95989	NUDT3_HUMAN		P02766	TTHY_HUMAN					Q3KQV9	UAP1L_HUMAN
Q56VL3	OCAD2_HUMAN		Q6IBS0	TWF2_HUMAN					Q9NUQ7	UFSP2_HUMAN
Q6UWY5	OLFL1_HUMAN		P62328	TYB4_HUMAN					Q16831	UPP1_HUMAN
Q9NRN5	OLFL3_HUMAN		P19971	TYPH_HUMAN					Q86UX7	URP2_HUMAN
Q8IYS5	OSCAR_HUMAN		Q3KQV9	UAP1L_HUMAN					P46939	UTRN_HUMAN
P10451	OSTP_HUMAN		Q9NUQ7	UFSP2_HUMAN					Q6EMK4	VASN_HUMAN
Q96RQ9	OXLA_HUMAN		Q16831	UPP1_HUMAN					Q99536	VAT1_HUMAN
Q9BTU6	P4K2A_HUMAN		Q86UX7	URP2_HUMAN					P38606	VATA_HUMAN
P27986	P85A_HUMAN		P46939	UTRN_HUMAN					P21281	VATB2_HUMAN
Q8N7H5	PAF1_HUMAN		Q6EMK4	VASN_HUMAN					P21283	VATC1_HUMAN
Q8NCC3	PAG15_HUMAN		Q99536	VAT1_HUMAN					Q9Y5K8	VATD_HUMAN
P05121	PAI1_HUMAN		P38606	VATA_HUMAN					Q9UI12	VATH_HUMAN
Q13153	PAK1_HUMAN		P21281	VATB2_HUMAN					P19320	VCAM1_HUMAN
Q9BYG5	PAR6B_HUMAN		P21283	VATC1_HUMAN					P08670	VIME_HUMAN
Q9HBI1	PARVB_HUMAN		Q9Y5K8	VATD_HUMAN					Q709C8	VP13C_HUMAN
Q9HBI0	PARVG_HUMAN		Q9UI12	VATH_HUMAN					Q96AX1	VP33A_HUMAN
P12004	PCNA_HUMAN		P19320	VCAM1_HUMAN					P02774	VTDB_HUMAN
Q8WW12	PCNP_HUMAN		P08670	VIME_HUMAN					P04004	VTNC_HUMAN
Q15113	PCOC1_HUMAN		Q709C8	VP13C_HUMAN					Q9UK55	ZPI_HUMAN
Q9UHG3	PCYOX_HUMAN		Q96AX1	VP33A_HUMAN
O00764	PDXK_HUMAN		P02774	VTDB_HUMAN
Q5EBL8	PDZ11_HUMAN		P04004	VTNC_HUMAN
P16284	PECA1_HUMAN		Q9UK55	ZPI_HUMAN
P36955	PEDF_HUMAN
P17858	PFKAL_HUMAN
P09619	PGFRB_HUMAN
P23219	PGH1_HUMAN
Q96PD5	PGRP2_HUMAN
P21810	PGS1_HUMAN
P07585	PGS2_HUMAN
P80108	PHLD_HUMAN
P48426	PI42A_HUMAN
Q13492	PICAL_HUMAN
Q8TEQ8	PIGO_HUMAN
Q9NWS0	PIHD1_HUMAN
Q9NWT1	PK1IP_HUMAN
Q9Y2H5	PKHA6_HUMAN
Q8TD55	PKHO2_HUMAN
Q99959	PKP2_HUMAN
Q8NHP8	PLBL2_HUMAN
P51178	PLCD1_HUMAN
P16885	PLCG2_HUMAN
Q8IV08	PLD3_HUMAN
Q99541	PLIN2_HUMAN
P00747	PLMN_HUMAN
P55058	PLTP_HUMAN
Q8TCS8	PNPT1_HUMAN
Q7Z5L7	PODN_HUMAN
P27169	PON1_HUMAN
Q96QC0	PP1RA_HUMAN
P13686	PPA5_HUMAN
P05186	PPBT_HUMAN
P45877	PPIC_HUMAN
P50897	PPT1_HUMAN
P51888	PRELP_HUMAN
P07225	PROS_HUMAN
Q5JS54	PSMG4_HUMAN
P41222	PTGDS_HUMAN
Q16647	PTGIS_HUMAN
Q86Y79	PTH_HUMAN
P08575	PTPRC_HUMAN
P26022	PTX3_HUMAN
Q8N142	PURA1_HUMAN
Q96PZ0	PUS7_HUMAN
Q6UX71	PXDC2_HUMAN
Q6NVV1	R13P3_HUMAN
Q6IQ22	RAB12_HUMAN
Q13636	RAB31_HUMAN
Q13637	RAB32_HUMAN
Q9BZG1	RAB34_HUMAN
Q96QF0	RAB3I_HUMAN
O14966	RAB7L_HUMAN
Q92930	RAB8B_HUMAN
Q8NFJ5	RAI3_HUMAN
P61225	RAP2B_HUMAN
P50749	RASF2_HUMAN
Q9UBK7	RBL2A_HUMAN
Q9UNT1	RBL2B_HUMAN
P98175	RBM10_HUMAN
Q92804	RBP56_HUMAN
Q9UKL0	RCOR1_HUMAN
P51606	RENBP_HUMAN
Q96D71	REPS1_HUMAN
P02753	RET4_HUMAN
Q07960	RHG01_HUMAN
P84095	RHOG_HUMAN
P31350	RIR2_HUMAN
Q9HB40	RISC_HUMAN
P40429	RL13A_HUMAN
Q5T653	RM02_HUMAN
Q9BYD3	RM04_HUMAN
Q7Z7H8	RM10_HUMAN
P52815	RM12_HUMAN
Q9BYD1	RM13_HUMAN
Q6P1L8	RM14_HUMAN
P49406	RM19_HUMAN
Q16540	RM23_HUMAN
Q8TCC3	RM30_HUMAN
Q9NQ50	RM40_HUMAN
Q8N983	RM43_HUMAN
Q9H2W6	RM46_HUMAN
Q8N5N7	RM50_HUMAN
Q96EL3	RM53_HUMAN
Q6P161	RM54_HUMAN
Q99729	ROAA_HUMAN
Q9H6T3	RPAP3_HUMAN
P49247	RPIA_HUMAN
Q9HB90	RRAGC_HUMAN
P10301	RRAS_HUMAN
Q15050	RRS1_HUMAN
Q7L4I2	RSRC2_HUMAN
Q9Y2R9	RT07_HUMAN
P51398	RT29_HUMAN
P82673	RT35_HUMAN
Q92541	RTF1_HUMAN
P55011	S12A2_HUMAN
Q9UHR5	S30BP_HUMAN
P35542	SAA4_HUMAN
Q15424	SAFB1_HUMAN
Q14151	SAFB2_HUMAN
Q9Y3Z3	SAMH1_HUMAN
P02743	SAMP_HUMAN
P17900	SAP3_HUMAN
O14828	SCAM3_HUMAN
Q14108	SCRB2_HUMAN
Q9H190	SDCB2_HUMAN
P48061	SDF1_HUMAN
Q9BQE4	SELS_HUMAN
Q12884	SEPR_HUMAN
Q15019	SEPT2_HUMAN
Q14141	SEPT6_HUMAN
Q16181	SEPT7_HUMAN
Q15427	SF3B4_HUMAN
Q9UJC5	SH3L2_HUMAN
Q9HAT2	SIAE_HUMAN
Q96FS4	SIPA1_HUMAN
Q8IYB5	SMAP1_HUMAN
Q9NTJ3	SMC4_HUMAN
Q92922	SMRC1_HUMAN
Q96GM5	SMRD1_HUMAN
Q92925	SMRD2_HUMAN
Q96RF0	SNX18_HUMAN
O60749	SNX2_HUMAN
Q86XE0	SNX32_HUMAN
Q9UNH7	SNX6_HUMAN
Q9Y5X1	SNX9_HUMAN
P08294	SODE_HUMAN
P04179	SODM_HUMAN
P50453	SPB9_HUMAN
Q96I25	SPF45_HUMAN
Q7KZ85	SPT6H_HUMAN
P78539	SRPX_HUMAN
Q9UQ35	SRRM2_HUMAN
Q13247	SRSF6_HUMAN
Q16629	SRSF7_HUMAN
P40763	STAT3_HUMAN
Q9NUL3	STAU2_HUMAN
P27105	STOM_HUMAN
O15400	STX7_HUMAN
Q96I59	SYNM_HUMAN
Q7L3T8	SYPM_HUMAN
Q5T160	SYRM_HUMAN
P49591	SYSC_HUMAN
P23381	SYWC_HUMAN
P35269	T2FA_HUMAN
P13984	T2FB_HUMAN
Q96EM0	T3HPD_HUMAN
Q9BSH4	TACO1_HUMAN
Q66K14	TBC9B_HUMAN
O60343	TBCD4_HUMAN
Q9HBL0	TENS1_HUMAN
P05452	TETN_HUMAN
P01137	TGFB1_HUMAN
P61812	TGFB2_HUMAN
Q5JRA6	TGO1_HUMAN
Q13769	THOC5_HUMAN
P31483	TIA1_HUMAN
P62072	TIM10_HUMAN
P35625	TIMP3_HUMAN
Q9GZM7	TINAL_HUMAN
Q7L0Y3	TM10C_HUMAN
Q9Y275	TN13B_HUMAN
Q03169	TNAP2_HUMAN
O75888	TNF13_HUMAN
O95407	TNF6B_HUMAN
Q8NFQ8	TOIP2_HUMAN
P11388	TOP2A_HUMAN
Q12888	TP53B_HUMAN
Q6P589	TP8L2_HUMAN
O14773	TPP1_HUMAN
Q9Y296	TPPC4_HUMAN
Q5T0D9	TPRGL_HUMAN
P02787	TRFE_HUMAN
Q9C040	TRIM2_HUMAN
O75382	TRIM3_HUMAN
Q9UJA5	TRM6_HUMAN
O75954	TSN9_HUMAN
P02766	TTHY_HUMAN
Q6IBS0	TWF2_HUMAN
P62328	TYB4_HUMAN
P19971	TYPH_HUMAN
Q3KQV9	UAP1L_HUMAN
O00762	UBE2C_HUMAN
Q14157	UBP2L_HUMAN
Q9NUQ7	UFSP2_HUMAN
Q16831	UPP1_HUMAN
Q86UX7	URP2_HUMAN
Q9BVJ6	UT14A_HUMAN
Q9Y5J1	UTP18_HUMAN
P46939	UTRN_HUMAN
Q6EMK4	VASN_HUMAN
Q99536	VAT1_HUMAN
P38606	VATA_HUMAN
P21281	VATB2_HUMAN
P21283	VATC1_HUMAN
Q9Y5K8	VATD_HUMAN
Q9UI12	VATH_HUMAN
P19320	VCAM1_HUMAN
P08670	VIME_HUMAN
Q709C8	VP13C_HUMAN
Q96AX1	VP33A_HUMAN
P02774	VTDB_HUMAN
P04004	VTNC_HUMAN
O95070	YIF1A_HUMAN
Q9GZM5	YIPF3_HUMAN
Q6PJT7	ZC3HE_HUMAN
Q6NZY4	ZCHC8_HUMAN
Q96KR1	ZFR_HUMAN
Q969S3	ZN622_HUMAN
Q96NB3	ZN830_HUMAN
Q9UK55	ZPI_HUMAN
