# Supplementary material for: Proteomic profiling of colorectal liver metastases reveals histopathological response-specific molecular signatures of chemotherapy efficacy
Source: J Transl Med. 2026 Mar 5;24:487. doi: 10.1186/s12967-026-07945-1 (PMC13064250; doi:10.1186/s12967-026-07945-1)
Supplement: Supplementary file 7 — Supplementary Material 7 [file 12967_2026_7945_MOESM7_ESM.xlsx]

## Sheet: Tabelle1
CAF marker lists ad Giguelay et al. PUBMED ID 36438498
Supplementary Table 3. CAF subpopulation signature genes. Ctr-CAF-I	ECM-CAFs	overexpression in MR	protein		CS-CAFs	overexpression in MR	protein			Ctr-CAF-II	overexpression in MR	protein		Ctr-CAF-II	overexpression in MR	protein		CP-CAFs	overexpression in MR			Ctr-CAFs	overexpression in MR			Ctr-CAF-I	overexpression in MR	protein
1	MMP2	yes	MMP2, 72 kDa type IV collagenase		APOD	yes	APOD , Apolipoprotein D			ADAP2	yes	ADAP2, Arf-GAP with dual PH domain-containing protein 2		ADAP2	yes	ADAP2, Arf-GAP with dual PH domain-containing protein 2		COL1A1	yes	CO1A1, Collagen alpha-1(I) chain		CPM	yes			CLU	yes	CLUS, Clusterin
2	COMP	yes	COMP, Cartilage oligomeric matrix protein		C3	yes	CO3, Complement component C7			ENPEP	yes	AMPE, Glutamyl aminopeptidase		ENPEP	yes	AMPE, Glutamyl aminopeptidase		COL3A1	yes	CO3A1, Collagen alpha-1(III) chain		MCAM	no			SNCG	no
3	CTHRC1	yes	CTHR1, Collagen triple helix repeat-containing protein 1		PTGDS	yes	PTGDS, Prostaglandin-H2 D-isomerase			RGS5	no			RGS5	no			POSTN	no			PTP4A3	no			C12orf75	no
4	COL8A1	yes	CO8A1, Collagen alpha-1(VIII) chain		C7	yes	CO7, Complement component C7			PI15	no			PI15	no			MMP11	no			APOLD1	no			MT1A	no
5	VCAN	yes	CSPG2, Versican core protein		SERPINF1	yes	PEDF, Pigment epithelium-derived factor			HIGD1B	no			HIGD1B	no			COL10A1	no			GPRC5C	no			SORBS2	no
6	ISLR	yes	ISLR, Immunoglobulin superfamily containing leucine-rich repeat protein		SRPX	yes	SRPX , Sushi repeat-containing protein SRPX			OLFML2A	no			OLFML2A	no			COL11A1	no			ADAMTS9	no			GADD45G	no
7	COL6A3	yes	CO6A3, Collagen alpha-3(VI) chain		OGN	yes	MIME, Mimecan			NDUFA4L2	no			NDUFA4L2	no			SLC6A6	no			SPARCL1	no			ADIRF	no
8	EFEMP1	yes	FBLN3, EGF-containing fibulin-like extracellular matrix protein 1		CCDC80	yes	CCD80, Coiled-coil domain-containing protein 80			COX4I2	no			COX4I2	no			NTM	no			CSRP2	no			MT1X	no
9	PTGIS	yes	PTGIS, Prostacyclin synthase		DPT	yes	DERM, Dermatopontin			GJC1	no			GJC1	no			ARL4C	no			TINAGL1	no			PDK4	no
10	FAP	yes	SEPR, Prolyl endopeptidase FAP		FBLN5	yes	FBLN5, Fibulin-5			GJA4	no			GJA4	no			PLAU	no			ITGA7	no			RERGL	no
11	PODN	yes	PODN, Podocan		CFD	no				KLHL23	no			KLHL23	no			FNDC1	no			ADAMTS4	no			PLN	no
12	COL1A2	yes	CO1A2, Collagen alpha-2(I) chain		FBLN1	no				GPR4	no			GPR4	no			SULF1	no			CSPG4	no			MT1M	no
13	ITGBL1	no			PTX3	no				TMEM74B	no			TMEM74B	no			INHBA	no			CRIP1	no			KCNMA1	no
14	GREM1	no			ITM2A	no				NRARP	no			NRARP	no			WNT5A	no			PGF	no			NTRK3	no
15	CYP1B1	no			IGF1	no				EDNRB	no			EDNRB	no			NPR3	no			LRRC10B	no			SBSPON	no
16	LTBP2	no			SFRP2	no				PLCE1	no			PLCE1	no			SUGCT	no			GPR20	no			ITIH3	no
17	PDGFRA	no			ABI3BP	no				TPPP3	no			TPPP3	no			ITGA2	no			SERPINI1	no			ANGPTL1	no
18	IGFBP3	no			COLEC12	no				SSTR2	no			SSTR2	no			COL5A1	no			CLMN	no			MYH11	no
19	LUM	no			SCARA5	no				KCNJ8	no			KCNJ8	no			ITGA11	no			FABP4	no			SPEG	no
20	THBS2	no			SCN7A	no				PLA2G5	no			PLA2G5	no			HOPX	no			SYNM	no			ITGA8	no
21	PDPN	no			TNXB	no				PLXDC1	no			PLXDC1	no			HHIP	no			SLC7A2	no			KLF2	no
22	FBLN2	no			SFRP4	no				EGFL6	no			EGFL6	no			PLPP4	no			RASD1	no			BCAM	no
23	HTRA3	no			FGL2	no				SEMA5B	no			SEMA5B	no			ADAMTS2	no			LDB3	no			ID1	no
24	LXN	no			RARRES1	no				FAM162B	no			FAM162B	no			UNC5B	no			ATP1A2	no			GLDN	no
25	MOXD1	no			OMD	no				TRPC6	no			TRPC6	no			CDH2	no			ESAM	no			AC092164.1	NA
26	MMP23B	no			CHRDL1	no				FAM13C	no			FAM13C	no			PDGFC	no			LGI4	no			CASQ2	no
27	PDGFD	no			BOC	no				CAMK2N1	no			CAMK2N1	no			TYROBP	no			KCNA5	no			C2orf40	no
28	MEG3	no			GPRC5A	no				TBX2	no			TBX2	no			PTK7	no			CPE	no			BRSK2	no
29	LOXL1	no			C16orf89	no				IMPA2	no			IMPA2	no			F5	no			EPAS1	no			DES	no
30	CST2	no			ABCA8	no				ARHGAP29	no			ARHGAP29	no			COL5A2	no			AC100803.3	NA			ACTG2	no
