# Supplementary material for: Proteomic profiling of colorectal liver metastases reveals histopathological response-specific molecular signatures of chemotherapy efficacy
Source: J Transl Med. 2026 Mar 5;24:487. doi: 10.1186/s12967-026-07945-1 (PMC13064250; doi:10.1186/s12967-026-07945-1)
Supplement: Supplementary file 8 — Supplementary Material 8 [file 12967_2026_7945_MOESM8_ESM.xlsx]

## Sheet: RW
Pathway identifier	Pathway name	#Entities found	#Entities total	Entities ratio	Entities pValue	Entities FDR	#Reactions found	#Reactions total	Reactions ratio	Species identifier	Species name	Submitted entities found	Mapped entities
R-HSA-977606	Regulation of Complement cascade	31	135	0.0113675	2.22045e-16	2.24043e-13	40	42	0.00282258	9606	Homo sapiens	P15169;P13671;P02748;P01834;P02747;P06681;P02746;P02745;P09871;P22792;P05155;P80748;P05156;P01772;P07358;P04003;P07357;P01594;P04004;P01593;P01031;Q96IY4;P08603;P10643;P00736;P01768;P07360;P01742;P01024;P07225;P10909	P15169	P13671	P02748	P01834	P02747	P06681	P02746	P02745	P09871	P22792	P05155	P80748	P05156	P01772	P07358	P04003	P07357	P01594	P04004	P01593	P01031	Q96IY4	P08603	P10643	P00736	P01768	P07360	P01742	P01024	P07225	P10909
R-HSA-1474244	Extracellular matrix organization	46	321	0.0270293	5.55112e-16	2.79776e-13	210	330	0.0221774	9606	Homo sapiens	Q14766;P02452;P06756;P05107;P55268;P56199;Q12805;P10451;P12111;Q9BXX0;Q9Y6C2;Q99542;P00747;Q8NBJ5;P16284;P08123;P39060;P02766;Q9Y296;P01137;Q05707;P08648;P04004;P07711;P02461;P78536;P03952;O95967;P50281;P19320;P13611;P17655;Q9UBX5;P20702;P12110;P21810;P46939;P05362;P08253;P07585;P05121;Q15113;P61812;P49747;P02751;Q92743	Q14766	P02452	P06756	P05107	P55268	P56199	Q12805	P10451	P12111	Q9BXX0	Q9Y6C2	Q99542	P00747	Q8NBJ5	P16284	P08123	P39060	P02766	Q9Y296	P01137	Q05707	P08648	P04004	P07711	P02461	P78536	P03952	O95967	P50281	P19320	P13611	P17655	Q9UBX5	P20702	P12110	P21810	P46939
R-HSA-76005	Response to elevated platelet cytosolic Ca2+	30	133	0.0111991	1.11022e-15	3.07754e-13	9	14	0.00094086	9606	Homo sapiens	P01042;P04217;Q14624;P00747;P16284;Q9NUQ9;Q9BWS9;P02647;P02768;P00488;P01137;P02787;P05155;P05452;P02763;P05771;P29622;Q86UX7;P35625;P01009;O14498;P62328;P04196;P05121;P61812;Q01518;P02751;P08697;P07225;P10909	P01042	P04217	Q14624	P00747	P16284	Q9NUQ9	Q9BWS9	P02647	P02768	P00488	P01137	P02787	P05155	P05452	P02763	P05771	P29622	Q86UX7	P35625	P01009	O14498	P62328	P04196	P05121	P61812	Q01518	P02751	P08697	P07225	P10909
R-HSA-168249	Innate Immune System	96	1187	0.0999495	1.22125e-15	3.07754e-13	212	709	0.0476478	9606	Homo sapiens	P08637;P04114;Q16666;Q13636;Q8IYS5;P38606;Q8IV08;P14598;P15169;P13671;P17900;O60443;P01834;P61225;P02766;P27986;P80748;P02763;Q9NZK5;P07358;O75629;P04003;P07357;P27105;P61916;P04004;P01594;P07711;P01593;P01031;P08603;P48960;Q96PD5;Q92608;P30273;Q96F07;P10643;Q86VP6;P59998;P84095;P00736;P14174;P08571;P07360;P08575;P01742;P06396;Q9UI12;Q01518;P01024;P02750;P02794;Q6GTX8;P02792;Q13576;P06756;P05107;…	P08637	P04114	Q16666	Q13636	Q8IYS5	P38606	Q8IV08	P14598	P15169	P13671	P17900	O60443	P01834	P61225	P02766	P27986	P80748	P02763	Q9NZK5	P07358	O75629	P04003	P07357	P27105	P61916	P04004	P01594	P07711	P01593	P01031	P08603	P48960	Q96PD5	Q92608	P30273	Q96F07	P10643
R-HSA-166658	Complement cascade	31	146	0.0122937	1.88738e-15	3.79363e-13	63	72	0.00483871	9606	Homo sapiens	P15169;P13671;P02748;P01834;P02747;P06681;P02746;P02745;P09871;P22792;P05155;P80748;P05156;P01772;P07358;P04003;P07357;P01594;P04004;P01593;P01031;Q96IY4;P08603;P10643;P00736;P01768;P07360;P01742;P01024;P07225;P10909	P15169	P13671	P02748	P01834	P02747	P06681	P02746	P02745	P09871	P22792	P05155	P80748	P05156	P01772	P07358	P04003	P07357	P01594	P04004	P01593	P01031	Q96IY4	P08603	P10643	P00736	P01768	P07360	P01742	P01024	P07225	P10909
R-HSA-114608	Platelet degranulation	29	128	0.010778	3.10862e-15	5.22249e-13	6	11	0.000739247	9606	Homo sapiens	P01042;P04217;Q14624;P00747;P16284;Q9NUQ9;Q9BWS9;P02647;P02768;P00488;P01137;P02787;P05155;P05452;P02763;P29622;Q86UX7;P35625;P01009;O14498;P62328;P04196;P05121;P61812;Q01518;P02751;P08697;P07225;P10909	P01042	P04217	Q14624	P00747	P16284	Q9NUQ9	Q9BWS9	P02647	P02768	P00488	P01137	P02787	P05155	P05452	P02763	P29622	Q86UX7	P35625	P01009	O14498	P62328	P04196	P05121	P61812	Q01518	P02751	P08697	P07225	P10909
R-HSA-76002	Platelet activation, signaling and aggregation	40	265	0.0223139	1.04361e-14	1.5028e-12	66	119	0.00799731	9606	Homo sapiens	P02452;P01042;P04217;P04899;Q14624;P00747;P16284;Q9NUQ9;P02647;P02768;P08123;Q9BWS9;P00488;P01137;P02787;P05452;P05155;P27986;P02763;P05771;P29622;Q9UBI6;Q86UX7;P30273;P35625;P16885;P50148;P84095;P01009;O14498;P62328;P04196;P05121;P49407;P61812;Q01518;P02751;P08697;P07225;P10909	P02452	P01042	P04217	P04899	Q14624	P00747	P16284	Q9NUQ9	P02647	P02768	P08123	Q9BWS9	P00488	P01137	P02787	P05452	P05155	P27986	P02763	P05771	P29622	Q9UBI6	Q86UX7	P30273	P35625	P16885	P50148	P84095	P01009	O14498	P62328	P04196	P05121	P49407	P61812	Q01518	P02751
R-HSA-109582	Hemostasis	67	727	0.0612159	1.95954e-13	2.46902e-11	160	342	0.0229839	9606	Homo sapiens	P04114;P02452;P01042;P56199;P63092;P00747;P01834;Q9NUQ9;P02647;P02768;P08123;Q9BWS9;P01876;P00742;P05452;P27986;P80748;P02763;P00740;P05771;P01871;P08648;P29622;P01594;P01593;P03952;Q92608;P30273;P50148;P84095;P14174;P62328;P01742;P49407;Q01518;P02751;P08697;P05546;P06756;P05107;P04217;P04899;Q13976;Q14624;P16284;P00488;P01137;P02787;P05155;P01772;Q9UBI6;Q86UX7;P35625;P16885;P20702;P01009;P01768;…	P04114	P02452	P01042	P56199	P63092	P00747	P01834	Q9NUQ9	P02647	P02768	P08123	Q9BWS9	P01876	P00742	P05452	P27986	P80748	P02763	P00740	P05771	P01871	P08648	P29622	P01594	P01593	P03952	Q92608	P30273	P50148	P84095	P14174	P62328	P01742	P49407	Q13976-1	Q01518	P02751
R-HSA-168256	Immune System	132	2217	0.186679	1.989e-11	2.22768e-09	454	1693	0.113777	9606	Homo sapiens	P02452;P04114;Q13636;Q8IV08;O75382;O60443;P04083;Q9Y275;P27986;P80748;Q9Y3Z3;P07358;P01871;P04003;P07357;P27105;P04004;P01594;P01593;P78536;P08603;P48960;Q92608;P10643;Q86VP6;P59998;P78417;P01909;P84095;P01903;P14174;P08571;P07360;P08575;P01742;P06396;Q9UI12;Q01518;P02794;Q6GTX8;P06756;O15144;P04217;O15145;O75888;P02748;P16284;P02747;P02746;P02745;P01137;P22792;P09871;P05155;P05156;P01772;Q13303;…	P02452	P04114	Q13636	Q8IV08	O75382	O60443	P04083	Q9Y275	P27986	P80748	Q9Y3Z3	P07358	P01871	P04003	P07357	P27105	P04004	P01594	P01593	P78536	P08603	P48960	Q92608	P10643	Q86VP6	P59998	P78417	P01909	P84095	P01903	P14174	P08571	P07360	P08575	P01742	P06396	Q9UI12
R-HSA-166665	Terminal pathway of complement	8	8	0.000673627	5.70867e-10	5.70867e-08	5	5	0.000336022	9606	Homo sapiens	P13671;P01031;P02748;P07360;P10643;P07358;P07357;P10909	P13671	P01031	P02748	P07360	P10643	P07358	P07357	P10909
R-HSA-381426	Regulation of Insulin-like Growth Factor (IGF) transport and uptake by Insulin-like Growth Factor Binding Proteins (IGFBPs)	22	124	0.0104412	6.77089e-10	6.16151e-08	9	14	0.00094086	9606	Homo sapiens	Q14766;P04114;P00450;P35858;P01042;P05546;P55268;O14791;P13611;P10451;P19823;P00747;P02649;P01009;P02647;P02768;P08253;P02787;Q9BRK3;Q9UK55;P01024;P02751	Q14766	P04114	P00450	P35858	P01042	P05546	P55268	O14791	P13611	P10451	P19823	P00747	P02649	P01009	P02647	P02768	P08253	P02787	Q9BRK3	Q9UK55	P01024	P02751
R-HSA-2173782	Binding and Uptake of Ligands by Scavenger Receptors	22	129	0.0108622	1.38386e-09	1.16244e-07	26	33	0.00221774	9606	Homo sapiens	P01594;P02760;P02452;P04114;P01593;P02792;P02461;P02790;O14791;P00739;P02649;Q07954;P01834;P01768;P02647;P02768;P08123;P01876;P01742;P80748;P01772;P02794	P01594	P02760	P02452	P04114	P01593	P02792	P02461	P02790	O14791	P00739	P02649	Q07954	P01834	P01768	P02647	P02768	P08123	P01876	P01742	P80748	P01772	P02794
R-HSA-216083	Integrin cell surface interactions	18	85	0.00715729	1.67748e-09	1.29166e-07	35	55	0.00369624	9606	Homo sapiens	P08648;P04004;P02452;P02461;P06756;P05107;P56199;P19320;P10451;P12111;P20702;P12110;P16284;P08123;P39060;P05362;P49747;P02751	P08648	P04004	P02452	P02461	P06756	P05107	P56199	P19320	P10451	P12111	P20702	P12110	P16284	P08123	P39060	P05362	P49747	P02751
R-HSA-3000178	ECM proteoglycans	17	76	0.00639946	2.14145e-09	1.54185e-07	17	23	0.0015457	9606	Homo sapiens	P04004;P02452;P02461;P55268;P06756;P13611;P12111;P20702;P12110;P21810;P08123;P07585;P05121;P01137;P61812;P02751;P49747	P04004	P02452	P02461	P55268	P06756	P13611	P12111	P20702	P12110	P21810	P08123	P07585	P05121	P01137	P61812	P02751	P49747
R-HSA-6798695	Neutrophil degranulation	44	478	0.0402492	4.23874e-09	2.83996e-07	10	10	0.000672043	9606	Homo sapiens	Q6GTX8;P02792;Q13576;P06756;P05107;P04217;Q13636;Q8IYS5;O00764;P17900;Q9Y5K8;P16284;P61225;P02766;P02763;Q9NZK5;O75629;P27105;P61916;Q13303;O94973;Q8TD55;P48960;Q92608;P30273;Q86VP6;Q7L576;Q99536;P84095;P20702;O60234;P14174;P17858;P08571;Q9UBR2;P01009;P09960;P08575;P06396;Q01518;P01024;P02794;P02750;Q13231	Q6GTX8	P02792	Q13576	P06756	P05107	P04217	Q13636	Q8IYS5	O00764	P17900	Q9Y5K8	P16284	P61225	P02766	P02763	Q9NZK5	O75629	P27105	P61916	Q13303	O94973	Q8TD55	P48960	Q92608	P30273	Q86VP6	Q7L576	Q99536	P84095	P20702	O60234	P14174	P17858	P08571	Q9UBR2	P01009	P09960
R-HSA-8957275	Post-translational protein phosphorylation	19	107	0.00900977	9.8317e-09	6.19397e-07	1	1	6.72043e-05	9606	Homo sapiens	P04114;Q14766;P00450;P05546;P01042;P55268;O14791;P13611;P10451;P19823;P02649;P01009;P02647;P02768;P02787;Q9BRK3;Q9UK55;P01024;P02751	P04114	Q14766	P00450	P05546	P01042	P55268	O14791	P13611	P10451	P19823	P02649	P01009	P02647	P02768	P02787	Q9BRK3	Q9UK55	P01024	P02751
R-HSA-1566948	Elastic fibre formation	12	44	0.00370495	6.19989e-08	3.65794e-06	12	17	0.00114247	9606	Homo sapiens	P08648;P04004;Q14766;Q9UBX5;Q9Y6C2;P06756;O95967;Q12805;P01137;Q9BXX0;P61812;P02751	P08648	P04004	Q14766	Q9UBX5	Q9Y6C2	P06756	O95967	Q12805	P01137	Q9BXX0	P61812	P02751
R-HSA-2129379	Molecules associated with elastic fibres	11	37	0.00311553	9.4091e-08	5.2691e-06	9	10	0.000672043	9606	Homo sapiens	P04004;Q14766;Q9UBX5;Q9Y6C2;P06756;O95967;Q12805;P01137;Q9BXX0;P61812;P02751	P04004	Q14766	Q9UBX5	Q9Y6C2	P06756	O95967	Q12805	P01137	Q9BXX0	P61812	P02751
R-HSA-3000480	Scavenging by Class A Receptors	8	19	0.00159987	4.16994e-07	2.21007e-05	7	10	0.000672043	9606	Homo sapiens	P02452;P04114;P02792;P02461;P02649;P08123;P02647;P02794	P02452	P04114	P02792	P02461	P02649	P08123	P02647	P02794
R-HSA-975634	Retinoid metabolism and transport	11	44	0.00370495	5.11924e-07	2.45723e-05	12	26	0.00174731	9606	Homo sapiens	O95445;P04114;P02649;Q07954;P06727;O75487;P02647;P02766;P02656;P02753;Q9Y625	O95445	P04114	P02649	Q07954	P06727	O75487	P02647	P02766	P02656	P02753	Q9Y625
R-HSA-1474228	Degradation of the extracellular matrix	19	140	0.0117885	5.8599e-07	2.63696e-05	69	105	0.00705645	9606	Homo sapiens	P02452;P07711;P78536;P02461;P03952;P50281;P10451;P12111;P17655;P12110;Q99542;P00747;P08123;P39060;P08253;P07585;Q05707;P02751;Q92743	P02452	P07711	P78536	P02461	P03952	P50281	P10451	P12111	P17655	P12110	Q99542	P00747	P08123	P39060	P08253	P07585	Q05707	P02751	Q92743
R-HSA-6806667	Metabolism of fat-soluble vitamins	11	48	0.00404176	1.18114e-06	5.07891e-05	12	32	0.00215054	9606	Homo sapiens	O95445;P04114;P02649;Q07954;P06727;O75487;P02647;P02766;P02656;P02753;Q9Y625	O95445	P04114	P02649	Q07954	P06727	O75487	P02647	P02766	P02656	P02753	Q9Y625
R-HSA-2168880	Scavenging of heme from plasma	15	99	0.00833614	2.44849e-06	0.000102837	9	12	0.000806452	9606	Homo sapiens	P01594;P02760;P01593;P02790;O14791;P00739;Q07954;P01834;P01768;P02647;P02768;P01876;P01742;P80748;P01772	P01594	P02760	P01593	P02790	O14791	P00739	Q07954	P01834	P01768	P02647	P02768	P01876	P01742	P80748	P01772
R-HSA-8964058	HDL remodeling	6	11	0.000926238	2.75761e-06	0.000110304	11	13	0.000873656	9606	Homo sapiens	P55058;P02649;P02647;P02768;P02656	P55058-1	P02649	P02647	P02768	P02656	P55058-2
R-HSA-1442490	Collagen degradation	12	64	0.00538902	3.02644e-06	0.000115005	20	34	0.00228495	9606	Homo sapiens	P02452;P07711;P12110;P02461;P78536;Q99542;P50281;P08123;P39060;P08253;Q05707;P12111	P02452	P07711	P12110	P02461	P78536	Q99542	P50281	P08123	P39060	P08253	Q05707	P12111
R-HSA-3000170	Syndecan interactions	8	27	0.00227349	5.47361e-06	0.000202523	8	15	0.00100806	9606	Homo sapiens	P02452;P04004;P02461;P06756;P08123;Q9Y296;P01137;P02751	P02452	P04004	P02461	P06756	P08123	Q9Y296	P01137	P02751
R-HSA-202733	Cell surface interactions at the vascular wall	24	246	0.020714	6.22924e-06	0.000224252	20	65	0.00436828	9606	Homo sapiens	P01594;P08648;P02452;P04114;P01593;P06756;P05107;P30273;P20702;P14174;P16284;P01834;P01768;P08123;P01876;P01137;P01742;P27986;P80748;P01871;P04233;P01772;P02751;P07225	P01594	P08648	P02452	P04114	P01593	P06756	P05107	P30273	P20702	P14174	P16284	P01834	P01768	P08123	P01876	P01137	P01742	P27986	P80748	P01871	P04233	P01772	P02751	P07225
R-HSA-174824	Plasma lipoprotein assembly, remodeling, and clearance	12	76	0.00639946	1.65361e-05	0.000562227	59	85	0.00571237	9606	Homo sapiens	P61916;P04114;O94973;P55058;P02649;P06727;P02647;P02768;P02656;P02654;O95782	P61916	P04114	O94973	P55058-1	P02649	P06727	P02647	P02768	P02656	P02654	O95782	P55058-2
R-HSA-140837	Intrinsic Pathway of Fibrin Clot Formation	7	23	0.00193668	1.78573e-05	0.000589292	16	24	0.0016129	9606	Homo sapiens	P05546;P01042;P03952;P00742;P05155;P00740;P07225	P05546	P01042	P03952	P00742	P05155	P00740	P07225
R-HSA-8963888	Chylomicron assembly	5	10	0.000842034	2.86825e-05	0.000889157	5	5	0.000336022	9606	Homo sapiens	P04114;P02649;P06727;P02647;P02656	P04114	P02649	P06727	P02647	P02656
R-HSA-8963901	Chylomicron remodeling	5	10	0.000842034	2.86825e-05	0.000889157	3	3	0.000201613	9606	Homo sapiens	P04114;P02649;P06727;P02647;P02656	P04114	P02649	P06727	P02647	P02656
R-HSA-8963899	Plasma lipoprotein remodeling	8	35	0.00294712	3.44716e-05	0.00103415	17	31	0.00208333	9606	Homo sapiens	P04114;P55058;P02649;P06727;P02647;P02768;P02656	P04114	P55058-1	P02649	P06727	P02647	P02768	P02656	P55058-2
R-HSA-166663	Initial triggering of complement	14	111	0.00934658	3.90088e-05	0.00109225	14	21	0.00141129	9606	Homo sapiens	P01594;P01593;P00736;P02747;P01834;P01768;P06681;P02746;P02745;P09871;P01742;P80748;P01772;P01024	P01594	P01593	P00736	P02747	P01834	P01768	P06681	P02746	P02745	P09871	P01742	P80748	P01772	P01024
R-HSA-6785807	Interleukin-4 and Interleukin-13 signaling	14	111	0.00934658	3.90088e-05	0.00109225	21	47	0.0031586	9606	Homo sapiens	P05107;Q16658;P19320;P20702;P08670;P04083;P08123;P05362;P00488;P08253;P01137;P27986;P02751;P40763	P05107	Q16658	P19320	P20702	P08670	P04083	P08123	P05362	P00488	P08253	P01137	P27986	P02751	P40763
R-HSA-917937	Iron uptake and transport	10	58	0.0048838	4.03104e-05	0.00112869	13	33	0.00221774	9606	Homo sapiens	P00450;P02792;Q9Y5K8;P21283;P21281;Q86VP6;P38606;P02787;Q9UI12;P02794	P00450	P02792	Q9Y5K8	P21283	P21281	Q86VP6	P38606	P02787	Q9UI12	P02794
R-HSA-8963898	Plasma lipoprotein assembly	6	19	0.00159987	5.82411e-05	0.00151427	16	19	0.00127688	9606	Homo sapiens	P04114;P02649;P06727;P02647;P02656;P02654	P04114	P02649	P06727	P02647	P02656	P02654
R-HSA-9671793	Diseases of hemostasis	6	19	0.00159987	5.82411e-05	0.00151427	15	23	0.0015457	9606	Homo sapiens	P02452;P03952;P08123;P00742;P05155;P00740	P02452	P03952	P08123	P00742	P05155	P00740
R-HSA-140877	Formation of Fibrin Clot (Clotting Cascade)	8	39	0.00328393	7.28326e-05	0.00182081	36	61	0.00409946	9606	Homo sapiens	P05546;P01042;P03952;P00488;P00742;P05155;P00740;P07225	P05546	P01042	P03952	P00488	P00742	P05155	P00740	P07225
R-HSA-9658195	Leishmania infection	22	253	0.0213035	8.13853e-05	0.00195325	41	95	0.00638441	9606	Homo sapiens	P01594;P08637;Q9UBI6;P01593;P78536;O15144;P04899;O15145;P19440;P63092;Q96F07;Q7L576;P59998;P16885;Q96JJ3;P01834;P01768;Q5JWF2;P01742;P80748;P01772;P01024	P01594	P08637	Q9UBI6	P01593	P78536	O15144	P04899	O15145	P19440	P63092	Q96F07	Q7L576	P59998	P16885	Q96JJ3	P01834	P01768	Q5JWF2	P01742	P80748	P01772	P01024
R-HSA-9824443	Parasitic Infection Pathways	22	253	0.0213035	8.13853e-05	0.00195325	41	95	0.00638441	9606	Homo sapiens	P01594;P08637;Q9UBI6;P01593;P78536;O15144;P04899;O15145;P19440;P63092;Q96F07;Q7L576;P59998;P16885;Q96JJ3;P01834;P01768;Q5JWF2;P01742;P80748;P01772;P01024	P01594	P08637	Q9UBI6	P01593	P78536	O15144	P04899	O15145	P19440	P63092	Q96F07	Q7L576	P59998	P16885	Q96JJ3	P01834	P01768	Q5JWF2	P01742	P80748	P01772	P01024
R-HSA-3560782	Diseases associated with glycosaminoglycan metabolism	8	41	0.00345234	0.00010246	0.00245904	23	29	0.00194892	9606	Homo sapiens	P06865;P21810;O75487;P51888;P13611;P07585;P20774;Q9Y625	P06865	P21810	O75487	P51888	P13611	P07585	P20774	Q9Y625
R-HSA-3000171	Non-integrin membrane-ECM interactions	11	80	0.00673627	0.000124028	0.00285265	17	33	0.00221774	9606	Homo sapiens	P04004;P02452;P02461;P55268;P06756;P46939;P08123;P02766;Q9Y296;P01137;P02751	P04004	P02452	P02461	P55268	P06756	P46939	P08123	P02766	Q9Y296	P01137	P02751
R-HSA-173623	Classical antibody-mediated complement activation	12	95	0.00799933	0.000135429	0.00297945	2	2	0.000134409	9606	Homo sapiens	P01594;P01593;P00736;P02747;P01834;P01768;P02746;P02745;P09871;P01742;P80748;P01772	P01594	P01593	P00736	P02747	P01834	P01768	P02746	P02745	P09871	P01742	P80748	P01772
R-HSA-2029480	Fcgamma receptor (FCGR) dependent phagocytosis	17	175	0.0147356	0.000146335	0.00321936	26	42	0.00282258	9606	Homo sapiens	P01594;P08637;P01593;O15144;O15145;Q96F07;Q7L576;Q8IV08;P59998;P16885;Q96JJ3;P01834;P01768;P01742;P27986;P80748;P01772	P01594	P08637	P01593	O15144	O15145	Q96F07	Q7L576	Q8IV08	P59998	P16885	Q96JJ3	P01834	P01768	P01742	P27986	P80748	P01772
R-HSA-8856828	Clathrin-mediated endocytosis	15	145	0.0122095	0.000183592	0.00385544	29	35	0.00235215	9606	Homo sapiens	P04114;O94973;O15144;O15145;Q14108;Q9NVZ3;P59998;O95782;Q9Y5X1;Q13492;P98082;P02787;Q96RF0;P49407;Q13098	P04114	O94973	O15144	O15145	Q14108	Q9NVZ3	P59998	O95782	Q9Y5X1	Q13492	P98082	P02787	Q96RF0	P49407	Q13098
R-HSA-2187338	Visual phototransduction	12	99	0.00833614	0.000196885	0.00413458	15	81	0.00544355	9606	Homo sapiens	O95445;P04114;P49354;P02649;Q07954;P06727;O75487;P02647;P02766;P02656;P02753;Q9Y625	O95445	P04114	P49354	P02649	Q07954	P06727	O75487	P02647	P02766	P02656	P02753	Q9Y625
R-HSA-2142753	Arachidonate metabolism	9	59	0.004968	0.000239227	0.00502377	19	68	0.00456989	9606	Homo sapiens	P27169;P41222;P36969;P23219;P20292;Q16647;P09960;P19440;P07203	P27169	P41222	P36969	P23219	P20292	Q16647	P09960	P19440	P07203
R-HSA-166786	Creation of C4 and C2 activators	12	103	0.00867295	0.000280698	0.00548489	2	8	0.000537634	9606	Homo sapiens	P01594;P01593;P00736;P02747;P01834;P01768;P02746;P02745;P09871;P01742;P80748;P01772	P01594	P01593	P00736	P02747	P01834	P01768	P02746	P02745	P09871	P01742	P80748	P01772
R-HSA-1222556	ROS and RNS production in phagocytes	7	36	0.00303132	0.000281826	0.00548489	2	10	0.000672043	9606	Homo sapiens	P19878;Q9Y5K8;P21283;P21281;P38606;Q9UI12;P14598	P19878	Q9Y5K8	P21283	P21281	P38606	Q9UI12	P14598
R-HSA-2142688	Synthesis of 5-eicosatetraenoic acids	4	9	0.000757831	0.000288678	0.00548489	3	3	0.000201613	9606	Homo sapiens	P27169;P36969;P20292;P07203	P27169	P36969	P20292	P07203
R-HSA-5653656	Vesicle-mediated transport	45	763	0.0642472	0.000296783	0.00563887	87	252	0.0169355	9606	Homo sapiens	P04114;P02452;P02792;P02790;O15144;Q13637;O14791;O15145;Q13636;Q14108;O60749;P02649;P01834;Q9Y5X1;P02647;P02768;P08123;P01876;Q9Y296;P98082;P02787;P80748;P01772;Q92930;P02760;P01594;O94973;P01593;P02461;Q9NVZ3;O95782;P59998;P00739;Q07954;Q9UBR2;P01009;P01768;Q13492;Q96RF0;P01742;P33908;P49407;Q6IQ22;Q13098;P02794	P04114	P02452	P02792	P02790	O15144	Q13637	O14791	O15145	Q13636	Q14108	O60749	P02649	P01834	Q9Y5X1	P02647	P02768	P08123	P01876	Q9Y296	P98082	P02787	P80748	P01772	Q92930	P02760	P01594	O94973	P01593	P02461	Q9NVZ3	O95782	P59998	P00739	Q07954	Q9UBR2	P01009	P01768
R-HSA-2022090	Assembly of collagen fibrils and other multimeric structures	9	61	0.00513641	0.000304377	0.00578317	18	26	0.00174731	9606	Homo sapiens	P02452;P07711;P12110;P02461;P08123;P39060;Q15113;Q05707;P12111	P02452	P07711	P12110	P02461	P08123	P39060	Q15113	Q05707	P12111
R-HSA-8964043	Plasma lipoprotein clearance	7	37	0.00311553	0.000331676	0.00597016	26	35	0.00235215	9606	Homo sapiens	P61916;P04114;O94973;P02649;P02647;P02654;O95782	P61916	P04114	O94973	P02649	P02647	P02654	O95782
R-HSA-1650814	Collagen biosynthesis and modifying enzymes	9	67	0.00564163	0.0005931	0.0106758	27	51	0.00342742	9606	Homo sapiens	P02452;P12110;P02461;Q8NBJ5;P08123;P39060;Q15113;Q05707;P12111	P02452	P12110	P02461	Q8NBJ5	P08123	P39060	Q15113	Q05707	P12111
R-HSA-3560783	Defective B4GALT7 causes EDS, progeroid type	5	20	0.00168407	0.000694987	0.011727	1	1	6.72043e-05	9606	Homo sapiens	P21810;O75487;P13611;P07585;Q9Y625	P21810	O75487	P13611	P07585	Q9Y625
R-HSA-4420332	Defective B3GALT6 causes EDSP2 and SEMDJL1	5	20	0.00168407	0.000694987	0.011727	1	1	6.72043e-05	9606	Homo sapiens	P21810;O75487;P13611;P07585;Q9Y625	P21810	O75487	P13611	P07585	Q9Y625
R-HSA-3560801	Defective B3GAT3 causes JDSSDHD	5	20	0.00168407	0.000694987	0.011727	1	1	6.72043e-05	9606	Homo sapiens	P21810;O75487;P13611;P07585;Q9Y625	P21810	O75487	P13611	P07585	Q9Y625
R-HSA-9664422	FCGR3A-mediated phagocytosis	14	149	0.0125463	0.000757649	0.011727	20	27	0.00181452	9606	Homo sapiens	P01594;P08637;P01593;O15144;O15145;Q96F07;Q7L576;P59998;Q96JJ3;P01834;P01768;P01742;P80748;P01772	P01594	P08637	P01593	O15144	O15145	Q96F07	Q7L576	P59998	Q96JJ3	P01834	P01768	P01742	P80748	P01772
R-HSA-9664407	Parasite infection	14	149	0.0125463	0.000757649	0.011727	20	27	0.00181452	9606	Homo sapiens	P01594;P08637;P01593;O15144;O15145;Q96F07;Q7L576;P59998;Q96JJ3;P01834;P01768;P01742;P80748;P01772	P01594	P08637	P01593	O15144	O15145	Q96F07	Q7L576	P59998	Q96JJ3	P01834	P01768	P01742	P80748	P01772
R-HSA-9664417	Leishmania phagocytosis	14	149	0.0125463	0.000757649	0.011727	20	27	0.00181452	9606	Homo sapiens	P01594;P08637;P01593;O15144;O15145;Q96F07;Q7L576;P59998;Q96JJ3;P01834;P01768;P01742;P80748;P01772	P01594	P08637	P01593	O15144	O15145	Q96F07	Q7L576	P59998	Q96JJ3	P01834	P01768	P01742	P80748	P01772
R-HSA-917977	Transferrin endocytosis and recycling	6	31	0.00261031	0.000780873	0.011727	8	11	0.000739247	9606	Homo sapiens	Q9Y5K8;P21283;P21281;P38606;P02787;Q9UI12	Q9Y5K8	P21283	P21281	P38606	P02787	Q9UI12
R-HSA-9664433	Leishmania parasite growth and survival	15	167	0.014062	0.000781799	0.011727	23	40	0.00268817	9606	Homo sapiens	P01594;P08637;Q9UBI6;P01593;P78536;P04899;P63092;P19440;P16885;P01834;P01768;P01742;Q5JWF2;P80748;P01772	P01594	P08637	Q9UBI6	P01593	P78536	P04899	P63092	P19440	P16885	P01834	P01768	P01742	Q5JWF2	P80748	P01772
R-HSA-9662851	Anti-inflammatory response favouring Leishmania parasite infection	15	167	0.014062	0.000781799	0.011727	23	40	0.00268817	9606	Homo sapiens	P01594;P08637;Q9UBI6;P01593;P78536;P04899;P63092;P19440;P16885;P01834;P01768;P01742;Q5JWF2;P80748;P01772	P01594	P08637	Q9UBI6	P01593	P78536	P04899	P63092	P19440	P16885	P01834	P01768	P01742	Q5JWF2	P80748	P01772
R-HSA-2029482	Regulation of actin dynamics for phagocytic cup formation	14	150	0.0126305	0.000807188	0.0121078	14	24	0.0016129	9606	Homo sapiens	P01594;P08637;P01593;O15144;O15145;Q96F07;Q7L576;P59998;Q96JJ3;P01834;P01768;P01742;P80748;P01772	P01594	P08637	P01593	O15144	O15145	Q96F07	Q7L576	P59998	Q96JJ3	P01834	P01768	P01742	P80748	P01772
R-HSA-9857377	Regulation of MITF-M-dependent genes involved in lysosome biogenesis and autophagy	4	12	0.00101044	0.000841963	0.0126294	4	13	0.000873656	9606	Homo sapiens	P21283;P21281;P38606;Q9UI12	P21283	P21281	P38606	Q9UI12
R-HSA-9006934	Signaling by Receptor Tyrosine Kinases	34	554	0.0466487	0.000852722	0.0127599	131	759	0.0510081	9606	Homo sapiens	P02452;P55268;P06756;O75689;P38606;P10451;P12111;P14598;P00747;Q9Y5K8;P02649;P08123;O60462;O14786;P27986;P05771;P40763;O94973;P78536;P02461;P21283;P21281;P09619;Q96F07;Q02750;Q7L576;P48061;O95782;Q96JJ3;P19878;P12110;Q93034;Q9UI12;P02751	P02452	P55268	P06756	O75689	P38606	P10451	P12111	P14598	P00747	Q9Y5K8	P02649	P08123	O60462	O14786	P27986	P05771	P40763	O94973	P78536	P02461	P21283	P21281	P09619	Q96F07	Q02750	Q7L576	P48061	O95782	Q96JJ3	P19878	P12110	Q93034	Q9UI12	P02751
R-HSA-8948216	Collagen chain trimerization	7	44	0.00370495	0.00091142	0.0127599	5	28	0.00188172	9606	Homo sapiens	P02452;P12110;P02461;P08123;P39060;Q05707;P12111	P02452	P12110	P02461	P08123	P39060	Q05707	P12111
R-HSA-9855142	Cellular responses to mechanical stimuli	11	103	0.00867295	0.00100317	0.0140443	31	61	0.00409946	9606	Homo sapiens	P08648;P17655;Q9UBI6;P06756;P50281;P16284;P63092;Q5JWF2;P10451;P02751;P50148	P08648	P17655	Q9UBI6	P06756	P50281	P16284	P63092	Q5JWF2	P10451	P02751	P50148
R-HSA-75205	Dissolution of Fibrin Clot	4	13	0.00109464	0.00112913	0.0158078	18	21	0.00141129	9606	Homo sapiens	P00747;P04196;P05121;P08697	P00747	P04196	P05121	P08697
R-HSA-198933	Immunoregulatory interactions between a Lymphoid and a non-Lymphoid cell	18	230	0.0193668	0.00116954	0.0163403	11	44	0.00295699	9606	Homo sapiens	P01594;P08637;P02452;Q6GTX8;P01593;P02461;P05107;P04439;Q8IYS5;P19320;P01834;P01768;P08123;P05362;P01742;P80748;P01772;P01024	P01594	P08637	P02452	Q6GTX8	P01593	P02461	P05107	P04439	Q8IYS5	P19320	P01834	P01768	P08123	P05362	P01742	P80748	P01772	P01024
R-HSA-186797	Signaling by PDGF	8	60	0.00505221	0.00123604	0.0163403	23	31	0.00208333	9606	Homo sapiens	P12110;P02461;P00747;P09619;P27986;P10451;P12111;P40763	P12110	P02461	P00747	P09619	P27986	P10451	P12111	P40763
R-HSA-1474290	Collagen formation	10	90	0.00757831	0.00125694	0.0163403	45	77	0.00517473	9606	Homo sapiens	P02452;P07711;P12110;P02461;Q8NBJ5;P08123;P39060;Q15113;Q05707;P12111	P02452	P07711	P12110	P02461	Q8NBJ5	P08123	P39060	Q15113	Q05707	P12111
R-HSA-114604	GPVI-mediated activation cascade	6	35	0.00294712	0.00144424	0.0187752	11	25	0.00168011	9606	Homo sapiens	P02452;P84095;P08123;P30273;P27986;P16885	P02452	P84095	P08123	P30273	P27986	P16885
R-HSA-2024101	CS/DS degradation	4	14	0.00117885	0.00147876	0.0192238	4	10	0.000672043	9606	Homo sapiens	P06865;P21810;P13611;P07585	P06865	P21810	P13611	P07585
R-HSA-9860931	Response of endothelial cells to shear stress	10	93	0.00783092	0.0015962	0.0207505	26	51	0.00342742	9606	Homo sapiens	P08648;P17655;Q9UBI6;P06756;P50281;P16284;P63092;Q5JWF2;P02751;P50148	P08648	P17655	Q9UBI6	P06756	P50281	P16284	P63092	Q5JWF2	P02751	P50148
R-HSA-196854	Metabolism of vitamins and cofactors	16	201	0.0169249	0.00182018	0.0223326	20	194	0.0130376	9606	Homo sapiens	O95445;P04114;P06727;Q16647;P43251;O75487;P13686;Q9Y625;P78417;O00764;P02649;Q07954;P02647;P02766;P02656;P02753	O95445	P04114	P06727	Q16647	P43251	O75487	P13686	Q9Y625	P78417	O00764	P02649	Q07954	P02647	P02766	P02656	P02753
R-HSA-983695	Antigen activates B Cell Receptor (BCR) leading to generation of second messengers	10	95	0.00799933	0.00186105	0.0223326	16	26	0.00174731	9606	Homo sapiens	P01594;P01593;P01834;P01768;P01742;P80748;P27986;P01871;P01772;P16885	P01594	P01593	P01834	P01768	P01742	P80748	P27986	P01871	P01772	P16885
R-HSA-174577	Activation of C3 and C5	3	7	0.000589424	0.0018992	0.0227904	4	4	0.000268817	9606	Homo sapiens	P01031;P06681;P01024	P01031	P06681	P01024
R-HSA-2029485	Role of phospholipids in phagocytosis	11	114	0.00959919	0.00220584	0.02647	6	12	0.000806452	9606	Homo sapiens	P01594;P08637;P01593;P01834;P01768;P01742;P27986;Q8IV08;P80748;P01772;P16885	P01594	P08637	P01593	P01834	P01768	P01742	P27986	Q8IV08	P80748	P01772	P16885
R-HSA-9022534	Loss of MECP2 binding ability to 5hmC-DNA	2	2	0.000168407	0.00222857	0.0267429	1	1	6.72043e-05	9606	Homo sapiens	P51608	P51608-2	P51608-1
R-HSA-75892	Platelet Adhesion to exposed collagen	4	16	0.00134725	0.00239186	0.0282545	8	8	0.000537634	9606	Homo sapiens	P02452;P56199;P08123;P30273	P02452	P56199	P08123	P30273
R-HSA-9651496	Defects of contact activation system (CAS) and kallikrein/kinin system (KKS)	4	16	0.00134725	0.00239186	0.0282545	10	18	0.00120968	9606	Homo sapiens	P03952;P00742;P05155;P00740	P03952	P00742	P05155	P00740
R-HSA-1971475	A tetrasaccharide linker sequence is required for GAG synthesis	5	27	0.00227349	0.00256859	0.0282545	5	6	0.000403226	9606	Homo sapiens	P21810;O75487;P13611;P07585;Q9Y625	P21810	O75487	P13611	P07585	Q9Y625
R-HSA-9839389	TGFBR3 regulates TGF-beta signaling	3	8	0.000673627	0.0027646	0.0296829	8	8	0.000537634	9606	Homo sapiens	P01137;P49407;P61812	P01137	P49407	P61812
R-HSA-182218	Nef Mediated CD8 Down-regulation	3	8	0.000673627	0.0027646	0.0296829	3	3	0.000201613	9606	Homo sapiens	O94973;O95782;Q9UI12	O94973	O95782	Q9UI12
R-HSA-1236973	Cross-presentation of particulate exogenous antigens (phagosomes)	3	8	0.000673627	0.0027646	0.0296829	3	3	0.000201613	9606	Homo sapiens	P19878;P06756;P14598	P19878	P06756	P14598
R-HSA-3595177	Defective CHSY1 causes TPBS	3	8	0.000673627	0.0027646	0.0296829	2	2	0.000134409	9606	Homo sapiens	P21810;P13611;P07585	P21810	P13611	P07585
R-HSA-3595174	Defective CHST14 causes EDS, musculocontractural type	3	8	0.000673627	0.0027646	0.0296829	1	1	6.72043e-05	9606	Homo sapiens	P21810;P13611;P07585	P21810	P13611	P07585
R-HSA-3595172	Defective CHST3 causes SEDCJD	3	8	0.000673627	0.0027646	0.0296829	1	1	6.72043e-05	9606	Homo sapiens	P21810;P13611;P07585	P21810	P13611	P07585
R-HSA-2022377	Metabolism of Angiotensinogen to Angiotensins	4	17	0.00143146	0.00296829	0.0296829	16	18	0.00120968	9606	Homo sapiens	Q07075;Q96IY4;Q9UBR2;P01019	Q07075	Q96IY4	Q9UBR2	P01019
R-HSA-5690714	CD22 mediated BCR regulation	8	70	0.00589424	0.0031719	0.031719	3	4	0.000268817	9606	Homo sapiens	P01594;P01593;P01834;P01768;P01742;P80748;P01871;P01772	P01594	P01593	P01834	P01768	P01742	P80748	P01871	P01772
R-HSA-164952	The role of Nef in HIV-1 replication and disease pathogenesis	5	29	0.0024419	0.00347516	0.0347516	11	20	0.00134409	9606	Homo sapiens	O94973;P04439;Q92608;O95782;Q9UI12	O94973	P04439	Q92608	O95782	Q9UI12
R-HSA-8856825	Cargo recognition for clathrin-mediated endocytosis	10	105	0.00884136	0.00376698	0.0376698	10	15	0.00100806	9606	Homo sapiens	P04114;O94973;Q14108;Q9NVZ3;Q13492;P98082;P02787;O95782;P49407;Q13098	P04114	O94973	Q14108	Q9NVZ3	Q13492	P98082	P02787	O95782	P49407	Q13098
R-HSA-159763	Transport of gamma-carboxylated protein precursors from the endoplasmic reticulum to the Golgi apparatus	3	9	0.000757831	0.00383879	0.0383879	3	9	0.000604839	9606	Homo sapiens	P00742;P00740;P07225	P00742	P00740	P07225
R-HSA-9860927	Turbulent (oscillatory, disturbed) flow shear stress activates signaling by PIEZO1 and integrins in endothelial cells	5	30	0.0025261	0.00400555	0.0400555	13	23	0.0015457	9606	Homo sapiens	P08648;P17655;P06756;P02751;P50148	P08648	P17655	P06756	P02751	P50148
R-HSA-77387	Insulin receptor recycling	5	30	0.0025261	0.00400555	0.0400555	2	6	0.000403226	9606	Homo sapiens	Q9Y5K8;P21283;P21281;P38606;Q9UI12	Q9Y5K8	P21283	P21281	P38606	Q9UI12
R-HSA-8874081	MET activates PTK2 signaling	5	30	0.0025261	0.00400555	0.0400555	1	5	0.000336022	9606	Homo sapiens	P02452;P02461;P55268;P08123;P02751	P02452	P02461	P55268	P08123	P02751
R-HSA-8964038	LDL clearance	4	19	0.00159987	0.00439217	0.0439217	12	19	0.00127688	9606	Homo sapiens	P61916;P04114;O94973;O95782	P61916	P04114	O94973	O95782
R-HSA-9657689	Defective SERPING1 causes hereditary angioedema	2	3	0.00025261	0.00490263	0.0441236	3	3	0.000201613	9606	Homo sapiens	P03952;P05155	P03952	P05155
R-HSA-9845622	Defective VWF binding to collagen type I	2	3	0.00025261	0.00490263	0.0441236	1	1	6.72043e-05	9606	Homo sapiens	P02452;P08123	P02452	P08123
R-HSA-9673202	Defective F9 variant does not activate FX	2	3	0.00025261	0.00490263	0.0441236	1	1	6.72043e-05	9606	Homo sapiens	P00742;P00740	P00742	P00740
R-HSA-9918449	Defective visual phototransduction due to STRA6 loss of function	2	3	0.00025261	0.00490263	0.0441236	1	1	6.72043e-05	9606	Homo sapiens	P02766;P02753	P02766	P02753
R-HSA-9672396	Defective cofactor function of FVIIIa variant	2	3	0.00025261	0.00490263	0.0441236	1	1	6.72043e-05	9606	Homo sapiens	P00742;P00740	P00742	P00740
R-HSA-9672383	Defective factor IX causes thrombophilia	2	3	0.00025261	0.00490263	0.0441236	1	1	6.72043e-05	9606	Homo sapiens	P00742;P00740	P00742	P00740
R-HSA-9020265	Biosynthesis of aspirin-triggered D-series resolvins	2	3	0.00025261	0.00490263	0.0441236	3	7	0.00047043	9606	Homo sapiens	P36969;P09960	P36969-2	P09960
R-HSA-167590	Nef Mediated CD4 Down-regulation	3	10	0.000842034	0.00513558	0.0462202	3	5	0.000336022	9606	Homo sapiens	O94973;O95782;Q9UI12	O94973	O95782	Q9UI12
R-HSA-159782	Removal of aminoterminal propeptides from gamma-carboxylated proteins	3	10	0.000842034	0.00513558	0.0462202	3	9	0.000604839	9606	Homo sapiens	P00742;P00740;P07225	P00742	P00740	P07225
R-HSA-159740	Gamma-carboxylation of protein precursors	3	10	0.000842034	0.00513558	0.0462202	3	9	0.000604839	9606	Homo sapiens	P00742;P00740;P07225	P00742	P00740	P07225
R-HSA-194138	Signaling by VEGF	10	110	0.00926238	0.00517585	0.0465826	18	86	0.00577957	9606	Homo sapiens	Q96JJ3;P19878;P06756;O60462;Q96F07;O14786;Q7L576;P27986;P05771;P14598	Q96JJ3	P19878	P06756	O60462	Q96F07	O14786	Q7L576	P27986	P05771	P14598
R-HSA-1592389	Activation of Matrix Metalloproteinases	5	33	0.00277871	0.00594158	0.0497327	20	27	0.00181452	9606	Homo sapiens	P03952;P00747;P50281;P39060;P08253	P03952	P00747	P50281	P39060	P08253
R-HSA-445144	Signal transduction by L1	4	21	0.00176827	0.00621659	0.0497327	3	11	0.000739247	9606	Homo sapiens	P08648;P06756;O14786;Q02750	P08648	P06756	O14786	Q02750
R-HSA-9634597	GPER1 signaling	6	48	0.00404176	0.00666471	0.0533177	7	10	0.000672043	9606	Homo sapiens	P08648;Q9UBI6;P04899;P63092;Q5JWF2;P02751	P08648	Q9UBI6	P04899	P63092	Q5JWF2	P02751
R-HSA-2022923	Dermatan sulfate biosynthesis	3	11	0.000926238	0.00666669	0.0533335	4	4	0.000268817	9606	Homo sapiens	P21810;P13611;P07585	P21810	P13611	P07585
R-HSA-159854	Gamma-carboxylation, transport, and amino-terminal cleavage of proteins	3	11	0.000926238	0.00666669	0.0533335	9	27	0.00181452	9606	Homo sapiens	P00742;P00740;P07225	P00742	P00740	P07225
R-HSA-373755	Semaphorin interactions	7	64	0.00538902	0.00707824	0.0566259	18	41	0.00275538	9606	Homo sapiens	P35580;P60660;P56199;P08575;P10301;Q14195;O14786	P35580	P60660	P56199	P08575	P10301	Q14195	O14786
R-HSA-164938	Nef-mediates down modulation of cell surface receptors by recruiting them to clathrin adapters	4	22	0.00185248	0.00729276	0.0583421	10	15	0.00100806	9606	Homo sapiens	O94973;P04439;O95782;Q9UI12	O94973	P04439	O95782	Q9UI12
R-HSA-140875	Common Pathway of Fibrin Clot Formation	4	22	0.00185248	0.00729276	0.0583421	15	29	0.00194892	9606	Homo sapiens	P05546;P00488;P00742;P07225	P05546	P00488	P00742	P07225
R-HSA-430116	GP1b-IX-V activation signalling	3	12	0.00101044	0.00844184	0.0596556	7	9	0.000604839	9606	Homo sapiens	P02452;P08123;P27986	P02452	P08123	P27986
R-HSA-73621	Pyrimidine catabolism	3	12	0.00101044	0.00844184	0.0596556	4	15	0.00100806	9606	Homo sapiens	Q12882;Q16831;P19971	Q12882	Q16831	P19971
R-HSA-5663213	RHO GTPases Activate WASPs and WAVEs	5	36	0.00303132	0.00845709	0.0596556	7	10	0.000672043	9606	Homo sapiens	O15144;O15145;Q96F07;Q7L576;P59998	O15144	O15145	Q96F07	Q7L576	P59998
R-HSA-9022927	MECP2 regulates transcription of genes involved in GABA signaling	2	4	0.000336814	0.00852223	0.0596556	4	4	0.000268817	9606	Homo sapiens	P51608	P51608-2	P51608-1
R-HSA-194306	Neurophilin interactions with VEGF and VEGFR	2	4	0.000336814	0.00852223	0.0596556	2	2	0.000134409	9606	Homo sapiens	O60462;O14786	O60462	O14786
R-HSA-9022538	Loss of MECP2 binding ability to 5mC-DNA	2	4	0.000336814	0.00852223	0.0596556	2	2	0.000134409	9606	Homo sapiens	P51608	P51608-2	P51608-1
R-HSA-9845619	Enhanced cleavage of VWF variant by ADAMTS13	2	4	0.000336814	0.00852223	0.0596556	1	1	6.72043e-05	9606	Homo sapiens	P02452;P08123	P02452	P08123
R-HSA-9845621	Defective VWF cleavage by ADAMTS13 variant	2	4	0.000336814	0.00852223	0.0596556	1	1	6.72043e-05	9606	Homo sapiens	P02452;P08123	P02452	P08123
R-HSA-9023661	Biosynthesis of E-series 18(R)-resolvins	2	4	0.000336814	0.00852223	0.0596556	2	5	0.000336022	9606	Homo sapiens	P36969;P09960	P36969-2	P09960
R-HSA-9018676	Biosynthesis of D-series resolvins	2	4	0.000336814	0.00852223	0.0596556	3	8	0.000537634	9606	Homo sapiens	P36969;P09960	P36969-2	P09960
R-HSA-1793185	Chondroitin sulfate/dermatan sulfate metabolism	6	51	0.00429438	0.00881652	0.0617156	22	29	0.00194892	9606	Homo sapiens	P06865;P21810;O75487;P13611;P07585;Q9Y625	P06865	P21810	O75487	P13611	P07585	Q9Y625
R-HSA-2730905	Role of LAT2/NTAL/LAB on calcium mobilization	9	102	0.00858875	0.00933679	0.0653576	4	7	0.00047043	9606	Homo sapiens	P01594;P01593;P01834;P01768;P30273;P01742;P80748;P27986;P01772	P01594	P01593	P01834	P01768	P30273	P01742	P80748	P27986	P01772
R-HSA-9029569	NR1H3 & NR1H2 regulate gene expression linked to cholesterol transport and efflux	5	38	0.00319973	0.0104938	0.0734567	4	40	0.00268817	9606	Homo sapiens	P05090;P55058;P02649;P02654	P55058-1	P05090	P02649	P02654	P55058-2
R-HSA-9856530	High laminar flow shear stress activates signaling by PIEZO1 and PECAM1:CDH5:KDR in endothelial cells	7	70	0.00589424	0.0111751	0.078226	15	31	0.00208333	9606	Homo sapiens	P17655;Q9UBI6;P50281;P16284;P63092;Q5JWF2;P50148	P17655	Q9UBI6	P50281	P16284	P63092	Q5JWF2	P50148
R-HSA-9694614	Attachment and Entry	4	25	0.00210509	0.0112364	0.0786547	7	11	0.000739247	9606	Homo sapiens	P07711;O75487;O14786;Q9Y625	P07711	O75487	O14786	Q9Y625
R-HSA-3299685	Detoxification of Reactive Oxygen Species	5	39	0.00328393	0.0116281	0.0813968	7	32	0.00215054	9606	Homo sapiens	P19878;P08294;P22352;P07203;P14598	P19878	P08294	P22352	P07203	P14598
R-HSA-9679191	Potential therapeutics for SARS	12	164	0.0138094	0.0120052	0.0840362	3	36	0.00241935	9606	Homo sapiens	P01594;O94973;P01593;P49354;P01834;P01768;P01742;P80748;O95782;P01871;P01772;P16885	P01594	O94973	P01593	P49354	P01834	P01768	P01742	P80748	O95782	P01871	P01772	P16885
R-HSA-9639288	Amino acids regulate mTORC1	6	55	0.00463119	0.0124042	0.0848462	8	12	0.000806452	9606	Homo sapiens	Q9HB90;Q9Y5K8;P21283;P21281;P38606;Q9UI12	Q9HB90	Q9Y5K8	P21283	P21281	P38606	Q9UI12
R-HSA-8866423	VLDL assembly	2	5	0.000421017	0.0130211	0.0848462	5	5	0.000336022	9606	Homo sapiens	P04114;P02654	P04114	P02654
R-HSA-8964026	Chylomicron clearance	2	5	0.000421017	0.0130211	0.0848462	4	4	0.000268817	9606	Homo sapiens	P04114;P02649	P04114	P02649
R-HSA-9022535	Loss of phosphorylation of MECP2 at T308	2	5	0.000421017	0.0130211	0.0848462	1	1	6.72043e-05	9606	Homo sapiens	P51608	P51608-2	P51608-1
R-HSA-964739	N-glycan trimming and elongation in the cis-Golgi	2	5	0.000421017	0.0130211	0.0848462	4	5	0.000336022	9606	Homo sapiens	P26572;P33908	P26572	P33908
R-HSA-140834	Extrinsic Pathway of Fibrin Clot Formation	2	5	0.000421017	0.0130211	0.0848462	5	8	0.000537634	9606	Homo sapiens	P00742;P00740	P00742	P00740
R-HSA-9018896	Biosynthesis of E-series 18(S)-resolvins	2	5	0.000421017	0.0130211	0.0848462	2	6	0.000403226	9606	Homo sapiens	P36969;P09960	P36969-2	P09960
R-HSA-432722	Golgi Associated Vesicle Biogenesis	6	56	0.00471539	0.0134408	0.0848462	5	7	0.00047043	9606	Homo sapiens	P02792;Q9Y5X1;Q13492;P49407;O60749;P02794	P02792	Q9Y5X1	Q13492	P49407	O60749	P02794
R-HSA-8875878	MET promotes cell motility	5	41	0.00345234	0.014141	0.0848462	1	12	0.000806452	9606	Homo sapiens	P02452;P02461;P55268;P08123;P02751	P02452	P02461	P55268	P08123	P02751
R-HSA-9013408	RHOG GTPase cycle	7	74	0.00623105	0.0147212	0.0883273	6	6	0.000403226	9606	Homo sapiens	Q96JJ3;P84095;Q13576;Q92608;Q7L576;P27986;Q07960	Q96JJ3	P84095	Q13576	Q92608	Q7L576	P27986	Q07960
R-HSA-199992	trans-Golgi Network Vesicle Budding	7	74	0.00623105	0.0147212	0.0883273	9	19	0.00127688	9606	Homo sapiens	P02792;Q9UBR2;Q9Y5X1;Q13492;P49407;O60749;P02794	P02792	Q9UBR2	Q9Y5X1	Q13492	P49407	O60749	P02794
R-HSA-2682334	EPH-Ephrin signaling	8	92	0.00774672	0.0149675	0.0898048	4	56	0.00376344	9606	Homo sapiens	P35580;O94973;O15144;O15145;P60660;P08253;O95782;P59998	P35580	O94973	O15144	O15145	P60660	P08253	O95782	P59998
R-HSA-5099900	WNT5A-dependent internalization of FZD4	3	15	0.00126305	0.0153027	0.0918163	3	5	0.000336022	9606	Homo sapiens	O94973;P05771;O95782	O94973	P05771	O95782
R-HSA-2022857	Keratan sulfate degradation	3	15	0.00126305	0.0153027	0.0918163	3	7	0.00047043	9606	Homo sapiens	P06865;P51888;P20774	P06865	P51888	P20774
R-HSA-2162123	Synthesis of Prostaglandins (PG) and Thromboxanes (TX)	3	15	0.00126305	0.0153027	0.0918163	7	23	0.0015457	9606	Homo sapiens	P41222;P23219;Q16647	P41222	P23219	Q16647
R-HSA-1280218	Adaptive Immune System	42	869	0.0731728	0.0155904	0.0935423	112	264	0.0177419	9606	Homo sapiens	P08637;P02452;Q6GTX8;P06756;P05107;P04439;Q13976;Q8IYS5;P14598;P01834;P08123;P27986;P80748;P22897;Q9UBG0;P05771;P01772;P01871;P01594;P07711;O94973;P01593;P02461;P19320;Q96FS4;O95782;Q9UBX1;P01909;P16885;P19878;P13284;P01903;Q15370;Q93034;P08571;P01768;P08575;P05362;P01742;P01024;P04233;Q99538	P08637	P02452	Q6GTX8	P06756	P05107	P04439	Q8IYS5	P14598	P01834	P08123	P27986	P80748	P22897	Q9UBG0	P05771	P01772	P01871	P01594	P07711	O94973	P01593	P02461	P19320	Q96FS4	O95782	Q9UBX1	P01909	P16885	P19878	P13284	P01903	Q15370	Q93034	P08571	P01768	P08575	P05362
R-HSA-189483	Heme degradation	3	16	0.00134725	0.0181173	0.108704	3	17	0.00114247	9606	Homo sapiens	P53004;P02768;P30043	P53004	P02768	P30043
R-HSA-9022707	MECP2 regulates transcription factors	2	6	0.000505221	0.0183364	0.110018	8	8	0.000537634	9606	Homo sapiens	P51608	P51608-2	P51608-1
R-HSA-1566977	Fibronectin matrix formation	2	6	0.000505221	0.0183364	0.110018	3	3	0.000201613	9606	Homo sapiens	P08648;P02751	P08648	P02751
R-HSA-8964046	VLDL clearance	2	6	0.000505221	0.0183364	0.110018	3	3	0.000201613	9606	Homo sapiens	P04114;P02654	P04114	P02654
R-HSA-3000471	Scavenging by Class B Receptors	2	6	0.000505221	0.0183364	0.110018	4	5	0.000336022	9606	Homo sapiens	P04114;P02647	P04114	P02647
R-HSA-9018679	Biosynthesis of EPA-derived SPMs	2	6	0.000505221	0.0183364	0.110018	4	12	0.000806452	9606	Homo sapiens	P36969;P09960	P36969-2	P09960
R-HSA-2142770	Synthesis of 15-eicosatetraenoic acid derivatives	2	6	0.000505221	0.0183364	0.110018	1	3	0.000201613	9606	Homo sapiens	P36969;P07203	P36969	P07203
R-HSA-445355	Smooth Muscle Contraction	5	44	0.00370495	0.0185556	0.111334	7	16	0.00107527	9606	Homo sapiens	P60660;Q15746;P56199;P04083;P08133	P60660	Q15746	P56199	P04083	P08133
R-HSA-1236975	Antigen processing-Cross presentation	8	96	0.00808353	0.0187599	0.112559	15	22	0.00147849	9606	Homo sapiens	P07711;P19878;P06756;P08571;P04439;P22897;Q9UBG0;P14598	P07711	P19878	P06756	P08571	P04439	P22897	Q9UBG0	P14598
R-HSA-3000157	Laminin interactions	4	30	0.0025261	0.0204371	0.115973	11	15	0.00100806	9606	Homo sapiens	P55268;P06756;P56199;P39060	P55268	P06756	P56199	P39060
R-HSA-2871809	FCERI mediated Ca+2 mobilization	9	117	0.0098518	0.0207724	0.115973	5	11	0.000739247	9606	Homo sapiens	P01594;P01593;P01834;P01768;P30273;P01742;P80748;P01772;P16885	P01594	P01593	P01834	P01768	P30273	P01742	P80748	P01772	P16885
R-HSA-416993	Trafficking of GluR2-containing AMPA receptors	3	17	0.00143146	0.0212002	0.115973	2	3	0.000201613	9606	Homo sapiens	O94973;P05771;O95782	O94973-3	P05771	O95782
R-HSA-9856532	Mechanical load activates signaling by PIEZO1 and integrins in osteocytes	3	17	0.00143146	0.0212002	0.115973	5	11	0.000739247	9606	Homo sapiens	P08648;P06756;P10451	P08648	P06756	P10451
R-HSA-6806834	Signaling by MET	7	80	0.00673627	0.0214449	0.115973	7	51	0.00342742	9606	Homo sapiens	P02452;P02461;P55268;P08123;P27986;P02751;P40763	P02452	P02461	P55268	P08123	P27986	P02751	P40763
R-HSA-977225	Amyloid fiber formation	7	81	0.00682048	0.0227429	0.115973	5	33	0.00221774	9606	Homo sapiens	Q9Y287;P02649;P06727;P02647;P02766;P02743;P06396	Q9Y287	P02649	P06727	P02647	P02766	P02743	P06396
R-HSA-2871796	FCERI mediated MAPK activation	9	119	0.0100202	0.0228371	0.115973	8	20	0.00134409	9606	Homo sapiens	P01594;P01593;P01834;P01768;P30273;P01742;P80748;P01772;P16885	P01594	P01593	P01834	P01768	P30273	P01742	P80748	P01772	P16885
R-HSA-4420097	VEGFA-VEGFR2 Pathway	8	100	0.00842034	0.0231946	0.115973	16	79	0.00530914	9606	Homo sapiens	Q96JJ3;P19878;P06756;Q96F07;Q7L576;P27986;P05771;P14598	Q96JJ3	P19878	P06756	Q96F07	Q7L576	P27986	P05771	P14598
R-HSA-9845620	Enhanced binding of GP1BA variant to VWF multimer:collagen	2	7	0.000589424	0.0244083	0.122042	1	1	6.72043e-05	9606	Homo sapiens	P02452;P08123	P02452	P08123
R-HSA-9846298	Defective binding of VWF variant to GPIb:IX:V	2	7	0.000589424	0.0244083	0.122042	1	1	6.72043e-05	9606	Homo sapiens	P02452;P08123	P02452	P08123
R-HSA-2142712	Synthesis of 12-eicosatetraenoic acid derivatives	2	7	0.000589424	0.0244083	0.122042	2	6	0.000403226	9606	Homo sapiens	P36969;P07203	P36969	P07203
R-HSA-9662001	Defective factor VIII causes hemophilia A	2	7	0.000589424	0.0244083	0.122042	1	8	0.000537634	9606	Homo sapiens	P00742;P00740	P00742	P00740
R-HSA-2029481	FCGR activation	8	101	0.00850455	0.0244093	0.122047	6	6	0.000403226	9606	Homo sapiens	P01594;P08637;P01593;P01834;P01768;P01742;P80748;P01772	P01594	P08637	P01593	P01834	P01768	P01742	P80748	P01772
R-HSA-2243919	Crosslinking of collagen fibrils	3	18	0.00151566	0.0245522	0.122761	12	13	0.000873656	9606	Homo sapiens	P02452;P08123;Q15113	P02452	P08123	Q15113
R-HSA-446353	Cell-extracellular matrix interactions	3	18	0.00151566	0.0245522	0.122761	5	10	0.000672043	9606	Homo sapiens	Q96AC1;Q9HBI1;Q13418	Q96AC1	Q9HBI1	Q13418
R-HSA-373760	L1CAM interactions	9	121	0.0101886	0.0250446	0.125223	18	54	0.00362903	9606	Homo sapiens	P08648;O94973;P06756;P56199;O60462;O14786;Q02750;P26038;O95782	P08648	O94973	P06756	P56199	O60462	O14786	Q02750	P26038	O95782
R-HSA-8873719	RAB geranylgeranylation	6	65	0.00547322	0.0256054	0.128027	2	5	0.000336022	9606	Homo sapiens	Q9BZG1;Q13637;Q13636;Q6IQ22;O14966;Q92930	Q9BZG1	Q13637	Q13636	Q6IQ22	O14966	Q92930
R-HSA-9024446	NR1H2 and NR1H3-mediated signaling	5	48	0.00404176	0.0257307	0.128654	4	60	0.00403226	9606	Homo sapiens	P05090;P55058;P02649;P02654	P55058-1	P05090	P02649	P02654	P55058-2
R-HSA-983705	Signaling by the B Cell Receptor (BCR)	11	163	0.0137252	0.0264599	0.1323	21	45	0.00302419	9606	Homo sapiens	P01594;P01593;P01834;P01768;P01742;P27986;P80748;P05771;P01871;P01772;P16885	P01594	P01593	P01834	P01768	P01742	P27986	P80748	P05771	P01871	P01772	P16885
R-HSA-418597	G alpha (z) signalling events	5	49	0.00412597	0.0277661	0.13883	8	13	0.000873656	9606	Homo sapiens	Q9UBI6;P04899;P63092;Q5JWF2;P05771	Q9UBI6	P04899	P63092	Q5JWF2	P05771
R-HSA-9018678	Biosynthesis of specialized proresolving mediators (SPMs)	3	19	0.00159987	0.028173	0.140865	15	70	0.0047043	9606	Homo sapiens	P36969;P20292;P09960	P36969-2	P20292	P09960
R-HSA-1251985	Nuclear signaling by ERBB4	4	34	0.00286292	0.0303791	0.147464	4	34	0.00228495	9606	Homo sapiens	P78536;O75689;P02649;P48061	P78536	O75689	P02649	P48061
R-HSA-9823587	Defects of platelet adhesion to exposed collagen	2	8	0.000673627	0.0311804	0.147464	5	5	0.000336022	9606	Homo sapiens	P02452;P08123	P02452	P08123
R-HSA-3656244	Defective B4GALT1 causes B4GALT1-CDG (CDG-2d)	2	8	0.000673627	0.0311804	0.147464	3	3	0.000201613	9606	Homo sapiens	P51888;P20774	P51888	P20774
R-HSA-9022537	Loss of MECP2 binding ability to the NCoR/SMRT complex	2	8	0.000673627	0.0311804	0.147464	1	1	6.72043e-05	9606	Homo sapiens	P51608	P51608-2	P51608-1
R-HSA-3656243	Defective ST3GAL3 causes MCT12 and EIEE15	2	8	0.000673627	0.0311804	0.147464	1	1	6.72043e-05	9606	Homo sapiens	P51888;P20774	P51888	P20774
R-HSA-3656225	Defective CHST6 causes MCDC1	2	8	0.000673627	0.0311804	0.147464	1	1	6.72043e-05	9606	Homo sapiens	P51888;P20774	P51888	P20774
R-HSA-446210	Synthesis of UDP-N-acetyl-glucosamine	2	8	0.000673627	0.0311804	0.147464	2	7	0.00047043	9606	Homo sapiens	Q9UJ70;P51606	Q9UJ70	P51606
R-HSA-2022870	Chondroitin sulfate biosynthesis	3	20	0.00168407	0.0320614	0.147464	9	9	0.000604839	9606	Homo sapiens	P21810;P13611;P07585	P21810	P13611	P07585
R-HSA-392851	Prostacyclin signalling through prostacyclin receptor	3	20	0.00168407	0.0320614	0.147464	3	5	0.000336022	9606	Homo sapiens	Q9UBI6;P63092;Q5JWF2	Q9UBI6	P63092	Q5JWF2
R-HSA-2142691	Synthesis of Leukotrienes (LT) and Eoxins (EX)	3	20	0.00168407	0.0320614	0.147464	7	15	0.00100806	9606	Homo sapiens	P20292;P19440;P09960	P20292	P19440	P09960
R-HSA-3656234	Defective HEXA causes GM2G1	1	1	8.42034e-05	0.0336102	0.147464	3	3	0.000201613	9606	Homo sapiens	P06865	P06865
R-HSA-3371598	Defective BTD causes biotidinase deficiency	1	1	8.42034e-05	0.0336102	0.147464	2	2	0.000134409	9606	Homo sapiens	P43251	P43251
R-HSA-140180	COX reactions	1	1	8.42034e-05	0.0336102	0.147464	2	2	0.000134409	9606	Homo sapiens	P23219	P23219
R-HSA-9673218	Defective F9 secretion	1	1	8.42034e-05	0.0336102	0.147464	1	1	6.72043e-05	9606	Homo sapiens	P00740	P00740
R-HSA-6809583	Retinoid metabolism disease events	1	1	8.42034e-05	0.0336102	0.147464	1	1	6.72043e-05	9606	Homo sapiens	P02753	P02753
R-HSA-5579022	Defective GGT1 causes GLUTH	1	1	8.42034e-05	0.0336102	0.147464	1	1	6.72043e-05	9606	Homo sapiens	P19440	P19440
R-HSA-9035968	Defective GGT1 in aflatoxin detoxification causes GLUTH	1	1	8.42034e-05	0.0336102	0.147464	1	1	6.72043e-05	9606	Homo sapiens	P19440	P19440
R-HSA-9664323	FCGR3A-mediated IL10 synthesis	9	128	0.010778	0.0339611	0.147464	10	20	0.00134409	9606	Homo sapiens	P01594;P08637;P01593;P01834;P01768;P01742;P80748;P01772;P16885	P01594	P08637	P01593	P01834	P01768	P01742	P80748	P01772	P16885
R-HSA-5627123	RHO GTPases activate PAKs	3	21	0.00176827	0.0362151	0.147464	5	15	0.00100806	9606	Homo sapiens	P35580;P60660;Q15746	P35580	P60660	Q15746
R-HSA-2132295	MHC class II antigen presentation	9	130	0.0109464	0.0368659	0.147464	26	26	0.00174731	9606	Homo sapiens	O94973;P07711;P13284;P01903;O95782;Q9UBX1;P04233;P01909;Q99538	O94973	P07711	P13284	P01903	O95782	Q9UBX1	P04233	P01909	Q99538
R-HSA-162909	Host Interactions of HIV factors	9	131	0.0110307	0.0383802	0.153521	18	54	0.00362903	9606	Homo sapiens	O94973;Q15370;Q9HC16;Q93034;P04439;Q92608;O95782;Q9UI12	O94973	Q15370	Q93034	P04439	Q92608	Q9HC16-3	Q9HC16-1	O95782	Q9UI12
R-HSA-9022702	MECP2 regulates transcription of neuronal ligands	2	9	0.000757831	0.0385988	0.154395	8	8	0.000537634	9606	Homo sapiens	P51608	P51608-2	P51608-1
R-HSA-9668250	Defective factor IX causes hemophilia B	2	9	0.000757831	0.0385988	0.154395	4	4	0.000268817	9606	Homo sapiens	P00742;P00740	P00742	P00740
R-HSA-447041	CHL1 interactions	2	9	0.000757831	0.0385988	0.154395	2	5	0.000336022	9606	Homo sapiens	P56199;O14786	P56199	O14786
R-HSA-5686938	Regulation of TLR by endogenous ligand	3	22	0.00185248	0.0406313	0.162525	3	13	0.000873656	9606	Homo sapiens	P04114;O60443;P08571	P04114	O60443	P08571
R-HSA-8956319	Nucleotide catabolism	4	38	0.00319973	0.0427331	0.170932	5	61	0.00409946	9606	Homo sapiens	Q12882;Q16831;P19971;Q9Y3Z3	Q12882	Q16831	P19971	Q9Y3Z3
R-HSA-9662361	Sensory processing of sound by outer hair cells of the cochlea	5	56	0.00471539	0.0448577	0.179431	1	8	0.000537634	9606	Homo sapiens	Q00013;Q6IBS0;P06396;P26038;Q9Y2J2	Q00013	Q6IBS0	P06396	P26038	Q9Y2J2
R-HSA-9757110	Prednisone ADME	2	10	0.000842034	0.0466128	0.186451	6	14	0.00094086	9606	Homo sapiens	P08185;P02768	P08185	P02768
R-HSA-5668599	RHO GTPases Activate NADPH Oxidases	3	24	0.00202088	0.0502352	0.200941	11	14	0.00094086	9606	Homo sapiens	P19878;P05771;P14598	P19878	P05771	P14598
R-HSA-400685	Sema4D in semaphorin signaling	3	24	0.00202088	0.0502352	0.200941	2	13	0.000873656	9606	Homo sapiens	P35580;P60660;P10301	P35580	P60660	P10301
R-HSA-1638091	Heparan sulfate/heparin (HS-GAG) metabolism	5	58	0.0048838	0.0506787	0.202715	21	34	0.00228495	9606	Homo sapiens	P21810;O75487;P13611;P07585;Q9Y625	P21810	O75487	P13611	P07585	Q9Y625
R-HSA-422475	Axon guidance	26	540	0.0454699	0.052294	0.209176	50	294	0.0197581	9606	Homo sapiens	P06756;O15144;O15145;P56199;P12111;P35580;P40429;O60462;Q14195;O14786;P26038;P27986;P08648;O94973;P02461;P10301;Q02750;P48061;P59998;O95782;P12110;Q15370;P60660;P08575;P08253;Q01518	P06756	O15144	O15145	P56199	P12111	P35580	P40429	O60462	Q14195	O14786	P26038	P27986	P08648	O94973	P02461	P10301	Q02750	P48061	P59998	O95782	P12110	Q15370	P60660	P08575	P08253	Q01518
R-HSA-9675108	Nervous system development	27	566	0.0476591	0.0532516	0.213006	51	321	0.0215726	9606	Homo sapiens	P06756;O15144;O15145;P56199;P12111;P35580;P40429;O60462;Q14195;O14786;P26038;P27986;P08648;O94973;P02461;P10301;Q02750;P48061;P59998;O95782;P12110;Q15370;P46939;P60660;P08575;P08253;Q01518	P06756	O15144	O15145	P56199	P12111	P35580	P40429	O60462	Q14195	O14786	P26038	P27986	P08648	O94973	P02461	P10301	Q02750	P48061	P59998	O95782	P12110	Q15370	P46939	P60660	P08575	P08253	Q01518
R-HSA-877300	Interferon gamma signaling	7	98	0.00825194	0.0536054	0.214422	1	23	0.0015457	9606	Homo sapiens	P13284;P01903;P04439;P19320;P05362;P01909;O75382	P13284	P01903	P04439	P19320	P05362	P01909	O75382
R-HSA-73614	Pyrimidine salvage	2	11	0.000926238	0.0551741	0.220696	2	10	0.000672043	9606	Homo sapiens	Q16831;P19971	Q16831	P19971
R-HSA-9705462	Inactivation of CSF3 (G-CSF) signaling	3	25	0.00210509	0.0554136	0.221655	6	9	0.000604839	9606	Homo sapiens	Q15370;Q93034;P40763	Q15370	Q93034	P40763
R-HSA-9013149	RAC1 GTPase cycle	11	185	0.0155776	0.0560554	0.224222	3	6	0.000403226	9606	Homo sapiens	P19878;Q13576;O95466;Q96AC1;Q92608;Q96F07;Q9Y4F1;Q7L576;P27986;Q07960;P14598	P19878	Q13576	O95466	Q96AC1	Q92608	Q96F07	Q9Y4F1	Q7L576	P27986	Q07960	P14598
R-HSA-180585	Vif-mediated degradation of APOBEC3G	4	43	0.00362075	0.0615987	0.23551	4	4	0.000268817	9606	Homo sapiens	Q15370;Q9HC16;Q93034	Q15370	Q93034	Q9HC16-3	Q9HC16-1
R-HSA-1236394	Signaling by ERBB4	5	62	0.00522061	0.063588	0.23551	6	52	0.00349462	9606	Homo sapiens	P78536;O75689;P02649;P27986;P48061	P78536	O75689	P02649	P27986	P48061
R-HSA-210990	PECAM1 interactions	2	12	0.00101044	0.064237	0.23551	7	7	0.00047043	9606	Homo sapiens	P06756;P16284	P06756	P16284
R-HSA-1236977	Endosomal/Vacuolar pathway	2	12	0.00101044	0.064237	0.23551	4	4	0.000268817	9606	Homo sapiens	P07711;P04439	P07711	P04439
R-HSA-180689	APOBEC3G mediated resistance to HIV-1 infection	2	12	0.00101044	0.064237	0.23551	3	3	0.000201613	9606	Homo sapiens	Q9HC16	Q9HC16-3	Q9HC16-1
R-HSA-196791	Vitamin D (calciferol) metabolism	2	12	0.00101044	0.064237	0.23551	7	14	0.00094086	9606	Homo sapiens	P02774;Q99538	P02774	Q99538
R-HSA-264870	Caspase-mediated cleavage of cytoskeletal proteins	2	12	0.00101044	0.064237	0.23551	4	10	0.000672043	9606	Homo sapiens	P08670;P06396	P08670	P06396
R-HSA-9660821	ADORA2B mediated anti-inflammatory cytokines production	4	44	0.00370495	0.0658219	0.23551	5	12	0.000806452	9606	Homo sapiens	Q9UBI6;P04899;P63092;Q5JWF2	Q9UBI6	P04899	P63092	Q5JWF2
R-HSA-166020	Transfer of LPS from LBP carrier to CD14	1	2	0.000168407	0.0660935	0.23551	2	2	0.000134409	9606	Homo sapiens	P08571	P08571
R-HSA-9636467	Blockage of phagosome acidification	1	2	0.000168407	0.0660935	0.23551	1	1	6.72043e-05	9606	Homo sapiens	Q9UI12	Q9UI12
R-HSA-3642279	TGFBR2 MSI Frameshift Mutants in Cancer	1	2	0.000168407	0.0660935	0.23551	1	1	6.72043e-05	9606	Homo sapiens	P01137	P01137
R-HSA-5619049	Defective SLC40A1 causes hemochromatosis 4 (HFE4) (macrophages)	1	2	0.000168407	0.0660935	0.23551	1	1	6.72043e-05	9606	Homo sapiens	P00450	P00450
R-HSA-5682113	Defective ABCA1 causes TGD	1	2	0.000168407	0.0660935	0.23551	1	1	6.72043e-05	9606	Homo sapiens	P02647	P02647
R-HSA-9673240	Defective gamma-carboxylation of F9	1	2	0.000168407	0.0660935	0.23551	1	1	6.72043e-05	9606	Homo sapiens	P00740	P00740
R-HSA-5619060	Defective CP causes aceruloplasminemia (ACERULOP)	1	2	0.000168407	0.0660935	0.23551	1	1	6.72043e-05	9606	Homo sapiens	P00450	P00450
R-HSA-5652227	Fructose biosynthesis	1	2	0.000168407	0.0660935	0.23551	1	2	0.000134409	9606	Homo sapiens	P15121	P15121
R-HSA-3781865	Diseases of glycosylation	9	146	0.0122937	0.0663161	0.23551	24	77	0.00517473	9606	Homo sapiens	P06865;P21810;O75487;Q86TH1;P51888;P13611;P07585;P20774;Q9Y625	P06865	P21810	O75487	Q86TH1	P51888	P13611	P07585	P20774	Q9Y625
R-HSA-446219	Synthesis of substrates in N-glycan biosythesis	5	64	0.00538902	0.0706741	0.23551	5	42	0.00282258	9606	Homo sapiens	Q8N0W3;Q9BXD5;Q9UJ70;P51606;P26038	Q8N0W3	Q9BXD5	Q9UJ70	P51606	O15466
R-HSA-1630316	Glycosaminoglycan metabolism	8	127	0.0106938	0.07305	0.23551	50	87	0.00584677	9606	Homo sapiens	P06865;P21810;O75487;P51888;P13611;P07585;P20774;Q9Y625	P06865	P21810	O75487	P51888	P13611	P07585	P20774	Q9Y625
R-HSA-9675151	Disorders of Developmental Biology	2	13	0.00109464	0.0737584	0.23551	5	5	0.000336022	9606	Homo sapiens	P51608	P51608-2	P51608-1
R-HSA-9697154	Disorders of Nervous System Development	2	13	0.00109464	0.0737584	0.23551	5	5	0.000336022	9606	Homo sapiens	P51608	P51608-2	P51608-1
R-HSA-9005891	Loss of function of MECP2 in Rett syndrome	2	13	0.00109464	0.0737584	0.23551	5	5	0.000336022	9606	Homo sapiens	P51608	P51608-2	P51608-1
R-HSA-9005895	Pervasive developmental disorders	2	13	0.00109464	0.0737584	0.23551	5	5	0.000336022	9606	Homo sapiens	P51608	P51608-2	P51608-1
R-HSA-5140745	WNT5A-dependent internalization of FZD2, FZD5 and ROR2	2	13	0.00109464	0.0737584	0.23551	1	2	0.000134409	9606	Homo sapiens	O94973;O95782	O94973	O95782
R-HSA-9673767	Signaling by PDGFRA transmembrane, juxtamembrane and kinase domain mutants	2	13	0.00109464	0.0737584	0.23551	3	7	0.00047043	9606	Homo sapiens	P27986;P40763	P27986	P40763
R-HSA-9673770	Signaling by PDGFRA extracellular domain mutants	2	13	0.00109464	0.0737584	0.23551	3	7	0.00047043	9606	Homo sapiens	P27986;P40763	P27986	P40763
R-HSA-1679131	Trafficking and processing of endosomal TLR	2	13	0.00109464	0.0737584	0.23551	2	7	0.00047043	9606	Homo sapiens	P07711;Q99538	P07711	Q99538
R-HSA-2474795	Diseases associated with visual transduction	2	13	0.00109464	0.0737584	0.23551	2	10	0.000672043	9606	Homo sapiens	P02766;P02753	P02766	P02753
R-HSA-9675143	Diseases of the neuronal system	2	13	0.00109464	0.0737584	0.23551	2	10	0.000672043	9606	Homo sapiens	P02766;P02753	P02766	P02753
R-HSA-174403	Glutathione synthesis and recycling	2	13	0.00109464	0.0737584	0.23551	1	7	0.00047043	9606	Homo sapiens	A6NGU5;P19440	A6NGU5	P19440
R-HSA-2453864	Retinoid cycle disease events	2	13	0.00109464	0.0737584	0.23551	1	9	0.000604839	9606	Homo sapiens	P02766;P02753	P02766	P02753
R-HSA-9839373	Signaling by TGFBR3	4	46	0.00387336	0.0747074	0.23551	9	23	0.0015457	9606	Homo sapiens	P50281;P01137;P61812;P49407	P50281	P01137	P61812	P49407
R-HSA-9772572	Early SARS-CoV-2 Infection Events	4	46	0.00387336	0.0747074	0.23551	7	72	0.00483871	9606	Homo sapiens	P07711;O75487;O14786;Q9Y625	P07711	O75487	O14786	Q9Y625
R-HSA-202427	Phosphorylation of CD3 and TCR zeta chains	3	29	0.0024419	0.0785033	0.23551	5	7	0.00047043	9606	Homo sapiens	P01903;P08575;P01909	P01903	P08575	P01909
R-HSA-189445	Metabolism of porphyrins	3	29	0.0024419	0.0785033	0.23551	4	33	0.00221774	9606	Homo sapiens	P53004;P02768;P30043	P53004	P02768	P30043
R-HSA-2173789	TGF-beta receptor signaling activates SMADs	4	47	0.00395756	0.079366	0.238098	24	44	0.00295699	9606	Homo sapiens	Q14766;P06756;P01137;P61812	Q14766	P06756	P01137	P61812
R-HSA-3656237	Defective EXT2 causes exostoses 2	2	14	0.00117885	0.0836974	0.251092	4	4	0.000268817	9606	Homo sapiens	O75487;Q9Y625	O75487	Q9Y625
R-HSA-3656253	Defective EXT1 causes exostoses 1, TRPS2 and CHDS	2	14	0.00117885	0.0836974	0.251092	4	4	0.000268817	9606	Homo sapiens	O75487;Q9Y625	O75487	Q9Y625
R-HSA-177504	Retrograde neurotrophin signalling	2	14	0.00117885	0.0836974	0.251092	3	3	0.000201613	9606	Homo sapiens	O94973;O95782	O94973	O95782
R-HSA-399955	SEMA3A-Plexin repulsion signaling by inhibiting Integrin adhesion	2	14	0.00117885	0.0836974	0.251092	6	8	0.000537634	9606	Homo sapiens	P10301;O14786	P10301	O14786
R-HSA-418346	Platelet homeostasis	6	88	0.0074099	0.0840177	0.252053	13	31	0.00208333	9606	Homo sapiens	P04114;Q9UBI6;Q13976;P16284;P63092;Q5JWF2	P04114	Q9UBI6	P16284	P63092	Q5JWF2	Q13976-1
R-HSA-9013404	RAC2 GTPase cycle	6	88	0.0074099	0.0840177	0.252053	4	10	0.000672043	9606	Homo sapiens	P19878;Q92608;Q7L576;P27986;Q07960;P14598	P19878	Q92608	Q7L576	P27986	Q07960	P14598
R-HSA-1483249	Inositol phosphate metabolism	4	48	0.00404176	0.0841658	0.252497	6	54	0.00362903	9606	Homo sapiens	P51178;Q9NPH2;O95989;P16885	P51178	Q9NPH2	O95989	P16885
R-HSA-9674555	Signaling by CSF3 (G-CSF)	3	30	0.0025261	0.084837	0.254511	11	21	0.00141129	9606	Homo sapiens	Q15370;Q93034;P40763	Q15370	Q93034	P40763
R-HSA-5669034	TNFs bind their physiological receptors	3	30	0.0025261	0.084837	0.254511	2	13	0.000873656	9606	Homo sapiens	O75888;O95407;Q9Y275	O75888	O95407	Q9Y275
R-HSA-8978868	Fatty acid metabolism	10	177	0.014904	0.0859181	0.257754	20	204	0.0137097	9606	Homo sapiens	P27169;P41222;P36969;P23219;P20292;Q16647;P09960;P19440;P50897;P07203	P27169	P41222	P36969	P23219	P20292	Q16647	P09960	P19440	P50897	P07203
R-HSA-74752	Signaling by Insulin receptor	6	89	0.00749411	0.0875104	0.262531	4	34	0.00228495	9606	Homo sapiens	Q9Y5K8;P21283;P21281;P38606;P27986;Q9UI12	Q9Y5K8	P21283	P21281	P38606	P27986	Q9UI12
R-HSA-186763	Downstream signal transduction	3	31	0.00261031	0.0913808	0.274142	16	16	0.00107527	9606	Homo sapiens	P09619;P27986;P40763	P09619	P27986	P40763
R-HSA-399719	Trafficking of AMPA receptors	3	31	0.00261031	0.0913808	0.274142	2	4	0.000268817	9606	Homo sapiens	O94973;P05771;O95782	O94973-3	P05771	O95782
R-HSA-9820960	Respiratory syncytial virus (RSV) attachment and entry	3	31	0.00261031	0.0913808	0.274142	2	7	0.00047043	9606	Homo sapiens	P08571;O75487;Q9Y625	P08571	O75487	Q9Y625
R-HSA-399721	Glutamate binding, activation of AMPA receptors and synaptic plasticity	3	31	0.00261031	0.0913808	0.274142	2	9	0.000604839	9606	Homo sapiens	O94973;P05771;O95782	O94973-3	P05771	O95782
R-HSA-9680350	Signaling by CSF1 (M-CSF) in myeloid cells	3	31	0.00261031	0.0913808	0.274142	3	14	0.00094086	9606	Homo sapiens	P27986;P16885;P40763	P27986	P16885	P40763
R-HSA-2214320	Anchoring fibril formation	2	15	0.00126305	0.0940154	0.282046	1	4	0.000268817	9606	Homo sapiens	P02452;P08123	P02452	P08123
R-HSA-8875791	MET activates STAT3	1	3	0.00025261	0.0974875	0.292463	4	4	0.000268817	9606	Homo sapiens	P40763	P40763
R-HSA-964827	Progressive trimming of alpha-1,2-linked mannose residues from Man9/8/7GlcNAc2 to produce Man5GlcNAc2	1	3	0.00025261	0.0974875	0.292463	3	3	0.000201613	9606	Homo sapiens	P33908	P33908
R-HSA-3642278	Loss of Function of TGFBR2 in Cancer	1	3	0.00025261	0.0974875	0.292463	2	2	0.000134409	9606	Homo sapiens	P01137	P01137
R-HSA-3645790	TGFBR2 Kinase Domain Mutants in Cancer	1	3	0.00025261	0.0974875	0.292463	1	1	6.72043e-05	9606	Homo sapiens	P01137	P01137
R-HSA-198745	Signalling to STAT3	1	3	0.00025261	0.0974875	0.292463	1	1	6.72043e-05	9606	Homo sapiens	P40763	P40763
R-HSA-964975	Vitamin B6 activation to pyridoxal phosphate	1	3	0.00025261	0.0974875	0.292463	3	6	0.000403226	9606	Homo sapiens	O00764	O00764
R-HSA-9657688	Defective factor XII causes hereditary angioedema	1	3	0.00025261	0.0974875	0.292463	1	2	0.000134409	9606	Homo sapiens	P03952	P03952
R-HSA-9708296	tRNA-derived small RNA (tsRNA or tRNA-related fragment, tRF) biogenesis	1	3	0.00025261	0.0974875	0.292463	1	4	0.000268817	9606	Homo sapiens	P03950	P03950
R-HSA-456926	Thrombin signalling through proteinase activated receptors (PARs)	3	32	0.00269451	0.0981273	0.294382	10	16	0.00107527	9606	Homo sapiens	Q9UBI6;P49407;P50148	Q9UBI6	P49407	P50148
R-HSA-9725370	Signaling by ALK fusions and activated point mutants	6	93	0.00783092	0.102261	0.306783	30	63	0.00423387	9606	Homo sapiens	P51608;P26038;P27986;P02751;P40763	P51608-2	P51608-1	P26038	P27986	P02751	P40763
R-HSA-9700206	Signaling by ALK in cancer	6	93	0.00783092	0.102261	0.306783	31	71	0.00477151	9606	Homo sapiens	P51608;P26038;P27986;P02751;P40763	P51608-2	P51608-1	P26038	P27986	P02751	P40763
R-HSA-399956	CRMPs in Sema3A signaling	2	16	0.00134725	0.104676	0.314027	5	5	0.000336022	9606	Homo sapiens	Q14195;O14786	Q14195	O14786
R-HSA-8866427	VLDLR internalisation and degradation	2	16	0.00134725	0.104676	0.314027	2	4	0.000268817	9606	Homo sapiens	O94973;O95782	O94973	O95782
R-HSA-392517	Rap1 signalling	2	16	0.00134725	0.104676	0.314027	2	7	0.00047043	9606	Homo sapiens	Q13976;Q96FS4	Q96FS4	Q13976-1
R-HSA-9013423	RAC3 GTPase cycle	6	94	0.00791512	0.106141	0.318422	2	6	0.000403226	9606	Homo sapiens	P19878;Q96AC1;Q7L576;P27986;Q07960;P14598	P19878	Q96AC1	Q7L576	P27986	Q07960	P14598
R-HSA-170834	Signaling by TGF-beta Receptor Complex	6	94	0.00791512	0.106141	0.318422	31	100	0.00672043	9606	Homo sapiens	Q14766;P06756;P08123;P05121;P01137;P61812	Q14766	P06756	P08123	P05121	P01137	P61812
R-HSA-163359	Glucagon signaling in metabolic regulation	3	34	0.00286292	0.112197	0.336591	4	6	0.000403226	9606	Homo sapiens	Q9UBI6;P63092;Q5JWF2	Q9UBI6	P63092	Q5JWF2
R-HSA-9725371	Nuclear events stimulated by ALK signaling in cancer	3	34	0.00286292	0.112197	0.336591	17	32	0.00215054	9606	Homo sapiens	P51608;P40763	P51608-2	P51608-1	P40763
R-HSA-420092	Glucagon-type ligand receptors	3	34	0.00286292	0.112197	0.336591	1	8	0.000537634	9606	Homo sapiens	Q9UBI6;P63092;Q5JWF2	Q9UBI6	P63092	Q5JWF2
R-HSA-432142	Platelet sensitization by LDL	2	17	0.00143146	0.115644	0.346931	7	9	0.000604839	9606	Homo sapiens	P04114;P16284	P04114	P16284
R-HSA-9018677	Biosynthesis of DHA-derived SPMs	2	17	0.00143146	0.115644	0.346931	8	33	0.00221774	9606	Homo sapiens	P36969;P09960	P36969-2	P09960
R-HSA-392518	Signal amplification	3	35	0.00294712	0.119505	0.348046	13	19	0.00127688	9606	Homo sapiens	Q9UBI6;P04899;P50148	Q9UBI6	P04899	P50148
R-HSA-9022699	MECP2 regulates neuronal receptors and channels	2	18	0.00151566	0.126887	0.348046	26	26	0.00174731	9606	Homo sapiens	P51608	P51608-2	P51608-1
R-HSA-1839117	Signaling by cytosolic FGFR1 fusion mutants	2	18	0.00151566	0.126887	0.348046	7	14	0.00094086	9606	Homo sapiens	P27986;P40763	P27986	P40763
R-HSA-164378	PKA activation in glucagon signalling	2	18	0.00151566	0.126887	0.348046	1	2	0.000134409	9606	Homo sapiens	P63092;Q5JWF2	P63092	Q5JWF2
R-HSA-1638074	Keratan sulfate/keratin metabolism	3	36	0.00303132	0.126983	0.348046	11	16	0.00107527	9606	Homo sapiens	P06865;P51888;P20774	P06865	P51888	P20774
R-HSA-447115	Interleukin-12 family signaling	4	56	0.00471539	0.127336	0.348046	17	114	0.00766129	9606	Homo sapiens	P14174;P26038;P78417;P40763	P14174	P26038	P78417	P40763
R-HSA-3000497	Scavenging by Class H Receptors	1	4	0.000336814	0.127829	0.348046	4	4	0.000268817	9606	Homo sapiens	P04114	P04114
R-HSA-3656535	TGFBR1 LBD Mutants in Cancer	1	4	0.000336814	0.127829	0.348046	1	1	6.72043e-05	9606	Homo sapiens	P01137	P01137
R-HSA-9652169	Signaling by MAP2K mutants	1	4	0.000336814	0.127829	0.348046	1	1	6.72043e-05	9606	Homo sapiens	Q02750	Q02750
R-HSA-8849474	PTK6 Activates STAT3	1	4	0.000336814	0.127829	0.348046	6	9	0.000604839	9606	Homo sapiens	P40763	P40763
R-HSA-446343	Localization of the PINCH-ILK-PARVIN complex to focal adhesions	1	4	0.000336814	0.127829	0.348046	1	2	0.000134409	9606	Homo sapiens	Q13418	Q13418
R-HSA-168277	Influenza Virus Induced Apoptosis	1	4	0.000336814	0.127829	0.348046	1	2	0.000134409	9606	Homo sapiens	P01137	P01137
R-HSA-9018681	Biosynthesis of protectins	1	4	0.000336814	0.127829	0.348046	2	5	0.000336022	9606	Homo sapiens	P09960	P09960
R-HSA-8847453	Synthesis of PIPs in the nucleus	1	4	0.000336814	0.127829	0.348046	1	3	0.000201613	9606	Homo sapiens	P48426	P48426
R-HSA-9659379	Sensory processing of sound	5	78	0.00656787	0.131511	0.348046	2	13	0.000873656	9606	Homo sapiens	Q00013;Q6IBS0;P06396;P26038;Q9Y2J2	Q00013	Q6IBS0	P06396	P26038	Q9Y2J2
R-HSA-6802948	Signaling by high-kinase activity BRAF mutants	3	37	0.00311553	0.134624	0.348046	4	6	0.000403226	9606	Homo sapiens	Q02750;P49407;P02751	Q02750	P49407	P02751
R-HSA-156590	Glutathione conjugation	3	37	0.00311553	0.134624	0.348046	2	12	0.000806452	9606	Homo sapiens	A6NGU5;P19440;P78417	A6NGU5	P19440	P78417
R-HSA-8950505	Gene and protein expression by JAK-STAT signaling after Interleukin-12 stimulation	3	37	0.00311553	0.134624	0.348046	3	36	0.00241935	9606	Homo sapiens	P14174;P26038;P78417	P14174	P26038	P78417
R-HSA-195258	RHO GTPase Effectors	14	294	0.0247558	0.136527	0.348046	36	113	0.00759409	9606	Homo sapiens	Q13576;O95466;O15144;O15145;Q15746;Q96F07;Q7L576;P59998;P14598;P35580;P19878;P84095;P60660;P05771	Q13576	O95466	O15144	O15145	Q15746	Q96F07	Q7L576	P59998	P14598	P35580	P19878	P84095	P60660	P05771
R-HSA-422356	Regulation of insulin secretion	5	79	0.00665207	0.136556	0.348046	17	38	0.00255376	9606	Homo sapiens	Q9UBI6;P04899;P63092;Q5JWF2;P50148	Q9UBI6	P04899	P63092	Q5JWF2	P50148
R-HSA-446193	Biosynthesis of the N-glycan precursor (dolichol lipid-linked oligosaccharide, LLO) and transfer to a nascent protein	5	79	0.00665207	0.136556	0.348046	5	56	0.00376344	9606	Homo sapiens	Q8N0W3;Q9BXD5;Q9UJ70;P51606;P26038	Q8N0W3	Q9BXD5	Q9UJ70	P51606	O15466
R-HSA-5627117	RHO GTPases Activate ROCKs	2	19	0.00159987	0.138375	0.348046	2	7	0.00047043	9606	Homo sapiens	P35580;P60660	P35580	P60660
R-HSA-416700	Other semaphorin interactions	2	19	0.00159987	0.138375	0.348046	2	9	0.000604839	9606	Homo sapiens	P56199;P08575	P56199	P08575
R-HSA-5423646	Aflatoxin activation and detoxification	2	19	0.00159987	0.138375	0.348046	1	11	0.000739247	9606	Homo sapiens	A6NGU5;P19440	A6NGU5	P19440
R-HSA-111465	Apoptotic cleavage of cellular proteins	3	38	0.00319973	0.142419	0.348046	5	38	0.00255376	9606	Homo sapiens	P08670;P49354;P06396	P08670	P49354	P06396
R-HSA-9707564	Cytoprotection by HMOX1	4	59	0.004968	0.145512	0.348046	4	17	0.00114247	9606	Homo sapiens	P53004;P02768;P30043;P40763	P53004	P02768	P30043	P40763
R-HSA-9711123	Cellular response to chemical stress	10	199	0.0167565	0.148336	0.348046	13	166	0.0111559	9606	Homo sapiens	P53004;P19878;P08294;P52209;P02768;P30043;P22352;P07203;P14598;P40763	P53004	P19878	P08294	P52209	P02768	P30043	P22352	P07203	P14598	P40763
R-HSA-5625900	RHO GTPases activate CIT	2	20	0.00168407	0.150078	0.348046	1	6	0.000403226	9606	Homo sapiens	P35580;P60660	P35580	P60660
R-HSA-416572	Sema4D induced cell migration and growth-cone collapse	2	20	0.00168407	0.150078	0.348046	1	7	0.00047043	9606	Homo sapiens	P35580;P60660	P35580	P60660
R-HSA-173736	Alternative complement activation	1	5	0.000421017	0.157152	0.348046	9	9	0.000604839	9606	Homo sapiens	P01024	P01024
R-HSA-8964011	HDL clearance	1	5	0.000421017	0.157152	0.348046	5	5	0.000336022	9606	Homo sapiens	P02647	P02647
R-HSA-114516	Disinhibition of SNARE formation	1	5	0.000421017	0.157152	0.348046	2	2	0.000134409	9606	Homo sapiens	P05771	P05771
R-HSA-9793528	Ciprofloxacin ADME	1	5	0.000421017	0.157152	0.348046	2	8	0.000537634	9606	Homo sapiens	P02768	P02768
R-HSA-76009	Platelet Aggregation (Plug Formation)	3	40	0.00336814	0.158441	0.348046	16	27	0.00181452	9606	Homo sapiens	P02452;P08123;P02751	P02452	P08123	P02751
R-HSA-2871837	FCERI mediated NF-kB activation	8	154	0.0129673	0.161137	0.348046	1	19	0.00127688	9606	Homo sapiens	P01594;P01593;P01834;P01768;P30273;P01742;P80748;P01772	P01594	P01593	P01834	P01768	P30273	P01742	P80748	P01772
R-HSA-9671555	Signaling by PDGFR in disease	2	21	0.00176827	0.161969	0.348046	6	24	0.0016129	9606	Homo sapiens	P27986;P40763	P27986	P40763
R-HSA-5674135	MAP2K and MAPK activation	3	41	0.00345234	0.16665	0.348046	12	12	0.000806452	9606	Homo sapiens	Q02750;P49407;P02751	Q02750	P49407	P02751
R-HSA-202433	Generation of second messenger molecules	3	41	0.00345234	0.16665	0.348046	4	17	0.00114247	9606	Homo sapiens	P01903;P01909;P16885	P01903	P01909	P16885
R-HSA-2454202	Fc epsilon receptor (FCERI) signaling	10	205	0.0172617	0.168572	0.348046	25	65	0.00436828	9606	Homo sapiens	P01594;P01593;P01834;P01768;P30273;P01742;P80748;P27986;P01772;P16885	P01594	P01593	P01834	P01768	P30273	P01742	P80748	P27986	P01772	P16885
R-HSA-392170	ADP signalling through P2Y purinoceptor 12	2	22	0.00185248	0.174023	0.348046	3	4	0.000268817	9606	Homo sapiens	Q9UBI6;P04899	Q9UBI6	P04899
R-HSA-9670439	Signaling by phosphorylated juxtamembrane, extracellular and kinase domain KIT mutants	2	22	0.00185248	0.174023	0.348046	6	11	0.000739247	9606	Homo sapiens	P27986;P40763	P27986	P40763
R-HSA-9613829	Chaperone Mediated Autophagy	2	22	0.00185248	0.174023	0.348046	9	19	0.00127688	9606	Homo sapiens	P08670;Q99541	P08670	Q99541
R-HSA-9669938	Signaling by KIT in disease	2	22	0.00185248	0.174023	0.348046	6	26	0.00174731	9606	Homo sapiens	P27986;P40763	P27986	P40763
R-HSA-2453902	The canonical retinoid cycle in rods (twilight vision)	2	22	0.00185248	0.174023	0.348046	2	18	0.00120968	9606	Homo sapiens	P02766;P02753	P02766	P02753
R-HSA-9656223	Signaling by RAF1 mutants	3	42	0.00353654	0.174982	0.348571	5	7	0.00047043	9606	Homo sapiens	Q02750;P49407;P02751	Q02750	P49407	P02751
R-HSA-9035034	RHOF GTPase cycle	3	42	0.00353654	0.174982	0.348571	2	3	0.000201613	9606	Homo sapiens	Q9Y4F1;P27986;Q07960	Q9Y4F1	P27986	Q07960
R-HSA-419037	NCAM1 interactions	3	42	0.00353654	0.174982	0.348571	1	10	0.000672043	9606	Homo sapiens	P12110;P02461;P12111	P12110	P02461	P12111
R-HSA-3928662	EPHB-mediated forward signaling	3	42	0.00353654	0.174982	0.348571	1	26	0.00174731	9606	Homo sapiens	O15144;O15145;P59998	O15144	O15145	P59998
R-HSA-9006936	Signaling by TGFB family members	8	158	0.0133041	0.177229	0.348571	40	148	0.00994624	9606	Homo sapiens	Q14766;P06756;P50281;P08123;P05121;P01137;P61812;P49407	Q14766	P06756	P50281	P08123	P05121	P01137	P61812	P49407
R-HSA-381676	Glucagon-like Peptide-1 (GLP1) regulates insulin secretion	3	43	0.00362075	0.183428	0.348571	6	12	0.000806452	9606	Homo sapiens	Q9UBI6;P63092;Q5JWF2	Q9UBI6	P63092	Q5JWF2
R-HSA-8857538	PTK6 promotes HIF1A stabilization	1	6	0.000505221	0.185492	0.348571	6	6	0.000403226	9606	Homo sapiens	Q14956	Q14956
R-HSA-3656532	TGFBR1 KD Mutants in Cancer	1	6	0.000505221	0.185492	0.348571	1	1	6.72043e-05	9606	Homo sapiens	P01137	P01137
R-HSA-3304356	SMAD2/3 Phosphorylation Motif Mutants in Cancer	1	6	0.000505221	0.185492	0.348571	1	1	6.72043e-05	9606	Homo sapiens	P01137	P01137
R-HSA-9673221	Defective F9 activation	1	6	0.000505221	0.185492	0.348571	1	1	6.72043e-05	9606	Homo sapiens	P00740	P00740
R-HSA-8964041	LDL remodeling	1	6	0.000505221	0.185492	0.348571	2	3	0.000201613	9606	Homo sapiens	P04114	P04114
R-HSA-9664535	LTC4-CYSLTR mediated IL4 production	1	6	0.000505221	0.185492	0.348571	2	3	0.000201613	9606	Homo sapiens	P19440	P19440
R-HSA-2142700	Biosynthesis of Lipoxins (LX)	1	6	0.000505221	0.185492	0.348571	3	7	0.00047043	9606	Homo sapiens	P20292	P20292
R-HSA-9603381	Activated NTRK3 signals through PI3K	1	6	0.000505221	0.185492	0.348571	2	5	0.000336022	9606	Homo sapiens	P27986	P27986
R-HSA-8851907	MET activates PI3K/AKT signaling	1	6	0.000505221	0.185492	0.348571	2	5	0.000336022	9606	Homo sapiens	P27986	P27986
R-HSA-5674499	Negative feedback regulation of MAPK pathway	1	6	0.000505221	0.185492	0.348571	1	3	0.000201613	9606	Homo sapiens	Q02750	Q02750
R-HSA-8949275	RUNX3 Regulates Immune Response and Cell Migration	1	6	0.000505221	0.185492	0.348571	1	5	0.000336022	9606	Homo sapiens	P10451	P10451
R-HSA-8964208	Phenylalanine metabolism	1	6	0.000505221	0.185492	0.348571	1	6	0.000403226	9606	Homo sapiens	Q96RQ9	Q96RQ9
R-HSA-6787639	GDP-fucose biosynthesis	1	6	0.000505221	0.185492	0.348571	1	7	0.00047043	9606	Homo sapiens	Q8N0W3	Q8N0W3
R-HSA-9683686	Maturation of spike protein	1	6	0.000505221	0.185492	0.348571	1	8	0.000537634	9606	Homo sapiens	P26572	P26572
R-HSA-9013422	RHOBTB1 GTPase cycle	2	23	0.00193668	0.186215	0.348571	1	2	0.000134409	9606	Homo sapiens	P08670;Q13098	P08670	Q13098
R-HSA-8956321	Nucleotide salvage	2	23	0.00193668	0.186215	0.348571	2	22	0.00147849	9606	Homo sapiens	Q16831;P19971	Q16831	P19971
R-HSA-432040	Vasopressin regulates renal water homeostasis via Aquaporins	3	44	0.00370495	0.191979	0.348571	5	15	0.00100806	9606	Homo sapiens	Q9UBI6;P63092;Q5JWF2	Q9UBI6	P63092	Q5JWF2
R-HSA-8876198	RAB GEFs exchange GTP for GDP on RABs	5	90	0.00757831	0.197195	0.348571	5	21	0.00141129	9606	Homo sapiens	Q13637;Q13636;Q9Y296;Q6IQ22;Q92930	Q13637	Q13636	Q9Y296	Q6IQ22	Q92930
R-HSA-202040	G-protein activation	2	24	0.00202088	0.198521	0.348571	6	6	0.000403226	9606	Homo sapiens	Q9UBI6;P50148	Q9UBI6	P50148
R-HSA-2024096	HS-GAG degradation	2	24	0.00202088	0.198521	0.348571	3	14	0.00094086	9606	Homo sapiens	O75487;Q9Y625	O75487	Q9Y625
R-HSA-982772	Growth hormone receptor signaling	2	24	0.00202088	0.198521	0.348571	3	28	0.00188172	9606	Homo sapiens	P78536;P40763	P78536	P40763
R-HSA-379716	Cytosolic tRNA aminoacylation	2	24	0.00202088	0.198521	0.348571	2	21	0.00141129	9606	Homo sapiens	P49591;P23381	P49591	P23381
R-HSA-199991	Membrane Trafficking	26	637	0.0536376	0.202848	0.348571	61	219	0.0147177	9606	Homo sapiens	P04114;P02792;Q13637;O15144;Q13636;O15145;Q14108;O60749;Q9Y5X1;Q9Y296;P98082;P02787;Q92930;O94973;Q9NVZ3;P59998;O95782;Q9UBR2;P01009;Q13492;P33908;Q96RF0;P49407;Q13098;Q6IQ22;P02794	P04114	P02792	Q13637	O15144	Q13636	O15145	Q14108	O60749	Q9Y5X1	Q9Y296	P98082	P02787	Q92930	O94973	Q9NVZ3	P59998	O95782	Q9UBR2	P01009	Q13492	P33908	Q96RF0	P49407	Q13098	Q6IQ22	P02794
R-HSA-9020591	Interleukin-12 signaling	3	46	0.00387336	0.209368	0.348571	3	56	0.00376344	9606	Homo sapiens	P14174;P26038;P78417	P14174	P26038	P78417
R-HSA-418592	ADP signalling through P2Y purinoceptor 1	2	25	0.00210509	0.210922	0.348571	4	7	0.00047043	9606	Homo sapiens	Q9UBI6;P50148	Q9UBI6	P50148
R-HSA-1266695	Interleukin-7 signaling	2	25	0.00210509	0.210922	0.348571	5	26	0.00174731	9606	Homo sapiens	P27986;P40763	P27986	P40763
R-HSA-9027277	Erythropoietin activates Phospholipase C gamma (PLCG)	1	7	0.000589424	0.212882	0.348571	3	3	0.000201613	9606	Homo sapiens	P16885	P16885
R-HSA-3656534	Loss of Function of TGFBR1 in Cancer	1	7	0.000589424	0.212882	0.348571	2	2	0.000134409	9606	Homo sapiens	P01137	P01137
R-HSA-9028335	Activated NTRK2 signals through PI3K	1	7	0.000589424	0.212882	0.348571	2	2	0.000134409	9606	Homo sapiens	P27986	P27986
R-HSA-3000484	Scavenging by Class F Receptors	1	7	0.000589424	0.212882	0.348571	2	2	0.000134409	9606	Homo sapiens	P04114	P04114
R-HSA-3304349	Loss of Function of SMAD2/3 in Cancer	1	7	0.000589424	0.212882	0.348571	1	2	0.000134409	9606	Homo sapiens	P01137	P01137
R-HSA-447038	NrCAM interactions	1	7	0.000589424	0.212882	0.348571	1	4	0.000268817	9606	Homo sapiens	O60462	O60462
R-HSA-111457	Release of apoptotic factors from the mitochondria	1	7	0.000589424	0.212882	0.348571	1	4	0.000268817	9606	Homo sapiens	O60443	O60443
R-HSA-9842640	Signaling by LTK in cancer	1	7	0.000589424	0.212882	0.348571	1	4	0.000268817	9606	Homo sapiens	P27986	P27986
R-HSA-2660826	Constitutive Signaling by NOTCH1 t(7;9)(NOTCH1:M1580_K2555) Translocation Mutant	1	7	0.000589424	0.212882	0.348571	1	5	0.000336022	9606	Homo sapiens	P78536	P78536
R-HSA-2660825	Signaling by NOTCH1 t(7;9)(NOTCH1:M1580_K2555) Translocation Mutant	1	7	0.000589424	0.212882	0.348571	1	5	0.000336022	9606	Homo sapiens	P78536	P78536
R-HSA-196843	Vitamin B2 (riboflavin) metabolism	1	7	0.000589424	0.212882	0.348571	1	5	0.000336022	9606	Homo sapiens	P13686	P13686
R-HSA-8941855	RUNX3 regulates CDKN1A transcription	1	7	0.000589424	0.212882	0.348571	1	6	0.000403226	9606	Homo sapiens	P01137	P01137
R-HSA-5652084	Fructose metabolism	1	7	0.000589424	0.212882	0.348571	1	7	0.00047043	9606	Homo sapiens	P15121	P15121
R-HSA-71387	Metabolism of carbohydrates	13	296	0.0249242	0.217559	0.348571	56	226	0.0151882	9606	Homo sapiens	P06865;O75487;P52209;P51888;Q8TDQ7;P13611;Q9Y625;P15121;P21810;P17858;P07585;P20774;P09104	P06865	O75487	P52209	P51888	Q8TDQ7	P13611	Q9Y625	P15121	P21810	P17858	P07585	P20774	P09104
R-HSA-6802946	Signaling by moderate kinase activity BRAF mutants	3	47	0.00395756	0.21819	0.348571	5	7	0.00047043	9606	Homo sapiens	Q02750;P49407;P02751	Q02750	P49407	P02751
R-HSA-9649948	Signaling downstream of RAS mutants	3	47	0.00395756	0.21819	0.348571	5	7	0.00047043	9606	Homo sapiens	Q02750;P49407;P02751	Q02750	P49407	P02751
R-HSA-6802955	Paradoxical activation of RAF signaling by kinase inactive BRAF	3	47	0.00395756	0.21819	0.348571	5	7	0.00047043	9606	Homo sapiens	Q02750;P49407;P02751	Q02750	P49407	P02751
R-HSA-6802949	Signaling by RAS mutants	3	47	0.00395756	0.21819	0.348571	5	9	0.000604839	9606	Homo sapiens	Q02750;P49407;P02751	Q02750	P49407	P02751
R-HSA-202430	Translocation of ZAP-70 to Immunological synapse	2	26	0.00218929	0.223396	0.348571	4	4	0.000268817	9606	Homo sapiens	P01903;P01909	P01903	P01909
R-HSA-428930	Thromboxane signalling through TP receptor	2	26	0.00218929	0.223396	0.348571	6	8	0.000537634	9606	Homo sapiens	Q9UBI6;P50148	Q9UBI6	P50148
R-HSA-9006335	Signaling by Erythropoietin	2	26	0.00218929	0.223396	0.348571	7	25	0.00168011	9606	Homo sapiens	P27986;P16885	P27986	P16885
R-HSA-1855204	Synthesis of IP3 and IP4 in the cytosol	2	26	0.00218929	0.223396	0.348571	1	12	0.000806452	9606	Homo sapiens	P51178;P16885	P51178	P16885
R-HSA-9013026	RHOB GTPase cycle	4	71	0.00597844	0.226629	0.348571	2	6	0.000403226	9606	Homo sapiens	Q6NZI2;P27986;Q07960;P27105	Q6NZI2	P27986	Q07960	P27105
R-HSA-437239	Recycling pathway of L1	3	49	0.00412597	0.236053	0.348571	12	14	0.00094086	9606	Homo sapiens	O94973;P26038;O95782	O94973	P26038	O95782
R-HSA-3304351	Signaling by TGF-beta Receptor Complex in Cancer	1	8	0.000673627	0.239352	0.348571	5	7	0.00047043	9606	Homo sapiens	P01137	P01137
R-HSA-8963896	HDL assembly	1	8	0.000673627	0.239352	0.348571	6	9	0.000604839	9606	Homo sapiens	P02647	P02647
R-HSA-434316	Fatty Acids bound to GPR40 (FFAR1) regulate insulin secretion	1	8	0.000673627	0.239352	0.348571	4	6	0.000403226	9606	Homo sapiens	P50148	P50148
R-HSA-804914	Transport of fatty acids	1	8	0.000673627	0.239352	0.348571	1	2	0.000134409	9606	Homo sapiens	P05090	P05090
R-HSA-446388	Regulation of cytoskeletal remodeling and cell spreading by IPP complex components	1	8	0.000673627	0.239352	0.348571	2	5	0.000336022	9606	Homo sapiens	Q9HBI1	Q9HBI1
R-HSA-3323169	Defects in biotin (Btn) metabolism	1	8	0.000673627	0.239352	0.348571	2	6	0.000403226	9606	Homo sapiens	P43251	P43251
R-HSA-450520	HuR (ELAVL1) binds and stabilizes mRNA	1	8	0.000673627	0.239352	0.348571	2	7	0.00047043	9606	Homo sapiens	O75888	O75888
R-HSA-428890	Role of ABL in ROBO-SLIT signaling	1	8	0.000673627	0.239352	0.348571	1	4	0.000268817	9606	Homo sapiens	Q01518	Q01518
R-HSA-1483148	Synthesis of PG	1	8	0.000673627	0.239352	0.348571	1	4	0.000268817	9606	Homo sapiens	Q8IV08	Q8IV08
R-HSA-5362798	Release of Hh-Np from the secreting cell	1	8	0.000673627	0.239352	0.348571	1	5	0.000336022	9606	Homo sapiens	P78536	P78536
R-HSA-196836	Vitamin C (ascorbate) metabolism	1	8	0.000673627	0.239352	0.348571	1	5	0.000336022	9606	Homo sapiens	P78417	P78417
R-HSA-416550	Sema4D mediated inhibition of cell attachment and migration	1	8	0.000673627	0.239352	0.348571	1	6	0.000403226	9606	Homo sapiens	P10301	P10301
R-HSA-8939246	RUNX1 regulates transcription of genes involved in differentiation of myeloid cells	1	8	0.000673627	0.239352	0.348571	1	7	0.00047043	9606	Homo sapiens	P05771	P05771
R-HSA-8939242	RUNX1 regulates transcription of genes involved in differentiation of keratinocytes	1	8	0.000673627	0.239352	0.348571	1	8	0.000537634	9606	Homo sapiens	P07711	P07711
R-HSA-9818028	NFE2L2 regulates pentose phosphate pathway genes	1	8	0.000673627	0.239352	0.348571	1	8	0.000537634	9606	Homo sapiens	P52209	P52209
R-HSA-77111	Synthesis of Ketone Bodies	1	8	0.000673627	0.239352	0.348571	1	8	0.000537634	9606	Homo sapiens	Q9BUT1	Q9BUT1
R-HSA-556833	Metabolism of lipids	30	764	0.0643314	0.242032	0.348571	69	863	0.0579973	9606	Homo sapiens	P36969;Q9BUT1;Q16647;Q8IV08;P50897;P17900;P08185;Q99541;P02647;P02768;P01019;P27986;P26038;P48426;Q9BTU6;P06865;P27169;P05413;P20292;P19440;P41222;P15121;P23219;P09960;P02774;Q6P589;Q8NCC3;Q99538;P07203	P36969	Q9BUT1	Q16647	Q8IV08	P50897	P36969-2	P17900	P08185	Q99541	P02647	P02768	P01019	P27986	P48426	Q9BTU6	P06865	P27169	P05413	P20292	P19440	P41222	P15121	P23219	P09960	O15466	P02774	Q6P589	Q8NCC3	Q99538	P07203
R-HSA-168898	Toll-like Receptor Cascades	8	174	0.0146514	0.247891	0.348571	59	217	0.0145833	9606	Homo sapiens	P04114;P07711;P05107;O60443;P08571;Q02750;P16885;Q99538	P04114	P07711	P05107	O60443	P08571	Q02750	P16885	Q99538
R-HSA-2022854	Keratan sulfate biosynthesis	2	28	0.0023577	0.248491	0.348571	8	9	0.000604839	9606	Homo sapiens	P51888;P20774	P51888	P20774
R-HSA-400042	Adrenaline,noradrenaline inhibits insulin secretion	2	28	0.0023577	0.248491	0.348571	5	6	0.000403226	9606	Homo sapiens	Q9UBI6;P04899	Q9UBI6	P04899
R-HSA-3928665	EPH-ephrin mediated repulsion of cells	3	51	0.00429438	0.254159	0.348571	2	9	0.000604839	9606	Homo sapiens	O94973;P08253;O95782	O94973	P08253	O95782
R-HSA-9013106	RHOC GTPase cycle	4	75	0.00631526	0.255887	0.348571	2	6	0.000403226	9606	Homo sapiens	Q6NZI2;P27986;Q07960;P27105	Q6NZI2	P27986	Q07960	P27105
R-HSA-1280215	Cytokine Signaling in Immune system	31	798	0.0671943	0.256194	0.348571	131	791	0.0531586	9606	Homo sapiens	P05107;O75888;P04439;O75382;P04083;P08123;P00488;P01137;Q9Y275;P26038;P27986;Q9Y3Z3;P40763;P78536;Q16658;P19320;Q02750;P78417;P01909;P16885;P20702;P13284;Q15370;P01903;P14174;P08670;Q93034;P05362;P08253;O95407;P02751	P05107	O75888	P04439	O75382	P04083	P08123	P00488	P01137	Q9Y275	P26038	P27986	Q9Y3Z3	P40763	P78536	Q16658	P19320	Q02750	P78417	P01909	P16885	P20702	P13284	Q15370	P01903	P14174	P08670	Q93034	P05362	P08253	O95407	P02751
R-HSA-3928663	EPHA-mediated growth cone collapse	2	29	0.0024419	0.261077	0.348571	1	4	0.000268817	9606	Homo sapiens	P35580;P60660	P35580	P60660
R-HSA-75153	Apoptotic execution phase	3	52	0.00437858	0.263285	0.348571	5	57	0.00383065	9606	Homo sapiens	P08670;P49354;P06396	P08670	P49354	P06396
R-HSA-9613354	Lipophagy	1	9	0.000757831	0.264935	0.348571	5	5	0.000336022	9606	Homo sapiens	Q99541	Q99541
R-HSA-2562578	TRIF-mediated programmed cell death	1	9	0.000757831	0.264935	0.348571	3	3	0.000201613	9606	Homo sapiens	P08571	P08571
R-HSA-9662834	CD163 mediating an anti-inflammatory response	1	9	0.000757831	0.264935	0.348571	6	9	0.000604839	9606	Homo sapiens	P78536	P78536
R-HSA-444473	Formyl peptide receptors bind formyl peptides and many other ligands	1	9	0.000757831	0.264935	0.348571	2	3	0.000201613	9606	Homo sapiens	P04083	P04083
R-HSA-9020933	Interleukin-23 signaling	1	9	0.000757831	0.264935	0.348571	6	12	0.000806452	9606	Homo sapiens	P40763	P40763
R-HSA-198203	PI3K/AKT activation	1	9	0.000757831	0.264935	0.348571	2	5	0.000336022	9606	Homo sapiens	P27986	P27986
R-HSA-8985947	Interleukin-9 signaling	1	9	0.000757831	0.264935	0.348571	5	13	0.000873656	9606	Homo sapiens	P40763	P40763
R-HSA-6811555	PI5P Regulates TP53 Acetylation	1	9	0.000757831	0.264935	0.348571	3	8	0.000537634	9606	Homo sapiens	P48426	P48426
R-HSA-9754706	Atorvastatin ADME	1	9	0.000757831	0.264935	0.348571	3	12	0.000806452	9606	Homo sapiens	P27169	P27169
R-HSA-164944	Nef and signal transduction	1	9	0.000757831	0.264935	0.348571	1	5	0.000336022	9606	Homo sapiens	Q92608	Q92608
R-HSA-111453	BH3-only proteins associate with and inactivate anti-apoptotic BCL-2 members	1	9	0.000757831	0.264935	0.348571	1	5	0.000336022	9606	Homo sapiens	P40763	P40763
R-HSA-1483115	Hydrolysis of LPC	1	9	0.000757831	0.264935	0.348571	1	6	0.000403226	9606	Homo sapiens	Q8NCC3	Q8NCC3
R-HSA-8941332	RUNX2 regulates genes involved in cell migration	1	9	0.000757831	0.264935	0.348571	1	7	0.00047043	9606	Homo sapiens	P08648	P08648
R-HSA-8951936	RUNX3 regulates p14-ARF	1	9	0.000757831	0.264935	0.348571	1	8	0.000537634	9606	Homo sapiens	P01137	P01137
R-HSA-15869	Metabolism of nucleotides	5	101	0.00850455	0.265243	0.348571	8	140	0.0094086	9606	Homo sapiens	Q12882;Q16831;Q8N142;P19971;Q9Y3Z3	Q12882	Q16831	Q8N142	P19971	Q9Y3Z3
R-HSA-8953897	Cellular responses to stimuli	34	887	0.0746884	0.268688	0.348571	73	605	0.0406586	9606	Homo sapiens	P53004;P04114;P06756;P63092;P30043;P38606;P10451;P14598;Q9Y5K8;P16284;P02647;P02768;P40429;P22352;P48723;P40763;P08648;Q9UBI6;Q9HB90;P21283;P50281;P21281;P52209;Q53FT3;P50148;P17655;P19878;Q15370;P08294;O14773;Q5JWF2;Q9UI12;P02751;P07203	P53004	P04114	P06756	P63092	P30043	P38606	P10451	P14598	Q9Y5K8	P16284	P02647	P02768	P40429	P22352	P48723	P40763	P08648	Q9UBI6	Q9HB90	P21283	P50281	P21281	P52209	Q53FT3	P50148	P17655	P19878	Q15370	P08294	O14773	Q5JWF2	Q9UI12	P02751	P07203
R-HSA-445717	Aquaporin-mediated transport	3	53	0.00446278	0.272451	0.348571	5	25	0.00168011	9606	Homo sapiens	Q9UBI6;P63092;Q5JWF2	Q9UBI6	P63092	Q5JWF2
R-HSA-1660499	Synthesis of PIPs at the plasma membrane	3	53	0.00446278	0.272451	0.348571	5	33	0.00221774	9606	Homo sapiens	Q9BTU6;P27986;P48426	Q9BTU6	P27986	P48426
R-HSA-2424491	DAP12 signaling	2	30	0.0025261	0.273669	0.348571	10	17	0.00114247	9606	Homo sapiens	P27986;P16885	P27986	P16885
R-HSA-389948	Co-inhibition by PD-1	2	30	0.0025261	0.273669	0.348571	1	5	0.000336022	9606	Homo sapiens	P01903;P01909	P01903	P01909
R-HSA-9753281	Paracetamol ADME	2	30	0.0025261	0.273669	0.348571	1	11	0.000739247	9606	Homo sapiens	A6NGU5;P19440	A6NGU5	P19440
R-HSA-5683826	Surfactant metabolism	2	30	0.0025261	0.273669	0.348571	2	29	0.00194892	9606	Homo sapiens	Q9NZU5;Q9NZK5	Q9NZU5	Q9NZK5
R-HSA-9856651	MITF-M-dependent gene expression	5	103	0.00867295	0.27817	0.348571	5	113	0.00759409	9606	Homo sapiens	P21283;P21281;P05121;P38606;Q9UI12	P21283	P21281	P05121	P38606	Q9UI12
R-HSA-382551	Transport of small molecules	28	726	0.0611317	0.282242	0.348571	81	462	0.0310484	9606	Homo sapiens	P04114;P00450;P02792;P63092;P38606;P05090;Q9Y5K8;P02649;P02647;P02768;P02787;P27105;P61916;O94973;Q9UBI6;P55058;P21283;P21281;P06727;Q86VP6;O95782;O15247;P02656;Q5JWF2;P02654;Q9UI12;P02794	P04114	P00450	P02792	P63092	P38606	P05090	Q9Y5K8	P02649	P02647	P02768	P02787	P27105	P61916	O94973	Q9UBI6	P21283	P21281	P06727	Q86VP6	O95782	P55058-1	O15247	P02656	Q5JWF2	P02654	P55058-2	Q9UI12	P02794
R-HSA-2022928	HS-GAG biosynthesis	2	31	0.00261031	0.28625	0.348571	13	14	0.00094086	9606	Homo sapiens	O75487;Q9Y625	O75487	Q9Y625
R-HSA-201556	Signaling by ALK	2	31	0.00261031	0.28625	0.348571	16	42	0.00282258	9606	Homo sapiens	P27986;P40763	P27986	P40763
R-HSA-2122948	Activated NOTCH1 Transmits Signal to the Nucleus	2	31	0.00261031	0.28625	0.348571	3	21	0.00141129	9606	Homo sapiens	P78536;P49407	P78536	P49407
R-HSA-9012999	RHO GTPase cycle	18	452	0.03806	0.287831	0.348571	40	91	0.00611559	9606	Homo sapiens	Q13576;O95466;Q92608;Q96F07;Q9Y4F1;Q7L576;Q6NZI2;Q07960;P14598;Q96JJ3;P19878;P84095;Q96AC1;P08670;Q13492;P27986;Q13098;P27105	Q13576	O95466	Q92608	Q96F07	Q9Y4F1	Q7L576	Q6NZI2	Q07960	P14598	Q96JJ3	P19878	P84095	Q96AC1	P08670	Q13492	P27986	Q13098	P27105
R-HSA-399997	Acetylcholine regulates insulin secretion	1	10	0.000842034	0.289659	0.348571	4	7	0.00047043	9606	Homo sapiens	P50148	P50148
R-HSA-9020958	Interleukin-21 signaling	1	10	0.000842034	0.289659	0.348571	2	5	0.000336022	9606	Homo sapiens	P40763	P40763
R-HSA-1855167	Synthesis of pyrophosphates in the cytosol	1	10	0.000842034	0.289659	0.348571	4	15	0.00100806	9606	Homo sapiens	O95989	O95989
R-HSA-9678110	Attachment and Entry	1	10	0.000842034	0.289659	0.348571	2	9	0.000604839	9606	Homo sapiens	P07711	P07711
R-HSA-194002	Glucocorticoid biosynthesis	1	10	0.000842034	0.289659	0.348571	1	7	0.00047043	9606	Homo sapiens	P08185	P08185
R-HSA-74182	Ketone body metabolism	1	10	0.000842034	0.289659	0.348571	1	11	0.000739247	9606	Homo sapiens	Q9BUT1	Q9BUT1
R-HSA-9013409	RHOJ GTPase cycle	3	55	0.00463119	0.290879	0.348571	2	3	0.000201613	9606	Homo sapiens	P27986;Q07960;P27105	P27986	Q07960	P27105
R-HSA-9711097	Cellular response to starvation	7	157	0.0132199	0.292594	0.348571	12	28	0.00188172	9606	Homo sapiens	Q9HB90;Q9Y5K8;P21283;P21281;P40429;P38606;Q9UI12	Q9HB90	Q9Y5K8	P21283	P21281	P40429	P38606	Q9UI12
R-HSA-9009391	Extra-nuclear estrogen signaling	4	80	0.00673627	0.293423	0.348571	6	39	0.00262097	9606	Homo sapiens	Q9UBI6;P04899;P08253;P27986	Q9UBI6	P04899	P08253	P27986
R-HSA-5668914	Diseases of metabolism	11	264	0.0222297	0.295696	0.348571	28	206	0.0138441	9606	Homo sapiens	P06865;P21810;P43251;O75487;P19440;Q86TH1;P51888;P13611;P07585;P20774;Q9Y625	P06865	P21810	P43251	O75487	P19440	Q86TH1	P51888	P13611	P07585	P20774	Q9Y625
R-HSA-9022692	Regulation of MECP2 expression and activity	2	32	0.00269451	0.298809	0.348571	11	14	0.00094086	9606	Homo sapiens	P51608	P51608-2	P51608-1
R-HSA-449147	Signaling by Interleukins	18	458	0.0385652	0.306613	0.348571	98	505	0.0339382	9606	Homo sapiens	P05107;Q16658;P19320;Q02750;P78417;P20702;P14174;P08670;P04083;P08123;P05362;P00488;P08253;P01137;P26038;P27986;P02751;P40763	P05107	Q16658	P19320	Q02750	P78417	P20702	P14174	P08670	P04083	P08123	P05362	P00488	P08253	P01137	P26038	P27986	P02751	P40763
R-HSA-9833110	RSV-host interactions	5	108	0.00909397	0.310993	0.348571	5	27	0.00181452	9606	Homo sapiens	Q15370;P08571;Q93034;O75487;Q9Y625	Q15370	P08571	Q93034	O75487	Q9Y625
R-HSA-1839124	FGFR1 mutant receptor activation	2	33	0.00277871	0.311332	0.348571	7	25	0.00168011	9606	Homo sapiens	P27986;P40763	P27986	P40763
R-HSA-5694530	Cargo concentration in the ER	2	33	0.00277871	0.311332	0.348571	2	12	0.000806452	9606	Homo sapiens	Q9UBR2;P01009	Q9UBR2	P01009
R-HSA-4085001	Sialic acid metabolism	2	33	0.00277871	0.311332	0.348571	2	16	0.00107527	9606	Homo sapiens	Q9BXD5;P26038	Q9BXD5	O15466
R-HSA-9701898	STAT3 nuclear events downstream of ALK signaling	1	11	0.000926238	0.313553	0.348571	11	11	0.000739247	9606	Homo sapiens	P40763	P40763
R-HSA-164940	Nef mediated downregulation of MHC class I complex cell surface expression	1	11	0.000926238	0.313553	0.348571	4	4	0.000268817	9606	Homo sapiens	P04439	P04439
R-HSA-110056	MAPK3 (ERK1) activation	1	11	0.000926238	0.313553	0.348571	4	4	0.000268817	9606	Homo sapiens	Q02750	Q02750
R-HSA-196025	Formation of annular gap junctions	1	11	0.000926238	0.313553	0.348571	2	2	0.000134409	9606	Homo sapiens	P98082	P98082
R-HSA-5625970	RHO GTPases activate KTN1	1	11	0.000926238	0.313553	0.348571	2	2	0.000134409	9606	Homo sapiens	P84095	P84095
R-HSA-1250342	PI3K events in ERBB4 signaling	1	11	0.000926238	0.313553	0.348571	2	2	0.000134409	9606	Homo sapiens	P27986	P27986
R-HSA-400451	Free fatty acids regulate insulin secretion	1	11	0.000926238	0.313553	0.348571	4	8	0.000537634	9606	Homo sapiens	P50148	P50148
R-HSA-9927354	Co-stimulation by ICOS	1	11	0.000926238	0.313553	0.348571	1	2	0.000134409	9606	Homo sapiens	P27986	P27986
R-HSA-9839383	TGFBR3 PTM regulation	1	11	0.000926238	0.313553	0.348571	1	3	0.000201613	9606	Homo sapiens	P50281	P50281
R-HSA-2586552	Signaling by Leptin	1	11	0.000926238	0.313553	0.348571	5	19	0.00127688	9606	Homo sapiens	P40763	P40763
R-HSA-9020956	Interleukin-27 signaling	1	11	0.000926238	0.313553	0.348571	5	20	0.00134409	9606	Homo sapiens	P40763	P40763
R-HSA-193692	Regulated proteolysis of p75NTR	1	11	0.000926238	0.313553	0.348571	1	5	0.000336022	9606	Homo sapiens	P78536	P78536
R-HSA-196780	Biotin transport and metabolism	1	11	0.000926238	0.313553	0.348571	2	12	0.000806452	9606	Homo sapiens	P43251	P43251
R-HSA-9637628	Modulation by Mtb of host immune system	1	11	0.000926238	0.313553	0.348571	1	6	0.000403226	9606	Homo sapiens	P22897	P22897
R-HSA-8963691	Phenylalanine and tyrosine metabolism	1	11	0.000926238	0.313553	0.348571	1	12	0.000806452	9606	Homo sapiens	Q96RQ9	Q96RQ9
R-HSA-189085	Digestion of dietary carbohydrate	1	11	0.000926238	0.313553	0.348571	1	13	0.000873656	9606	Homo sapiens	Q13231	Q13231
R-HSA-73817	Purine ribonucleoside monophosphate biosynthesis	1	11	0.000926238	0.313553	0.348571	1	17	0.00114247	9606	Homo sapiens	Q8N142	Q8N142
R-HSA-9690406	Transcriptional regulation of testis differentiation	1	11	0.000926238	0.313553	0.348571	1	18	0.00120968	9606	Homo sapiens	P41222	P41222
R-HSA-163685	Integration of energy metabolism	5	109	0.00917817	0.317625	0.348571	20	73	0.00490591	9606	Homo sapiens	Q9UBI6;P04899;P63092;Q5JWF2;P50148	Q9UBI6	P04899	P63092	Q5JWF2	P50148
R-HSA-8848021	Signaling by PTK6	3	58	0.0048838	0.318662	0.348571	14	53	0.00356183	9606	Homo sapiens	Q96JJ3;Q14956;P40763	Q96JJ3	Q14956	P40763
R-HSA-9006927	Signaling by Non-Receptor Tyrosine Kinases	3	58	0.0048838	0.318662	0.348571	14	53	0.00356183	9606	Homo sapiens	Q96JJ3;Q14956;P40763	Q96JJ3	Q14956	P40763
R-HSA-1660662	Glycosphingolipid metabolism	3	58	0.0048838	0.318662	0.348571	8	47	0.0031586	9606	Homo sapiens	P06865;P17900;P26038	P06865	P17900	O15466
R-HSA-418555	G alpha (s) signalling events	7	162	0.013641	0.319476	0.348571	16	28	0.00188172	9606	Homo sapiens	P08648;Q9UBI6;P04899;P63092;Q5JWF2;P49407;P02751	P08648	Q9UBI6	P04899	P63092	Q5JWF2	P49407	P02751
R-HSA-9615710	Late endosomal microautophagy	2	34	0.00286292	0.323807	0.348571	3	3	0.000201613	9606	Homo sapiens	P08670;Q99541	P08670	Q99541
R-HSA-1483255	PI Metabolism	4	84	0.00707309	0.323942	0.348571	9	84	0.00564516	9606	Homo sapiens	Q9BTU6;P27986;Q6P589;P48426	Q9BTU6	P27986	Q6P589	P48426
R-HSA-9748784	Drug ADME	5	111	0.00934658	0.33094	0.348571	14	95	0.00638441	9606	Homo sapiens	P27169;P08185;A6NGU5;P02768;P19440	P27169	P08185	A6NGU5	P02768	P19440
R-HSA-9706574	RHOBTB GTPase Cycle	2	35	0.00294712	0.336223	0.348571	1	4	0.000268817	9606	Homo sapiens	P08670;Q13098	P08670	Q13098
R-HSA-190873	Gap junction degradation	1	12	0.00101044	0.336646	0.348571	4	4	0.000268817	9606	Homo sapiens	P98082	P98082
R-HSA-9700645	ALK mutants bind TKIs	1	12	0.00101044	0.336646	0.348571	1	1	6.72043e-05	9606	Homo sapiens	P02751	P02751
R-HSA-9027276	Erythropoietin activates Phosphoinositide-3-kinase (PI3K)	1	12	0.00101044	0.336646	0.348571	4	7	0.00047043	9606	Homo sapiens	P27986	P27986
R-HSA-170968	Frs2-mediated activation	1	12	0.00101044	0.336646	0.348571	4	13	0.000873656	9606	Homo sapiens	Q02750	Q02750
R-HSA-5655291	Signaling by FGFR4 in disease	1	12	0.00101044	0.336646	0.348571	3	15	0.00100806	9606	Homo sapiens	P27986	P27986
R-HSA-211979	Eicosanoids	1	12	0.00101044	0.336646	0.348571	1	6	0.000403226	9606	Homo sapiens	Q16647	Q16647
R-HSA-196108	Pregnenolone biosynthesis	1	12	0.00101044	0.336646	0.348571	1	7	0.00047043	9606	Homo sapiens	P15121	P15121
R-HSA-2160916	Hyaluronan uptake and degradation	1	12	0.00101044	0.336646	0.348571	1	8	0.000537634	9606	Homo sapiens	P06865	P06865
R-HSA-8984722	Interleukin-35 Signalling	1	12	0.00101044	0.336646	0.348571	3	26	0.00174731	9606	Homo sapiens	P40763	P40763
R-HSA-9926550	Regulation of MITF-M-dependent genes involved in extracellular matrix, focal adhesion and epithelial-to-mesenchymal transition	1	12	0.00101044	0.336646	0.348571	1	22	0.00147849	9606	Homo sapiens	P05121	P05121
R-HSA-202403	TCR signaling	5	113	0.00951499	0.344306	0.348571	16	52	0.00349462	9606	Homo sapiens	P01903;P08575;P27986;P01909;P16885	P01903	P08575	P27986	P01909	P16885
R-HSA-163841	Gamma carboxylation, hypusinylation, hydroxylation, and arylsulfatase activation	3	61	0.00513641	0.346479	0.348571	10	50	0.00336022	9606	Homo sapiens	P00742;P00740;P07225	P00742	P00740	P07225
R-HSA-2980736	Peptide hormone metabolism	4	87	0.0073257	0.346973	0.348571	16	63	0.00423387	9606	Homo sapiens	Q07075;Q96IY4;Q9UBR2;P01019	Q07075	Q96IY4	Q9UBR2	P01019
R-HSA-9913351	Formation of the dystrophin-glycoprotein complex (DGC)	2	36	0.00303132	0.348571	0.348571	4	11	0.000739247	9606	Homo sapiens	P55268;P46939	P55268	P46939
R-HSA-2173796	SMAD2/SMAD3:SMAD4 heterotrimer regulates transcription	2	36	0.00303132	0.348571	0.348571	2	24	0.0016129	9606	Homo sapiens	P08123;P05121	P08123	P05121
R-HSA-196071	Metabolism of steroid hormones	2	36	0.00303132	0.348571	0.348571	2	38	0.00255376	9606	Homo sapiens	P15121;P08185	P15121	P08185
R-HSA-3270619	IRF3-mediated induction of type I IFN	1	13	0.00109464	0.358964	0.358964	1	5	0.000336022	9606	Homo sapiens	Q16666	Q16666
R-HSA-2892247	POU5F1 (OCT4), SOX2, NANOG activate genes related to proliferation	1	13	0.00109464	0.358964	0.358964	1	16	0.00107527	9606	Homo sapiens	P40763	P40763
R-HSA-1236978	Cross-presentation of soluble exogenous antigens (endosomes)	2	37	0.00311553	0.360841	0.360841	4	5	0.000336022	9606	Homo sapiens	Q9UBG0;P22897	Q9UBG0	P22897
R-HSA-432720	Lysosome Vesicle Biogenesis	2	37	0.00311553	0.360841	0.360841	4	8	0.000537634	9606	Homo sapiens	Q9UBR2;P49407	Q9UBR2	P49407
R-HSA-9833109	Evasion by RSV of host interferon responses	2	37	0.00311553	0.360841	0.360841	2	12	0.000806452	9606	Homo sapiens	Q15370;Q93034	Q15370	Q93034
R-HSA-187037	Signaling by NTRK1 (TRKA)	5	117	0.0098518	0.371128	0.371128	10	102	0.00685484	9606	Homo sapiens	O94973;Q02750;P27986;O95782;P40763	O94973	Q02750	P27986	O95782	P40763
R-HSA-6814122	Cooperation of PDCL (PhLP1) and TRiC/CCT in G-protein beta folding	2	38	0.00319973	0.373024	0.373024	2	11	0.000739247	9606	Homo sapiens	Q9UBI6;P50148	Q9UBI6	P50148
R-HSA-375165	NCAM signaling for neurite out-growth	3	64	0.00538902	0.374187	0.374187	1	23	0.0015457	9606	Homo sapiens	P12110;P02461;P12111	P12110	P02461	P12111
R-HSA-194315	Signaling by Rho GTPases	25	677	0.0570057	0.374858	0.374858	76	203	0.0136425	9606	Homo sapiens	Q13576;O15144;O15145;Q6NZI2;P14598;P35580;Q96AC1;P27986;P05771;P27105;O95466;Q92608;Q15746;Q96F07;Q9Y4F1;Q7L576;P59998;Q07960;Q96JJ3;P19878;P84095;P08670;P60660;Q13492;Q13098	Q13576	O15144	O15145	Q6NZI2	P14598	P35580	Q96AC1	P27986	P05771	P27105	O95466	Q92608	Q15746	Q96F07	Q9Y4F1	Q7L576	P59998	Q07960	Q96JJ3	P19878	P84095	P08670	P60660	Q13492	Q13098
R-HSA-170670	Adenylate cyclase inhibitory pathway	1	14	0.00117885	0.380532	0.380532	5	5	0.000336022	9606	Homo sapiens	P04899	P04899
R-HSA-9824878	Regulation of TBK1, IKKŒµ (IKBKE)-mediated activation of IRF3, IRF7	1	14	0.00117885	0.380532	0.380532	3	3	0.000201613	9606	Homo sapiens	P08571	P08571
R-HSA-8983432	Interleukin-15 signaling	1	14	0.00117885	0.380532	0.380532	5	17	0.00114247	9606	Homo sapiens	P40763	P40763
R-HSA-9754560	SARS-CoV-2 modulates autophagy	1	14	0.00117885	0.380532	0.380532	1	5	0.000336022	9606	Homo sapiens	Q96AX1	Q96AX1
R-HSA-9842663	Signaling by LTK	1	14	0.00117885	0.380532	0.380532	1	10	0.000672043	9606	Homo sapiens	P27986	P27986
R-HSA-156581	Methylation	1	14	0.00117885	0.380532	0.380532	1	12	0.000806452	9606	Homo sapiens	P78417	P78417
R-HSA-71240	Tryptophan catabolism	1	14	0.00117885	0.380532	0.380532	1	13	0.000873656	9606	Homo sapiens	Q16719	Q16719
R-HSA-1855183	Synthesis of IP2, IP, and Ins in the cytosol	1	14	0.00117885	0.380532	0.380532	1	14	0.00094086	9606	Homo sapiens	Q9NPH2	Q9NPH2
R-HSA-8956320	Nucleotide biosynthesis	1	14	0.00117885	0.380532	0.380532	1	24	0.0016129	9606	Homo sapiens	Q8N142	Q8N142
R-HSA-9679506	SARS-CoV Infections	19	509	0.0428595	0.380633	0.380633	17	396	0.0266129	9606	Homo sapiens	P01594;O94973;P26572;P01593;P07711;P04439;P49354;O75487;Q9Y625;O95782;P16885;P01834;P01768;Q96AX1;O14786;P01742;P80748;P01871;P01772	P01594	O94973	P26572	P01593	P07711	P04439	P49354	O75487	Q9Y625	O95782	P16885	P01834	P01768	Q96AX1	O14786	P01742	P80748	P01871	P01772
R-HSA-9840310	Glycosphingolipid catabolism	2	39	0.00328393	0.385113	0.385113	7	32	0.00215054	9606	Homo sapiens	P06865;P17900	P06865	P17900
R-HSA-6802952	Signaling by BRAF and RAF1 fusions	3	66	0.00555743	0.392535	0.392535	5	5	0.000336022	9606	Homo sapiens	Q02750;P49407;P02751	Q02750	P49407	P02751
R-HSA-162906	HIV Infection	9	232	0.0195352	0.397763	0.397763	33	159	0.0106855	9606	Homo sapiens	O94973;Q15370;Q9HC16;Q93034;P04439;Q92608;O95782;Q9UI12	O94973	Q15370	Q93034	P04439	Q92608	Q9HC16-3	Q9HC16-1	O95782	Q9UI12
R-HSA-372708	p130Cas linkage to MAPK signaling for integrins	1	15	0.00126305	0.401377	0.401377	3	3	0.000201613	9606	Homo sapiens	P02751	P02751
R-HSA-354194	GRB2:SOS provides linkage to MAPK signaling for Integrins	1	15	0.00126305	0.401377	0.401377	2	2	0.000134409	9606	Homo sapiens	P02751	P02751
R-HSA-1059683	Interleukin-6 signaling	1	15	0.00126305	0.401377	0.401377	6	20	0.00134409	9606	Homo sapiens	P40763	P40763
R-HSA-169893	Prolonged ERK activation events	1	15	0.00126305	0.401377	0.401377	4	19	0.00127688	9606	Homo sapiens	Q02750	Q02750
R-HSA-975163	IRAK2 mediated activation of TAK1 complex upon TLR7/8 or 9 stimulation	1	15	0.00126305	0.401377	0.401377	1	5	0.000336022	9606	Homo sapiens	P08571	P08571
R-HSA-2691230	Signaling by NOTCH1 HD Domain Mutants in Cancer	1	15	0.00126305	0.401377	0.401377	1	6	0.000403226	9606	Homo sapiens	P78536	P78536
R-HSA-2691232	Constitutive Signaling by NOTCH1 HD Domain Mutants	1	15	0.00126305	0.401377	0.401377	1	6	0.000403226	9606	Homo sapiens	P78536	P78536
R-HSA-8849471	PTK6 Regulates RHO GTPases, RAS GTPase and MAP kinases	1	15	0.00126305	0.401377	0.401377	2	13	0.000873656	9606	Homo sapiens	Q96JJ3	Q96JJ3
R-HSA-189451	Heme biosynthesis	1	15	0.00126305	0.401377	0.401377	1	16	0.00107527	9606	Homo sapiens	P02768	P02768
R-HSA-71336	Pentose phosphate pathway	1	15	0.00126305	0.401377	0.401377	1	20	0.00134409	9606	Homo sapiens	P52209	P52209
R-HSA-8980692	RHOA GTPase cycle	6	150	0.0126305	0.406626	0.406626	3	6	0.000403226	9606	Homo sapiens	Q92608;Q9Y4F1;Q6NZI2;P27986;Q07960;P27105	Q92608	Q9Y4F1	Q6NZI2	P27986	Q07960	P27105
R-HSA-5655302	Signaling by FGFR1 in disease	2	41	0.00345234	0.408977	0.408977	10	35	0.00235215	9606	Homo sapiens	P27986;P40763	P27986	P40763
R-HSA-9007101	Rab regulation of trafficking	5	123	0.010357	0.411342	0.411342	6	35	0.00235215	9606	Homo sapiens	Q13637;Q13636;Q9Y296;Q6IQ22;Q92930	Q13637	Q13636	Q9Y296	Q6IQ22	Q92930
R-HSA-204005	COPII-mediated vesicle transport	3	69	0.00581004	0.419785	0.419785	10	16	0.00107527	9606	Homo sapiens	Q9UBR2;P01009;Q9Y296	Q9UBR2	P01009	Q9Y296
R-HSA-9716542	Signaling by Rho GTPases, Miro GTPases and RHOBTB3	25	693	0.058353	0.420177	0.420177	76	212	0.0142473	9606	Homo sapiens	Q13576;O15144;O15145;Q6NZI2;P14598;P35580;Q96AC1;P27986;P05771;P27105;O95466;Q92608;Q15746;Q96F07;Q9Y4F1;Q7L576;P59998;Q07960;Q96JJ3;P19878;P84095;P08670;P60660;Q13492;Q13098	Q13576	O15144	O15145	Q6NZI2	P14598	P35580	Q96AC1	P27986	P05771	P27105	O95466	Q92608	Q15746	Q96F07	Q9Y4F1	Q7L576	P59998	Q07960	Q96JJ3	P19878	P84095	P08670	P60660	Q13492	Q13098
R-HSA-9696264	RND3 GTPase cycle	2	42	0.00353654	0.420739	0.420739	1	2	0.000134409	9606	Homo sapiens	Q13492;P27986	Q13492	P27986
R-HSA-379724	tRNA Aminoacylation	2	42	0.00353654	0.420739	0.420739	2	42	0.00282258	9606	Homo sapiens	P49591;P23381	P49591	P23381
R-HSA-937072	TRAF6-mediated induction of TAK1 complex within TLR4 complex	1	16	0.00134725	0.421522	0.421522	6	6	0.000403226	9606	Homo sapiens	P08571	P08571
R-HSA-2173791	TGF-beta receptor signaling in EMT (epithelial to mesenchymal transition)	1	16	0.00134725	0.421522	0.421522	5	6	0.000403226	9606	Homo sapiens	P01137	P01137
R-HSA-418457	cGMP effects	1	16	0.00134725	0.421522	0.421522	3	4	0.000268817	9606	Homo sapiens	Q13976	Q13976-1
R-HSA-399954	Sema3A PAK dependent Axon repulsion	1	16	0.00134725	0.421522	0.421522	3	6	0.000403226	9606	Homo sapiens	O14786	O14786
R-HSA-4419969	Depolymerization of the Nuclear Lamina	1	16	0.00134725	0.421522	0.421522	2	6	0.000403226	9606	Homo sapiens	P05771	P05771
R-HSA-5684264	MAP3K8 (TPL2)-dependent MAPK1/3 activation	1	16	0.00134725	0.421522	0.421522	1	8	0.000537634	9606	Homo sapiens	Q02750	Q02750
R-HSA-5637810	Constitutive Signaling by EGFRvIII	1	16	0.00134725	0.421522	0.421522	2	18	0.00120968	9606	Homo sapiens	P27986	P27986
R-HSA-5637812	Signaling by EGFRvIII in Cancer	1	16	0.00134725	0.421522	0.421522	2	18	0.00120968	9606	Homo sapiens	P27986	P27986
R-HSA-1834941	STING mediated induction of host immune responses	1	16	0.00134725	0.421522	0.421522	2	19	0.00127688	9606	Homo sapiens	Q16666	Q16666
R-HSA-1660516	Synthesis of PIPs at the early endosome membrane	1	16	0.00134725	0.421522	0.421522	1	13	0.000873656	9606	Homo sapiens	Q9BTU6	Q9BTU6
R-HSA-5210891	Uptake and function of anthrax toxins	1	16	0.00134725	0.421522	0.421522	1	20	0.00134409	9606	Homo sapiens	Q02750	Q02750
R-HSA-373080	Class B/2 (Secretin family receptors)	4	97	0.00816773	0.423501	0.423501	3	24	0.0016129	9606	Homo sapiens	Q9UBI6;P48960;P63092;Q5JWF2	Q9UBI6	P48960	P63092	Q5JWF2
R-HSA-9662360	Sensory processing of sound by inner hair cells of the cochlea	3	70	0.00589424	0.428781	0.428781	1	7	0.00047043	9606	Homo sapiens	Q6IBS0;P26038;Q9Y2J2	Q6IBS0	P26038	Q9Y2J2
R-HSA-991365	Activation of GABAB receptors	2	43	0.00362075	0.43238	0.43238	8	8	0.000537634	9606	Homo sapiens	Q9UBI6;P04899	Q9UBI6	P04899
R-HSA-977444	GABA B receptor activation	2	43	0.00362075	0.43238	0.43238	8	9	0.000604839	9606	Homo sapiens	Q9UBI6;P04899	Q9UBI6	P04899
R-HSA-9696270	RND2 GTPase cycle	2	43	0.00362075	0.43238	0.43238	1	2	0.000134409	9606	Homo sapiens	P27986;Q07960	P27986	Q07960
R-HSA-9013148	CDC42 GTPase cycle	6	155	0.0130515	0.436679	0.436679	3	6	0.000403226	9606	Homo sapiens	Q13576;O95466;Q9Y4F1;P27986;Q07960;P27105	Q13576	O95466	Q9Y4F1	P27986	Q07960	P27105
R-HSA-180292	GAB1 signalosome	1	17	0.00143146	0.44099	0.44099	2	11	0.000739247	9606	Homo sapiens	P27986	P27986
R-HSA-5676594	TNF receptor superfamily (TNFSF) members mediating non-canonical NF-kB pathway	1	17	0.00143146	0.44099	0.44099	2	12	0.000806452	9606	Homo sapiens	Q9Y275	Q9Y275
R-HSA-9665348	Signaling by ERBB2 ECD mutants	1	17	0.00143146	0.44099	0.44099	2	15	0.00100806	9606	Homo sapiens	P27986	P27986
R-HSA-2142845	Hyaluronan metabolism	1	17	0.00143146	0.44099	0.44099	1	11	0.000739247	9606	Homo sapiens	P06865	P06865
R-HSA-9703648	Signaling by FLT3 ITD and TKD mutants	1	17	0.00143146	0.44099	0.44099	2	24	0.0016129	9606	Homo sapiens	P27986	P27986
R-HSA-9006931	Signaling by Nuclear Receptors	10	270	0.0227349	0.443261	0.443261	11	192	0.0129032	9606	Homo sapiens	Q9UBI6;P05090;P55058;P04899;P02649;P08253;P02654;P27986;P48061	P55058-1	Q9UBI6	P05090	P04899	P02649	P08253	P02654	P27986	P48061	P55058-2
R-HSA-983712	Ion channel transport	7	185	0.0155776	0.446079	0.446079	3	51	0.00342742	9606	Homo sapiens	Q9Y5K8;P21283;P21281;O15247;P38606;Q9UI12;P27105	Q9Y5K8	P21283	P21281	O15247	P38606	Q9UI12	P27105
R-HSA-6783783	Interleukin-10 signaling	2	45	0.00378915	0.45528	0.45528	7	15	0.00100806	9606	Homo sapiens	P05362;P40763	P05362	P40763
R-HSA-451927	Interleukin-2 family signaling	2	45	0.00378915	0.45528	0.45528	13	59	0.00396505	9606	Homo sapiens	P27986;P40763	P27986	P40763
R-HSA-1433557	Signaling by SCF-KIT	2	45	0.00378915	0.45528	0.45528	7	39	0.00262097	9606	Homo sapiens	P27986;P40763	P27986	P40763
R-HSA-196849	Metabolism of water-soluble vitamins and cofactors	5	130	0.0109464	0.457751	0.457751	8	138	0.00927419	9606	Homo sapiens	Q16647;P43251;P13686;P78417;O00764	Q16647	P43251	P13686	P78417	O00764
R-HSA-8964315	G beta:gamma signalling through BTK	1	18	0.00151566	0.459805	0.459805	3	3	0.000201613	9606	Homo sapiens	Q9UBI6	Q9UBI6
R-HSA-936964	Activation of IRF3, IRF7 mediated by TBK1, IKKŒµ (IKBKE)	1	18	0.00151566	0.459805	0.459805	13	15	0.00100806	9606	Homo sapiens	P08571	P08571
R-HSA-1963642	PI3K events in ERBB2 signaling	1	18	0.00151566	0.459805	0.459805	6	7	0.00047043	9606	Homo sapiens	P27986	P27986
R-HSA-5635838	Activation of SMO	1	18	0.00151566	0.459805	0.459805	2	9	0.000604839	9606	Homo sapiens	P49407	P49407
R-HSA-159418	Recycling of bile acids and salts	1	18	0.00151566	0.459805	0.459805	2	17	0.00114247	9606	Homo sapiens	P02768	P02768
R-HSA-1369062	ABC transporters in lipid homeostasis	1	18	0.00151566	0.459805	0.459805	1	11	0.000739247	9606	Homo sapiens	P02647	P02647
R-HSA-1660514	Synthesis of PIPs at the Golgi membrane	1	18	0.00151566	0.459805	0.459805	1	11	0.000739247	9606	Homo sapiens	Q9BTU6	Q9BTU6
R-HSA-3858494	Beta-catenin independent WNT signaling	5	131	0.0110307	0.464304	0.464304	10	51	0.00342742	9606	Homo sapiens	O94973;Q9UBI6;Q13976;P05771;O95782	O94973	Q9UBI6	Q13976	P05771	O95782
R-HSA-2172127	DAP12 interactions	2	46	0.00387336	0.46653	0.46653	10	33	0.00221774	9606	Homo sapiens	P27986;P16885	P27986	P16885
R-HSA-9820952	Respiratory Syncytial Virus Infection Pathway	5	133	0.0111991	0.47734	0.47734	5	99	0.00665323	9606	Homo sapiens	Q15370;P08571;Q93034;O75487;Q9Y625	Q15370	P08571	Q93034	O75487	Q9Y625
R-HSA-9707616	Heme signaling	2	47	0.00395756	0.477641	0.477641	1	25	0.00168011	9606	Homo sapiens	P04114;P02647	P04114	P02647
R-HSA-5654710	PI-3K cascade:FGFR3	1	19	0.00159987	0.477988	0.477988	7	7	0.00047043	9606	Homo sapiens	P27986	P27986
R-HSA-5602498	MyD88 deficiency (TLR2/4)	1	19	0.00159987	0.477988	0.477988	2	2	0.000134409	9606	Homo sapiens	P08571	P08571
R-HSA-140534	Caspase activation via Death Receptors in the presence of ligand	1	19	0.00159987	0.477988	0.477988	1	9	0.000604839	9606	Homo sapiens	P08571	P08571
R-HSA-9034015	Signaling by NTRK3 (TRKC)	1	19	0.00159987	0.477988	0.477988	2	19	0.00127688	9606	Homo sapiens	P27986	P27986
R-HSA-8963889	Assembly of active LPL and LIPC lipase complexes	1	19	0.00159987	0.477988	0.477988	1	12	0.000806452	9606	Homo sapiens	P06727	P06727
R-HSA-197264	Nicotinamide salvaging	1	19	0.00159987	0.477988	0.477988	1	12	0.000806452	9606	Homo sapiens	Q16647	Q16647
R-HSA-210993	Tie2 Signaling	1	19	0.00159987	0.477988	0.477988	1	14	0.00094086	9606	Homo sapiens	P27986	P27986
R-HSA-9840309	Glycosphingolipid biosynthesis	1	19	0.00159987	0.477988	0.477988	1	15	0.00100806	9606	Homo sapiens	P26038	O15466
R-HSA-9818027	NFE2L2 regulating anti-oxidant/detoxification enzymes	1	19	0.00159987	0.477988	0.477988	1	28	0.00188172	9606	Homo sapiens	P08294	P08294
R-HSA-5654720	PI-3K cascade:FGFR4	1	20	0.00168407	0.495561	0.495561	7	7	0.00047043	9606	Homo sapiens	P27986	P27986
R-HSA-418217	G beta:gamma signalling through PLC beta	1	20	0.00168407	0.495561	0.495561	2	2	0.000134409	9606	Homo sapiens	Q9UBI6	Q9UBI6
R-HSA-5603041	IRAK4 deficiency (TLR2/4)	1	20	0.00168407	0.495561	0.495561	1	1	6.72043e-05	9606	Homo sapiens	P08571	P08571
R-HSA-8964616	G beta:gamma signalling through CDC42	1	20	0.00168407	0.495561	0.495561	5	6	0.000403226	9606	Homo sapiens	Q9UBI6	Q9UBI6
R-HSA-5218921	VEGFR2 mediated cell proliferation	1	20	0.00168407	0.495561	0.495561	4	12	0.000806452	9606	Homo sapiens	P05771	P05771
R-HSA-9703465	Signaling by FLT3 fusion proteins	1	20	0.00168407	0.495561	0.495561	2	18	0.00120968	9606	Homo sapiens	P27986	P27986
R-HSA-9629569	Protein hydroxylation	1	20	0.00168407	0.495561	0.495561	1	10	0.000672043	9606	Homo sapiens	P00740	P00740
R-HSA-5637815	Signaling by Ligand-Responsive EGFR Variants in Cancer	1	20	0.00168407	0.495561	0.495561	2	23	0.0015457	9606	Homo sapiens	P27986	P27986
R-HSA-1236382	Constitutive Signaling by Ligand-Responsive EGFR Cancer Variants	1	20	0.00168407	0.495561	0.495561	2	23	0.0015457	9606	Homo sapiens	P27986	P27986
R-HSA-111471	Apoptotic factor-mediated response	1	20	0.00168407	0.495561	0.495561	1	28	0.00188172	9606	Homo sapiens	O60443	O60443
R-HSA-4086400	PCP/CE pathway	3	79	0.00665207	0.50713	0.50713	4	24	0.0016129	9606	Homo sapiens	O94973;P05771;O95782	O94973	P05771	O95782
R-HSA-500657	Presynaptic function of Kainate receptors	1	21	0.00176827	0.512543	0.512543	1	2	0.000134409	9606	Homo sapiens	Q9UBI6	Q9UBI6
R-HSA-70895	Branched-chain amino acid catabolism	1	21	0.00176827	0.512543	0.512543	2	24	0.0016129	9606	Homo sapiens	P54687	P54687
R-HSA-9008059	Interleukin-37 signaling	1	21	0.00176827	0.512543	0.512543	1	14	0.00094086	9606	Homo sapiens	P40763	P40763
R-HSA-70171	Glycolysis	3	80	0.00673627	0.515495	0.515495	3	24	0.0016129	9606	Homo sapiens	P17858;Q8TDQ7;P09104	P17858	Q8TDQ7	P09104
R-HSA-166520	Signaling by NTRKs	5	139	0.0117043	0.51577	0.51577	14	164	0.0110215	9606	Homo sapiens	O94973;Q02750;P27986;O95782;P40763	O94973	Q02750	P27986	O95782	P40763
R-HSA-109581	Apoptosis	6	169	0.0142304	0.518885	0.518885	8	142	0.00954301	9606	Homo sapiens	O60443;P08670;P08571;P49354;P06396;P40763	O60443	P08670	P08571	P49354	P06396	P40763
R-HSA-2173793	Transcriptional activity of SMAD2/SMAD3:SMAD4 heterotrimer	2	51	0.00429438	0.520635	0.520635	2	51	0.00342742	9606	Homo sapiens	P08123;P05121	P08123	P05121
R-HSA-418594	G alpha (i) signalling events	11	317	0.0266925	0.521905	0.521905	29	74	0.00497312	9606	Homo sapiens	Q9UBI6;P01031;P01042;P04899;P04083;P01019;P63092;Q5JWF2;P48061;P01024;P50148	Q9UBI6	P01031	P01042	P04899	P04083	P01019	P63092	Q5JWF2	P48061	P01024	P50148
R-HSA-9609523	Insertion of tail-anchored proteins into the endoplasmic reticulum membrane	1	22	0.00185248	0.528955	0.528955	5	7	0.00047043	9606	Homo sapiens	O43681	O43681
R-HSA-912631	Regulation of signaling by CBL	1	22	0.00185248	0.528955	0.528955	3	7	0.00047043	9606	Homo sapiens	P27986	P27986
R-HSA-8862803	Deregulated CDK5 triggers multiple neurodegenerative pathways in Alzheimer's disease models	1	22	0.00185248	0.528955	0.528955	3	22	0.00147849	9606	Homo sapiens	P17655	P17655
R-HSA-8863678	Neurodegenerative Diseases	1	22	0.00185248	0.528955	0.528955	3	22	0.00147849	9606	Homo sapiens	P17655	P17655
R-HSA-3296482	Defects in vitamin and cofactor metabolism	1	22	0.00185248	0.528955	0.528955	2	20	0.00134409	9606	Homo sapiens	P43251	P43251
R-HSA-1430728	Metabolism	75	2202	0.185416	0.534323	0.534323	193	2112	0.141935	9606	Homo sapiens	P53004;P04114;Q9BUT1;A6NGU5;P63092;Q8TDQ7;P30043;P19971;Q8IV08;Q9Y625;P50897;P17900;P02649;P02768;P02647;Q8N142;Q96RQ9;P02766;P27986;Q9Y3Z3;P06865;Q9BTU6;O95445;P05413;P27169;Q16831;P20292;P52209;Q16719;P78417;P50148;P21810;Q9NPH2;P02753;P09104;Q8NCC3;P07203;Q12882;P36969;P04899;Q16647;O75487;P51888;P13686;O00764;P08185;Q99541;P40429;P01019;P26038;P20774;P48426;Q9UBI6;P54687;P49591;P51178;O95989;…	P53004	P04114	Q9BUT1	A6NGU5	P63092	Q8TDQ7	P30043	P19971	Q8IV08	Q9Y625	P50897	P36969-2	P17900	P02649	P02768	P02647	Q8N142	Q96RQ9	P02766	P27986	Q9Y3Z3	P06865	Q9BTU6	O95445	P05413	P27169	Q16831	P20292	P52209	Q16719	P78417	P50148	P21810	Q9NPH2	P02753	P09104	Q8NCC3
R-HSA-388841	Regulation of T cell activation by CD28 family	3	83	0.00698889	0.540127	0.540127	4	35	0.00235215	9606	Homo sapiens	P01903;P27986;P01909	P01903	P27986	P01909
R-HSA-9013405	RHOD GTPase cycle	2	53	0.00446278	0.541229	0.541229	2	9	0.000604839	9606	Homo sapiens	P27986;Q07960	P27986	Q07960
R-HSA-5654689	PI-3K cascade:FGFR1	1	23	0.00193668	0.544816	0.544816	7	7	0.00047043	9606	Homo sapiens	P27986	P27986
R-HSA-937041	IKK complex recruitment mediated by RIP1	1	23	0.00193668	0.544816	0.544816	3	3	0.000201613	9606	Homo sapiens	P08571	P08571
R-HSA-392154	Nitric oxide stimulates guanylate cyclase	1	23	0.00193668	0.544816	0.544816	3	7	0.00047043	9606	Homo sapiens	Q13976	Q13976-1
R-HSA-373753	Nephrin family interactions	1	23	0.00193668	0.544816	0.544816	1	13	0.000873656	9606	Homo sapiens	P27986	P27986
R-HSA-9637687	Suppression of phagosomal maturation	1	23	0.00193668	0.544816	0.544816	1	16	0.00107527	9606	Homo sapiens	Q9UI12	Q9UI12
R-HSA-8935690	Digestion	1	23	0.00193668	0.544816	0.544816	1	24	0.0016129	9606	Homo sapiens	Q13231	Q13231
R-HSA-397014	Muscle contraction	7	204	0.0171775	0.547681	0.547681	12	53	0.00356183	9606	Homo sapiens	P08670;P60660;Q15746;P56199;P04083;O15247;P08133	P08670	P60660	Q15746	P56199	P04083	O15247	P08133
R-HSA-6802957	Oncogenic MAPK signaling	3	84	0.00707309	0.548176	0.548176	30	46	0.0030914	9606	Homo sapiens	Q02750;P49407;P02751	Q02750	P49407	P02751
R-HSA-112040	G-protein mediated events	2	54	0.00454699	0.551293	0.551293	8	41	0.00275538	9606	Homo sapiens	P04899;P50148	P04899	P50148
R-HSA-112409	RAF-independent MAPK1/3 activation	1	24	0.00202088	0.560144	0.560144	4	12	0.000806452	9606	Homo sapiens	Q02750	Q02750
R-HSA-166208	mTORC1-mediated signalling	1	24	0.00202088	0.560144	0.560144	2	8	0.000537634	9606	Homo sapiens	Q9HB90	Q9HB90
R-HSA-452723	Transcriptional regulation of pluripotent stem cells	1	24	0.00202088	0.560144	0.560144	3	35	0.00235215	9606	Homo sapiens	P40763	P40763
R-HSA-163560	Triglyceride catabolism	1	24	0.00202088	0.560144	0.560144	1	17	0.00114247	9606	Homo sapiens	P05413	P05413
R-HSA-425410	Metal ion SLC transporters	1	24	0.00202088	0.560144	0.560144	1	20	0.00134409	9606	Homo sapiens	P00450	P00450
R-HSA-177929	Signaling by EGFR	2	55	0.00463119	0.561202	0.561202	3	50	0.00336022	9606	Homo sapiens	P78536;P27986	P78536	P27986
R-HSA-109606	Intrinsic Pathway for Apoptosis	2	55	0.00463119	0.561202	0.561202	2	63	0.00423387	9606	Homo sapiens	O60443;P40763	O60443	P40763
R-HSA-1227986	Signaling by ERBB2	2	56	0.00471539	0.570953	0.570953	7	46	0.0030914	9606	Homo sapiens	Q93034;P27986	Q93034	P27986
R-HSA-446728	Cell junction organization	4	118	0.00993601	0.574148	0.574148	6	68	0.00456989	9606	Homo sapiens	P03950;Q96AC1;Q9HBI1;Q13418	P03950	Q96AC1	Q9HBI1	Q13418
R-HSA-392451	G beta:gamma signalling through PI3Kgamma	1	25	0.00210509	0.574957	0.574957	2	4	0.000268817	9606	Homo sapiens	Q9UBI6	Q9UBI6
R-HSA-8854691	Interleukin-20 family signaling	1	25	0.00210509	0.574957	0.574957	26	56	0.00376344	9606	Homo sapiens	P40763	P40763
R-HSA-5655332	Signaling by FGFR3 in disease	1	25	0.00210509	0.574957	0.574957	3	21	0.00141129	9606	Homo sapiens	P27986	P27986
R-HSA-9734009	Defective Intrinsic Pathway for Apoptosis	1	25	0.00210509	0.574957	0.574957	3	24	0.0016129	9606	Homo sapiens	P17655	P17655
R-HSA-8940973	RUNX2 regulates osteoblast differentiation	1	25	0.00210509	0.574957	0.574957	1	24	0.0016129	9606	Homo sapiens	P02452	P02452
R-HSA-5668541	TNFR2 non-canonical NF-kB pathway	3	89	0.00749411	0.587154	0.587154	8	44	0.00295699	9606	Homo sapiens	O75888;O95407;Q9Y275	O75888	O95407	Q9Y275
R-HSA-5654695	PI-3K cascade:FGFR2	1	26	0.00218929	0.589273	0.589273	7	7	0.00047043	9606	Homo sapiens	P27986	P27986
R-HSA-2173788	Downregulation of TGF-beta receptor signaling	1	26	0.00218929	0.589273	0.589273	11	28	0.00188172	9606	Homo sapiens	P01137	P01137
R-HSA-1643713	Signaling by EGFR in Cancer	1	26	0.00218929	0.589273	0.589273	4	42	0.00282258	9606	Homo sapiens	P27986	P27986
R-HSA-9648002	RAS processing	1	26	0.00218929	0.589273	0.589273	2	21	0.00141129	9606	Homo sapiens	P49354	P49354
R-HSA-70263	Gluconeogenesis	1	26	0.00218929	0.589273	0.589273	1	16	0.00107527	9606	Homo sapiens	P09104	P09104
R-HSA-597592	Post-translational protein modification	49	1467	0.123526	0.591421	0.591421	61	582	0.0391129	9606	Homo sapiens	Q14766;P04114;P01042;Q86X83;P55268;Q13637;O14791;Q13636;P04439;Q8N0W3;P02649;Q9Y6G5;P02647;P02768;P00742;P00740;P80108;Q92930;Q86TH1;Q86VP6;Q9BXD5;Q9UJ70;P33908;P49407;Q9UK55;P01024;P02751;Q6IQ22;Q13098;P00450;P05546;P10451;P19823;Q9BZG1;P14384;P51606;Q9Y296;P01137;P02787;Q9BRK3;P26038;O14966;P26572;P13611;Q15370;Q93034;Q9UBR2;P01009;P07225	Q14766	P04114	P01042	Q86X83	P55268	Q13637	O14791	Q13636	P04439	Q8N0W3	P02649	Q9Y6G5	P02647	P02768	P00742	P00740	P80108	Q92930	Q86TH1	Q86VP6	Q9BXD5	Q9UJ70	P33908	P49407	Q9UK55	P01024	P02751	Q6IQ22	Q13098	P00450	P05546	P10451	P19823	Q9BZG1	P14384	P51606	Q9Y296
R-HSA-111885	Opioid Signalling	3	90	0.00757831	0.594687	0.594687	14	59	0.00396505	9606	Homo sapiens	Q9UBI6;P04899;P50148	Q9UBI6	P04899	P50148
R-HSA-9013406	RHOQ GTPase cycle	2	59	0.004968	0.599258	0.599258	2	5	0.000336022	9606	Homo sapiens	Q07960;P27105	Q07960	P27105
R-HSA-202424	Downstream TCR signaling	3	91	0.00766251	0.60213	0.60213	3	24	0.0016129	9606	Homo sapiens	P01903;P27986;P01909	P01903	P27986	P01909
R-HSA-70326	Glucose metabolism	3	91	0.00766251	0.60213	0.60213	4	40	0.00268817	9606	Homo sapiens	P17858;Q8TDQ7;P09104	P17858	Q8TDQ7	P09104
R-HSA-5620971	Pyroptosis	1	27	0.00227349	0.603107	0.603107	8	23	0.0015457	9606	Homo sapiens	O60443	O60443
R-HSA-912526	Interleukin receptor SHC signaling	1	27	0.00227349	0.603107	0.603107	1	6	0.000403226	9606	Homo sapiens	P27986	P27986
R-HSA-9664424	Cell recruitment (pro-inflammatory response)	1	27	0.00227349	0.603107	0.603107	2	23	0.0015457	9606	Homo sapiens	P01024	P01024
R-HSA-9660826	Purinergic signaling in leishmaniasis infection	1	27	0.00227349	0.603107	0.603107	2	23	0.0015457	9606	Homo sapiens	P01024	P01024
R-HSA-9006115	Signaling by NTRK2 (TRKB)	1	27	0.00227349	0.603107	0.603107	2	38	0.00255376	9606	Homo sapiens	P27986	P27986
R-HSA-1368108	BMAL1:CLOCK,NPAS2 activates circadian gene expression	1	27	0.00227349	0.603107	0.603107	1	20	0.00134409	9606	Homo sapiens	P05121	P05121
R-HSA-446203	Asparagine N-linked glycosylation	10	307	0.0258505	0.604624	0.604624	20	134	0.00900538	9606	Homo sapiens	P26572;Q8N0W3;Q9BXD5;Q9UJ70;P51606;Q9UBR2;P01009;Q9Y296;P33908;P26038	P26572	Q8N0W3	Q9BXD5	Q9UJ70	P51606	Q9UBR2	P01009	Q9Y296	P33908	O15466
R-HSA-977443	GABA receptor activation	2	60	0.00505221	0.608376	0.608376	8	12	0.000806452	9606	Homo sapiens	Q9UBI6;P04899	Q9UBI6	P04899
R-HSA-4086398	Ca2+ pathway	2	60	0.00505221	0.608376	0.608376	6	27	0.00181452	9606	Homo sapiens	Q9UBI6;Q13976	Q9UBI6	Q13976
R-HSA-390466	Chaperonin-mediated protein folding	3	92	0.00774672	0.609484	0.609484	3	19	0.00127688	9606	Homo sapiens	Q9UBI6;P40763;P50148	Q9UBI6	P40763	P50148
R-HSA-9730414	MITF-M-regulated melanocyte development	5	155	0.0130515	0.611706	0.611706	5	150	0.0100806	9606	Homo sapiens	P21283;P21281;P05121;P38606;Q9UI12	P21283	P21281	P05121	P38606	Q9UI12
R-HSA-354192	Integrin signaling	1	28	0.0023577	0.616477	0.616477	15	24	0.0016129	9606	Homo sapiens	P02751	P02751
R-HSA-5654708	Downstream signaling of activated FGFR3	1	28	0.0023577	0.616477	0.616477	7	23	0.0015457	9606	Homo sapiens	P27986	P27986
R-HSA-6783589	Interleukin-6 family signaling	1	28	0.0023577	0.616477	0.616477	6	34	0.00228495	9606	Homo sapiens	P40763	P40763
R-HSA-8963743	Digestion and absorption	1	28	0.0023577	0.616477	0.616477	1	30	0.00201613	9606	Homo sapiens	Q13231	Q13231
R-HSA-1500931	Cell-Cell communication	5	156	0.0131357	0.617329	0.617329	7	91	0.00611559	9606	Homo sapiens	P03950;Q96AC1;Q9HBI1;Q13418;P27986	P03950	Q96AC1	Q9HBI1	Q13418	P27986
R-HSA-8986944	Transcriptional Regulation by MECP2	2	61	0.00513641	0.617336	0.617336	72	77	0.00517473	9606	Homo sapiens	P51608	P51608-2	P51608-1
R-HSA-5621480	Dectin-2 family	2	61	0.00513641	0.617336	0.617336	10	12	0.000806452	9606	Homo sapiens	P30273;P16885	P30273	P16885
R-HSA-1643685	Disease	73	2194	0.184742	0.621036	0.621036	280	1916	0.128763	9606	Homo sapiens	P08637;P02452;P04439;P63092;Q9Y625;O60443;Q9HC16;P01834;P02647;P08123;Q96AX1;P02766;O14786;P00742;P27986;P80748;P00740;P22897;P01871;P40763;P06865;P01594;P07711;P01593;P78536;P03952;P09619;Q92608;Q86TH1;Q96F07;P59998;P84095;P21810;P08571;P01742;P02753;P49407;P01024;P02751;Q9UI12;P00450;O15144;P04899;O15145;O75487;P51888;P51608;P40429;P01137;P26038;P20774;P05155;P01772;P26572;O94973;Q9UBI6;P49354;…	P08637	P02452	P04439	P63092	Q9Y625	O60443	P01834	P02647	P08123	Q96AX1	P02766	O14786	P00742	P27986	P80748	P00740	P22897	P01871	P40763	P06865	P01594	P07711	P01593	P78536	P03952	P09619	Q92608	Q9HC16-3	Q86TH1	Q96F07	Q9HC16-1	P59998	P84095	P21810	P08571	P01742	P02753
R-HSA-8957322	Metabolism of steroids	5	157	0.0132199	0.622903	0.622903	11	220	0.0147849	9606	Homo sapiens	P15121;P08185;P02768;P02774;Q99538	P15121	P08185	P02768	P02774	Q99538
R-HSA-6811558	PI5P, PP2A and IER3 Regulate PI3K/AKT Signaling	4	126	0.0106096	0.625446	0.625446	2	7	0.00047043	9606	Homo sapiens	P84095;P09619;P27986;P48426	P84095	P09619	P27986	P48426
R-HSA-5625740	RHO GTPases activate PKNs	2	62	0.00522061	0.626137	0.626137	1	20	0.00134409	9606	Homo sapiens	P35580;P60660	P35580	P60660
R-HSA-1296041	Activation of G protein gated Potassium channels	1	29	0.0024419	0.629397	0.629397	3	3	0.000201613	9606	Homo sapiens	Q9UBI6	Q9UBI6
R-HSA-1296059	G protein gated Potassium channels	1	29	0.0024419	0.629397	0.629397	3	3	0.000201613	9606	Homo sapiens	Q9UBI6	Q9UBI6
R-HSA-997272	Inhibition of voltage gated Ca2+ channels via Gbeta/gamma subunits	1	29	0.0024419	0.629397	0.629397	3	3	0.000201613	9606	Homo sapiens	Q9UBI6	Q9UBI6
R-HSA-5654716	Downstream signaling of activated FGFR4	1	29	0.0024419	0.629397	0.629397	7	23	0.0015457	9606	Homo sapiens	P27986	P27986
R-HSA-380972	Energy dependent regulation of mTOR by LKB1-AMPK	1	29	0.0024419	0.629397	0.629397	2	7	0.00047043	9606	Homo sapiens	Q9HB90	Q9HB90
R-HSA-9664565	Signaling by ERBB2 KD Mutants	1	29	0.0024419	0.629397	0.629397	4	17	0.00114247	9606	Homo sapiens	P27986	P27986
R-HSA-389357	CD28 dependent PI3K/Akt signaling	1	29	0.0024419	0.629397	0.629397	2	9	0.000604839	9606	Homo sapiens	P27986	P27986
R-HSA-5357769	Caspase activation via extrinsic apoptotic signalling pathway	1	29	0.0024419	0.629397	0.629397	1	17	0.00114247	9606	Homo sapiens	P08571	P08571
R-HSA-9619665	EGR2 and SOX10-mediated initiation of Schwann cell myelination	1	29	0.0024419	0.629397	0.629397	1	27	0.00181452	9606	Homo sapiens	P46939	P46939
R-HSA-5663205	Infectious disease	44	1340	0.112833	0.63478	0.63478	102	982	0.0659946	9606	Homo sapiens	P08637;O15144;P04899;O15145;P04439;O75487;P63092;Q9Y625;Q9HC16;P01834;P40429;Q96AX1;O14786;P01137;P80748;P22897;P01772;P01871;P01594;P26572;P07711;O94973;Q9UBI6;P01593;P78536;P49354;Q92608;P19440;Q96F07;Q02750;Q7L576;O95782;P59998;P16885;Q96JJ3;Q15370;Q93034;P08571;P01768;Q5JWF2;P01742;P01024;Q9UI12	P08637	O15144	P04899	O15145	P04439	O75487	P63092	Q9Y625	P01834	P40429	Q96AX1	O14786	P01137	P80748	P22897	P01772	P01871	P01594	P26572	P07711	O94973	Q9UBI6	P01593	P78536	P49354	Q92608	Q9HC16-3	P19440	Q96F07	Q9HC16-1	Q02750	Q7L576	O95782	P59998	P16885	Q96JJ3	Q15370
R-HSA-6804758	Regulation of TP53 Activity through Acetylation	1	30	0.0025261	0.641883	0.641883	3	14	0.00094086	9606	Homo sapiens	P48426	P48426
R-HSA-451326	Activation of kainate receptors upon glutamate binding	1	30	0.0025261	0.641883	0.641883	1	6	0.000403226	9606	Homo sapiens	Q9UBI6	Q9UBI6
R-HSA-1227990	Signaling by ERBB2 in Cancer	1	30	0.0025261	0.641883	0.641883	6	62	0.00416667	9606	Homo sapiens	P27986	P27986
R-HSA-9682385	FLT3 signaling in disease	1	30	0.0025261	0.641883	0.641883	4	52	0.00349462	9606	Homo sapiens	P27986	P27986
R-HSA-2219530	Constitutive Signaling by Aberrant PI3K in Cancer	3	97	0.00816773	0.644874	0.644874	2	2	0.000134409	9606	Homo sapiens	P84095;P09619;P27986	P84095	P09619	P27986
R-HSA-391251	Protein folding	3	98	0.00825194	0.651674	0.651674	3	28	0.00188172	9606	Homo sapiens	Q9UBI6;P40763;P50148	Q9UBI6	P40763	P50148
R-HSA-983170	Antigen Presentation: Folding, assembly and peptide loading of class I MHC	1	31	0.00261031	0.653949	0.653949	13	16	0.00107527	9606	Homo sapiens	P04439	P04439
R-HSA-73863	RNA Polymerase I Transcription Termination	1	31	0.00261031	0.653949	0.653949	2	4	0.000268817	9606	Homo sapiens	Q6NZI2	Q6NZI2
R-HSA-196807	Nicotinate metabolism	1	31	0.00261031	0.653949	0.653949	1	28	0.00188172	9606	Homo sapiens	Q16647	Q16647
R-HSA-167243	Tat-mediated HIV elongation arrest and recovery	1	32	0.00269451	0.66561	0.66561	3	3	0.000201613	9606	Homo sapiens	Q15370	Q15370
R-HSA-167238	Pausing and recovery of Tat-mediated HIV elongation	1	32	0.00269451	0.66561	0.66561	2	2	0.000134409	9606	Homo sapiens	Q15370	Q15370
R-HSA-397795	G-protein beta:gamma signalling	1	32	0.00269451	0.66561	0.66561	12	15	0.00100806	9606	Homo sapiens	Q9UBI6	Q9UBI6
R-HSA-5626467	RHO GTPases activate IQGAPs	1	32	0.00269451	0.66561	0.66561	4	5	0.000336022	9606	Homo sapiens	Q13576	Q13576
R-HSA-8863795	Downregulation of ERBB2 signaling	1	32	0.00269451	0.66561	0.66561	1	14	0.00094086	9606	Homo sapiens	Q93034	Q93034
R-HSA-8941326	RUNX2 regulates bone development	1	32	0.00269451	0.66561	0.66561	1	32	0.00215054	9606	Homo sapiens	P02452	P02452
R-HSA-392499	Metabolism of proteins	68	2073	0.174554	0.665993	0.665993	115	870	0.0584677	9606	Homo sapiens	Q14766;P04114;Q07075;P35858;P01042;Q86X83;P55268;Q13637;O14791;Q13636;P04439;P00747;Q8N0W3;P02649;Q9Y6G5;P02647;P02768;P02766;P00742;P00740;Q9NZK5;P80108;P40763;Q92930;Q86TH1;Q86VP6;P50148;Q9BXD5;Q9UJ70;P08253;P06396;P33908;P49407;Q9UK55;P01024;P02751;Q6IQ22;Q13098;P00450;P05546;Q9Y287;P10451;P19823;Q9BZG1;P14384;Q9NZU5;P51606;P40429;P01019;Q9Y296;P01137;P02787;P02743;Q9BRK3;P26038;O14966;P26572;…	Q14766	P04114	Q07075	P35858	P01042	Q86X83	P55268	Q13637	O14791	Q13636	P04439	P00747	Q8N0W3	P02649	Q9Y6G5	P02647	P02768	P02766	P00742	P00740	Q9NZK5	P80108	P40763	Q92930	Q86TH1	Q86VP6	P50148	Q9BXD5	Q9UJ70	P08253	P06396	P33908	P49407	Q9UK55	P01024	P02751	Q6IQ22
R-HSA-199418	Negative regulation of the PI3K/AKT network	4	133	0.0111991	0.666988	0.666988	2	10	0.000672043	9606	Homo sapiens	P84095;P09619;P27986;P48426	P84095	P09619	P27986	P48426
R-HSA-375276	Peptide ligand-binding receptors	6	198	0.0166723	0.67084	0.67084	9	83	0.00557796	9606	Homo sapiens	P01031;P01042;P04083;P01019;P48061;P01024	P01031	P01042	P04083	P01019	P48061	P01024
R-HSA-913531	Interferon Signaling	9	294	0.0247558	0.675747	0.675747	4	125	0.00840054	9606	Homo sapiens	P13284;P01903;P04439;P19320;P05362;Q9Y3Z3;P01909;O75382;P40763	P13284	P01903	P04439	P19320	P05362	Q9Y3Z3	P01909	O75382	P40763
R-HSA-167287	HIV elongation arrest and recovery	1	33	0.00277871	0.676879	0.676879	3	3	0.000201613	9606	Homo sapiens	Q15370	Q15370
R-HSA-167290	Pausing and recovery of HIV elongation	1	33	0.00277871	0.676879	0.676879	2	2	0.000134409	9606	Homo sapiens	Q15370	Q15370
R-HSA-2514859	Inactivation, recovery and regulation of the phototransduction cascade	1	33	0.00277871	0.676879	0.676879	1	19	0.00127688	9606	Homo sapiens	P49354	P49354
R-HSA-5579029	Metabolic disorders of biological oxidation enzymes	1	34	0.00286292	0.687769	0.687769	2	38	0.00255376	9606	Homo sapiens	P19440	P19440
R-HSA-2514856	The phototransduction cascade	1	34	0.00286292	0.687769	0.687769	1	27	0.00181452	9606	Homo sapiens	P49354	P49354
R-HSA-9683701	Translation of Structural Proteins	1	34	0.00286292	0.687769	0.687769	1	37	0.00248656	9606	Homo sapiens	P26572	P26572
R-HSA-5358351	Signaling by Hedgehog	4	137	0.0115359	0.689268	0.689268	4	82	0.00551075	9606	Homo sapiens	P78536;P63092;Q5JWF2;P49407	P78536	P63092	Q5JWF2	P49407
R-HSA-5357801	Programmed Cell Death	6	203	0.0170933	0.693721	0.693721	15	193	0.0129704	9606	Homo sapiens	O60443;P08670;P08571;P49354;P06396;P40763	O60443	P08670	P08571	P49354	P06396	P40763
R-HSA-1296065	Inwardly rectifying K+ channels	1	35	0.00294712	0.698293	0.698293	3	7	0.00047043	9606	Homo sapiens	Q9UBI6	Q9UBI6
R-HSA-5654696	Downstream signaling of activated FGFR2	1	35	0.00294712	0.698293	0.698293	7	23	0.0015457	9606	Homo sapiens	P27986	P27986
R-HSA-5654687	Downstream signaling of activated FGFR1	1	35	0.00294712	0.698293	0.698293	7	24	0.0016129	9606	Homo sapiens	P27986	P27986
R-HSA-5260271	Diseases of Immune System	1	35	0.00294712	0.698293	0.698293	3	14	0.00094086	9606	Homo sapiens	P08571	P08571
R-HSA-5602358	Diseases associated with the TLR signaling cascade	1	35	0.00294712	0.698293	0.698293	3	14	0.00094086	9606	Homo sapiens	P08571	P08571
R-HSA-5673000	RAF activation	1	35	0.00294712	0.698293	0.698293	1	12	0.000806452	9606	Homo sapiens	Q02750	Q02750
R-HSA-390522	Striated Muscle Contraction	1	36	0.00303132	0.708462	0.708462	4	4	0.000268817	9606	Homo sapiens	P08670	P08670
R-HSA-187687	Signalling to ERKs	1	36	0.00303132	0.708462	0.708462	4	32	0.00215054	9606	Homo sapiens	Q02750	Q02750
R-HSA-428157	Sphingolipid metabolism	3	107	0.00900977	0.708678	0.708678	8	78	0.00524194	9606	Homo sapiens	P06865;P17900;P26038	P06865	P17900	O15466
R-HSA-1226099	Signaling by FGFR in disease	2	73	0.00614685	0.712751	0.712751	19	99	0.00665323	9606	Homo sapiens	P27986;P40763	P27986	P40763
R-HSA-9013424	RHOV GTPase cycle	1	37	0.00311553	0.71829	0.71829	1	2	0.000134409	9606	Homo sapiens	P27986	P27986
R-HSA-9013407	RHOH GTPase cycle	1	37	0.00311553	0.71829	0.71829	1	3	0.000201613	9606	Homo sapiens	P27105	P27105
R-HSA-75105	Fatty acyl-CoA biosynthesis	1	37	0.00311553	0.71829	0.71829	1	25	0.00168011	9606	Homo sapiens	P50897	P50897
R-HSA-8864260	Transcriptional regulation by the AP-2 (TFAP2) family of transcription factors	1	37	0.00311553	0.71829	0.71829	1	44	0.00295699	9606	Homo sapiens	P02649	P02649
R-HSA-3371453	Regulation of HSF1-mediated heat shock response	2	75	0.00631526	0.726562	0.726562	5	14	0.00094086	9606	Homo sapiens	Q53FT3;P48723	Q53FT3	P48723
R-HSA-1980143	Signaling by NOTCH1	2	75	0.00631526	0.726562	0.726562	3	39	0.00262097	9606	Homo sapiens	P78536;P49407	P78536	P49407
R-HSA-5083635	Defective B3GALTL causes PpS	1	38	0.00319973	0.727788	0.727788	1	1	6.72043e-05	9606	Homo sapiens	Q86TH1	Q86TH1
R-HSA-5696394	DNA Damage Recognition in GG-NER	1	38	0.00319973	0.727788	0.727788	1	5	0.000336022	9606	Homo sapiens	Q13098	Q13098
R-HSA-9694548	Maturation of spike protein	1	38	0.00319973	0.727788	0.727788	1	12	0.000806452	9606	Homo sapiens	P26572	P26572
R-HSA-8979227	Triglyceride metabolism	1	38	0.00319973	0.727788	0.727788	1	24	0.0016129	9606	Homo sapiens	P05413	P05413
R-HSA-1483257	Phospholipid metabolism	6	211	0.0177669	0.728088	0.728088	11	205	0.0137769	9606	Homo sapiens	Q9BTU6;Q8IV08;P27986;Q6P589;P48426;Q8NCC3	Q9BTU6	Q8IV08	P27986	Q6P589	P48426	Q8NCC3
R-HSA-5173214	O-glycosylation of TSR domain-containing proteins	1	39	0.00328393	0.736966	0.736966	2	2	0.000134409	9606	Homo sapiens	Q86TH1	Q86TH1
R-HSA-390471	Association of TriC/CCT with target proteins during biosynthesis	1	39	0.00328393	0.736966	0.736966	1	2	0.000134409	9606	Homo sapiens	P40763	P40763
R-HSA-9607240	FLT3 Signaling	1	39	0.00328393	0.736966	0.736966	4	43	0.00288978	9606	Homo sapiens	P27986	P27986
R-HSA-9637690	Response of Mtb to phagocytosis	1	39	0.00328393	0.736966	0.736966	1	29	0.00194892	9606	Homo sapiens	Q9UI12	Q9UI12
R-HSA-156580	Phase II - Conjugation of compounds	3	113	0.00951499	0.742536	0.742536	3	70	0.0047043	9606	Homo sapiens	A6NGU5;P19440;P78417	A6NGU5	P19440	P78417
R-HSA-166016	Toll Like Receptor 4 (TLR4) Cascade	4	148	0.0124621	0.745012	0.745012	50	113	0.00759409	9606	Homo sapiens	P05107;P08571;Q02750;P16885	P05107	P08571	Q02750	P16885
R-HSA-9013420	RHOU GTPase cycle	1	40	0.00336814	0.745835	0.745835	1	4	0.000268817	9606	Homo sapiens	P27986	P27986
R-HSA-9645723	Diseases of programmed cell death	2	79	0.00665207	0.752503	0.752503	4	37	0.00248656	9606	Homo sapiens	P17655;O60443	P17655	O60443
R-HSA-165159	MTOR signalling	1	41	0.00345234	0.754406	0.754406	14	29	0.00194892	9606	Homo sapiens	Q9HB90	Q9HB90
R-HSA-9710421	Defective pyroptosis	1	41	0.00345234	0.754406	0.754406	1	3	0.000201613	9606	Homo sapiens	O60443	O60443
R-HSA-8853659	RET signaling	1	41	0.00345234	0.754406	0.754406	1	24	0.0016129	9606	Homo sapiens	P27986	P27986
R-HSA-1236974	ER-Phagosome pathway	2	80	0.00673627	0.758648	0.758648	4	10	0.000672043	9606	Homo sapiens	P08571;P04439	P08571	P04439
R-HSA-909733	Interferon alpha/beta signaling	2	80	0.00673627	0.758648	0.758648	1	25	0.00168011	9606	Homo sapiens	P04439;Q9Y3Z3	P04439	Q9Y3Z3
R-HSA-9696273	RND1 GTPase cycle	1	42	0.00353654	0.762689	0.762689	1	2	0.000134409	9606	Homo sapiens	P27986	P27986
R-HSA-416476	G alpha (q) signalling events	6	220	0.0185248	0.763416	0.763416	17	35	0.00235215	9606	Homo sapiens	Q9UBI6;P01042;P04083;P01019;P27986;P50148	Q9UBI6	P01042	P04083	P01019	P27986	P50148
R-HSA-948021	Transport to the Golgi and subsequent modification	5	187	0.015746	0.766313	0.766313	15	59	0.00396505	9606	Homo sapiens	P26572;Q9UBR2;P01009;Q9Y296;P33908	P26572	Q9UBR2	P01009	Q9Y296	P33908
R-HSA-1989781	PPARA activates gene expression	3	118	0.00993601	0.7683	0.7683	3	41	0.00275538	9606	Homo sapiens	Q99541;P02647;P01019	Q99541	P02647	P01019
R-HSA-9635486	Infection with Mycobacterium tuberculosis	2	82	0.00690468	0.770544	0.770544	2	66	0.00443548	9606	Homo sapiens	P22897;Q9UI12	P22897	Q9UI12
R-HSA-1296072	Voltage gated Potassium channels	1	43	0.00362075	0.770692	0.770692	1	1	6.72043e-05	9606	Homo sapiens	Q13303	Q13303
R-HSA-5654743	Signaling by FGFR4	1	43	0.00362075	0.770692	0.770692	7	41	0.00275538	9606	Homo sapiens	P27986	P27986
R-HSA-5654741	Signaling by FGFR3	1	43	0.00362075	0.770692	0.770692	7	43	0.00288978	9606	Homo sapiens	P27986	P27986
R-HSA-9925561	Developmental Lineage of Pancreatic Acinar Cells	1	43	0.00362075	0.770692	0.770692	1	8	0.000537634	9606	Homo sapiens	P29622	P29622
R-HSA-425397	Transport of vitamins, nucleosides, and related molecules	1	43	0.00362075	0.770692	0.770692	1	41	0.00275538	9606	Homo sapiens	P05090	P05090
R-HSA-400206	Regulation of lipid metabolism by PPARalpha	3	120	0.0101044	0.778003	0.778003	3	45	0.00302419	9606	Homo sapiens	Q99541;P02647;P01019	Q99541	P02647	P01019
R-HSA-167246	Tat-mediated elongation of the HIV-1 transcript	1	44	0.00370495	0.778427	0.778427	4	8	0.000537634	9606	Homo sapiens	Q15370	Q15370
R-HSA-167169	HIV Transcription Elongation	1	44	0.00370495	0.778427	0.778427	4	15	0.00100806	9606	Homo sapiens	Q15370	Q15370
R-HSA-6811438	Intra-Golgi traffic	1	44	0.00370495	0.778427	0.778427	2	10	0.000672043	9606	Homo sapiens	P33908	P33908
R-HSA-167200	Formation of HIV-1 elongation complex containing HIV-1 Tat	1	44	0.00370495	0.778427	0.778427	1	5	0.000336022	9606	Homo sapiens	Q15370	Q15370
R-HSA-9646399	Aggrephagy	1	44	0.00370495	0.778427	0.778427	2	15	0.00100806	9606	Homo sapiens	P08670	P08670
R-HSA-9749641	Aspirin ADME	1	44	0.00370495	0.778427	0.778427	2	15	0.00100806	9606	Homo sapiens	P02768	P02768
R-HSA-5675221	Negative regulation of MAPK pathway	1	44	0.00370495	0.778427	0.778427	1	17	0.00114247	9606	Homo sapiens	Q02750	Q02750
R-HSA-194068	Bile acid and bile salt metabolism	1	44	0.00370495	0.778427	0.778427	2	79	0.00530914	9606	Homo sapiens	P02768	P02768
R-HSA-167152	Formation of HIV elongation complex in the absence of HIV Tat	1	45	0.00378915	0.785901	0.785901	1	2	0.000134409	9606	Homo sapiens	Q15370	Q15370
R-HSA-8941858	Regulation of RUNX3 expression and activity	1	45	0.00378915	0.785901	0.785901	1	9	0.000604839	9606	Homo sapiens	P01137	P01137
R-HSA-8854214	TBC/RABGAPs	1	45	0.00378915	0.785901	0.785901	1	14	0.00094086	9606	Homo sapiens	Q92930	Q92930
R-HSA-2262752	Cellular responses to stress	23	776	0.0653419	0.78794	0.78794	42	513	0.0344758	9606	Homo sapiens	P53004;P04114;Q9HB90;P21283;P21281;P52209;P30043;P38606;Q53FT3;P14598;P19878;Q15370;Q9Y5K8;P08294;P02647;P02768;P40429;O14773;P22352;P48723;Q9UI12;P40763;P07203	P53004	P04114	Q9HB90	P21283	P21281	P52209	P30043	P38606	Q53FT3	P14598	P19878	Q15370	Q9Y5K8	P08294	P02647	P02768	P40429	O14773	P22352	P48723	Q9UI12	P40763	P07203
R-HSA-8878159	Transcriptional regulation by RUNX3	2	86	0.0072415	0.792811	0.792811	4	47	0.0031586	9606	Homo sapiens	P01137;P10451	P01137	P10451
R-HSA-9759194	Nuclear events mediated by NFE2L2	2	86	0.0072415	0.792811	0.792811	2	85	0.00571237	9606	Homo sapiens	P08294;P52209	P08294	P52209
R-HSA-2219528	PI3K/AKT Signaling in Cancer	3	124	0.0104412	0.796406	0.796406	2	21	0.00141129	9606	Homo sapiens	P84095;P09619;P27986	P84095	P09619	P27986
R-HSA-8939211	ESR-mediated signaling	5	195	0.0164197	0.796652	0.796652	7	111	0.00745968	9606	Homo sapiens	Q9UBI6;P04899;P08253;P27986;P48061	Q9UBI6	P04899	P08253	P27986	P48061
R-HSA-512988	Interleukin-3, Interleukin-5 and GM-CSF signaling	1	48	0.00404176	0.806849	0.806849	5	38	0.00255376	9606	Homo sapiens	P27986	P27986
R-HSA-381038	XBP1(S) activates chaperone genes	1	48	0.00404176	0.806849	0.806849	1	47	0.0031586	9606	Homo sapiens	O14773	O14773
R-HSA-5339562	Uptake and actions of bacterial toxins	1	48	0.00404176	0.806849	0.806849	1	66	0.00443548	9606	Homo sapiens	Q02750	Q02750
R-HSA-9663891	Selective autophagy	2	90	0.00757831	0.813151	0.813151	7	56	0.00376344	9606	Homo sapiens	P08670;Q99541	P08670	Q99541
R-HSA-190828	Gap junction trafficking	1	49	0.00412597	0.813366	0.813366	4	20	0.00134409	9606	Homo sapiens	P98082	P98082
R-HSA-5655253	Signaling by FGFR2 in disease	1	49	0.00412597	0.813366	0.813366	3	28	0.00188172	9606	Homo sapiens	P27986	P27986
R-HSA-112043	PLC beta mediated events	1	49	0.00412597	0.813366	0.813366	3	32	0.00215054	9606	Homo sapiens	P50148	P50148
R-HSA-8951664	Neddylation	6	235	0.0197878	0.814581	0.814581	21	44	0.00295699	9606	Homo sapiens	Q86X83;Q15370;Q93034;Q9Y6G5;Q86VP6;Q13098	Q86X83	Q15370	Q93034	Q9Y6G5	Q86VP6	Q13098
R-HSA-109704	PI3K Cascade	1	50	0.00421017	0.819665	0.819665	1	6	0.000403226	9606	Homo sapiens	P27986	P27986
R-HSA-389356	Co-stimulation by CD28	1	50	0.00421017	0.819665	0.819665	2	19	0.00127688	9606	Homo sapiens	P27986	P27986
R-HSA-381070	IRE1alpha activates chaperones	1	50	0.00421017	0.819665	0.819665	1	53	0.00356183	9606	Homo sapiens	O14773	O14773
R-HSA-983169	Class I MHC mediated antigen processing & presentation	10	373	0.0314079	0.821396	0.821396	32	47	0.0031586	9606	Homo sapiens	P07711;P19878;P06756;Q15370;P08571;Q93034;P04439;P22897;Q9UBG0;P14598	P07711	P19878	P06756	Q15370	P08571	Q93034	P04439	P22897	Q9UBG0	P14598
R-HSA-162582	Signal Transduction	82	2610	0.219771	0.82241	0.82241	447	2574	0.172984	9606	Homo sapiens	P02452;Q14766;P01042;P55268;P63092;P38606;Q6NZI2;P14598;P35580;P05090;P00747;Q96AC1;P02649;P04083;P08123;O14786;P27986;P05771;P40763;P27105;P08648;P01031;P78536;P48960;Q15746;P09619;Q92608;Q96F07;P59998;P50148;P84095;P12110;P60660;Q13492;P08253;P49407;P02751;Q13098;Q9UI12;P01024;Q13576;P06756;O15144;O75689;P04899;O15145;Q13976;P10451;P12111;Q9Y5K8;P01019;O60462;P01137;P48426;O94973;Q9UBI6;P02461;…	P02452	Q14766	P01042	P55268	P63092	P38606	Q6NZI2	P14598	P35580	P05090	P00747	Q96AC1	P02649	P04083	P08123	O14786	P27986	P05771	P40763	P27105	P08648	P01031	P78536	P48960	Q15746	P09619	Q92608	Q96F07	P59998	P50148	P84095	P12110	P60660	Q13492	P08253	P49407	P02751
R-HSA-6781823	Formation of TC-NER Pre-Incision Complex	1	51	0.00429438	0.825751	0.825751	1	7	0.00047043	9606	Homo sapiens	Q13098	Q13098
R-HSA-163125	Post-translational modification: synthesis of GPI-anchored proteins	2	93	0.00783092	0.827218	0.827218	1	14	0.00094086	9606	Homo sapiens	P14384;P80108	P14384	P80108
R-HSA-376176	Signaling by ROBO receptors	5	205	0.0172617	0.830135	0.830135	8	59	0.00396505	9606	Homo sapiens	Q15370;P40429;O14786;P48061;Q01518	Q15370	P40429	O14786	P48061	Q01518
R-HSA-157858	Gap junction trafficking and regulation	1	52	0.00437858	0.831633	0.831633	4	24	0.0016129	9606	Homo sapiens	P98082	P98082
R-HSA-5358346	Hedgehog ligand biogenesis	1	52	0.00437858	0.831633	0.831633	1	15	0.00100806	9606	Homo sapiens	P78536	P78536
R-HSA-2408557	Selenocysteine synthesis	2	94	0.00791512	0.831691	0.831691	3	7	0.00047043	9606	Homo sapiens	P49591;P40429	P49591	P40429
R-HSA-3371556	Cellular response to heat stress	2	95	0.00799933	0.83606	0.83606	5	29	0.00194892	9606	Homo sapiens	Q53FT3;P48723	Q53FT3	P48723
R-HSA-6803157	Antimicrobial peptides	2	95	0.00799933	0.83606	0.83606	3	58	0.00389785	9606	Homo sapiens	Q96PD5;P10909	Q96PD5	P10909
R-HSA-1234176	Oxygen-dependent proline hydroxylation of Hypoxia-inducible Factor Alpha	1	53	0.00446278	0.837316	0.837316	9	12	0.000806452	9606	Homo sapiens	Q15370	Q15370
R-HSA-112314	Neurotransmitter receptors and postsynaptic signal transmission	5	208	0.0175143	0.839262	0.839262	11	110	0.00739247	9606	Homo sapiens	O94973;Q9UBI6;P04899;P05771;O95782	Q9UBI6	P04899	O94973-3	P05771	O95782
R-HSA-1169091	Activation of NF-kappaB in B cells	1	54	0.00454699	0.842808	0.842808	2	10	0.000672043	9606	Homo sapiens	P05771	P05771
R-HSA-5578775	Ion homeostasis	1	54	0.00454699	0.842808	0.842808	1	17	0.00114247	9606	Homo sapiens	O15247	O15247
R-HSA-112399	IRS-mediated signalling	1	55	0.00463119	0.848115	0.848115	2	9	0.000604839	9606	Homo sapiens	P27986	P27986
R-HSA-5654736	Signaling by FGFR1	1	56	0.00471539	0.853243	0.853243	7	48	0.00322581	9606	Homo sapiens	P27986	P27986
R-HSA-380108	Chemokine receptors bind chemokines	1	57	0.0047996	0.858199	0.858199	1	19	0.00127688	9606	Homo sapiens	P48061	P48061
R-HSA-5610787	Hedgehog 'off' state	2	101	0.00850455	0.860186	0.860186	1	32	0.00215054	9606	Homo sapiens	P63092;Q5JWF2	P63092	Q5JWF2
R-HSA-75955	RNA Polymerase II Transcription Elongation	1	58	0.0048838	0.862987	0.862987	4	8	0.000537634	9606	Homo sapiens	Q15370	Q15370
R-HSA-112382	Formation of RNA Pol II elongation complex	1	58	0.0048838	0.862987	0.862987	1	2	0.000134409	9606	Homo sapiens	Q15370	Q15370
R-HSA-2980766	Nuclear Envelope Breakdown	1	58	0.0048838	0.862987	0.862987	2	13	0.000873656	9606	Homo sapiens	P05771	P05771
R-HSA-9616222	Transcriptional regulation of granulopoiesis	1	58	0.0048838	0.862987	0.862987	4	27	0.00181452	9606	Homo sapiens	P40763	P40763
R-HSA-418990	Adherens junctions interactions	1	58	0.0048838	0.862987	0.862987	1	47	0.0031586	9606	Homo sapiens	P03950	P03950
R-HSA-975138	TRAF6 mediated induction of NFkB and MAP kinases upon TLR7/8 or 9 activation	2	102	0.00858875	0.863876	0.863876	2	60	0.00403226	9606	Homo sapiens	P08571;Q02750	P08571	Q02750
R-HSA-1296071	Potassium Channels	2	103	0.00867295	0.867478	0.867478	4	20	0.00134409	9606	Homo sapiens	Q13303;Q9UBI6	Q13303	Q9UBI6
R-HSA-975155	MyD88 dependent cascade initiated on endosome	2	103	0.00867295	0.867478	0.867478	2	75	0.00504032	9606	Homo sapiens	P08571;Q02750	P08571	Q02750
R-HSA-2428928	IRS-related events triggered by IGF1R	1	59	0.004968	0.867614	0.867614	2	12	0.000806452	9606	Homo sapiens	P27986	P27986
R-HSA-8866654	E3 ubiquitin ligases ubiquitinate target proteins	1	59	0.004968	0.867614	0.867614	2	16	0.00107527	9606	Homo sapiens	P04439	P04439
R-HSA-2644603	Signaling by NOTCH1 in Cancer	1	59	0.004968	0.867614	0.867614	4	39	0.00262097	9606	Homo sapiens	P78536	P78536
R-HSA-2894858	Signaling by NOTCH1 HD+PEST Domain Mutants in Cancer	1	59	0.004968	0.867614	0.867614	1	21	0.00141129	9606	Homo sapiens	P78536	P78536
R-HSA-2644602	Signaling by NOTCH1 PEST Domain Mutants in Cancer	1	59	0.004968	0.867614	0.867614	1	21	0.00141129	9606	Homo sapiens	P78536	P78536
R-HSA-2894862	Constitutive Signaling by NOTCH1 HD+PEST Domain Mutants	1	59	0.004968	0.867614	0.867614	1	21	0.00141129	9606	Homo sapiens	P78536	P78536
R-HSA-2644606	Constitutive Signaling by NOTCH1 PEST Domain Mutants	1	59	0.004968	0.867614	0.867614	1	21	0.00141129	9606	Homo sapiens	P78536	P78536
R-HSA-1632852	Macroautophagy	3	144	0.0121253	0.870267	0.870267	12	95	0.00638441	9606	Homo sapiens	Q9HB90;P08670;Q99541	Q9HB90	P08670	Q99541
R-HSA-8943724	Regulation of PTEN gene transcription	1	60	0.00505221	0.872086	0.872086	2	15	0.00100806	9606	Homo sapiens	Q9HB90	Q9HB90
R-HSA-6794361	Neurexins and neuroligins	1	60	0.00505221	0.872086	0.872086	2	19	0.00127688	9606	Homo sapiens	Q9Y2J2	Q9Y2J2
R-HSA-211945	Phase I - Functionalization of compounds	2	105	0.00884136	0.87442	0.87442	3	101	0.00678763	9606	Homo sapiens	P23219;Q16647	P23219	Q16647
R-HSA-74751	Insulin receptor signalling cascade	1	61	0.00513641	0.876406	0.876406	2	25	0.00168011	9606	Homo sapiens	P27986	P27986
R-HSA-75893	TNF signaling	1	61	0.00513641	0.876406	0.876406	1	58	0.00389785	9606	Homo sapiens	P78536	P78536
R-HSA-6796648	TP53 Regulates Transcription of DNA Repair Genes	1	62	0.00522061	0.880581	0.880581	3	17	0.00114247	9606	Homo sapiens	Q15370	Q15370
R-HSA-5218859	Regulated Necrosis	1	62	0.00522061	0.880581	0.880581	8	52	0.00349462	9606	Homo sapiens	O60443	O60443
R-HSA-2428924	IGF1R signaling cascade	1	62	0.00522061	0.880581	0.880581	2	17	0.00114247	9606	Homo sapiens	P27986	P27986
R-HSA-9694635	Translation of Structural Proteins	1	62	0.00522061	0.880581	0.880581	1	46	0.0030914	9606	Homo sapiens	P26572	P26572
R-HSA-8878166	Transcriptional regulation by RUNX2	2	107	0.00900977	0.881026	0.881026	2	81	0.00544355	9606	Homo sapiens	P08648;P02452	P08648	P02452
R-HSA-168181	Toll Like Receptor 7/8 (TLR7/8) Cascade	2	107	0.00900977	0.881026	0.881026	2	85	0.00571237	9606	Homo sapiens	P08571;Q02750	P08571	Q02750
R-HSA-211859	Biological oxidations	5	224	0.0188616	0.881373	0.881373	7	182	0.0122312	9606	Homo sapiens	P23219;A6NGU5;Q16647;P19440;P78417	P23219	A6NGU5	Q16647	P19440	P78417
R-HSA-9824439	Bacterial Infection Pathways	3	148	0.0124621	0.881833	0.881833	3	145	0.00974462	9606	Homo sapiens	Q02750;P22897;Q9UI12	Q02750	P22897	Q9UI12
R-HSA-2672351	Stimuli-sensing channels	2	108	0.00909397	0.884208	0.884208	2	33	0.00221774	9606	Homo sapiens	O15247;P27105	O15247	P27105
R-HSA-1234174	Cellular response to hypoxia	1	63	0.00530482	0.884616	0.884616	9	20	0.00134409	9606	Homo sapiens	Q15370	Q15370
R-HSA-2404192	Signaling by Type 1 Insulin-like Growth Factor 1 Receptor (IGF1R)	1	63	0.00530482	0.884616	0.884616	2	19	0.00127688	9606	Homo sapiens	P27986	P27986
R-HSA-450294	MAP kinase activation	1	63	0.00530482	0.884616	0.884616	1	32	0.00215054	9606	Homo sapiens	Q02750	Q02750
R-HSA-9709957	Sensory Perception	17	641	0.0539744	0.88612	0.88612	17	131	0.00880376	9606	Homo sapiens	O95445;P04114;P49354;P06727;O75487;Q6IBS0;Q9Y625;Q9Y2J2;Q00013;P02649;Q07954;P02647;P02766;P02656;P06396;P26038;P02753	O95445	P04114	P49354	P06727	O75487	Q6IBS0	Q9Y625	Q9Y2J2	Q00013	P02649	Q07954	P02647	P02766	P02656	P06396	P26038	P02753
R-HSA-1834949	Cytosolic sensors of pathogen-associated DNA	1	64	0.00538902	0.888514	0.888514	2	50	0.00336022	9606	Homo sapiens	Q16666	Q16666
R-HSA-166166	MyD88-independent TLR4 cascade	2	110	0.00926238	0.890336	0.890336	28	78	0.00524194	9606	Homo sapiens	P08571;Q02750	P08571	Q02750
R-HSA-937061	TRIF (TICAM1)-mediated TLR4 signaling	2	110	0.00926238	0.890336	0.890336	26	76	0.00510753	9606	Homo sapiens	P08571;Q02750	P08571	Q02750
R-HSA-168138	Toll Like Receptor 9 (TLR9) Cascade	2	110	0.00926238	0.890336	0.890336	2	86	0.00577957	9606	Homo sapiens	P08571;Q02750	P08571	Q02750
R-HSA-5619084	ABC transporter disorders	1	65	0.00547322	0.892281	0.892281	1	23	0.0015457	9606	Homo sapiens	P02647	P02647
R-HSA-211897	Cytochrome P450 - arranged by substrate type	1	65	0.00547322	0.892281	0.892281	1	61	0.00409946	9606	Homo sapiens	Q16647	Q16647
R-HSA-5663202	Diseases of signal transduction by growth factor receptors and second messengers	12	479	0.0403334	0.895375	0.895375	118	514	0.034543	9606	Homo sapiens	P84095;P78536;P09619;P51608;P01137;Q02750;P26038;P27986;P49407;P02751;P40763	P84095	P78536	P51608-2	P51608-1	P09619	P01137	Q02750	P26038	P27986	P49407	P02751	P40763
R-HSA-9755511	KEAP1-NFE2L2 pathway	2	113	0.00951499	0.898967	0.898967	2	117	0.0078629	9606	Homo sapiens	P08294;P52209	P08294	P52209
R-HSA-199977	ER to Golgi Anterograde Transport	3	156	0.0131357	0.90225	0.90225	11	39	0.00262097	9606	Homo sapiens	Q9UBR2;P01009;Q9Y296	Q9UBR2	P01009	Q9Y296
R-HSA-400253	Circadian Clock	1	68	0.00572583	0.902837	0.902837	1	59	0.00396505	9606	Homo sapiens	P05121	P05121
R-HSA-168188	Toll Like Receptor TLR6:TLR2 Cascade	2	115	0.0096834	0.904365	0.904365	19	78	0.00524194	9606	Homo sapiens	P08571;Q02750	P08571	Q02750
R-HSA-166058	MyD88:MAL(TIRAP) cascade initiated on plasma membrane	2	115	0.0096834	0.904365	0.904365	17	76	0.00510753	9606	Homo sapiens	P08571;Q02750	P08571	Q02750
R-HSA-1168372	Downstream signaling events of B Cell Receptor (BCR)	1	69	0.00581004	0.906122	0.906122	2	15	0.00100806	9606	Homo sapiens	P05771	P05771
R-HSA-9612973	Autophagy	3	159	0.0133883	0.909048	0.909048	23	116	0.0077957	9606	Homo sapiens	Q9HB90;P08670;Q99541	Q9HB90	P08670	Q99541
R-HSA-983231	Factors involved in megakaryocyte development and platelet production	3	160	0.0134725	0.911218	0.911218	2	43	0.00288978	9606	Homo sapiens	Q92608;Q9NZN3;Q9NZN4	Q92608	Q9NZN3	Q9NZN4
R-HSA-181438	Toll Like Receptor 2 (TLR2) Cascade	2	118	0.00993601	0.91196	0.91196	21	80	0.00537634	9606	Homo sapiens	P08571;Q02750	P08571	Q02750
R-HSA-168179	Toll Like Receptor TLR1:TLR2 Cascade	2	118	0.00993601	0.91196	0.91196	19	78	0.00524194	9606	Homo sapiens	P08571;Q02750	P08571	Q02750
R-HSA-2408522	Selenoamino acid metabolism	2	118	0.00993601	0.91196	0.91196	3	23	0.0015457	9606	Homo sapiens	P49591;P40429	P49591	P40429
R-HSA-167172	Transcription of the HIV genome	1	71	0.00597844	0.912361	0.912361	15	47	0.0031586	9606	Homo sapiens	Q15370	Q15370
R-HSA-3906995	Diseases associated with O-glycosylation of proteins	1	71	0.00597844	0.912361	0.912361	1	9	0.000604839	9606	Homo sapiens	Q86TH1	Q86TH1
R-HSA-5632684	Hedgehog 'on' state	1	72	0.00606265	0.915324	0.915324	2	37	0.00248656	9606	Homo sapiens	P49407	P49407
R-HSA-448424	Interleukin-17 signaling	1	72	0.00606265	0.915324	0.915324	1	35	0.00235215	9606	Homo sapiens	Q02750	Q02750
R-HSA-9694516	SARS-CoV-2 Infection	7	316	0.0266083	0.915799	0.915799	12	208	0.0139785	9606	Homo sapiens	P07711;P26572;P04439;O75487;Q96AX1;O14786;Q9Y625	P07711	P26572	P04439	O75487	Q96AX1	O14786	Q9Y625
R-HSA-5673001	RAF/MAP kinase cascade	6	279	0.0234928	0.915828	0.915828	18	75	0.00504032	9606	Homo sapiens	P49354;P09619;Q02750;P27986;P49407;P02751	P49354	P09619	Q02750	P27986	P49407	P02751
R-HSA-388396	GPCR downstream signalling	16	638	0.0537218	0.923145	0.923145	84	175	0.0117608	9606	Homo sapiens	P08648;Q9UBI6;P01031;P01042;P04899;P63092;P48061;P50148;P04083;P01019;Q5JWF2;P27986;P05771;P49407;P01024;P02751	P08648	Q9UBI6	P01031	P01042	P04899	P63092	P48061	P50148	P04083	P01019	Q5JWF2	P27986	P05771	P49407	P01024	P02751
R-HSA-450531	Regulation of mRNA stability by proteins that bind AU-rich elements	1	75	0.00631526	0.923627	0.923627	2	26	0.00174731	9606	Homo sapiens	O75888	O75888
R-HSA-6781827	Transcription-Coupled Nucleotide Excision Repair (TC-NER)	1	76	0.00639946	0.92621	0.92621	1	17	0.00114247	9606	Homo sapiens	Q13098	Q13098
R-HSA-5687128	MAPK6/MAPK4 signaling	1	76	0.00639946	0.92621	0.92621	2	40	0.00268817	9606	Homo sapiens	Q16181	Q16181
R-HSA-5684996	MAPK1/MAPK3 signaling	6	286	0.0240822	0.926444	0.926444	22	82	0.00551075	9606	Homo sapiens	P49354;P09619;Q02750;P27986;P49407;P02751	P49354	P09619	Q02750	P27986	P49407	P02751
R-HSA-5683057	MAPK family signaling cascades	7	325	0.0273661	0.928559	0.928559	24	122	0.00819892	9606	Homo sapiens	Q16181;P49354;P09619;Q02750;P27986;P49407;P02751	Q16181	P49354	P09619	Q02750	P27986	P49407	P02751
R-HSA-9824446	Viral Infection Pathways	28	1044	0.0879084	0.928591	0.928591	58	743	0.0499328	9606	Homo sapiens	P04439;O75487;Q9Y625;Q9HC16;P01834;P40429;Q96AX1;O14786;P01137;P80748;P01871;P01772;P01594;O94973;P26572;P01593;P07711;P49354;Q92608;O95782;P16885;Q15370;P08571;Q93034;P01768;P01742;Q9UI12	P04439	O75487	Q9Y625	P01834	P40429	Q96AX1	O14786	P01137	P80748	P01871	P01772	P01594	O94973	P26572	P01593	P07711	P49354	Q92608	Q9HC16-3	Q9HC16-1	O95782	P16885	Q15370	P08571	Q93034	P01768	P01742	Q9UI12
R-HSA-5654738	Signaling by FGFR2	1	78	0.00656787	0.931117	0.931117	7	46	0.0030914	9606	Homo sapiens	P27986	P27986
R-HSA-1483206	Glycerophospholipid biosynthesis	2	128	0.010778	0.933389	0.933389	2	125	0.00840054	9606	Homo sapiens	Q8IV08;Q8NCC3	Q8IV08	Q8NCC3
R-HSA-73864	RNA Polymerase I Transcription	1	79	0.00665207	0.933447	0.933447	2	14	0.00094086	9606	Homo sapiens	Q6NZI2	Q6NZI2
R-HSA-8852135	Protein ubiquitination	1	79	0.00665207	0.933447	0.933447	2	32	0.00215054	9606	Homo sapiens	P04439	P04439
R-HSA-9772573	Late SARS-CoV-2 Infection Events	1	79	0.00665207	0.933447	0.933447	1	69	0.0046371	9606	Homo sapiens	P26572	P26572
R-HSA-416482	G alpha (12/13) signalling events	1	80	0.00673627	0.935699	0.935699	4	15	0.00100806	9606	Homo sapiens	Q9UBI6	Q9UBI6
R-HSA-2559582	Senescence-Associated Secretory Phenotype (SASP)	1	80	0.00673627	0.935699	0.935699	1	22	0.00147849	9606	Homo sapiens	P40763	P40763
R-HSA-674695	RNA Polymerase II Pre-transcription Events	1	81	0.00682048	0.937875	0.937875	8	17	0.00114247	9606	Homo sapiens	Q15370	Q15370
R-HSA-9734767	Developmental Cell Lineages	1	81	0.00682048	0.937875	0.937875	1	12	0.000806452	9606	Homo sapiens	P29622	P29622
R-HSA-9833482	PKR-mediated signaling	1	81	0.00682048	0.937875	0.937875	2	40	0.00268817	9606	Homo sapiens	P40763	P40763
R-HSA-5689603	UCH proteinases	1	82	0.00690468	0.939977	0.939977	1	11	0.000739247	9606	Homo sapiens	P01137	P01137
R-HSA-381340	Transcriptional regulation of white adipocyte differentiation	1	84	0.00707309	0.943971	0.943971	2	19	0.00127688	9606	Homo sapiens	P01137	P01137
R-HSA-5696399	Global Genome Nucleotide Excision Repair (GG-NER)	1	84	0.00707309	0.943971	0.943971	1	20	0.00134409	9606	Homo sapiens	Q13098	Q13098
R-HSA-425366	Transport of bile salts and organic acids, metal ions and amine compounds	1	84	0.00707309	0.943971	0.943971	1	68	0.00456989	9606	Homo sapiens	P00450	P00450
R-HSA-5607764	CLEC7A (Dectin-1) signaling	1	85	0.00715729	0.945867	0.945867	3	45	0.00302419	9606	Homo sapiens	P16885	P16885
R-HSA-5628897	TP53 Regulates Metabolic Genes	1	85	0.00715729	0.945867	0.945867	1	34	0.00228495	9606	Homo sapiens	Q9HB90	Q9HB90
R-HSA-156902	Peptide chain elongation	1	90	0.00757831	0.95443	0.95443	4	5	0.000336022	9606	Homo sapiens	P40429	P40429
R-HSA-382556	ABC-family proteins mediated transport	1	90	0.00757831	0.95443	0.95443	1	27	0.00181452	9606	Homo sapiens	P02647	P02647
R-HSA-446652	Interleukin-1 family signaling	2	142	0.0119569	0.955245	0.955245	2	92	0.0061828	9606	Homo sapiens	Q02750;P40763	Q02750	P40763
R-HSA-6794362	Protein-protein interactions at synapses	1	91	0.00766251	0.955973	0.955973	2	33	0.00221774	9606	Homo sapiens	Q9Y2J2	Q9Y2J2
R-HSA-421270	Cell-cell junction organization	1	91	0.00766251	0.955973	0.955973	1	52	0.00349462	9606	Homo sapiens	P03950	P03950
R-HSA-372790	Signaling by GPCR	17	713	0.060037	0.956275	0.956275	96	392	0.0263441	9606	Homo sapiens	P08648;Q9UBI6;P01031;P01042;P04899;P48960;P63092;P48061;P50148;P04083;P01019;Q5JWF2;P27986;P05771;P49407;P01024;P02751	P08648	Q9UBI6	P01031	P01042	P04899	P48960	P63092	P48061	P50148	P04083	P01019	Q5JWF2	P27986	P05771	P49407	P01024	P02751
R-HSA-112315	Transmission across Chemical Synapses	5	273	0.0229875	0.956994	0.956994	11	162	0.0108871	9606	Homo sapiens	O94973;Q9UBI6;P04899;P05771;O95782	Q9UBI6	P04899	O94973-3	P05771	O95782
R-HSA-381119	Unfolded Protein Response (UPR)	1	93	0.00783092	0.958905	0.958905	1	99	0.00665323	9606	Homo sapiens	O14773	O14773
R-HSA-72764	Eukaryotic Translation Termination	1	94	0.00791512	0.960297	0.960297	3	5	0.000336022	9606	Homo sapiens	P40429	P40429
R-HSA-1257604	PIP3 activates AKT signaling	5	277	0.0233244	0.960605	0.960605	5	88	0.00591398	9606	Homo sapiens	P84095;Q9HB90;P09619;P27986;P48426	P84095	Q9HB90	P09619	P27986	P48426
R-HSA-500792	GPCR ligand binding	10	470	0.0395756	0.961007	0.961007	12	217	0.0145833	9606	Homo sapiens	Q9UBI6;P01031;P01042;P48960;P04083;P01019;P63092;Q5JWF2;P48061;P01024	Q9UBI6	P01031	P01042	P48960	P04083	P01019	P63092	Q5JWF2	P48061	P01024
R-HSA-156842	Eukaryotic Translation Elongation	1	95	0.00799933	0.961642	0.961642	4	9	0.000604839	9606	Homo sapiens	P40429	P40429
R-HSA-975956	Nonsense Mediated Decay (NMD) independent of the Exon Junction Complex (EJC)	1	96	0.00808353	0.962941	0.962941	1	1	6.72043e-05	9606	Homo sapiens	P40429	P40429
R-HSA-190236	Signaling by FGFR	1	97	0.00816773	0.964197	0.964197	25	142	0.00954301	9606	Homo sapiens	P27986	P27986
R-HSA-5620912	Anchoring of the basal body to the plasma membrane	1	97	0.00816773	0.964197	0.964197	1	9	0.000604839	9606	Homo sapiens	Q15019	Q15019
R-HSA-975871	MyD88 cascade initiated on plasma membrane	1	98	0.00825194	0.96541	0.96541	1	70	0.0047043	9606	Homo sapiens	Q02750	Q02750
R-HSA-168142	Toll Like Receptor 10 (TLR10) Cascade	1	98	0.00825194	0.96541	0.96541	1	71	0.00477151	9606	Homo sapiens	Q02750	Q02750
R-HSA-168176	Toll Like Receptor 5 (TLR5) Cascade	1	98	0.00825194	0.96541	0.96541	1	71	0.00477151	9606	Homo sapiens	Q02750	Q02750
R-HSA-193704	p75 NTR receptor-mediated signalling	1	99	0.00833614	0.966582	0.966582	1	50	0.00336022	9606	Homo sapiens	P78536	P78536
R-HSA-195721	Signaling by WNT	5	285	0.023998	0.96701	0.96701	10	157	0.0105511	9606	Homo sapiens	O94973;Q9UBI6;Q13976;P05771;O95782	O94973	Q9UBI6	Q13976	P05771	O95782
R-HSA-9678108	SARS-CoV-1 Infection	2	154	0.0129673	0.968357	0.968357	3	156	0.0104839	9606	Homo sapiens	P07711;P26572	P07711	P26572
R-HSA-192823	Viral mRNA Translation	1	101	0.00850455	0.968809	0.968809	2	2	0.000134409	9606	Homo sapiens	P40429	P40429
R-HSA-72689	Formation of a pool of free 40S subunits	1	102	0.00858875	0.969866	0.969866	1	2	0.000134409	9606	Homo sapiens	P40429	P40429
R-HSA-9633012	Response of EIF2AK4 (GCN2) to amino acid deficiency	1	102	0.00858875	0.969866	0.969866	4	16	0.00107527	9606	Homo sapiens	P40429	P40429
R-HSA-9020702	Interleukin-1 signaling	1	102	0.00858875	0.969866	0.969866	1	59	0.00396505	9606	Homo sapiens	Q02750	Q02750
R-HSA-5619102	SLC transporter disorders	1	103	0.00867295	0.970887	0.970887	2	65	0.00436828	9606	Homo sapiens	P00450	P00450
R-HSA-373076	Class A/1 (Rhodopsin-like receptors)	6	333	0.0280397	0.971854	0.971854	9	185	0.0124328	9606	Homo sapiens	P01031;P01042;P04083;P01019;P48061;P01024	P01031	P01042	P04083	P01019	P48061	P01024
R-HSA-9841922	MLL4 and MLL3 complexes regulate expression of PPARG target genes in adipogenesis and hepatic steatosis	1	104	0.00875716	0.971874	0.971874	1	38	0.00255376	9606	Homo sapiens	Q99541	Q99541
R-HSA-9851695	Epigenetic regulation of adipogenesis genes by MLL3 and MLL4 complexes	1	104	0.00875716	0.971874	0.971874	1	38	0.00255376	9606	Homo sapiens	Q99541	Q99541
R-HSA-9818564	Epigenetic regulation of gene expression by MLL3 and MLL4 complexes	1	104	0.00875716	0.971874	0.971874	1	41	0.00275538	9606	Homo sapiens	Q99541	Q99541
R-HSA-9010553	Regulation of expression of SLITs and ROBOs	2	159	0.0133883	0.972653	0.972653	5	19	0.00127688	9606	Homo sapiens	Q15370;P40429	Q15370	P40429
R-HSA-168164	Toll Like Receptor 3 (TLR3) Cascade	1	106	0.00892556	0.973749	0.973749	1	79	0.00530914	9606	Homo sapiens	Q02750	Q02750
R-HSA-5621481	C-type lectin receptors (CLRs)	2	161	0.0135568	0.974208	0.974208	13	68	0.00456989	9606	Homo sapiens	P30273;P16885	P30273	P16885
R-HSA-5696398	Nucleotide Excision Repair	1	108	0.00909397	0.975499	0.975499	2	37	0.00248656	9606	Homo sapiens	Q13098	Q13098
R-HSA-9843745	Adipogenesis	1	111	0.00934658	0.977908	0.977908	2	33	0.00221774	9606	Homo sapiens	P01137	P01137
R-HSA-211000	Gene Silencing by RNA	1	111	0.00934658	0.977908	0.977908	1	40	0.00268817	9606	Homo sapiens	P03950	P03950
R-HSA-156827	L13a-mediated translational silencing of Ceruloplasmin expression	1	112	0.00943078	0.978658	0.978658	3	3	0.000201613	9606	Homo sapiens	P40429	P40429
R-HSA-5619115	Disorders of transmembrane transporters	2	168	0.0141462	0.979009	0.979009	3	88	0.00591398	9606	Homo sapiens	P00450;P02647	P00450	P02647
R-HSA-1799339	SRP-dependent cotranslational protein targeting to membrane	1	113	0.00951499	0.979382	0.979382	5	5	0.000336022	9606	Homo sapiens	P40429	P40429
R-HSA-72706	GTP hydrolysis and joining of the 60S ribosomal subunit	1	113	0.00951499	0.979382	0.979382	2	3	0.000201613	9606	Homo sapiens	P40429	P40429
R-HSA-5173105	O-linked glycosylation	1	114	0.00959919	0.980081	0.980081	2	27	0.00181452	9606	Homo sapiens	Q86TH1	Q86TH1
R-HSA-168255	Influenza Infection	2	172	0.014483	0.981351	0.981351	3	58	0.00389785	9606	Homo sapiens	P40429;P01137	P40429	P01137
R-HSA-1266738	Developmental Biology	36	1425	0.11999	0.981583	0.981583	67	953	0.0640457	9606	Homo sapiens	P06756;O15144;O15145;P56199;P38606;P12111;P35580;P40429;O60462;Q14195;O14786;P01137;P26038;P27986;P40763;P08648;P29622;O94973;P02461;P21283;P21281;P10301;Q02750;P48061;O95782;P59998;P41222;P12110;P46939;Q15370;P60660;P08575;P08253;P05121;Q01518;Q9UI12	P06756	O15144	O15145	P56199	P38606	P12111	P35580	P40429	O60462	Q14195	O14786	P01137	P26038	P27986	P40763	P08648	P29622	O94973	P02461	P21283	P21281	P10301	Q02750	P48061	O95782	P59998	P41222	P12110	P46939	Q15370	P60660	P08575	P08253	P05121	Q01518	Q9UI12
R-HSA-927802	Nonsense-Mediated Decay (NMD)	1	117	0.0098518	0.982041	0.982041	5	6	0.000403226	9606	Homo sapiens	P40429	P40429
R-HSA-975957	Nonsense Mediated Decay (NMD) enhanced by the Exon Junction Complex (EJC)	1	117	0.0098518	0.982041	0.982041	4	5	0.000336022	9606	Homo sapiens	P40429	P40429
R-HSA-68875	Mitotic Prophase	1	118	0.00993601	0.982651	0.982651	2	34	0.00228495	9606	Homo sapiens	P05771	P05771
R-HSA-9018519	Estrogen-dependent gene expression	1	119	0.0100202	0.983239	0.983239	1	64	0.00430108	9606	Homo sapiens	P48061	P48061
R-HSA-72613	Eukaryotic Translation Initiation	1	120	0.0101044	0.983808	0.983808	6	21	0.00141129	9606	Homo sapiens	P40429	P40429
R-HSA-72737	Cap-dependent Translation Initiation	1	120	0.0101044	0.983808	0.983808	3	18	0.00120968	9606	Homo sapiens	P40429	P40429
R-HSA-9006925	Intracellular signaling by second messengers	5	317	0.0266925	0.984167	0.984167	5	116	0.0077957	9606	Homo sapiens	P84095;Q9HB90;P09619;P27986;P48426	P84095	Q9HB90	P09619	P27986	P48426
R-HSA-6807070	PTEN Regulation	1	126	0.0106096	0.986839	0.986839	2	56	0.00376344	9606	Homo sapiens	Q9HB90	Q9HB90
R-HSA-5576891	Cardiac conduction	1	130	0.0109464	0.988538	0.988538	1	33	0.00221774	9606	Homo sapiens	O15247	O15247
R-HSA-112316	Neuronal System	7	419	0.0352812	0.989384	0.989384	14	216	0.0145161	9606	Homo sapiens	Q13303;O94973;Q9UBI6;P04899;P05771;O95782;Q9Y2J2	Q13303	Q9UBI6	P04899	O94973-3	P05771	O95782	Q9Y2J2
R-HSA-8878171	Transcriptional regulation by RUNX1	2	193	0.0162513	0.990049	0.990049	2	132	0.00887097	9606	Homo sapiens	P07711;P05771	P07711	P05771
R-HSA-9917777	Epigenetic regulation by WDR5-containing histone modifying complexes	1	136	0.0114517	0.990686	0.990686	1	68	0.00456989	9606	Homo sapiens	Q99541	Q99541
R-HSA-157118	Signaling by NOTCH	2	199	0.0167565	0.9917	0.9917	3	160	0.0107527	9606	Homo sapiens	P78536;P49407	P78536	P49407
R-HSA-5663220	RHO GTPases Activate Formins	1	141	0.0118727	0.992165	0.992165	5	27	0.00181452	9606	Homo sapiens	O95466	O95466
R-HSA-9705671	SARS-CoV-2 activates/modulates innate and adaptive immune responses	1	144	0.0121253	0.992938	0.992938	3	47	0.0031586	9606	Homo sapiens	P04439	P04439
R-HSA-71291	Metabolism of amino acids and derivatives	5	355	0.0298922	0.993668	0.993668	7	249	0.0167339	9606	Homo sapiens	P54687;P49591;P40429;Q96RQ9;Q16719	P54687	P49591	P40429	Q96RQ9	Q16719
R-HSA-162599	Late Phase of HIV Life Cycle	1	149	0.0125463	0.99406	0.99406	15	77	0.00517473	9606	Homo sapiens	Q15370	Q15370
R-HSA-168273	Influenza Viral RNA Transcription and Replication	1	152	0.0127989	0.994646	0.994646	2	13	0.000873656	9606	Homo sapiens	P40429	P40429
R-HSA-9705683	SARS-CoV-2-host interactions	2	221	0.018609	0.99576	0.99576	4	67	0.00450269	9606	Homo sapiens	P04439;Q96AX1	P04439	Q96AX1
R-HSA-5633007	Regulation of TP53 Activity	1	160	0.0134725	0.995942	0.995942	3	97	0.00651882	9606	Homo sapiens	P48426	P48426
R-HSA-73887	Death Receptor Signaling	1	161	0.0135568	0.99608	0.99608	2	119	0.00799731	9606	Homo sapiens	P78536	P78536
R-HSA-162587	HIV Life Cycle	1	162	0.013641	0.996214	0.996214	15	116	0.0077957	9606	Homo sapiens	Q15370	Q15370
R-HSA-1169410	Antiviral mechanism by IFN-stimulated genes	1	162	0.013641	0.996214	0.996214	2	71	0.00477151	9606	Homo sapiens	P40763	P40763
R-HSA-2559583	Cellular Senescence	1	165	0.0138936	0.996588	0.996588	1	89	0.00598118	9606	Homo sapiens	P40763	P40763
R-HSA-9609507	Protein localization	1	166	0.0139778	0.996704	0.996704	5	53	0.00356183	9606	Homo sapiens	O43681	O43681
R-HSA-72766	Translation	3	294	0.0247558	0.997556	0.997556	20	99	0.00665323	9606	Homo sapiens	P49591;P23381;P40429	P49591	P23381	P40429
R-HSA-6791226	Major pathway of rRNA processing in the nucleolus and cytosol	1	183	0.0154092	0.998173	0.998173	1	7	0.00047043	9606	Homo sapiens	P40429	P40429
R-HSA-425407	SLC-mediated transmembrane transport	2	249	0.0209667	0.99822	0.99822	2	199	0.0133737	9606	Homo sapiens	P00450;P05090	P00450	P05090
R-HSA-5689880	Ub-specific processing proteases	1	191	0.0160829	0.998616	0.998616	1	40	0.00268817	9606	Homo sapiens	P49407	P49407
R-HSA-8868773	rRNA processing in the nucleus and cytosol	1	193	0.0162513	0.998709	0.998709	1	15	0.00100806	9606	Homo sapiens	P40429	P40429
R-HSA-5617833	Cilium Assembly	1	201	0.0169249	0.999022	0.999022	1	50	0.00336022	9606	Homo sapiens	Q15019	Q15019
R-HSA-5688426	Deubiquitination	2	269	0.0226507	0.99905	0.99905	2	77	0.00517473	9606	Homo sapiens	P01137;P49407	P01137	P49407
R-HSA-72312	rRNA processing	1	203	0.0170933	0.999088	0.999088	1	21	0.00141129	9606	Homo sapiens	P40429	P40429
R-HSA-6811442	Intra-Golgi and retrograde Golgi-to-ER traffic	1	206	0.0173459	0.999178	0.999178	2	48	0.00322581	9606	Homo sapiens	P33908	P33908
R-HSA-983168	Antigen processing: Ubiquitination & Proteasome degradation	2	296	0.0249242	0.999597	0.999597	4	9	0.000604839	9606	Homo sapiens	Q15370;Q93034	Q15370	Q93034
R-HSA-3700989	Transcriptional Regulation by TP53	3	361	0.0303974	0.999659	0.999659	7	257	0.0172715	9606	Homo sapiens	Q9HB90;Q15370;P48426	Q9HB90	Q15370	P48426
R-HSA-212165	Epigenetic regulation of gene expression	1	287	0.0241664	0.999951	0.999951	1	118	0.00793011	9606	Homo sapiens	Q99541	Q99541
R-HSA-1852241	Organelle biogenesis and maintenance	1	299	0.0251768	0.999968	0.999968	1	86	0.00577957	9606	Homo sapiens	Q15019	Q15019
R-HSA-73894	DNA Repair	1	314	0.0264399	0.999981	0.999981	2	336	0.0225806	9606	Homo sapiens	Q13098	Q13098
R-HSA-68886	M Phase	1	380	0.0319973	0.999998	0.999998	2	96	0.00645161	9606	Homo sapiens	P05771	P05771
R-HSA-212436	Generic Transcription Pathway	14	1255	0.105675	1	1	90	878	0.0590054	9606	Homo sapiens	P08648;P02452;P07711;Q9HB90;P10451;Q15370;P02649;P51608;P08123;P05121;P01137;P05771;P48426	P08648	P02452	P07711	P51608-2	P51608-1	Q9HB90	P10451	Q15370	P02649	P08123	P05121	P01137	P05771	P48426
R-HSA-69278	Cell Cycle, Mitotic	1	524	0.0441226	1	1	2	357	0.0239919	9606	Homo sapiens	P05771	P05771
R-HSA-73857	RNA Polymerase II Transcription	14	1379	0.116117	1	1	102	939	0.0631048	9606	Homo sapiens	P08648;P02452;P07711;Q9HB90;P10451;Q15370;P02649;P51608;P08123;P05121;P01137;P05771;P48426	P08648	P02452	P07711	P51608-2	P51608-1	Q9HB90	P10451	Q15370	P02649	P08123	P05121	P01137	P05771	P48426
R-HSA-8953854	Metabolism of RNA	2	716	0.0602897	1	1	8	200	0.0134409	9606	Homo sapiens	O75888;P40429	O75888	P40429
R-HSA-1640170	Cell Cycle	1	658	0.0554059	1	1	2	457	0.0307124	9606	Homo sapiens	P05771	P05771
R-HSA-74160	Gene expression (Transcription)	17	1607	0.135315	1	1	106	1138	0.0764785	9606	Homo sapiens	P08648;P02452;P07711;P03950;Q9HB90;Q6NZI2;P10451;Q15370;P02649;Q99541;P51608;P08123;P05121;P01137;P05771;P48426	P08648	P02452	P07711	P03950	P51608-2	P51608-1	Q9HB90	Q6NZI2	P10451	Q15370	P02649	Q99541	P08123	P05121	P01137	P05771	P48426
[truncated: 95 more columns]
