# Supplementary material for: Proteomic profiling of colorectal liver metastases reveals histopathological response-specific molecular signatures of chemotherapy efficacy
Source: J Transl Med. 2026 Mar 5;24:487. doi: 10.1186/s12967-026-07945-1 (PMC13064250; doi:10.1186/s12967-026-07945-1)
Supplement: Supplementary file 9 — Supplementary Material 9 [file 12967_2026_7945_MOESM9_ESM.xlsx]

## Sheet: signatures
CMS Markers ad Guinney et al. PUBMED ID 26457759
Set	Stromal141_UP					Immune141_UP
Description		DEP in MR	protein name	uniprot			DEP in MR	protein name	uniprot
1	DCN	DCN	PGS2	P07585		LCP2	LSP1	LSP1	P33241		none downregulated in MR group ( = upregulated in others)
2	PAPPA	FAP	SERP	Q12884		LSP1	LAIR1	LAIR1	Q6GTX8
3	SFRP4	PTGIS	PTGIS	Q16647		FYB	CD74	HGA2	P04233
4	THBS2	PGS1	BGN	P21810		PLEK	IFI30	GILT	P13284
5	LY86	CXCL12	SDF1	P48061		HCK	SAMHD1	SAMH1	Q9Y3Z3
6	CXCL14	COL1A2	CO1A2	P08123		IL10RA	TPP1	TPP1	O14773
7	FOXF1	VCAM1	VCAM1	P19320		LILRB1	RHOG	RHOG	P84095
8	COL10A1	AIF1	AIF1	P55008		NCKAP1L	HLA-DRA	DRA	P01903
9	ACTG2	PRKG1	KGP1	Q13976		LAIR1	RASSF2	RASF2	P50749
10	APBB1IP	COL6A3	CO6A3	P12111		NCF2	NCF2	NCF2	P19878
11	SH2D1A	COL3A1	CO3A1	P02461		CYBB	PTPRC	PTPRC	P08575
12	SULF1	OLFML1	OLFL1	Q6UWY5		PTPRC	ITGB2 (ITB2)	ITB2	P05107
13	MSR1	COMP	COMP	P49747		IL7R	GIMAP4	GIMA4	Q9NUV9
14	C3AR1	C1QB	C1QB	P02746		LAPTM5	MYO1F	MYO1F	O00160
15	FAP	MXRA5	MXRA5	Q9NR99		CD53	GMFG	GMFG	O60234
16	PTGIS	ISLR	ISLR2	Q6UXK2		EVI2B	FCER1G	FCERG	P30273
17	ITGBL1	COL14A1	COEA1	Q05707		SLA	DOCK2	DOCK2	Q92608
18	BGN	PDGFRB	PGFRB	P09619		ITGB2	TGFB1	TGFB1	P01137
19	CXCL12	C1QA	C1QA	P02745		GIMAP4	ALOX5AP	AL5AP	P20292
20	ECM2	SERPING1	IC1	P05155		MYO1F
21	FCGR2A	ENPEP	AMPE	Q07075		HCLS1
22	MS4A4A	CD14	CD14	P08571		MNDA
23	WISP1					IL2RG
24	COL1A2					CD48
25	MS4A6A					AOAH
26	EDNRA					CCL5
27	VCAM1					LTB
28	GPR124					GMFG
29	SCUBE2					GIMAP6
30	AIF1					GZMK
31	HEPH					LST1
32	LUM					GPR65
33	PTGER3					LILRB2
34	RUNX1T1					WIPF1
35	CDH5					CD37
36	PIK3R5					BIN2
37	RAMP3					FCER1G
38	LDB2					IKZF1
39	COX7A1					TYROBP
40	EDIL3					FGL2
41	DDR2					FLI1
42	FCGR2B					IRF8
43	LPPR4					ARHGAP15
44	COL15A1					SH2B3
45	AOC3					TNFRSF1B
46	ITIH3					DOCK2
47	FMO1					CD2
48	PRKG1					ARHGEF6
49	PLXDC1					CORO1A
50	VSIG4					LY96
51	COL6A3					LYZ
52	SGCD					ITGAL
53	COL3A1					TNFAIP3
54	F13A1					RNASE6
55	OLFML1					TGFB1
56	IGSF6					PSTPIP1
57	COMP					CST7
58	HGF					RGS1
59	GIMAP5					FGR
60	ABCA6					SELL
61	ITGAM					MICAL1
62	MAF					TRAF3IP3
63	ITM2A					ITGA4
64	CLEC7A					MAFB
65	ASPN					ARHGDIB
66	LRRC15					IL4R
67	ERG					RHOH
68	CD86					HLA-DPA1
69	TRAT1					NKG7
70	COL8A2					NCF4
71	TCF21					LPXN
72	CD93					ITK
73	CD163					SELPLG
74	GREM1					HLA-DPB1
75	LMOD1					CD3D
76	TLR2					CD300A
77	ZEB2					IL2RB
78	C1QB					ADCY7
79	KCNJ8					PTGER4
80	KDR					SRGN
81	CD33					CD247
82	RASGRP3					CCR7
83	TNFSF4					MSN
84	CCR1					ALOX5AP
85	CSF1R					PTGER2
86	BTK					RAC2
87	MFAP5					GBP2
88	MXRA5					VAV1
89	ISLR					CLEC2B
90	ARHGAP28					P2RY14
91	ZFPM2					NFKBIA
92	TLR7					S100A9
93	ADAM12					IFI30
94	OLFML2B					MFSD1
95	ENPP2					RASSF2
96	CILP					TPP1
97	SIGLEC1					RHOG
98	SPON2					CLEC4A
99	PLXNC1					GZMB
100	ADAMTS5					PVRIG
101	SAMSN1					S100A8
102	CH25H					CASP1
103	COL14A1					BCL2A1
104	EMCN					HLA-E
105	RGS4					KLRB1
106	PCDH12					GNLY
107	RARRES2					RAB27A
108	CD248					IL18RAP
109	PDGFRB					TPST2
110	C1QA					EMP3
111	COL5A3					GMIP
112	IGF1					LCK
113	SP140					IL32
114	TFEC					PTPRCAP
115	TNN					LGALS9
116	ATP8B4					CCDC69
117	ZNF423					SAMHD1
118	FRZB					TAP1
119	SERPING1					GBP1
120	ENPEP					CTSS
121	CD14					GZMH
122	DIO2					ADAM8
123	FPR1					GLRX
124	IL18R1					PRF1
125	HDC					CD69
126	TXNDC3					HLA-B
127	PDE2A					HLA-DMA
128	RSAD2					CD74
129	ITIH5					KLRK1
130	FASLG					PTPRE
131	MMP3					HLA-DRA
132	NOX4					VNN2
133	WNT2					TCIRG1
134	LRRC32					RABGAP1L
135	CXCL9					CSTA
136	ODZ4					ZAP70
137	FBLN2					HLA-F
138	EGFL6					HLA-G
139	IL1B					CD52
140	SPON1					CD302
141	CD200					CD27
