# Supplementary material for: Proteomic profiling of colorectal liver metastases reveals histopathological response-specific molecular signatures of chemotherapy efficacy
Source: J Transl Med. 2026 Mar 5;24:487. doi: 10.1186/s12967-026-07945-1 (PMC13064250; doi:10.1186/s12967-026-07945-1)
Supplement: Supplementary file 10 — Supplementary Material 10 [file 12967_2026_7945_MOESM10_ESM.xlsx]

## Sheet: RW
Pathway identifier	Pathway name	#Entities found	#Entities total	Entities ratio	Entities pValue	Entities FDR	#Reactions found	#Reactions total	Reactions ratio	Species identifier	Species name	Submitted entities found	Mapped entities
R-HSA-5389840	Mitochondrial translation elongation	20	88	0.0074099	1.11022e-16	3.53051e-14	8	8	0.000537634	9606	Homo sapiens	P51398;P49411;Q6P1L8;Q9NQ50;Q8N5N7;P52815;Q96EL3;Q9H2W6;Q9Y2R9;Q5T653;Q8TCC3;Q9BYD3;Q9BYD1;Q6P161;P82673;Q7Z7H8;P49406;P43897;Q16540;Q8N983	P51398	P49411	Q6P1L8	Q9NQ50	Q8N5N7	P52815	Q96EL3	Q9H2W6	Q9Y2R9	Q5T653	Q8TCC3	Q9BYD3	Q9BYD1	Q6P161	P82673	Q7Z7H8	P49406	P43897	Q16540	Q8N983
R-HSA-5368287	Mitochondrial translation	20	94	0.00791512	1.11022e-16	3.53051e-14	16	17	0.00114247	9606	Homo sapiens	P51398;P49411;Q6P1L8;Q9NQ50;Q8N5N7;P52815;Q96EL3;Q9H2W6;Q9Y2R9;Q5T653;Q8TCC3;Q9BYD3;Q9BYD1;Q6P161;P82673;Q7Z7H8;P49406;P43897;Q16540;Q8N983	P51398	P49411	Q6P1L8	Q9NQ50	Q8N5N7	P52815	Q96EL3	Q9H2W6	Q9Y2R9	Q5T653	Q8TCC3	Q9BYD3	Q9BYD1	Q6P161	P82673	Q7Z7H8	P49406	P43897	Q16540	Q8N983
R-HSA-5419276	Mitochondrial translation termination	18	88	0.0074099	4.55191e-15	7.23754e-13	5	5	0.000336022	9606	Homo sapiens	P51398;Q6P1L8;Q9NQ50;Q8N5N7;P52815;Q96EL3;Q9H2W6;Q9Y2R9;Q5T653;Q8TCC3;Q9BYD3;Q9BYD1;Q6P161;P82673;Q7Z7H8;P49406;Q16540;Q8N983	P51398	Q6P1L8	Q9NQ50	Q8N5N7	P52815	Q96EL3	Q9H2W6	Q9Y2R9	Q5T653	Q8TCC3	Q9BYD3	Q9BYD1	Q6P161	P82673	Q7Z7H8	P49406	Q16540	Q8N983
R-HSA-5368286	Mitochondrial translation initiation	18	88	0.0074099	4.55191e-15	7.23754e-13	3	4	0.000268817	9606	Homo sapiens	P51398;Q6P1L8;Q9NQ50;Q8N5N7;P52815;Q96EL3;Q9H2W6;Q9Y2R9;Q5T653;Q8TCC3;Q9BYD3;Q9BYD1;Q6P161;P82673;Q7Z7H8;P49406;Q16540;Q8N983	P51398	Q6P1L8	Q9NQ50	Q8N5N7	P52815	Q96EL3	Q9H2W6	Q9Y2R9	Q5T653	Q8TCC3	Q9BYD3	Q9BYD1	Q6P161	P82673	Q7Z7H8	P49406	Q16540	Q8N983
R-HSA-72766	Translation	24	294	0.0247558	3.66015e-11	4.64839e-09	20	99	0.00665323	9606	Homo sapiens	P51398;P49411;Q6P1L8;Q9NQ50;Q8N5N7;P52815;Q96I59;Q96EL3;Q9H2W6;Q9Y2R9;Q5T653;Q5T160;Q8TCC3;Q7L3T8;Q9BYD3;Q15181;Q9BYD1;Q6P161;P82673;Q7Z7H8;P49406;P43897;Q16540;Q8N983	P51398	P49411	Q6P1L8	Q9NQ50	Q8N5N7	P52815	Q96I59	Q96EL3	Q9H2W6	Q9Y2R9	Q5T653	Q5T160	Q8TCC3	Q7L3T8	Q9BYD3	Q15181	Q9BYD1	Q6P161	P82673	Q7Z7H8	P49406	P43897	Q16540	Q8N983
R-HSA-8953854	Metabolism of RNA	24	716	0.0602897	0.000273483	0.0232067	65	200	0.0134409	9606	Homo sapiens	Q13247;Q16629;P46087;Q13769;Q96NB3;Q9H0L4;Q9UQ35;Q8IWX8;Q08J23;Q7L0Y3;Q15427;Q8IX12;P35269;Q96I25;Q96PZ0;Q9Y5J1;Q8TCS8;O43709;Q9UJA5;Q9BVJ6;P33240;Q9NPI6;Q6UN15;Q16186	Q13247	Q16629	P46087	Q13769	Q96NB3	Q9H0L4	Q9UQ35	Q8IWX8	Q08J23	Q7L0Y3	Q15427	Q8IX12	P35269	Q96I25	Q96PZ0	Q9Y5J1	Q8TCS8	O43709	Q9UJA5	Q9BVJ6	P33240	Q9NPI6	Q6UN15	Q16186
R-HSA-75955	RNA Polymerase II Transcription Elongation	6	58	0.0048838	0.000302984	0.0232067	8	8	0.000537634	9606	Homo sapiens	Q7KZ85;Q96ST2;Q9H3P2;P35269;Q92541;Q8N7H5	Q7KZ85	Q96ST2	Q9H3P2	P35269	Q92541	Q8N7H5
R-HSA-112382	Formation of RNA Pol II elongation complex	6	58	0.0048838	0.000302984	0.0232067	2	2	0.000134409	9606	Homo sapiens	Q7KZ85;Q96ST2;Q9H3P2;P35269;Q92541;Q8N7H5	Q7KZ85	Q96ST2	Q9H3P2	P35269	Q92541	Q8N7H5
R-HSA-72187	mRNA 3'-end processing	6	59	0.004968	0.000331524	0.0232067	3	3	0.000201613	9606	Homo sapiens	Q13247;Q16629;Q13769;P33240;Q9H0L4;Q6UN15	Q13247	Q16629	Q13769	P33240	Q9H0L4	Q6UN15
R-HSA-72203	Processing of Capped Intron-Containing Pre-mRNA	13	287	0.0241664	0.000538985	0.033956	25	35	0.00235215	9606	Homo sapiens	Q13247;Q16629;Q96NB3;Q13769;Q9H0L4;Q8IWX8;Q9UQ35;Q15427;Q8IX12;P35269;Q96I25;P33240;Q6UN15	Q13247	Q16629	Q96NB3	Q13769	Q9H0L4	Q8IWX8	Q9UQ35	Q15427	Q8IX12	P35269	Q96I25	P33240	Q6UN15
R-HSA-73856	RNA Polymerase II Transcription Termination	6	68	0.00572583	0.0006942	0.0395694	2	4	0.000268817	9606	Homo sapiens	Q13247;Q16629;Q13769;P33240;Q9H0L4;Q6UN15	Q13247	Q16629	Q13769	P33240	Q9H0L4	Q6UN15
R-HSA-2142789	Ubiquinol biosynthesis	3	13	0.00109464	0.00111984	0.0593517	7	11	0.000739247	9606	Homo sapiens	Q96D53;Q9Y2Z9;Q86YH6	Q96D53	Q9Y2Z9	Q86YH6
R-HSA-674695	RNA Polymerase II Pre-transcription Events	6	81	0.00682048	0.00168576	0.0809167	12	17	0.00114247	9606	Homo sapiens	Q7KZ85;Q96ST2;Q9H3P2;P35269;Q92541;Q8N7H5	Q7KZ85	Q96ST2	Q9H3P2	P35269	Q92541	Q8N7H5
R-HSA-379724	tRNA Aminoacylation	4	42	0.00353654	0.00420084	0.167618	4	42	0.00282258	9606	Homo sapiens	Q5T160;Q7L3T8;Q15181;Q96I59	Q5T160	Q7L3T8	Q15181	Q96I59
R-HSA-77595	Processing of Intronless Pre-mRNAs	3	21	0.00176827	0.00431698	0.167618	5	5	0.000336022	9606	Homo sapiens	P33240;Q9H0L4;Q6UN15	P33240	Q9H0L4	Q6UN15
R-HSA-379726	Mitochondrial tRNA aminoacylation	3	21	0.00176827	0.00431698	0.167618	3	21	0.00141129	9606	Homo sapiens	Q5T160;Q7L3T8;Q96I59	Q5T160	Q7L3T8	Q96I59
R-HSA-72163	mRNA Splicing - Major Pathway	9	204	0.0171775	0.00453023	0.167618	11	11	0.000739247	9606	Homo sapiens	Q13247;Q16629;Q96NB3;Q8IWX8;Q9UQ35;Q15427;Q8IX12;P35269;Q96I25	Q13247	Q16629	Q96NB3	Q8IWX8	Q9UQ35	Q15427	Q8IX12	P35269	Q96I25
R-HSA-392499	Metabolism of proteins	46	2073	0.174554	0.00504046	0.176416	95	870	0.0584677	9606	Homo sapiens	Q13630;Q6P1L8;Q12888;P52815;Q96I59;Q8TEQ8;Q96EL3;Q9H2W6;O00762;P11388;Q5T653;O76031;Q5T160;Q15181;P83436;Q9BQE4;P43897;Q8N983;Q14435;Q15424;P51398;P49411;Q8N5N7;Q9NQ50;Q5JRA6;Q5JS54;P62072;Q9Y6H1;Q8N7H5;Q9Y2R9;Q9H3R2;P12004;Q8TCC3;Q7L3T8;Q9BYD3;Q86SF2;Q9BYD1;Q6P161;P82673;Q7Z7H8;P05186;Q92541;Q16186;P49406;Q16540;Q8N6T3	Q13630	Q6P1L8	Q12888	P52815	Q96I59	Q8TEQ8	Q96EL3	Q9H2W6	O00762	P11388	Q5T653	O76031	Q5T160	Q15181	P83436	Q9BQE4	P43897	Q8N983	Q14435	Q15424	P51398	P49411	Q8N5N7	Q9NQ50	Q5JRA6	Q5JS54	P62072	Q9Y6H1	Q8N7H5	Q9Y2R9	Q9H3R2	P12004	Q8TCC3	Q7L3T8	Q9BYD3	Q86SF2	Q9BYD1
R-HSA-210745	Regulation of gene expression in beta cells	3	23	0.00193668	0.00554677	0.179131	1	12	0.000806452	9606	Homo sapiens	P41235	P41235-5	P41235-6	P41235-7
R-HSA-72172	mRNA Splicing	9	212	0.0178511	0.00577842	0.179131	16	16	0.00107527	9606	Homo sapiens	Q13247;Q16629;Q96NB3;Q8IWX8;Q9UQ35;Q15427;Q8IX12;P35269;Q96I25	Q13247	Q16629	Q96NB3	Q8IWX8	Q9UQ35	Q15427	Q8IX12	P35269	Q96I25
R-HSA-8978934	Metabolism of cofactors	3	25	0.00210509	0.00696668	0.209	7	24	0.0016129	9606	Homo sapiens	Q96D53;Q9Y2Z9;Q86YH6	Q96D53	Q9Y2Z9	Q86YH6
R-HSA-72165	mRNA Splicing - Minor Pathway	4	50	0.00421017	0.00768154	0.210071	5	5	0.000336022	9606	Homo sapiens	Q13247;Q16629;Q15427;P35269	Q13247	Q16629	Q15427	P35269
R-HSA-8852135	Protein ubiquitination	5	79	0.00665207	0.00778042	0.210071	10	32	0.00215054	9606	Homo sapiens	Q92541;Q8N7H5;Q9BQE4;O00762;P12004	Q92541	Q8N7H5	Q9BQE4	O00762	P12004
R-HSA-75067	Processing of Capped Intronless Pre-mRNA	3	30	0.0025261	0.0113895	0.284738	5	10	0.000672043	9606	Homo sapiens	P33240;Q9H0L4;Q6UN15	P33240	Q9H0L4	Q6UN15
R-HSA-499943	Interconversion of nucleotide di- and triphosphates	3	30	0.0025261	0.0113895	0.284738	6	33	0.00221774	9606	Homo sapiens	P15531;P31350;Q9H773	P15531	P31350	Q9H773
R-HSA-8866654	E3 ubiquitin ligases ubiquitinate target proteins	4	59	0.004968	0.0134064	0.319385	8	16	0.00107527	9606	Homo sapiens	Q92541;Q8N7H5;Q9BQE4;P12004	Q92541	Q8N7H5	Q9BQE4	P12004
R-HSA-6790901	rRNA modification in the nucleus and cytosol	4	60	0.00505221	0.0141725	0.319385	3	8	0.000537634	9606	Homo sapiens	O43709;Q9BVJ6;P46087;Q9Y5J1	O43709	Q9BVJ6	P46087	Q9Y5J1
R-HSA-6791461	RPIA deficiency: failed conversion of RU5P to R5P	1	1	8.42034e-05	0.0152088	0.319385	1	1	6.72043e-05	9606	Homo sapiens	P49247	P49247
R-HSA-5659996	RPIA deficiency: failed conversion of R5P to RU5P	1	1	8.42034e-05	0.0152088	0.319385	1	1	6.72043e-05	9606	Homo sapiens	P49247	P49247
R-HSA-3359471	Defective MMAB causes MMA, cblB type	1	1	8.42034e-05	0.0152088	0.319385	1	1	6.72043e-05	9606	Homo sapiens	Q96EY8	Q96EY8
R-HSA-6782315	tRNA modification in the nucleus and cytosol	3	43	0.00362075	0.0290681	0.46388	5	37	0.00248656	9606	Homo sapiens	Q9UJA5;Q08J23;Q96PZ0	Q9UJA5	Q08J23	Q96PZ0
R-HSA-6791465	Pentose phosphate pathway disease	1	2	0.000168407	0.0301876	0.46388	2	4	0.000268817	9606	Homo sapiens	P49247	P49247
R-HSA-186712	Regulation of beta-cell development	3	44	0.00370495	0.0308047	0.46388	1	26	0.00174731	9606	Homo sapiens	P41235	P41235-5	P41235-6	P41235-7
R-HSA-72306	tRNA processing	5	113	0.00951499	0.0309578	0.46388	10	54	0.00362903	9606	Homo sapiens	Q9UJA5;P33240;Q08J23;Q7L0Y3;Q96PZ0	Q9UJA5	P33240	Q08J23	Q7L0Y3	Q96PZ0
R-HSA-6804114	TP53 Regulates Transcription of Genes Involved in G2 Cell Cycle Arrest	2	18	0.00151566	0.0316083	0.46388	5	11	0.000739247	9606	Homo sapiens	P31947;P12004	P31947	P12004
R-HSA-5083625	Defective GALNT3 causes HFTC	2	19	0.00159987	0.0348718	0.46388	1	1	6.72043e-05	9606	Homo sapiens	Q14435;Q9H3R2	Q14435	Q9H3R2
R-HSA-1362277	Transcription of E2F targets under negative control by DREAM complex	2	19	0.00159987	0.0348718	0.46388	2	12	0.000806452	9606	Homo sapiens	P11388;P12004	P11388	P12004
R-HSA-196854	Metabolism of vitamins and cofactors	7	201	0.0169249	0.0363696	0.46388	12	194	0.0130376	9606	Homo sapiens	Q96D53;Q96EY8;Q9Y2Z9;P42330;Q8NFF5;Q5EBL8;Q86YH6	Q96D53	Q96EY8	Q9Y2Z9	P42330	Q8NFF5	Q5EBL8	Q86YH6
R-HSA-9673766	Signaling by cytosolic PDGFRA and PDGFRB fusion proteins	1	3	0.00025261	0.0449398	0.46388	2	2	0.000134409	9606	Homo sapiens	Q6UN15	Q6UN15
R-HSA-71737	Pyrophosphate hydrolysis	1	3	0.00025261	0.0449398	0.46388	1	3	0.000201613	9606	Homo sapiens	Q15181	Q15181
R-HSA-72202	Transport of Mature Transcript to Cytoplasm	4	87	0.0073257	0.0458501	0.46388	3	13	0.000873656	9606	Homo sapiens	Q13247;Q16629;Q13769;Q6UN15	Q13247	Q16629	Q13769	Q6UN15
R-HSA-167242	Abortive elongation of HIV-1 transcript in the absence of Tat	2	23	0.00193668	0.0491273	0.46388	2	2	0.000134409	9606	Homo sapiens	Q9H3P2;P35269	Q9H3P2	P35269
R-HSA-9768919	NPAS4 regulates expression of target genes	2	23	0.00193668	0.0491273	0.46388	1	35	0.00235215	9606	Homo sapiens	Q9Y5V3	Q9Y5V3-1	Q9Y5V3-2
R-HSA-6803544	Ion influx/efflux at host-pathogen interface	1	4	0.000336814	0.0594688	0.46388	1	2	0.000134409	9606	Homo sapiens	Q5EBL8	Q5EBL8
R-HSA-6803529	FGFR2 alternative splicing	2	26	0.00218929	0.0609603	0.46388	4	4	0.000268817	9606	Homo sapiens	P31483;P35269	P31483	P35269
R-HSA-9837999	Mitochondrial protein degradation	4	98	0.00825194	0.0650935	0.46388	8	20	0.00134409	9606	Homo sapiens	P52815;P62072;Q9Y6H1;O76031	P52815	P62072	Q9Y6H1	O76031
R-HSA-1538133	G0 and Early G1	2	27	0.00227349	0.0651004	0.46388	2	27	0.00181452	9606	Homo sapiens	P11388;P12004	P11388	P12004
R-HSA-69205	G1/S-Specific Transcription	2	28	0.0023577	0.069332	0.46388	2	28	0.00188172	9606	Homo sapiens	P31350;P12004	P31350	P12004
R-HSA-15869	Metabolism of nucleotides	4	101	0.00850455	0.0709714	0.46388	7	140	0.0094086	9606	Homo sapiens	P15531;Q9Y2T3;P31350;Q9H773	P15531	Q9Y2T3	P31350	Q9H773
R-HSA-6785470	tRNA processing in the mitochondrion	1	5	0.000421017	0.0737779	0.46388	2	3	0.000201613	9606	Homo sapiens	Q7L0Y3	Q7L0Y3
R-HSA-8869496	TFAP2A acts as a transcriptional repressor during retinoic acid induced cell differentiation	1	5	0.000421017	0.0737779	0.46388	1	7	0.00047043	9606	Homo sapiens	P46087	P46087
R-HSA-913709	O-linked glycosylation of mucins	3	65	0.00547322	0.0790844	0.46388	16	16	0.00107527	9606	Homo sapiens	Q14435;Q86SF2;Q9H3R2	Q14435	Q86SF2	Q9H3R2
R-HSA-9845323	Regulation of endogenous retroelements by Piwi-interacting RNAs (piRNAs)	3	66	0.00555743	0.0819062	0.46388	2	2	0.000134409	9606	Homo sapiens	Q92925;O95983;Q92922	Q92925	O95983	Q92922
R-HSA-167243	Tat-mediated HIV elongation arrest and recovery	2	32	0.00269451	0.0871001	0.46388	3	3	0.000201613	9606	Homo sapiens	Q9H3P2;P35269	Q9H3P2	P35269
R-HSA-167238	Pausing and recovery of Tat-mediated HIV elongation	2	32	0.00269451	0.0871001	0.46388	2	2	0.000134409	9606	Homo sapiens	Q9H3P2;P35269	Q9H3P2	P35269
R-HSA-6799198	Complex I biogenesis	3	68	0.00572583	0.0876782	0.46388	11	14	0.00094086	9606	Homo sapiens	Q7L592;Q8TB37;Q5TEU4	Q7L592	Q8TB37	Q5TEU4
R-HSA-6787639	GDP-fucose biosynthesis	1	6	0.000505221	0.0878706	0.46388	2	7	0.00047043	9606	Homo sapiens	Q13630	Q13630
R-HSA-5693548	Sensing of DNA Double Strand Breaks	1	6	0.000505221	0.0878706	0.46388	2	8	0.000537634	9606	Homo sapiens	P52292	P52292
R-HSA-167158	Formation of the HIV-1 Early Elongation Complex	2	33	0.00277871	0.0917352	0.46388	5	5	0.000336022	9606	Homo sapiens	Q9H3P2;P35269	Q9H3P2	P35269
R-HSA-167287	HIV elongation arrest and recovery	2	33	0.00277871	0.0917352	0.46388	3	3	0.000201613	9606	Homo sapiens	Q9H3P2;P35269	Q9H3P2	P35269
R-HSA-113418	Formation of the Early Elongation Complex	2	33	0.00277871	0.0917352	0.46388	3	3	0.000201613	9606	Homo sapiens	Q9H3P2;P35269	Q9H3P2	P35269
R-HSA-167290	Pausing and recovery of HIV elongation	2	33	0.00277871	0.0917352	0.46388	2	2	0.000134409	9606	Homo sapiens	Q9H3P2;P35269	Q9H3P2	P35269
R-HSA-9842860	Regulation of endogenous retroelements	4	111	0.00934658	0.0924352	0.46388	4	17	0.00114247	9606	Homo sapiens	Q92925;O95983;Q6NZY4;Q92922	Q92925	O95983	Q6NZY4	Q92922
R-HSA-611105	Respiratory electron transport	5	158	0.0133041	0.097217	0.46388	13	47	0.0031586	9606	Homo sapiens	Q7L592;P53701;Q8TB37;Q9BSH4;Q5TEU4	Q7L592	P53701	Q8TB37	Q9BSH4	Q5TEU4
R-HSA-9634815	Transcriptional Regulation by NPAS4	2	35	0.00294712	0.101214	0.46388	1	46	0.0030914	9606	Homo sapiens	Q9Y5V3	Q9Y5V3-1	Q9Y5V3-2
R-HSA-426117	Cation-coupled Chloride cotransporters	1	7	0.000589424	0.10175	0.46388	1	4	0.000268817	9606	Homo sapiens	P55011	P55011
R-HSA-196843	Vitamin B2 (riboflavin) metabolism	1	7	0.000589424	0.10175	0.46388	1	5	0.000336022	9606	Homo sapiens	Q8NFF5	Q8NFF5
R-HSA-9759218	Cobalamin (Cbl) metabolism	1	7	0.000589424	0.10175	0.46388	1	11	0.000739247	9606	Homo sapiens	Q96EY8	Q96EY8
R-HSA-9013424	RHOV GTPase cycle	2	37	0.00311553	0.11095	0.46388	1	2	0.000134409	9606	Homo sapiens	Q9BYG5;Q13153	Q9BYG5	Q13153
R-HSA-8939243	RUNX1 interacts with co-factors whose precise effect on RUNX1 targets is not known	2	37	0.00311553	0.11095	0.46388	1	5	0.000336022	9606	Homo sapiens	Q92925;Q92922	Q92925	Q92922
R-HSA-442729	CREB1 phosphorylation through the activation of CaMKII/CaMKK/CaMKIV cascasde	1	8	0.000673627	0.115419	0.46388	2	10	0.000672043	9606	Homo sapiens	P52292	P52292
R-HSA-159236	Transport of Mature mRNA derived from an Intron-Containing Transcript	3	78	0.00656787	0.118931	0.46388	2	4	0.000268817	9606	Homo sapiens	Q13247;Q16629;Q13769	Q13247	Q16629	Q13769
R-HSA-177539	Autointegration results in viral DNA circles	1	9	0.000757831	0.128882	0.46388	2	2	0.000134409	9606	Homo sapiens	P17096	P17096
R-HSA-175567	Integration of viral DNA into host genomic DNA	1	9	0.000757831	0.128882	0.46388	1	3	0.000201613	9606	Homo sapiens	P17096	P17096
R-HSA-6787450	tRNA modification in the mitochondrion	1	9	0.000757831	0.128882	0.46388	2	7	0.00047043	9606	Homo sapiens	Q7L0Y3	Q7L0Y3
R-HSA-9824585	Regulation of MITF-M-dependent genes involved in pigmentation	2	42	0.00353654	0.13626	0.46388	4	23	0.0015457	9606	Homo sapiens	Q92925;Q92922	Q92925	Q92922
R-HSA-9836573	Mitochondrial RNA degradation	1	10	0.000842034	0.14214	0.46388	2	10	0.000672043	9606	Homo sapiens	Q8TCS8	Q8TCS8
R-HSA-8868766	rRNA processing in the mitochondrion	1	10	0.000842034	0.14214	0.46388	1	6	0.000403226	9606	Homo sapiens	Q7L0Y3	Q7L0Y3
R-HSA-111932	CaMK IV-mediated phosphorylation of CREB	1	10	0.000842034	0.14214	0.46388	2	13	0.000873656	9606	Homo sapiens	P52292	P52292
R-HSA-418889	Caspase activation via Dependence Receptors in the absence of ligand	1	10	0.000842034	0.14214	0.46388	1	8	0.000537634	9606	Homo sapiens	Q9Y5V3	Q9Y5V3
R-HSA-70635	Urea cycle	1	10	0.000842034	0.14214	0.46388	1	8	0.000537634	9606	Homo sapiens	P00966	P00966
R-HSA-167169	HIV Transcription Elongation	2	44	0.00370495	0.146714	0.46388	14	15	0.00100806	9606	Homo sapiens	Q9H3P2;P35269	Q9H3P2	P35269
R-HSA-167246	Tat-mediated elongation of the HIV-1 transcript	2	44	0.00370495	0.146714	0.46388	7	8	0.000537634	9606	Homo sapiens	Q9H3P2;P35269	Q9H3P2	P35269
R-HSA-167200	Formation of HIV-1 elongation complex containing HIV-1 Tat	2	44	0.00370495	0.146714	0.46388	4	5	0.000336022	9606	Homo sapiens	Q9H3P2;P35269	Q9H3P2	P35269
R-HSA-6811438	Intra-Golgi traffic	2	44	0.00370495	0.146714	0.46388	4	10	0.000672043	9606	Homo sapiens	O00461;P83436	O00461	P83436
R-HSA-167152	Formation of HIV elongation complex in the absence of HIV Tat	2	45	0.00378915	0.152002	0.46388	2	2	0.000134409	9606	Homo sapiens	Q9H3P2;P35269	Q9H3P2	P35269
R-HSA-2514853	Condensation of Prometaphase Chromosomes	1	11	0.000926238	0.155198	0.46388	4	4	0.000268817	9606	Homo sapiens	Q9NTJ3	Q9NTJ3
R-HSA-164940	Nef mediated downregulation of MHC class I complex cell surface expression	1	11	0.000926238	0.155198	0.46388	3	4	0.000268817	9606	Homo sapiens	Q9Y6Q5	Q9Y6Q5
R-HSA-111458	Formation of apoptosome	1	11	0.000926238	0.155198	0.46388	2	10	0.000672043	9606	Homo sapiens	Q9NQS1	Q9NQS1
R-HSA-9627069	Regulation of the apoptosome activity	1	11	0.000926238	0.155198	0.46388	1	6	0.000403226	9606	Homo sapiens	Q9NQS1	Q9NQS1
R-HSA-9755088	Ribavirin ADME	1	11	0.000926238	0.155198	0.46388	1	11	0.000739247	9606	Homo sapiens	P15531	P15531
R-HSA-196780	Biotin transport and metabolism	1	11	0.000926238	0.155198	0.46388	1	12	0.000806452	9606	Homo sapiens	Q5EBL8	Q5EBL8
R-HSA-421270	Cell-cell junction organization	3	91	0.00766251	0.164629	0.46388	5	52	0.00349462	9606	Homo sapiens	Q12864;Q9BYG5;P55196	P55196-2	Q12864	Q9BYG5
R-HSA-453279	Mitotic G1 phase and G1/S transition	4	139	0.0117043	0.166112	0.46388	4	101	0.00678763	9606	Homo sapiens	P31350;Q16186;P12004;P11388	P31350	Q16186	P12004	P11388
R-HSA-180689	APOBEC3G mediated resistance to HIV-1 infection	1	12	0.00101044	0.168059	0.46388	1	3	0.000201613	9606	Homo sapiens	P17096	P17096
R-HSA-9614399	Regulation of localization of FOXO transcription factors	1	12	0.00101044	0.168059	0.46388	1	5	0.000336022	9606	Homo sapiens	P31947	P31947
R-HSA-389359	CD28 dependent Vav1 pathway	1	12	0.00101044	0.168059	0.46388	1	6	0.000403226	9606	Homo sapiens	Q13153	Q13153
R-HSA-9831926	Nephron development	1	12	0.00101044	0.168059	0.46388	1	17	0.00114247	9606	Homo sapiens	P41235	P41235
R-HSA-3214858	RMTs methylate histone arginines	2	48	0.00404176	0.16808	0.46388	3	22	0.00147849	9606	Homo sapiens	Q92925;Q92922	Q92925	Q92922
R-HSA-6791312	TP53 Regulates Transcription of Cell Cycle Genes	2	49	0.00412597	0.173503	0.46388	5	42	0.00282258	9606	Homo sapiens	P31947;P12004	P31947	P12004
R-HSA-9013423	RAC3 GTPase cycle	3	94	0.00791512	0.175836	0.46388	1	6	0.000403226	9606	Homo sapiens	Q9UQB8;Q13153;Q9UHR4	Q9UQB8	Q13153	Q9UHR4
R-HSA-4615885	SUMOylation of DNA replication proteins	2	50	0.00421017	0.178955	0.46388	4	8	0.000537634	9606	Homo sapiens	P11388;P12004	P11388	P12004
R-HSA-164843	2-LTR circle formation	1	13	0.00109464	0.180724	0.46388	1	3	0.000201613	9606	Homo sapiens	P17096	P17096
R-HSA-428540	Activation of RAC1	1	13	0.00109464	0.180724	0.46388	1	4	0.000268817	9606	Homo sapiens	Q13153	Q13153
R-HSA-190372	FGFR3c ligand binding and activation	1	13	0.00109464	0.180724	0.46388	1	4	0.000268817	9606	Homo sapiens	Q14435	Q14435
R-HSA-75035	Chk1/Chk2(Cds1) mediated inactivation of Cyclin B:Cdk1 complex	1	13	0.00109464	0.180724	0.46388	1	5	0.000336022	9606	Homo sapiens	P31947	P31947
R-HSA-111461	Cytochrome c-mediated apoptotic response	1	13	0.00109464	0.180724	0.46388	2	12	0.000806452	9606	Homo sapiens	Q9NQS1	Q9NQS1
R-HSA-193775	Synthesis of bile acids and bile salts via 24-hydroxycholesterol	1	13	0.00109464	0.180724	0.46388	2	20	0.00134409	9606	Homo sapiens	P42330	P42330
R-HSA-190236	Signaling by FGFR	3	97	0.00816773	0.18725	0.46388	5	142	0.00954301	9606	Homo sapiens	Q14435;P31483;P35269	Q14435	P31483	P35269
R-HSA-9907900	Proteasome assembly	2	52	0.00437858	0.189933	0.46388	13	40	0.00268817	9606	Homo sapiens	Q5JS54;Q16186	Q5JS54	Q16186
R-HSA-69166	Removal of the Flap Intermediate	1	14	0.00117885	0.193198	0.46388	4	4	0.000268817	9606	Homo sapiens	P12004	P12004
R-HSA-69091	Polymerase switching	1	14	0.00117885	0.193198	0.46388	3	4	0.000268817	9606	Homo sapiens	P12004	P12004
R-HSA-69109	Leading Strand Synthesis	1	14	0.00117885	0.193198	0.46388	3	4	0.000268817	9606	Homo sapiens	P12004	P12004
R-HSA-5358606	Mismatch repair (MMR) directed by MSH2:MSH3 (MutSbeta)	1	14	0.00117885	0.193198	0.46388	4	9	0.000604839	9606	Homo sapiens	P12004	P12004
R-HSA-5358565	Mismatch repair (MMR) directed by MSH2:MSH6 (MutSalpha)	1	14	0.00117885	0.193198	0.46388	4	10	0.000672043	9606	Homo sapiens	P12004	P12004
R-HSA-9754560	SARS-CoV-2 modulates autophagy	1	14	0.00117885	0.193198	0.46388	2	5	0.000336022	9606	Homo sapiens	P49411	P49411
R-HSA-193807	Synthesis of bile acids and bile salts via 27-hydroxycholesterol	1	14	0.00117885	0.193198	0.46388	2	8	0.000537634	9606	Homo sapiens	P42330	P42330
R-HSA-190239	FGFR3 ligand binding and activation	1	14	0.00117885	0.193198	0.46388	1	6	0.000403226	9606	Homo sapiens	Q14435	Q14435
R-HSA-3296469	Defects in cobalamin (B12) metabolism	1	14	0.00117885	0.193198	0.46388	1	14	0.00094086	9606	Homo sapiens	Q96EY8	Q96EY8
R-HSA-174084	Autodegradation of Cdh1 by Cdh1:APC/C	2	54	0.00454699	0.201001	0.46388	2	2	0.000134409	9606	Homo sapiens	Q16186;O00762	Q16186	O00762
R-HSA-72312	rRNA processing	5	203	0.0170933	0.202374	0.46388	9	21	0.00141129	9606	Homo sapiens	O43709;Q9BVJ6;P46087;Q7L0Y3;Q9Y5J1	O43709	Q9BVJ6	P46087	Q7L0Y3	Q9Y5J1
R-HSA-69183	Processive synthesis on the lagging strand	1	15	0.00126305	0.205483	0.46388	6	7	0.00047043	9606	Homo sapiens	P12004	P12004
R-HSA-162592	Integration of provirus	1	15	0.00126305	0.205483	0.46388	10	14	0.00094086	9606	Homo sapiens	P17096	P17096
R-HSA-5358508	Mismatch Repair	1	15	0.00126305	0.205483	0.46388	8	17	0.00114247	9606	Homo sapiens	P12004	P12004
R-HSA-111447	Activation of BAD and translocation to mitochondria	1	15	0.00126305	0.205483	0.46388	2	5	0.000336022	9606	Homo sapiens	P31947	P31947
R-HSA-430039	mRNA decay by 5' to 3' exoribonuclease	1	15	0.00126305	0.205483	0.46388	1	3	0.000201613	9606	Homo sapiens	Q9NPI6	Q9NPI6
R-HSA-9755779	SARS-CoV-2 targets host intracellular signalling and regulatory pathways	1	15	0.00126305	0.205483	0.46388	1	5	0.000336022	9606	Homo sapiens	P31947	P31947
R-HSA-71336	Pentose phosphate pathway	1	15	0.00126305	0.205483	0.46388	2	20	0.00134409	9606	Homo sapiens	P49247	P49247
R-HSA-2162123	Synthesis of Prostaglandins (PG) and Thromboxanes (TX)	1	15	0.00126305	0.205483	0.46388	2	23	0.0015457	9606	Homo sapiens	P42330	P42330
R-HSA-174154	APC/C:Cdc20 mediated degradation of Securin	2	55	0.00463119	0.206563	0.46388	3	3	0.000201613	9606	Homo sapiens	Q16186;O00762	Q16186	O00762
R-HSA-9013409	RHOJ GTPase cycle	2	55	0.00463119	0.206563	0.46388	1	3	0.000201613	9606	Homo sapiens	Q5T0N5;Q13153	Q5T0N5	Q13153
R-HSA-109606	Intrinsic Pathway for Apoptosis	2	55	0.00463119	0.206563	0.46388	4	63	0.00423387	9606	Homo sapiens	P31947;Q9NQS1	P31947	Q9NQS1
R-HSA-110312	Translesion synthesis by REV1	1	16	0.00134725	0.217582	0.46388	4	5	0.000336022	9606	Homo sapiens	P12004	P12004
R-HSA-399954	Sema3A PAK dependent Axon repulsion	1	16	0.00134725	0.217582	0.46388	3	6	0.000403226	9606	Homo sapiens	Q13153	Q13153
R-HSA-2559584	Formation of Senescence-Associated Heterochromatin Foci (SAHF)	1	16	0.00134725	0.217582	0.46388	1	2	0.000134409	9606	Homo sapiens	P17096	P17096
R-HSA-418990	Adherens junctions interactions	2	58	0.0048838	0.223341	0.46388	4	47	0.0031586	9606	Homo sapiens	Q12864;P55196	P55196-2	Q12864
R-HSA-174437	Removal of the Flap Intermediate from the C-strand	1	17	0.00143146	0.229497	0.46388	4	4	0.000268817	9606	Homo sapiens	P12004	P12004
R-HSA-5656121	Translesion synthesis by POLI	1	17	0.00143146	0.229497	0.46388	3	3	0.000201613	9606	Homo sapiens	P12004	P12004
R-HSA-5655862	Translesion synthesis by POLK	1	17	0.00143146	0.229497	0.46388	3	3	0.000201613	9606	Homo sapiens	P12004	P12004
R-HSA-450513	Tristetraprolin (TTP, ZFP36) binds and destabilizes mRNA	1	17	0.00143146	0.229497	0.46388	1	4	0.000268817	9606	Homo sapiens	Q9NPI6	Q9NPI6
R-HSA-450385	Butyrate Response Factor 1 (BRF1) binds and destabilizes mRNA	1	17	0.00143146	0.229497	0.46388	1	6	0.000403226	9606	Homo sapiens	Q9NPI6	Q9NPI6
R-HSA-69239	Synthesis of DNA	3	108	0.00909397	0.230559	0.46388	12	27	0.00181452	9606	Homo sapiens	Q16186;O00762;P12004	Q16186	O00762	P12004
R-HSA-174184	Cdc20:Phospho-APC/C mediated degradation of Cyclin A	2	60	0.00505221	0.234585	0.46388	3	3	0.000201613	9606	Homo sapiens	Q16186;O00762	Q16186	O00762
R-HSA-69017	CDK-mediated phosphorylation and removal of Cdc6	2	60	0.00505221	0.234585	0.46388	2	4	0.000268817	9606	Homo sapiens	Q16186;O00762	Q16186	O00762
R-HSA-3214815	HDACs deacetylate histones	2	60	0.00505221	0.234585	0.46388	2	5	0.000336022	9606	Homo sapiens	Q9UKL0;O95983	Q9UKL0	O95983
R-HSA-8943724	Regulation of PTEN gene transcription	2	60	0.00505221	0.234585	0.46388	3	15	0.00100806	9606	Homo sapiens	Q9UKL0;O95983	Q9UKL0	O95983
R-HSA-194138	Signaling by VEGF	3	110	0.00926238	0.238633	0.46388	6	86	0.00577957	9606	Homo sapiens	Q13685;Q9UQB8;Q13153	Q13685	Q9UQB8	Q13153
R-HSA-179419	APC:Cdc20 mediated degradation of cell cycle proteins prior to satisfation of the cell cycle checkpoint	2	61	0.00513641	0.24022	0.46388	6	6	0.000403226	9606	Homo sapiens	Q16186;O00762	Q16186	O00762
R-HSA-174178	APC/C:Cdh1 mediated degradation of Cdc20 and other APC/C:Cdh1 targeted proteins in late mitosis/early G1	2	61	0.00513641	0.24022	0.46388	6	6	0.000403226	9606	Homo sapiens	Q16186;O00762	Q16186	O00762
R-HSA-5693606	DNA Double Strand Break Response	2	61	0.00513641	0.24022	0.46388	11	47	0.0031586	9606	Homo sapiens	Q12888;P52292	Q12888	P52292
R-HSA-9735871	SARS-CoV-1 targets host intracellular signalling and regulatory pathways	1	18	0.00151566	0.241232	0.46388	1	7	0.00047043	9606	Homo sapiens	P31947	P31947
R-HSA-162710	Synthesis of glycosylphosphatidylinositol (GPI)	1	18	0.00151566	0.241232	0.46388	1	10	0.000672043	9606	Homo sapiens	Q8TEQ8	Q8TEQ8
R-HSA-6782210	Gap-filling DNA repair synthesis and ligation in TC-NER	2	62	0.00522061	0.245862	0.46388	2	2	0.000134409	9606	Homo sapiens	Q96NB3;P12004	Q96NB3	P12004
R-HSA-6796648	TP53 Regulates Transcription of DNA Repair Genes	2	62	0.00522061	0.245862	0.46388	3	17	0.00114247	9606	Homo sapiens	Q9H3P2;P35269	Q9H3P2	P35269
R-HSA-5625740	RHO GTPases activate PKNs	2	62	0.00522061	0.245862	0.46388	2	20	0.00134409	9606	Homo sapiens	P31947;Q13153	P31947	Q13153
R-HSA-176409	APC/C:Cdc20 mediated degradation of mitotic proteins	2	63	0.00530482	0.251509	0.46388	13	13	0.000873656	9606	Homo sapiens	Q16186;O00762	Q16186	O00762
R-HSA-6782135	Dual incision in TC-NER	2	63	0.00530482	0.251509	0.46388	7	7	0.00047043	9606	Homo sapiens	Q96NB3;P12004	Q96NB3	P12004
R-HSA-174414	Processive synthesis on the C-strand of the telomere	1	19	0.00159987	0.25279	0.46388	7	7	0.00047043	9606	Homo sapiens	P12004	P12004
R-HSA-5083636	Defective GALNT12 causes CRCS1	1	19	0.00159987	0.25279	0.46388	1	1	6.72043e-05	9606	Homo sapiens	Q9H3R2	Q9H3R2
R-HSA-110320	Translesion Synthesis by POLH	1	19	0.00159987	0.25279	0.46388	6	8	0.000537634	9606	Homo sapiens	P12004	P12004
R-HSA-3928664	Ephrin signaling	1	19	0.00159987	0.25279	0.46388	3	11	0.000739247	9606	Homo sapiens	Q13153	Q13153
R-HSA-5627117	RHO GTPases Activate ROCKs	1	19	0.00159987	0.25279	0.46388	1	7	0.00047043	9606	Homo sapiens	Q13153	Q13153
R-HSA-5173105	O-linked glycosylation	3	114	0.00959919	0.254919	0.46388	16	27	0.00181452	9606	Homo sapiens	Q14435;Q86SF2;Q9H3R2	Q14435	Q86SF2	Q9H3R2
R-HSA-176814	Activation of APC/C and APC/C:Cdc20 mediated degradation of mitotic proteins	2	64	0.00538902	0.257159	0.46388	15	15	0.00100806	9606	Homo sapiens	Q16186;O00762	Q16186	O00762
R-HSA-109581	Apoptosis	4	169	0.0142304	0.261164	0.46388	6	142	0.00954301	9606	Homo sapiens	Q9Y5V3;P31947;Q9NQS1;Q16186	Q9Y5V3	P31947	Q9NQS1	Q16186
R-HSA-1268020	Mitochondrial protein import	2	65	0.00547322	0.262811	0.46388	3	14	0.00094086	9606	Homo sapiens	Q9Y6H1;P62072	Q9Y6H1	P62072
R-HSA-8964616	G beta:gamma signalling through CDC42	1	20	0.00168407	0.264172	0.46388	6	6	0.000403226	9606	Homo sapiens	Q13153	Q13153
R-HSA-176412	Phosphorylation of the APC/C	1	20	0.00168407	0.264172	0.46388	2	2	0.000134409	9606	Homo sapiens	O00762	O00762
R-HSA-9687136	Aberrant regulation of mitotic exit in cancer due to RB1 defects	1	20	0.00168407	0.264172	0.46388	1	1	6.72043e-05	9606	Homo sapiens	O00762	O00762
R-HSA-5083632	Defective C1GALT1C1 causes TNPS	1	20	0.00168407	0.264172	0.46388	1	1	6.72043e-05	9606	Homo sapiens	Q9H3R2	Q9H3R2
R-HSA-69186	Lagging Strand Synthesis	1	20	0.00168407	0.264172	0.46388	9	11	0.000739247	9606	Homo sapiens	P12004	P12004
R-HSA-176407	Conversion from APC/C:Cdc20 to APC/C:Cdh1 in late anaphase	1	20	0.00168407	0.264172	0.46388	2	3	0.000201613	9606	Homo sapiens	O00762	O00762
R-HSA-3232118	SUMOylation of transcription factors	1	20	0.00168407	0.264172	0.46388	1	11	0.000739247	9606	Homo sapiens	Q12888	Q12888
R-HSA-111471	Apoptotic factor-mediated response	1	20	0.00168407	0.264172	0.46388	2	28	0.00188172	9606	Homo sapiens	Q9NQS1	Q9NQS1
R-HSA-199220	Vitamin B5 (pantothenate) metabolism	1	20	0.00168407	0.264172	0.46388	1	15	0.00100806	9606	Homo sapiens	Q5EBL8	Q5EBL8
R-HSA-74259	Purine catabolism	1	20	0.00168407	0.264172	0.46388	1	33	0.00221774	9606	Homo sapiens	Q9Y2T3	Q9Y2T3
R-HSA-446728	Cell junction organization	3	118	0.00993601	0.271357	0.46388	5	68	0.00456989	9606	Homo sapiens	Q12864;Q9BYG5;P55196	P55196-2	Q12864	Q9BYG5
R-HSA-5651801	PCNA-Dependent Long Patch Base Excision Repair	1	21	0.00176827	0.275382	0.46388	6	6	0.000403226	9606	Homo sapiens	P12004	P12004
R-HSA-5627123	RHO GTPases activate PAKs	1	21	0.00176827	0.275382	0.46388	11	15	0.00100806	9606	Homo sapiens	Q13153	Q13153
R-HSA-5620916	VxPx cargo-targeting to cilium	1	21	0.00176827	0.275382	0.46388	5	10	0.000672043	9606	Homo sapiens	Q96QF0	Q96QF0
R-HSA-141430	Inactivation of APC/C via direct inhibition of the APC/C complex	1	21	0.00176827	0.275382	0.46388	1	2	0.000134409	9606	Homo sapiens	O00762	O00762
R-HSA-141405	Inhibition of the proteolytic activity of APC/C required for the onset of anaphase by mitotic spindle checkpoint components	1	21	0.00176827	0.275382	0.46388	1	3	0.000201613	9606	Homo sapiens	O00762	O00762
R-HSA-445144	Signal transduction by L1	1	21	0.00176827	0.275382	0.46388	1	11	0.000739247	9606	Homo sapiens	Q13153	Q13153
R-HSA-9671555	Signaling by PDGFR in disease	1	21	0.00176827	0.275382	0.46388	2	24	0.0016129	9606	Homo sapiens	Q6UN15	Q6UN15
R-HSA-176408	Regulation of APC/C activators between G1/S and early anaphase	2	68	0.00572583	0.279769	0.46388	5	14	0.00094086	9606	Homo sapiens	Q16186;O00762	Q16186	O00762
R-HSA-3108232	SUMO E3 ligases SUMOylate target proteins	4	175	0.0147356	0.281391	0.46388	7	132	0.00887097	9606	Homo sapiens	Q15424;Q12888;P12004;P11388	Q15424	Q12888	P12004	P11388
R-HSA-69206	G1/S Transition	3	121	0.0101886	0.283763	0.46388	3	61	0.00409946	9606	Homo sapiens	P31350;Q16186;P12004	P31350	Q16186	P12004
R-HSA-162906	HIV Infection	5	232	0.0195352	0.284211	0.46388	64	159	0.0106855	9606	Homo sapiens	Q9H3P2;P35269;P17096;Q9Y6Q5;Q16186	Q9H3P2	P35269	P17096	Q9Y6Q5	Q16186
R-HSA-73857	RNA Polymerase II Transcription	24	1379	0.116117	0.284944	0.46388	74	939	0.0631048	9606	Homo sapiens	Q13247;Q92925;O95983;Q16629;P46087;Q9Y5V3;Q13769;Q9H0L4;P31947;P35269;Q9H3P2;P31350;Q8N7H5;O00762;P12004;P41235;Q7KZ85;P33240;Q96ST2;Q6UN15;Q92541;Q92922;Q16186	Q13247	Q92925	O95983	Q16629	P46087	Q13769	Q9H0L4	P31947	P35269	Q9H3P2	P31350	Q8N7H5	O00762	P12004	P41235	Q9Y5V3-1	Q7KZ85	Q9Y5V3-2	P33240	Q96ST2	Q6UN15	Q92541	Q92922	Q16186
R-HSA-162594	Early Phase of HIV Life Cycle	1	22	0.00185248	0.286422	0.46388	10	39	0.00262097	9606	Homo sapiens	P17096	P17096
R-HSA-164938	Nef-mediates down modulation of cell surface receptors by recruiting them to clathrin adapters	1	22	0.00185248	0.286422	0.46388	3	15	0.00100806	9606	Homo sapiens	Q9Y6Q5	Q9Y6Q5
R-HSA-5621575	CD209 (DC-SIGN) signaling	1	22	0.00185248	0.286422	0.46388	1	11	0.000739247	9606	Homo sapiens	Q13153	Q13153
R-HSA-5365859	RA biosynthesis pathway	1	22	0.00185248	0.286422	0.46388	1	11	0.000739247	9606	Homo sapiens	P42330	P42330
R-HSA-3296482	Defects in vitamin and cofactor metabolism	1	22	0.00185248	0.286422	0.46388	1	20	0.00134409	9606	Homo sapiens	Q96EY8	Q96EY8
R-HSA-196741	Cobalamin (Cbl, vitamin B12) transport and metabolism	1	22	0.00185248	0.286422	0.46388	1	27	0.00181452	9606	Homo sapiens	Q96EY8	Q96EY8
R-HSA-167172	Transcription of the HIV genome	2	71	0.00597844	0.296699	0.46388	46	47	0.0031586	9606	Homo sapiens	Q9H3P2;P35269	Q9H3P2	P35269
R-HSA-3906995	Diseases associated with O-glycosylation of proteins	2	71	0.00597844	0.296699	0.46388	3	9	0.000604839	9606	Homo sapiens	Q14435;Q9H3R2	Q14435	Q9H3R2
R-HSA-8851708	Signaling by FGFR2 IIIa TM	1	23	0.00193668	0.297294	0.46388	1	2	0.000134409	9606	Homo sapiens	P35269	P35269
R-HSA-9013418	RHOBTB2 GTPase cycle	1	23	0.00193668	0.297294	0.46388	1	2	0.000134409	9606	Homo sapiens	Q96DH6	Q96DH6
R-HSA-5620922	BBSome-mediated cargo-targeting to cilium	1	23	0.00193668	0.297294	0.46388	1	5	0.000336022	9606	Homo sapiens	Q96QF0	Q96QF0
R-HSA-9748787	Azathioprine ADME	1	23	0.00193668	0.297294	0.46388	2	17	0.00114247	9606	Homo sapiens	P15531	P15531
R-HSA-193368	Synthesis of bile acids and bile salts via 7alpha-hydroxycholesterol	1	23	0.00193668	0.297294	0.46388	2	31	0.00208333	9606	Homo sapiens	P42330	P42330
R-HSA-2990846	SUMOylation	4	181	0.0152408	0.301854	0.46388	7	141	0.00947581	9606	Homo sapiens	Q15424;Q12888;P12004;P11388	Q15424	Q12888	P12004	P11388
R-HSA-1445148	Translocation of SLC2A4 (GLUT4) to the plasma membrane	2	72	0.00606265	0.30233	0.46388	4	15	0.00100806	9606	Homo sapiens	P31947;O60343	P31947	O60343
R-HSA-6807070	PTEN Regulation	3	126	0.0106096	0.30454	0.46388	4	56	0.00376344	9606	Homo sapiens	Q9UKL0;O95983;Q16186	Q9UKL0	O95983	Q16186
R-HSA-174048	APC/C:Cdc20 mediated degradation of Cyclin B	1	24	0.00202088	0.308002	0.46388	3	3	0.000201613	9606	Homo sapiens	O00762	O00762
R-HSA-75876	Synthesis of very long-chain fatty acyl-CoAs	1	24	0.00202088	0.308002	0.46388	1	12	0.000806452	9606	Homo sapiens	Q9ULC5	Q9ULC5
R-HSA-379716	Cytosolic tRNA aminoacylation	1	24	0.00202088	0.308002	0.46388	1	21	0.00141129	9606	Homo sapiens	Q15181	Q15181
R-HSA-5696397	Gap-filling DNA repair synthesis and ligation in GG-NER	1	25	0.00210509	0.318548	0.46388	2	2	0.000134409	9606	Homo sapiens	P12004	P12004
R-HSA-110373	Resolution of AP sites via the multiple-nucleotide patch replacement pathway	1	25	0.00210509	0.318548	0.46388	6	19	0.00127688	9606	Homo sapiens	P12004	P12004
R-HSA-174143	APC/C-mediated degradation of cell cycle proteins	2	75	0.00631526	0.319176	0.46388	30	40	0.00268817	9606	Homo sapiens	Q16186;O00762	Q16186	O00762
R-HSA-453276	Regulation of mitotic cell cycle	2	75	0.00631526	0.319176	0.46388	30	40	0.00268817	9606	Homo sapiens	Q16186;O00762	Q16186	O00762
R-HSA-3371453	Regulation of HSF1-mediated heat shock response	2	75	0.00631526	0.319176	0.46388	3	14	0.00094086	9606	Homo sapiens	Q99543;Q99933	Q99543	Q99933
R-HSA-450531	Regulation of mRNA stability by proteins that bind AU-rich elements	2	75	0.00631526	0.319176	0.46388	3	26	0.00174731	9606	Homo sapiens	Q9NPI6;Q16186	Q9NPI6	Q16186
R-HSA-196849	Metabolism of water-soluble vitamins and cofactors	3	130	0.0109464	0.321212	0.46388	4	138	0.00927419	9606	Homo sapiens	Q96EY8;Q8NFF5;Q5EBL8	Q96EY8	Q8NFF5	Q5EBL8
R-HSA-6781827	Transcription-Coupled Nucleotide Excision Repair (TC-NER)	2	76	0.00639946	0.32477	0.46388	12	17	0.00114247	9606	Homo sapiens	Q96NB3;P12004	Q96NB3	P12004
R-HSA-5687128	MAPK6/MAPK4 signaling	2	76	0.00639946	0.32477	0.46388	4	40	0.00268817	9606	Homo sapiens	Q16186;Q13153	Q16186	Q13153
R-HSA-162909	Host Interactions of HIV factors	3	131	0.0110307	0.325383	0.46388	8	54	0.00362903	9606	Homo sapiens	P17096;Q9Y6Q5;Q16186	P17096	Q9Y6Q5	Q16186
R-HSA-977068	Termination of O-glycan biosynthesis	1	26	0.00218929	0.328934	0.46388	4	4	0.000268817	9606	Homo sapiens	Q9H3R2	Q9H3R2
R-HSA-179409	APC-Cdc20 mediated degradation of Nek2A	1	26	0.00218929	0.328934	0.46388	3	3	0.000201613	9606	Homo sapiens	O00762	O00762
R-HSA-174411	Polymerase switching on the C-strand of the telomere	1	26	0.00218929	0.328934	0.46388	3	6	0.000403226	9606	Homo sapiens	P12004	P12004
R-HSA-428930	Thromboxane signalling through TP receptor	1	26	0.00218929	0.328934	0.46388	1	8	0.000537634	9606	Homo sapiens	Q13685	Q13685
R-HSA-69473	G2/M DNA damage checkpoint	2	77	0.00648366	0.330354	0.46388	3	12	0.000806452	9606	Homo sapiens	Q12888;P31947	Q12888	P31947
R-HSA-5654738	Signaling by FGFR2	2	78	0.00656787	0.335924	0.46388	4	46	0.0030914	9606	Homo sapiens	P31483;P35269	P31483	P35269
R-HSA-77075	RNA Pol II CTD phosphorylation and interaction with CE	1	27	0.00227349	0.339162	0.46388	5	5	0.000336022	9606	Homo sapiens	P35269	P35269
R-HSA-167160	RNA Pol II CTD phosphorylation and interaction with CE during HIV infection	1	27	0.00227349	0.339162	0.46388	5	5	0.000336022	9606	Homo sapiens	P35269	P35269
R-HSA-69052	Switching of origins to a post-replicative state	2	79	0.00665207	0.341481	0.46388	3	10	0.000672043	9606	Homo sapiens	Q16186;O00762	Q16186	O00762
R-HSA-8868773	rRNA processing in the nucleus and cytosol	4	193	0.0162513	0.343216	0.46388	8	15	0.00100806	9606	Homo sapiens	O43709;Q9BVJ6;P46087;Q9Y5J1	O43709	Q9BVJ6	P46087	Q9Y5J1
R-HSA-69481	G2/M Checkpoints	3	137	0.0115359	0.350395	0.46388	4	24	0.0016129	9606	Homo sapiens	Q12888;P31947;Q16186	Q12888	P31947	Q16186
R-HSA-72086	mRNA Capping	1	29	0.0024419	0.359156	0.46388	10	11	0.000739247	9606	Homo sapiens	P35269	P35269
R-HSA-5218920	VEGFR2 mediated vascular permeability	1	29	0.0024419	0.359156	0.46388	4	15	0.00100806	9606	Homo sapiens	Q13153	Q13153
R-HSA-164952	The role of Nef in HIV-1 replication and disease pathogenesis	1	29	0.0024419	0.359156	0.46388	3	20	0.00134409	9606	Homo sapiens	Q9Y6Q5	Q9Y6Q5
R-HSA-5357769	Caspase activation via extrinsic apoptotic signalling pathway	1	29	0.0024419	0.359156	0.46388	1	17	0.00114247	9606	Homo sapiens	Q9Y5V3	Q9Y5V3
R-HSA-110314	Recognition of DNA damage by PCNA-containing replication complex	1	30	0.0025261	0.368926	0.46388	5	6	0.000403226	9606	Homo sapiens	P12004	P12004
R-HSA-8866652	Synthesis of active ubiquitin: roles of E1 and E2 enzymes	1	30	0.0025261	0.368926	0.46388	2	16	0.00107527	9606	Homo sapiens	O00762	O00762
R-HSA-114452	Activation of BH3-only proteins	1	30	0.0025261	0.368926	0.46388	2	19	0.00127688	9606	Homo sapiens	P31947	P31947
R-HSA-6804758	Regulation of TP53 Activity through Acetylation	1	30	0.0025261	0.368926	0.46388	1	14	0.00094086	9606	Homo sapiens	O95983	O95983
R-HSA-69620	Cell Cycle Checkpoints	5	261	0.0219771	0.371122	0.46388	11	56	0.00376344	9606	Homo sapiens	Q12888;P31947;Q16186;O00762;Q9Y6D9	Q12888	P31947	Q16186	O00762	Q9Y6D9
R-HSA-1428517	Aerobic respiration and respiratory electron transport	5	262	0.0220613	0.374149	0.46388	13	111	0.00745968	9606	Homo sapiens	Q7L592;P53701;Q8TB37;Q9BSH4;Q5TEU4	Q7L592	P53701	Q8TB37	Q9BSH4	Q5TEU4
R-HSA-5357801	Programmed Cell Death	4	203	0.0170933	0.377825	0.46388	6	193	0.0129704	9606	Homo sapiens	Q9Y5V3;P31947;Q9NQS1;Q16186	Q9Y5V3	P31947	Q9NQS1	Q16186
R-HSA-420029	Tight junction interactions	1	31	0.00261031	0.378548	0.46388	1	3	0.000201613	9606	Homo sapiens	Q9BYG5	Q9BYG5
R-HSA-9680350	Signaling by CSF1 (M-CSF) in myeloid cells	1	31	0.00261031	0.378548	0.46388	3	14	0.00094086	9606	Homo sapiens	Q13769	Q13769
R-HSA-8856828	Clathrin-mediated endocytosis	3	145	0.0122095	0.383577	0.46388	19	35	0.00235215	9606	Homo sapiens	Q96D71;Q5T0N5;Q8N6T3	Q96D71	Q5T0N5	Q8N6T3
R-HSA-5656169	Termination of translesion DNA synthesis	1	32	0.00269451	0.388024	0.46388	8	9	0.000604839	9606	Homo sapiens	P12004	P12004
R-HSA-69190	DNA strand elongation	1	32	0.00269451	0.388024	0.46388	9	15	0.00100806	9606	Homo sapiens	P12004	P12004
R-HSA-397795	G-protein beta:gamma signalling	1	32	0.00269451	0.388024	0.46388	6	15	0.00100806	9606	Homo sapiens	Q13153	Q13153
R-HSA-9843743	Transcriptional regulation of brown and beige adipocyte differentiation	1	32	0.00269451	0.388024	0.46388	5	14	0.00094086	9606	Homo sapiens	O95983	O95983
R-HSA-9844594	Transcriptional regulation of brown and beige adipocyte differentiation by EBF2	1	32	0.00269451	0.388024	0.46388	5	14	0.00094086	9606	Homo sapiens	O95983	O95983
R-HSA-9013404	RAC2 GTPase cycle	2	88	0.0074099	0.390749	0.46388	1	10	0.000672043	9606	Homo sapiens	Q13153;Q9UHR4	Q13153	Q9UHR4
R-HSA-5694530	Cargo concentration in the ER	1	33	0.00277871	0.397357	0.46388	3	12	0.000806452	9606	Homo sapiens	Q5JRA6	Q5JRA6
R-HSA-192105	Synthesis of bile acids and bile salts	1	33	0.00277871	0.397357	0.46388	6	63	0.00423387	9606	Homo sapiens	P42330	P42330
R-HSA-69242	S Phase	3	150	0.0126305	0.404133	0.46388	14	55	0.00369624	9606	Homo sapiens	Q16186;O00762;P12004	Q16186	O00762	P12004
R-HSA-174417	Telomere C-strand (Lagging Strand) Synthesis	1	34	0.00286292	0.406548	0.46388	11	18	0.00120968	9606	Homo sapiens	P12004	P12004
R-HSA-5663084	Diseases of carbohydrate metabolism	1	34	0.00286292	0.406548	0.46388	2	44	0.00295699	9606	Homo sapiens	P49247	P49247
R-HSA-8953750	Transcriptional Regulation by E2F6	1	34	0.00286292	0.406548	0.46388	1	33	0.00221774	9606	Homo sapiens	P31350	P31350
R-HSA-5693532	DNA Double-Strand Break Repair	3	152	0.0127989	0.412302	0.46388	18	115	0.00772849	9606	Homo sapiens	Q12888;P52292;P12004	Q12888	P52292	P12004
R-HSA-74160	Gene expression (Transcription)	26	1607	0.135315	0.415099	0.46388	84	1138	0.0764785	9606	Homo sapiens	Q16629;P31350;O00762;P41235;Q7KZ85;P33240;Q6NZY4;Q6UN15;Q13247;Q92925;O95983;P46087;Q9Y5V3;Q13769;Q9H0L4;P31947;P35269;Q9H3P2;Q8N7H5;P12004;Q96ST2;Q92541;Q92922;Q9UHR5;Q16186	Q16629	P31350	O00762	P41235	Q7KZ85	P33240	Q6NZY4	Q6UN15	Q13247	Q92925	O95983	P46087	Q13769	Q9H0L4	P31947	P35269	Q9H3P2	Q8N7H5	P12004	Q9Y5V3-1	Q9Y5V3-2	Q96ST2	Q92541	Q92922	Q9UHR5	Q16186
R-HSA-9706574	RHOBTB GTPase Cycle	1	35	0.00294712	0.415599	0.46388	1	4	0.000268817	9606	Homo sapiens	Q96DH6	Q96DH6
R-HSA-111933	Calmodulin induced events	1	35	0.00294712	0.415599	0.46388	2	23	0.0015457	9606	Homo sapiens	P52292	P52292
R-HSA-111997	CaM pathway	1	35	0.00294712	0.415599	0.46388	2	24	0.0016129	9606	Homo sapiens	P52292	P52292
R-HSA-392518	Signal amplification	1	35	0.00294712	0.415599	0.46388	1	19	0.00127688	9606	Homo sapiens	Q13685	Q13685
R-HSA-69306	DNA Replication	3	153	0.0128831	0.416374	0.46388	14	73	0.00490591	9606	Homo sapiens	Q16186;O00762;P12004	Q16186	O00762	P12004
R-HSA-163125	Post-translational modification: synthesis of GPI-anchored proteins	2	93	0.00783092	0.417417	0.46388	2	14	0.00094086	9606	Homo sapiens	P05186;Q8TEQ8	P05186	Q8TEQ8
R-HSA-9013148	CDC42 GTPase cycle	3	155	0.0130515	0.424491	0.46388	1	6	0.000403226	9606	Homo sapiens	Q9UQB8;Q5T0N5;Q13153	Q9UQB8	Q5T0N5	Q13153
R-HSA-5663213	RHO GTPases Activate WASPs and WAVEs	1	36	0.00303132	0.424513	0.46388	6	10	0.000672043	9606	Homo sapiens	Q9UQB8	Q9UQB8
R-HSA-9687139	Aberrant regulation of mitotic cell cycle due to RB1 defects	1	36	0.00303132	0.424513	0.46388	1	3	0.000201613	9606	Homo sapiens	O00762	O00762
R-HSA-3371556	Cellular response to heat stress	2	95	0.00799933	0.427921	0.46388	3	29	0.00194892	9606	Homo sapiens	Q99543;Q99933	Q99543	Q99933
R-HSA-199977	ER to Golgi Anterograde Transport	3	156	0.0131357	0.428535	0.46388	8	39	0.00262097	9606	Homo sapiens	Q5JRA6;P83436;Q8N6T3	Q5JRA6	P83436	Q8N6T3
R-HSA-1500931	Cell-Cell communication	3	156	0.0131357	0.428535	0.46388	5	91	0.00611559	9606	Homo sapiens	Q12864;Q9BYG5;P55196	P55196-2	Q12864	Q9BYG5
R-HSA-432720	Lysosome Vesicle Biogenesis	1	37	0.00311553	0.433292	0.46388	5	8	0.000537634	9606	Homo sapiens	Q9Y6Q5	Q9Y6Q5
R-HSA-211733	Regulation of activated PAK-2p34 by proteasome mediated degradation	1	37	0.00311553	0.433292	0.46388	1	2	0.000134409	9606	Homo sapiens	Q16186	Q16186
R-HSA-9013407	RHOH GTPase cycle	1	37	0.00311553	0.433292	0.46388	1	3	0.000201613	9606	Homo sapiens	Q13153	Q13153
R-HSA-1236978	Cross-presentation of soluble exogenous antigens (endosomes)	1	37	0.00311553	0.433292	0.46388	1	5	0.000336022	9606	Homo sapiens	Q16186	Q16186
R-HSA-111996	Ca-dependent events	1	37	0.00311553	0.433292	0.46388	2	27	0.00181452	9606	Homo sapiens	P52292	P52292
R-HSA-168638	NOD1/2 Signaling Pathway	1	37	0.00311553	0.433292	0.46388	1	18	0.00120968	9606	Homo sapiens	Q13685	Q13685
R-HSA-75105	Fatty acyl-CoA biosynthesis	1	37	0.00311553	0.433292	0.46388	1	25	0.00168011	9606	Homo sapiens	Q9ULC5	Q9ULC5
R-HSA-8864260	Transcriptional regulation by the AP-2 (TFAP2) family of transcription factors	1	37	0.00311553	0.433292	0.46388	1	44	0.00295699	9606	Homo sapiens	P46087	P46087
R-HSA-5620912	Anchoring of the basal body to the plasma membrane	2	97	0.00816773	0.438326	0.46388	9	9	0.000604839	9606	Homo sapiens	Q9BT25;Q96QF0	Q9BT25	Q96QF0
R-HSA-350562	Regulation of ornithine decarboxylase (ODC)	1	38	0.00319973	0.441938	0.46388	1	4	0.000268817	9606	Homo sapiens	Q16186	Q16186
R-HSA-9675126	Diseases of mitotic cell cycle	1	38	0.00319973	0.441938	0.46388	1	5	0.000336022	9606	Homo sapiens	O00762	O00762
R-HSA-1839126	FGFR2 mutant receptor activation	1	38	0.00319973	0.441938	0.46388	1	18	0.00120968	9606	Homo sapiens	P35269	P35269
R-HSA-8956319	Nucleotide catabolism	1	38	0.00319973	0.441938	0.46388	1	61	0.00409946	9606	Homo sapiens	Q9Y2T3	Q9Y2T3
R-HSA-5621481	C-type lectin receptors (CLRs)	3	161	0.0135568	0.448602	0.46388	4	68	0.00456989	9606	Homo sapiens	Q16186;Q13153;Q9H3R2	Q16186	Q13153	Q9H3R2
R-HSA-212165	Epigenetic regulation of gene expression	5	287	0.0241664	0.449418	0.46388	9	118	0.00793011	9606	Homo sapiens	Q92925;O95983;Q6NZY4;Q92922;Q9UHR5	Q92925	O95983	Q6NZY4	Q92922	Q9UHR5
R-HSA-110313	Translesion synthesis by Y family DNA polymerases bypasses lesions on DNA template	1	39	0.00328393	0.450452	0.46388	24	28	0.00188172	9606	Homo sapiens	P12004	P12004
R-HSA-69601	Ubiquitin Mediated Degradation of Phosphorylated Cdc25A	1	39	0.00328393	0.450452	0.46388	1	4	0.000268817	9606	Homo sapiens	Q16186	Q16186
R-HSA-69613	p53-Independent G1/S DNA damage checkpoint	1	39	0.00328393	0.450452	0.46388	1	4	0.000268817	9606	Homo sapiens	Q16186	Q16186
R-HSA-69610	p53-Independent DNA Damage Response	1	39	0.00328393	0.450452	0.46388	1	4	0.000268817	9606	Homo sapiens	Q16186	Q16186
R-HSA-9725554	Differentiation of Keratinocytes in Interfollicular Epidermis in Mammalian Skin	1	39	0.00328393	0.450452	0.46388	1	4	0.000268817	9606	Homo sapiens	P08727	P08727
R-HSA-349425	Autodegradation of the E3 ubiquitin ligase COP1	1	39	0.00328393	0.450452	0.46388	1	5	0.000336022	9606	Homo sapiens	Q16186	Q16186
R-HSA-75815	Ubiquitin-dependent degradation of Cyclin D	1	39	0.00328393	0.450452	0.46388	1	5	0.000336022	9606	Homo sapiens	Q16186	Q16186
R-HSA-73933	Resolution of Abasic Sites (AP sites)	1	39	0.00328393	0.450452	0.46388	6	43	0.00288978	9606	Homo sapiens	P12004	P12004
R-HSA-9843970	Regulation of endogenous retroelements by the Human Silencing Hub (HUSH) complex	1	39	0.00328393	0.450452	0.46388	1	8	0.000537634	9606	Homo sapiens	Q6NZY4	Q6NZY4
R-HSA-8853884	Transcriptional Regulation by VENTX	1	39	0.00328393	0.450452	0.46388	1	13	0.000873656	9606	Homo sapiens	O00762	O00762
R-HSA-162587	HIV Life Cycle	3	162	0.013641	0.452582	0.46388	56	116	0.0077957	9606	Homo sapiens	Q9H3P2;P35269;P17096	Q9H3P2	P35269	P17096
R-HSA-4420097	VEGFA-VEGFR2 Pathway	2	100	0.00842034	0.453739	0.46388	5	79	0.00530914	9606	Homo sapiens	Q9UQB8;Q13153	Q9UQB8	Q13153
R-HSA-68867	Assembly of the pre-replicative complex	2	101	0.00850455	0.458823	0.46388	2	23	0.0015457	9606	Homo sapiens	Q16186;O00762	Q16186	O00762
R-HSA-9013420	RHOU GTPase cycle	1	40	0.00336814	0.458837	0.46388	1	4	0.000268817	9606	Homo sapiens	Q13153	Q13153
R-HSA-180534	Vpu mediated degradation of CD4	1	40	0.00336814	0.458837	0.46388	1	5	0.000336022	9606	Homo sapiens	Q16186	Q16186
R-HSA-169911	Regulation of Apoptosis	1	40	0.00336814	0.458837	0.46388	1	5	0.000336022	9606	Homo sapiens	Q16186	Q16186
R-HSA-6807878	COPI-mediated anterograde transport	2	102	0.00858875	0.46388	0.46388	5	12	0.000806452	9606	Homo sapiens	P83436;Q8N6T3	P83436	Q8N6T3
R-HSA-5696400	Dual Incision in GG-NER	1	41	0.00345234	0.467096	0.467096	2	3	0.000201613	9606	Homo sapiens	P12004	P12004
R-HSA-1489509	DAG and IP3 signaling	1	41	0.00345234	0.467096	0.467096	2	28	0.00188172	9606	Homo sapiens	P52292	P52292
R-HSA-202433	Generation of second messenger molecules	1	41	0.00345234	0.467096	0.467096	1	17	0.00114247	9606	Homo sapiens	Q13153	Q13153
R-HSA-5362517	Signaling by Retinoic Acid	1	41	0.00345234	0.467096	0.467096	1	21	0.00141129	9606	Homo sapiens	P42330	P42330
R-HSA-9856651	MITF-M-dependent gene expression	2	103	0.00867295	0.468909	0.468909	4	113	0.00759409	9606	Homo sapiens	Q92925;Q92922	Q92925	Q92922
R-HSA-9696273	RND1 GTPase cycle	1	42	0.00353654	0.475228	0.475228	1	2	0.000134409	9606	Homo sapiens	Q9H3R2	Q9H3R2
R-HSA-9696264	RND3 GTPase cycle	1	42	0.00353654	0.475228	0.475228	1	2	0.000134409	9606	Homo sapiens	Q9H3R2	Q9H3R2
R-HSA-8854050	FBXL7 down-regulates AURKA during mitotic entry and in early mitosis	1	42	0.00353654	0.475228	0.475228	2	6	0.000403226	9606	Homo sapiens	Q16186	Q16186
R-HSA-174113	SCF-beta-TrCP mediated degradation of Emi1	1	42	0.00353654	0.475228	0.475228	1	3	0.000201613	9606	Homo sapiens	Q16186	Q16186
R-HSA-9035034	RHOF GTPase cycle	1	42	0.00353654	0.475228	0.475228	1	3	0.000201613	9606	Homo sapiens	Q9UHR4	Q9UHR4
R-HSA-4641257	Degradation of AXIN	1	42	0.00353654	0.475228	0.475228	2	8	0.000537634	9606	Homo sapiens	Q16186	Q16186
R-HSA-9762114	GSK3B and BTRC:CUL1-mediated-degradation of NFE2L2	1	42	0.00353654	0.475228	0.475228	1	4	0.000268817	9606	Homo sapiens	Q16186	Q16186
R-HSA-3928662	EPHB-mediated forward signaling	1	42	0.00353654	0.475228	0.475228	2	26	0.00174731	9606	Homo sapiens	Q13153	Q13153
R-HSA-3769402	Deactivation of the beta-catenin transactivating complex	1	42	0.00353654	0.475228	0.475228	1	14	0.00094086	9606	Homo sapiens	Q9NSA3	Q9NSA3
R-HSA-9696270	RND2 GTPase cycle	1	43	0.00362075	0.483238	0.483238	1	2	0.000134409	9606	Homo sapiens	Q9H3R2	Q9H3R2
R-HSA-450408	AUF1 (hnRNP D0) binds and destabilizes mRNA	1	43	0.00362075	0.483238	0.483238	1	4	0.000268817	9606	Homo sapiens	Q16186	Q16186
R-HSA-180585	Vif-mediated degradation of APOBEC3G	1	43	0.00362075	0.483238	0.483238	1	4	0.000268817	9606	Homo sapiens	Q16186	Q16186
R-HSA-5362768	Hh mutants are degraded by ERAD	1	43	0.00362075	0.483238	0.483238	1	6	0.000403226	9606	Homo sapiens	Q16186	Q16186
R-HSA-425397	Transport of vitamins, nucleosides, and related molecules	1	43	0.00362075	0.483238	0.483238	1	41	0.00275538	9606	Homo sapiens	Q5EBL8	Q5EBL8
R-HSA-5654741	Signaling by FGFR3	1	43	0.00362075	0.483238	0.483238	1	43	0.00288978	9606	Homo sapiens	Q14435	Q14435
R-HSA-180910	Vpr-mediated nuclear import of PICs	1	44	0.00370495	0.491125	0.491125	2	2	0.000134409	9606	Homo sapiens	P17096	P17096
R-HSA-2299718	Condensation of Prophase Chromosomes	1	44	0.00370495	0.491125	0.491125	7	10	0.000672043	9606	Homo sapiens	Q9NTJ3	Q9NTJ3
R-HSA-427389	ERCC6 (CSB) and EHMT2 (G9a) positively regulate rRNA expression	1	44	0.00370495	0.491125	0.491125	2	4	0.000268817	9606	Homo sapiens	O95983	O95983
R-HSA-4641258	Degradation of DVL	1	44	0.00370495	0.491125	0.491125	2	7	0.00047043	9606	Homo sapiens	Q16186	Q16186
R-HSA-194068	Bile acid and bile salt metabolism	1	44	0.00370495	0.491125	0.491125	6	79	0.00530914	9606	Homo sapiens	P42330	P42330
R-HSA-3899300	SUMOylation of transcription cofactors	1	44	0.00370495	0.491125	0.491125	2	27	0.00181452	9606	Homo sapiens	Q15424	Q15424
R-HSA-69541	Stabilization of p53	1	44	0.00370495	0.491125	0.491125	1	15	0.00100806	9606	Homo sapiens	Q16186	Q16186
R-HSA-445355	Smooth Muscle Contraction	1	44	0.00370495	0.491125	0.491125	1	16	0.00107527	9606	Homo sapiens	Q13153	Q13153
R-HSA-975634	Retinoid metabolism and transport	1	44	0.00370495	0.491125	0.491125	1	26	0.00174731	9606	Homo sapiens	P42330	P42330
R-HSA-5696398	Nucleotide Excision Repair	2	108	0.00909397	0.493629	0.493629	16	37	0.00248656	9606	Homo sapiens	Q96NB3;P12004	Q96NB3	P12004
R-HSA-3247509	Chromatin modifying enzymes	4	238	0.0200404	0.496186	0.496186	5	85	0.00571237	9606	Homo sapiens	Q92925;Q9UKL0;O95983;Q92922	Q92925	Q9UKL0	O95983	Q92922
R-HSA-4839726	Chromatin organization	4	238	0.0200404	0.496186	0.496186	5	85	0.00571237	9606	Homo sapiens	Q92925;Q9UKL0;O95983;Q92922	Q92925	Q9UKL0	O95983	Q92922
R-HSA-9692914	SARS-CoV-1-host interactions	2	109	0.00917817	0.498486	0.498486	3	48	0.00322581	9606	Homo sapiens	P31947;P52292	P31947	P52292
R-HSA-9604323	Negative regulation of NOTCH4 signaling	1	45	0.00378915	0.498893	0.498893	1	6	0.000403226	9606	Homo sapiens	Q16186	Q16186
R-HSA-8941858	Regulation of RUNX3 expression and activity	1	45	0.00378915	0.498893	0.498893	1	9	0.000604839	9606	Homo sapiens	Q16186	Q16186
R-HSA-9824272	Somitogenesis	1	45	0.00378915	0.498893	0.498893	1	19	0.00127688	9606	Homo sapiens	Q16186	Q16186
R-HSA-168276	NS1 Mediated Effects on Host Pathways	1	46	0.00387336	0.506543	0.506543	2	6	0.000403226	9606	Homo sapiens	P52292	P52292
R-HSA-159231	Transport of Mature mRNA Derived from an Intronless Transcript	1	46	0.00387336	0.506543	0.506543	1	3	0.000201613	9606	Homo sapiens	Q6UN15	Q6UN15
R-HSA-5387390	Hh mutants abrogate ligand secretion	1	46	0.00387336	0.506543	0.506543	1	7	0.00047043	9606	Homo sapiens	Q16186	Q16186
R-HSA-5676590	NIK-->noncanonical NF-kB signaling	1	46	0.00387336	0.506543	0.506543	1	9	0.000604839	9606	Homo sapiens	Q16186	Q16186
R-HSA-351202	Metabolism of polyamines	1	46	0.00387336	0.506543	0.506543	1	15	0.00100806	9606	Homo sapiens	Q16186	Q16186
R-HSA-9830369	Kidney development	1	46	0.00387336	0.506543	0.506543	1	50	0.00336022	9606	Homo sapiens	P41235	P41235
R-HSA-69618	Mitotic Spindle Checkpoint	2	111	0.00934658	0.508111	0.508111	5	7	0.00047043	9606	Homo sapiens	O00762;Q9Y6D9	O00762	Q9Y6D9
R-HSA-76042	RNA Polymerase II Transcription Initiation And Promoter Clearance	1	47	0.00395756	0.514077	0.514077	11	11	0.000739247	9606	Homo sapiens	P35269	P35269
R-HSA-167162	RNA Polymerase II HIV Promoter Escape	1	47	0.00395756	0.514077	0.514077	9	9	0.000604839	9606	Homo sapiens	P35269	P35269
R-HSA-73776	RNA Polymerase II Promoter Escape	1	47	0.00395756	0.514077	0.514077	7	7	0.00047043	9606	Homo sapiens	P35269	P35269
R-HSA-167161	HIV Transcription Initiation	1	47	0.00395756	0.514077	0.514077	4	4	0.000268817	9606	Homo sapiens	P35269	P35269
R-HSA-75953	RNA Polymerase II Transcription Initiation	1	47	0.00395756	0.514077	0.514077	3	3	0.000201613	9606	Homo sapiens	P35269	P35269
R-HSA-73779	RNA Polymerase II Transcription Pre-Initiation And Promoter Opening	1	47	0.00395756	0.514077	0.514077	3	5	0.000336022	9606	Homo sapiens	P35269	P35269
R-HSA-176033	Interactions of Vpr with host cellular proteins	1	47	0.00395756	0.514077	0.514077	2	4	0.000268817	9606	Homo sapiens	P17096	P17096
R-HSA-5610780	Degradation of GLI1 by the proteasome	1	47	0.00395756	0.514077	0.514077	2	6	0.000403226	9606	Homo sapiens	Q16186	Q16186
R-HSA-5610785	GLI3 is processed to GLI3R by the proteasome	1	47	0.00395756	0.514077	0.514077	1	5	0.000336022	9606	Homo sapiens	Q16186	Q16186
R-HSA-5610783	Degradation of GLI2 by the proteasome	1	47	0.00395756	0.514077	0.514077	1	5	0.000336022	9606	Homo sapiens	Q16186	Q16186
R-HSA-73762	RNA Polymerase I Transcription Initiation	1	47	0.00395756	0.514077	0.514077	1	6	0.000403226	9606	Homo sapiens	O95983	O95983
R-HSA-159234	Transport of Mature mRNAs Derived from Intronless Transcripts	1	47	0.00395756	0.514077	0.514077	1	9	0.000604839	9606	Homo sapiens	Q6UN15	Q6UN15
R-HSA-5607761	Dectin-1 mediated noncanonical NF-kB signaling	1	47	0.00395756	0.514077	0.514077	1	9	0.000604839	9606	Homo sapiens	Q16186	Q16186
R-HSA-2467813	Separation of Sister Chromatids	3	178	0.0149882	0.514511	0.514511	5	8	0.000537634	9606	Homo sapiens	Q16186;O00762;Q9Y6D9	Q16186	O00762	Q9Y6D9
R-HSA-199991	Membrane Trafficking	10	637	0.0536376	0.514657	0.514657	49	219	0.0147177	9606	Homo sapiens	Q96D71;P31947;Q5JRA6;O60343;Q96QF0;O00461;P83436;Q9Y6Q5;Q5T0N5;Q8N6T3	Q96D71	P31947	Q5JRA6	O60343	Q96QF0	O00461	P83436	Q9Y6Q5	Q5T0N5	Q8N6T3
R-HSA-202403	TCR signaling	2	113	0.00951499	0.517615	0.517615	2	52	0.00349462	9606	Homo sapiens	Q16186;Q13153	Q16186	Q13153
R-HSA-73893	DNA Damage Bypass	1	48	0.00404176	0.521497	0.521497	29	34	0.00228495	9606	Homo sapiens	P12004	P12004
R-HSA-5678895	Defective CFTR causes cystic fibrosis	1	48	0.00404176	0.521497	0.521497	1	8	0.000537634	9606	Homo sapiens	Q16186	Q16186
R-HSA-9864848	Complex IV assembly	1	48	0.00404176	0.521497	0.521497	1	9	0.000604839	9606	Homo sapiens	Q9BSH4	Q9BSH4
R-HSA-6806667	Metabolism of fat-soluble vitamins	1	48	0.00404176	0.521497	0.521497	1	32	0.00215054	9606	Homo sapiens	P42330	P42330
R-HSA-381038	XBP1(S) activates chaperone genes	1	48	0.00404176	0.521497	0.521497	1	47	0.0031586	9606	Homo sapiens	Q8N6T3	Q8N6T3
R-HSA-6811440	Retrograde transport at the Trans-Golgi-Network	1	49	0.00412597	0.528803	0.528803	2	20	0.00134409	9606	Homo sapiens	P83436	P83436
R-HSA-112043	PLC beta mediated events	1	49	0.00412597	0.528803	0.528803	2	32	0.00215054	9606	Homo sapiens	P52292	P52292
R-HSA-5655253	Signaling by FGFR2 in disease	1	49	0.00412597	0.528803	0.528803	1	28	0.00188172	9606	Homo sapiens	P35269	P35269
R-HSA-5693567	HDR through Homologous Recombination (HRR) or Single Strand Annealing (SSA)	2	116	0.0097676	0.531643	0.531643	3	47	0.0031586	9606	Homo sapiens	Q12888;P12004	Q12888	P12004
R-HSA-6791226	Major pathway of rRNA processing in the nucleolus and cytosol	3	183	0.0154092	0.533101	0.533101	5	7	0.00047043	9606	Homo sapiens	O43709;Q9BVJ6;Q9Y5J1	O43709	Q9BVJ6	Q9Y5J1
R-HSA-187577	SCF(Skp2)-mediated degradation of p27/p21	1	50	0.00421017	0.535999	0.535999	1	7	0.00047043	9606	Homo sapiens	Q16186	Q16186
R-HSA-389356	Co-stimulation by CD28	1	50	0.00421017	0.535999	0.535999	1	19	0.00127688	9606	Homo sapiens	Q13153	Q13153
R-HSA-381070	IRE1alpha activates chaperones	1	50	0.00421017	0.535999	0.535999	1	53	0.00356183	9606	Homo sapiens	Q8N6T3	Q8N6T3
R-HSA-9013149	RAC1 GTPase cycle	3	185	0.0155776	0.540426	0.540426	1	6	0.000403226	9606	Homo sapiens	Q9UQB8;Q13153;Q9UHR4	Q9UQB8	Q13153	Q9UHR4
R-HSA-69002	DNA Replication Pre-Initiation	2	118	0.00993601	0.54084	0.54084	2	32	0.00215054	9606	Homo sapiens	Q16186;O00762	Q16186	O00762
R-HSA-9012999	RHO GTPase cycle	7	452	0.03806	0.542055	0.542055	14	91	0.00611559	9606	Homo sapiens	Q96DH6;Q9BYG5;Q9UQB8;Q5T0N5;Q13153;Q9UHR4;Q9H3R2	Q96DH6	Q9BYG5	Q9UQB8	Q5T0N5	Q13153	Q9UHR4	Q9H3R2
R-HSA-180786	Extension of Telomeres	1	51	0.00429438	0.543086	0.543086	11	28	0.00188172	9606	Homo sapiens	P12004	P12004
R-HSA-5693571	Nonhomologous End-Joining (NHEJ)	1	51	0.00429438	0.543086	0.543086	4	13	0.000873656	9606	Homo sapiens	Q12888	Q12888
R-HSA-6781823	Formation of TC-NER Pre-Incision Complex	1	51	0.00429438	0.543086	0.543086	2	7	0.00047043	9606	Homo sapiens	Q96NB3	Q96NB3
R-HSA-5620920	Cargo trafficking to the periciliary membrane	1	51	0.00429438	0.543086	0.543086	6	27	0.00181452	9606	Homo sapiens	Q96QF0	Q96QF0
R-HSA-4608870	Asymmetric localization of PCP proteins	1	51	0.00429438	0.543086	0.543086	1	7	0.00047043	9606	Homo sapiens	Q16186	Q16186
R-HSA-9018519	Estrogen-dependent gene expression	2	119	0.0100202	0.545392	0.545392	4	64	0.00430108	9606	Homo sapiens	P52292;P35269	P52292	P35269
R-HSA-948021	Transport to the Golgi and subsequent modification	3	187	0.015746	0.547684	0.547684	8	59	0.00396505	9606	Homo sapiens	Q5JRA6;P83436;Q8N6T3	Q5JRA6	P83436	Q8N6T3
R-HSA-168325	Viral Messenger RNA Synthesis	1	52	0.00437858	0.550065	0.550065	1	5	0.000336022	9606	Homo sapiens	P35269	P35269
R-HSA-5358346	Hedgehog ligand biogenesis	1	52	0.00437858	0.550065	0.550065	1	15	0.00100806	9606	Homo sapiens	Q16186	Q16186
R-HSA-69278	Cell Cycle, Mitotic	8	524	0.0441226	0.554505	0.554505	83	357	0.0239919	9606	Homo sapiens	Q9BT25;Q9NTJ3;P31350;Q16186;O00762;P11388;P12004;Q9Y6D9	Q9BT25	Q9NTJ3	P31350	Q16186	O00762	P11388	P12004	Q9Y6D9
R-HSA-1640170	Cell Cycle	10	658	0.0554059	0.556366	0.556366	103	457	0.0307124	9606	Homo sapiens	Q12888;Q9BT25;P31947;Q9NTJ3;P31350;Q16186;O00762;P11388;P12004;Q9Y6D9	Q12888	Q9BT25	P31947	Q9NTJ3	P31350	Q16186	O00762	P11388	P12004	Q9Y6D9
R-HSA-1234176	Oxygen-dependent proline hydroxylation of Hypoxia-inducible Factor Alpha	1	53	0.00446278	0.556937	0.556937	1	12	0.000806452	9606	Homo sapiens	Q16186	Q16186
R-HSA-9692916	SARS-CoV-1 activates/modulates innate immune responses	1	53	0.00446278	0.556937	0.556937	2	30	0.00201613	9606	Homo sapiens	P52292	P52292
R-HSA-69580	p53-Dependent G1/S DNA damage checkpoint	1	53	0.00446278	0.556937	0.556937	1	22	0.00147849	9606	Homo sapiens	Q16186	Q16186
R-HSA-69563	p53-Dependent G1 DNA Damage Response	1	53	0.00446278	0.556937	0.556937	1	22	0.00147849	9606	Homo sapiens	Q16186	Q16186
R-HSA-1660499	Synthesis of PIPs at the plasma membrane	1	53	0.00446278	0.556937	0.556937	1	33	0.00221774	9606	Homo sapiens	Q9Y2H5	Q9Y2H5
R-HSA-5693538	Homology Directed Repair	2	122	0.0102728	0.558859	0.558859	3	55	0.00369624	9606	Homo sapiens	Q12888;P12004	Q12888	P12004
R-HSA-1169091	Activation of NF-kappaB in B cells	1	54	0.00454699	0.563706	0.563706	1	10	0.000672043	9606	Homo sapiens	Q16186	Q16186
R-HSA-112040	G-protein mediated events	1	54	0.00454699	0.563706	0.563706	2	41	0.00275538	9606	Homo sapiens	P52292	P52292
R-HSA-8878171	Transcriptional regulation by RUNX1	3	193	0.0162513	0.569057	0.569057	2	132	0.00887097	9606	Homo sapiens	Q92925;Q92922;Q16186	Q92925	Q92922	Q16186
R-HSA-69615	G1/S DNA Damage Checkpoints	1	55	0.00463119	0.570371	0.570371	2	26	0.00174731	9606	Homo sapiens	Q16186	Q16186
R-HSA-936837	Ion transport by P-type ATPases	1	55	0.00463119	0.570371	0.570371	1	17	0.00114247	9606	Homo sapiens	Q5EBL8	Q5EBL8
R-HSA-177929	Signaling by EGFR	1	55	0.00463119	0.570371	0.570371	2	50	0.00336022	9606	Homo sapiens	Q13685	Q13685
R-HSA-432722	Golgi Associated Vesicle Biogenesis	1	56	0.00471539	0.576936	0.576936	4	7	0.00047043	9606	Homo sapiens	Q9Y6Q5	Q9Y6Q5
R-HSA-5658442	Regulation of RAS by GAPs	1	56	0.00471539	0.576936	0.576936	1	5	0.000336022	9606	Homo sapiens	Q16186	Q16186
R-HSA-429914	Deadenylation-dependent mRNA decay	1	56	0.00471539	0.576936	0.576936	1	10	0.000672043	9606	Homo sapiens	Q9NPI6	Q9NPI6
R-HSA-8948751	Regulation of PTEN stability and activity	1	56	0.00471539	0.576936	0.576936	1	13	0.000873656	9606	Homo sapiens	Q16186	Q16186
R-HSA-5668914	Diseases of metabolism	4	264	0.0222297	0.5777	0.5777	6	206	0.0138441	9606	Homo sapiens	Q14435;Q96EY8;P49247;Q9H3R2	Q14435	Q96EY8	P49247	Q9H3R2
R-HSA-6809371	Formation of the cornified envelope	2	129	0.0108622	0.589174	0.589174	9	27	0.00181452	9606	Homo sapiens	P08727;Q99959	P08727	Q99959
R-HSA-68949	Orc1 removal from chromatin	1	58	0.0048838	0.589767	0.589767	1	4	0.000268817	9606	Homo sapiens	Q16186	Q16186
R-HSA-193648	NRAGE signals death through JNK	1	59	0.004968	0.596036	0.596036	3	7	0.00047043	9606	Homo sapiens	Q9Y5V3	Q9Y5V3
R-HSA-9013406	RHOQ GTPase cycle	1	59	0.004968	0.596036	0.596036	1	5	0.000336022	9606	Homo sapiens	Q13153	Q13153
R-HSA-9793380	Formation of paraxial mesoderm	1	59	0.004968	0.596036	0.596036	1	29	0.00194892	9606	Homo sapiens	Q16186	Q16186
R-HSA-2142753	Arachidonate metabolism	1	59	0.004968	0.596036	0.596036	2	68	0.00456989	9606	Homo sapiens	P42330	P42330
R-HSA-5693565	Recruitment and ATM-mediated phosphorylation of repair and signaling proteins at DNA double strand breaks	1	60	0.00505221	0.60221	0.60221	9	39	0.00262097	9606	Homo sapiens	Q12888	Q12888
R-HSA-8939902	Regulation of RUNX2 expression and activity	1	60	0.00505221	0.60221	0.60221	3	29	0.00194892	9606	Homo sapiens	Q16186	Q16186
R-HSA-2559586	DNA Damage/Telomere Stress Induced Senescence	1	60	0.00505221	0.60221	0.60221	1	17	0.00114247	9606	Homo sapiens	P17096	P17096
R-HSA-68877	Mitotic Prometaphase	3	204	0.0171775	0.606598	0.606598	12	25	0.00168011	9606	Homo sapiens	Q9BT25;Q9NTJ3;Q9Y6D9	Q9BT25	Q9NTJ3	Q9Y6D9
R-HSA-5621480	Dectin-2 family	1	61	0.00513641	0.608291	0.608291	1	12	0.000806452	9606	Homo sapiens	Q9H3R2	Q9H3R2
R-HSA-168643	Nucleotide-binding domain, leucine rich repeat containing receptor (NLR) signaling pathways	1	61	0.00513641	0.608291	0.608291	1	46	0.0030914	9606	Homo sapiens	Q13685	Q13685
R-HSA-6811442	Intra-Golgi and retrograde Golgi-to-ER traffic	3	206	0.0173459	0.613188	0.613188	8	48	0.00322581	9606	Homo sapiens	O00461;P83436;Q8N6T3	O00461	P83436	Q8N6T3
R-HSA-6784531	tRNA processing in the nucleus	1	62	0.00522061	0.614279	0.614279	1	7	0.00047043	9606	Homo sapiens	P33240	P33240
R-HSA-1234174	Cellular response to hypoxia	1	63	0.00530482	0.620176	0.620176	1	20	0.00134409	9606	Homo sapiens	Q16186	Q16186
R-HSA-373755	Semaphorin interactions	1	64	0.00538902	0.625983	0.625983	3	41	0.00275538	9606	Homo sapiens	Q13153	Q13153
R-HSA-446219	Synthesis of substrates in N-glycan biosythesis	1	64	0.00538902	0.625983	0.625983	2	42	0.00282258	9606	Homo sapiens	Q13630	Q13630
R-HSA-5619084	ABC transporter disorders	1	65	0.00547322	0.631702	0.631702	1	23	0.0015457	9606	Homo sapiens	Q16186	Q16186
R-HSA-8852276	The role of GTSE1 in G2/M progression after G2 checkpoint	1	66	0.00555743	0.637334	0.637334	1	10	0.000672043	9606	Homo sapiens	Q16186	Q16186
R-HSA-9614085	FOXO-mediated transcription	1	66	0.00555743	0.637334	0.637334	1	85	0.00571237	9606	Homo sapiens	P31947	P31947
R-HSA-3700989	Transcriptional Regulation by TP53	5	361	0.0303974	0.651155	0.651155	11	257	0.0172715	9606	Homo sapiens	O95983;P31947;Q9H3P2;P35269;P12004	O95983	P31947	Q9H3P2	P35269	P12004
R-HSA-380284	Loss of proteins required for interphase microtubule organization from the centrosome	1	69	0.00581004	0.653721	0.653721	3	3	0.000201613	9606	Homo sapiens	Q9BT25	Q9BT25
R-HSA-380259	Loss of Nlp from mitotic centrosomes	1	69	0.00581004	0.653721	0.653721	2	2	0.000134409	9606	Homo sapiens	Q9BT25	Q9BT25
R-HSA-1168372	Downstream signaling events of B Cell Receptor (BCR)	1	69	0.00581004	0.653721	0.653721	1	15	0.00100806	9606	Homo sapiens	Q16186	Q16186
R-HSA-5685942	HDR through Homologous Recombination (HRR)	1	69	0.00581004	0.653721	0.653721	1	24	0.0016129	9606	Homo sapiens	P12004	P12004
R-HSA-3781865	Diseases of glycosylation	2	146	0.0122937	0.656294	0.656294	3	77	0.00517473	9606	Homo sapiens	Q14435;Q9H3R2	Q14435	Q9H3R2
R-HSA-195253	Degradation of beta-catenin by the destruction complex	1	70	0.00589424	0.659018	0.659018	1	23	0.0015457	9606	Homo sapiens	Q16186	Q16186
R-HSA-9705683	SARS-CoV-2-host interactions	3	221	0.018609	0.660239	0.660239	5	67	0.00450269	9606	Homo sapiens	P49411;P31947;P52292	P49411	P31947	P52292
R-HSA-195258	RHO GTPase Effectors	4	294	0.0247558	0.66182	0.66182	21	113	0.00759409	9606	Homo sapiens	P31947;Q9UQB8;Q13153;Q9Y6D9	P31947	Q9UQB8	Q13153	Q9Y6D9
R-HSA-162599	Late Phase of HIV Life Cycle	2	149	0.0125463	0.667192	0.667192	46	77	0.00517473	9606	Homo sapiens	Q9H3P2;P35269	Q9H3P2	P35269
R-HSA-68882	Mitotic Anaphase	3	224	0.0188616	0.669141	0.669141	5	32	0.00215054	9606	Homo sapiens	Q16186;O00762;Q9Y6D9	Q16186	O00762	Q9Y6D9
R-HSA-8854518	AURKA Activation by TPX2	1	72	0.00606265	0.669372	0.669372	2	2	0.000134409	9606	Homo sapiens	Q9BT25	Q9BT25
R-HSA-5632684	Hedgehog 'on' state	1	72	0.00606265	0.669372	0.669372	2	37	0.00248656	9606	Homo sapiens	Q16186	Q16186
R-HSA-2029482	Regulation of actin dynamics for phagocytic cup formation	2	150	0.0126305	0.670762	0.670762	9	24	0.0016129	9606	Homo sapiens	Q9UQB8;Q13153	Q9UQB8	Q13153
R-HSA-2555396	Mitotic Metaphase and Anaphase	3	225	0.0189458	0.672071	0.672071	5	33	0.00221774	9606	Homo sapiens	Q16186;O00762;Q9Y6D9	Q16186	O00762	Q9Y6D9
R-HSA-73884	Base Excision Repair	1	73	0.00614685	0.674431	0.674431	6	105	0.00705645	9606	Homo sapiens	P12004	P12004
R-HSA-69202	Cyclin E associated events during G1/S transition	1	73	0.00614685	0.674431	0.674431	1	20	0.00134409	9606	Homo sapiens	Q16186	Q16186
R-HSA-9013694	Signaling by NOTCH4	1	73	0.00614685	0.674431	0.674431	1	20	0.00134409	9606	Homo sapiens	Q16186	Q16186
R-HSA-1226099	Signaling by FGFR in disease	1	73	0.00614685	0.674431	0.674431	1	99	0.00665323	9606	Homo sapiens	P35269	P35269
R-HSA-6807505	RNA polymerase II transcribes snRNA genes	1	74	0.00623105	0.679412	0.679412	9	11	0.000739247	9606	Homo sapiens	P35269	P35269
R-HSA-427413	NoRC negatively regulates rRNA expression	1	74	0.00623105	0.679412	0.679412	3	6	0.000403226	9606	Homo sapiens	Q9UHR5	Q9UHR5
R-HSA-199992	trans-Golgi Network Vesicle Budding	1	74	0.00623105	0.679412	0.679412	9	19	0.00127688	9606	Homo sapiens	Q9Y6Q5	Q9Y6Q5
R-HSA-5250913	Positive epigenetic regulation of rRNA expression	1	74	0.00623105	0.679412	0.679412	2	7	0.00047043	9606	Homo sapiens	O95983	O95983
R-HSA-69656	Cyclin A:Cdk2-associated events at S phase entry	1	75	0.00631526	0.684319	0.684319	1	19	0.00127688	9606	Homo sapiens	Q16186	Q16186
R-HSA-9678108	SARS-CoV-1 Infection	2	154	0.0129673	0.684737	0.684737	3	156	0.0104839	9606	Homo sapiens	P31947;P52292	P31947	P52292
R-HSA-9730414	MITF-M-regulated melanocyte development	2	155	0.0130515	0.688154	0.688154	4	150	0.0100806	9606	Homo sapiens	Q92925;Q92922	Q92925	Q92922
R-HSA-204998	Cell death signalling via NRAGE, NRIF and NADE	1	76	0.00639946	0.68915	0.68915	3	17	0.00114247	9606	Homo sapiens	Q9Y5V3	Q9Y5V3
R-HSA-9843940	Regulation of endogenous retroelements by KRAB-ZFP proteins	1	76	0.00639946	0.68915	0.68915	1	7	0.00047043	9606	Homo sapiens	O95983	O95983
R-HSA-5250941	Negative epigenetic regulation of rRNA expression	1	77	0.00648366	0.693908	0.693908	3	11	0.000739247	9606	Homo sapiens	Q9UHR5	Q9UHR5
R-HSA-446203	Asparagine N-linked glycosylation	4	307	0.0258505	0.694576	0.694576	10	134	0.00900538	9606	Homo sapiens	Q13630;Q5JRA6;P83436;Q8N6T3	Q13630	Q5JRA6	P83436	Q8N6T3
R-HSA-68886	M Phase	5	380	0.0319973	0.69483	0.69483	24	96	0.00645161	9606	Homo sapiens	Q9BT25;Q9NTJ3;Q16186;O00762;Q9Y6D9	Q9BT25	Q9NTJ3	Q16186	O00762	Q9Y6D9
R-HSA-73854	RNA Polymerase I Promoter Clearance	1	78	0.00656787	0.698593	0.698593	1	10	0.000672043	9606	Homo sapiens	O95983	O95983
R-HSA-73864	RNA Polymerase I Transcription	1	79	0.00665207	0.703207	0.703207	1	14	0.00094086	9606	Homo sapiens	O95983	O95983
R-HSA-4086400	PCP/CE pathway	1	79	0.00665207	0.703207	0.703207	1	24	0.0016129	9606	Homo sapiens	Q16186	Q16186
R-HSA-446193	Biosynthesis of the N-glycan precursor (dolichol lipid-linked oligosaccharide, LLO) and transfer to a nascent protein	1	79	0.00665207	0.703207	0.703207	2	56	0.00376344	9606	Homo sapiens	Q13630	Q13630
R-HSA-2559582	Senescence-Associated Secretory Phenotype (SASP)	1	80	0.00673627	0.707751	0.707751	6	22	0.00147849	9606	Homo sapiens	O00762	O00762
R-HSA-5693607	Processing of DNA double-strand break ends	1	80	0.00673627	0.707751	0.707751	2	17	0.00114247	9606	Homo sapiens	Q12888	Q12888
R-HSA-1236974	ER-Phagosome pathway	1	80	0.00673627	0.707751	0.707751	1	10	0.000672043	9606	Homo sapiens	Q16186	Q16186
R-HSA-1169408	ISG15 antiviral mechanism	1	80	0.00673627	0.707751	0.707751	1	16	0.00107527	9606	Homo sapiens	P52292	P52292
R-HSA-70171	Glycolysis	1	80	0.00673627	0.707751	0.707751	1	24	0.0016129	9606	Homo sapiens	Q2TB90	Q2TB90
R-HSA-73894	DNA Repair	4	314	0.0264399	0.71126	0.71126	77	336	0.0225806	9606	Homo sapiens	Q96NB3;Q12888;P52292;P12004	Q96NB3	Q12888	P52292	P12004
R-HSA-380287	Centrosome maturation	1	81	0.00682048	0.712226	0.712226	6	6	0.000403226	9606	Homo sapiens	Q9BT25	Q9BT25
R-HSA-380270	Recruitment of mitotic centrosome proteins and complexes	1	81	0.00682048	0.712226	0.712226	3	3	0.000201613	9606	Homo sapiens	Q9BT25	Q9BT25
R-HSA-9734767	Developmental Cell Lineages	1	81	0.00682048	0.712226	0.712226	1	12	0.000806452	9606	Homo sapiens	P08727	P08727
R-HSA-194315	Signaling by Rho GTPases	9	677	0.0570057	0.71505	0.71505	35	203	0.0136425	9606	Homo sapiens	Q96DH6;Q9BYG5;P31947;Q9UQB8;Q5T0N5;Q13153;Q9UHR4;Q9H3R2;Q9Y6D9	Q96DH6	Q9BYG5	P31947	Q9UQB8	Q5T0N5	Q13153	Q9UHR4	Q9H3R2	Q9Y6D9
R-HSA-5689603	UCH proteinases	1	82	0.00690468	0.716632	0.716632	2	11	0.000739247	9606	Homo sapiens	Q16186	Q16186
R-HSA-9679191	Potential therapeutics for SARS	2	164	0.0138094	0.717562	0.717562	1	36	0.00241935	9606	Homo sapiens	Q9UKL0;O95983	Q9UKL0	O95983
R-HSA-9006925	Intracellular signaling by second messengers	4	317	0.0266925	0.718206	0.718206	6	116	0.0077957	9606	Homo sapiens	Q9UKL0;O95983;P52292;Q16186	Q9UKL0	O95983	P52292	Q16186
R-HSA-2559583	Cellular Senescence	2	165	0.0138936	0.720682	0.720682	7	89	0.00598118	9606	Homo sapiens	P17096;O00762	P17096	O00762
R-HSA-388841	Regulation of T cell activation by CD28 family	1	83	0.00698889	0.720972	0.720972	1	35	0.00235215	9606	Homo sapiens	Q13153	Q13153
R-HSA-9609507	Protein localization	2	166	0.0139778	0.723773	0.723773	3	53	0.00356183	9606	Homo sapiens	Q9Y6H1;P62072	Q9Y6H1	P62072
R-HSA-5696399	Global Genome Nucleotide Excision Repair (GG-NER)	1	84	0.00707309	0.725245	0.725245	4	20	0.00134409	9606	Homo sapiens	P12004	P12004
R-HSA-438064	Post NMDA receptor activation events	1	84	0.00707309	0.725245	0.725245	2	39	0.00262097	9606	Homo sapiens	P52292	P52292
R-HSA-1483255	PI Metabolism	1	84	0.00707309	0.725245	0.725245	1	84	0.00564516	9606	Homo sapiens	Q9Y2H5	Q9Y2H5
R-HSA-8939236	RUNX1 regulates transcription of genes involved in differentiation of HSCs	1	85	0.00715729	0.729453	0.729453	1	15	0.00100806	9606	Homo sapiens	Q16186	Q16186
R-HSA-5628897	TP53 Regulates Metabolic Genes	1	85	0.00715729	0.729453	0.729453	2	34	0.00228495	9606	Homo sapiens	P31947	P31947
R-HSA-5607764	CLEC7A (Dectin-1) signaling	1	85	0.00715729	0.729453	0.729453	2	45	0.00302419	9606	Homo sapiens	Q16186	Q16186
R-HSA-383280	Nuclear Receptor transcription pathway	1	86	0.0072415	0.733598	0.733598	2	2	0.000134409	9606	Homo sapiens	P41235	P41235
R-HSA-8878159	Transcriptional regulation by RUNX3	1	86	0.0072415	0.733598	0.733598	1	47	0.0031586	9606	Homo sapiens	Q16186	Q16186
R-HSA-9759194	Nuclear events mediated by NFE2L2	1	86	0.0072415	0.733598	0.733598	1	85	0.00571237	9606	Homo sapiens	Q16186	Q16186
R-HSA-2565942	Regulation of PLK1 Activity at G2/M Transition	1	87	0.0073257	0.737679	0.737679	4	12	0.000806452	9606	Homo sapiens	Q9BT25	Q9BT25
R-HSA-5653656	Vesicle-mediated transport	10	763	0.0642472	0.738183	0.738183	49	252	0.0169355	9606	Homo sapiens	Q96D71;P31947;Q5JRA6;O60343;Q96QF0;O00461;P83436;Q9Y6Q5;Q5T0N5;Q8N6T3	Q96D71	P31947	Q5JRA6	O60343	Q96QF0	O00461	P83436	Q9Y6Q5	Q5T0N5	Q8N6T3
R-HSA-9716542	Signaling by Rho GTPases, Miro GTPases and RHOBTB3	9	693	0.058353	0.740274	0.740274	35	212	0.0142473	9606	Homo sapiens	Q96DH6;Q9BYG5;P31947;Q9UQB8;Q5T0N5;Q13153;Q9UHR4;Q9H3R2;Q9Y6D9	Q96DH6	Q9BYG5	P31947	Q9UQB8	Q5T0N5	Q13153	Q9UHR4	Q9H3R2	Q9Y6D9
R-HSA-168255	Influenza Infection	2	172	0.014483	0.741723	0.741723	3	58	0.00389785	9606	Homo sapiens	P52292;P35269	P52292	P35269
R-HSA-5668541	TNFR2 non-canonical NF-kB pathway	1	89	0.00749411	0.745655	0.745655	3	44	0.00295699	9606	Homo sapiens	Q16186	Q16186
R-HSA-8876198	RAB GEFs exchange GTP for GDP on RABs	1	90	0.00757831	0.749552	0.749552	1	21	0.00141129	9606	Homo sapiens	Q96QF0	Q96QF0
R-HSA-382556	ABC-family proteins mediated transport	1	90	0.00757831	0.749552	0.749552	1	27	0.00181452	9606	Homo sapiens	Q16186	Q16186
R-HSA-111885	Opioid Signalling	1	90	0.00757831	0.749552	0.749552	2	59	0.00396505	9606	Homo sapiens	P52292	P52292
R-HSA-2029480	Fcgamma receptor (FCGR) dependent phagocytosis	2	175	0.0147356	0.75032	0.75032	9	42	0.00282258	9606	Homo sapiens	Q9UQB8;Q13153	Q9UQB8	Q13153
R-HSA-202424	Downstream TCR signaling	1	91	0.00766251	0.75339	0.75339	1	24	0.0016129	9606	Homo sapiens	Q16186	Q16186
R-HSA-70326	Glucose metabolism	1	91	0.00766251	0.75339	0.75339	1	40	0.00268817	9606	Homo sapiens	Q2TB90	Q2TB90
R-HSA-8978868	Fatty acid metabolism	2	177	0.014904	0.755915	0.755915	3	204	0.0137097	9606	Homo sapiens	Q9ULC5;P42330	Q9ULC5	P42330
R-HSA-157579	Telomere Maintenance	1	92	0.00774672	0.75717	0.75717	11	34	0.00228495	9606	Homo sapiens	P12004	P12004
R-HSA-2682334	EPH-Ephrin signaling	1	92	0.00774672	0.75717	0.75717	5	56	0.00376344	9606	Homo sapiens	Q13153	Q13153
R-HSA-381119	Unfolded Protein Response (UPR)	1	93	0.00783092	0.760891	0.760891	1	99	0.00665323	9606	Homo sapiens	Q8N6T3	Q8N6T3
R-HSA-141424	Amplification of signal from the kinetochores	1	94	0.00791512	0.764556	0.764556	4	4	0.000268817	9606	Homo sapiens	Q9Y6D9	Q9Y6D9
R-HSA-141444	Amplification of signal from unattached kinetochores via a MAD2 inhibitory signal	1	94	0.00791512	0.764556	0.764556	4	4	0.000268817	9606	Homo sapiens	Q9Y6D9	Q9Y6D9
R-HSA-380320	Recruitment of NuMA to mitotic centrosomes	1	95	0.00799933	0.768166	0.768166	2	2	0.000134409	9606	Homo sapiens	Q9BT25	Q9BT25
R-HSA-6803157	Antimicrobial peptides	1	95	0.00799933	0.768166	0.768166	1	58	0.00389785	9606	Homo sapiens	Q5EBL8	Q5EBL8
R-HSA-1236975	Antigen processing-Cross presentation	1	96	0.00808353	0.77172	0.77172	2	22	0.00147849	9606	Homo sapiens	Q16186	Q16186
R-HSA-442755	Activation of NMDA receptors and postsynaptic events	1	97	0.00816773	0.77522	0.77522	2	71	0.00477151	9606	Homo sapiens	P52292	P52292
R-HSA-69275	G2/M Transition	2	185	0.0155776	0.777229	0.777229	15	78	0.00524194	9606	Homo sapiens	Q9BT25;Q16186	Q9BT25	Q16186
R-HSA-877300	Interferon gamma signaling	1	98	0.00825194	0.778666	0.778666	1	23	0.0015457	9606	Homo sapiens	Q9C040	Q9C040
R-HSA-193704	p75 NTR receptor-mediated signalling	1	99	0.00833614	0.78206	0.78206	3	50	0.00336022	9606	Homo sapiens	Q9Y5V3	Q9Y5V3
R-HSA-2187338	Visual phototransduction	1	99	0.00833614	0.78206	0.78206	1	81	0.00544355	9606	Homo sapiens	P42330	P42330
R-HSA-453274	Mitotic G2-G2/M phases	2	187	0.015746	0.782298	0.782298	15	80	0.00537634	9606	Homo sapiens	Q9BT25;Q16186	Q9BT25	Q16186
R-HSA-9006931	Signaling by Nuclear Receptors	3	270	0.0227349	0.784744	0.784744	5	192	0.0129032	9606	Homo sapiens	P42330;P52292;P35269	P42330	P52292	P35269
R-HSA-201681	TCF dependent signaling in response to WNT	2	188	0.0158302	0.784795	0.784795	5	71	0.00477151	9606	Homo sapiens	Q16186;Q9NSA3	Q16186	Q9NSA3
R-HSA-5610787	Hedgehog 'off' state	1	101	0.00850455	0.788694	0.788694	4	32	0.00215054	9606	Homo sapiens	Q16186	Q16186
R-HSA-9020702	Interleukin-1 signaling	1	102	0.00858875	0.791935	0.791935	1	59	0.00396505	9606	Homo sapiens	Q16186	Q16186
R-HSA-6811434	COPI-dependent Golgi-to-ER retrograde traffic	1	103	0.00867295	0.795126	0.795126	2	11	0.000739247	9606	Homo sapiens	Q8N6T3	Q8N6T3
R-HSA-1257604	PIP3 activates AKT signaling	3	277	0.0233244	0.79906	0.79906	4	88	0.00591398	9606	Homo sapiens	Q9UKL0;O95983;Q16186	Q9UKL0	O95983	Q16186
R-HSA-8856825	Cargo recognition for clathrin-mediated endocytosis	1	105	0.00884136	0.801364	0.801364	1	15	0.00100806	9606	Homo sapiens	Q96D71	Q96D71
R-HSA-8939211	ESR-mediated signaling	2	195	0.0164197	0.80158	0.80158	4	111	0.00745968	9606	Homo sapiens	P52292;P35269	P52292	P35269
R-HSA-8957275	Post-translational protein phosphorylation	1	107	0.00900977	0.807413	0.807413	1	1	6.72043e-05	9606	Homo sapiens	Q5JRA6	Q5JRA6
R-HSA-8878166	Transcriptional regulation by RUNX2	1	107	0.00900977	0.807413	0.807413	3	81	0.00544355	9606	Homo sapiens	Q16186	Q16186
R-HSA-425393	Transport of inorganic cations/anions and amino acids/oligopeptides	1	108	0.00909397	0.810369	0.810369	1	79	0.00530914	9606	Homo sapiens	P55011	P55011
R-HSA-597592	Post-translational protein modification	19	1467	0.123526	0.813809	0.813809	67	582	0.0391129	9606	Homo sapiens	Q14435;Q15424;Q13630;Q12888;Q5JRA6;Q5JS54;Q8TEQ8;Q8N7H5;O00762;P11388;P12004;Q9H3R2;Q86SF2;P05186;Q92541;P83436;Q9BQE4;Q16186;Q8N6T3	Q14435	Q15424	Q13630	Q12888	Q5JRA6	Q5JS54	Q8TEQ8	Q8N7H5	O00762	P11388	P12004	Q9H3R2	Q86SF2	P05186	Q92541	P83436	Q9BQE4	Q16186	Q8N6T3
R-HSA-5617833	Cilium Assembly	2	201	0.0169249	0.815038	0.815038	15	50	0.00336022	9606	Homo sapiens	Q9BT25;Q96QF0	Q9BT25	Q96QF0
R-HSA-9843745	Adipogenesis	1	111	0.00934658	0.818967	0.818967	5	33	0.00221774	9606	Homo sapiens	O95983	O95983
R-HSA-9748784	Drug ADME	1	111	0.00934658	0.818967	0.818967	3	95	0.00638441	9606	Homo sapiens	P15531	P15531
R-HSA-2454202	Fc epsilon receptor (FCERI) signaling	2	205	0.0172617	0.823553	0.823553	4	65	0.00436828	9606	Homo sapiens	Q16186;Q13153	Q16186	Q13153
R-HSA-376176	Signaling by ROBO receptors	2	205	0.0172617	0.823553	0.823553	2	59	0.00396505	9606	Homo sapiens	Q16186;Q13153	Q16186	Q13153
R-HSA-9755511	KEAP1-NFE2L2 pathway	1	113	0.00951499	0.824483	0.824483	3	117	0.0078629	9606	Homo sapiens	Q16186	Q16186
R-HSA-9758941	Gastrulation	1	115	0.0096834	0.829832	0.829832	1	104	0.00698925	9606	Homo sapiens	Q16186	Q16186
R-HSA-9648025	EML4 and NUDC in mitotic spindle formation	1	117	0.0098518	0.835018	0.835018	1	5	0.000336022	9606	Homo sapiens	Q9Y6D9	Q9Y6D9
R-HSA-975957	Nonsense Mediated Decay (NMD) enhanced by the Exon Junction Complex (EJC)	1	117	0.0098518	0.835018	0.835018	1	5	0.000336022	9606	Homo sapiens	Q9NPI6	Q9NPI6
R-HSA-927802	Nonsense-Mediated Decay (NMD)	1	117	0.0098518	0.835018	0.835018	1	6	0.000403226	9606	Homo sapiens	Q9NPI6	Q9NPI6
R-HSA-68875	Mitotic Prophase	1	118	0.00993601	0.837552	0.837552	7	34	0.00228495	9606	Homo sapiens	Q9NTJ3	Q9NTJ3
R-HSA-73886	Chromosome Maintenance	1	119	0.0100202	0.840047	0.840047	11	38	0.00255376	9606	Homo sapiens	P12004	P12004
R-HSA-2871796	FCERI mediated MAPK activation	1	119	0.0100202	0.840047	0.840047	3	20	0.00134409	9606	Homo sapiens	Q13153	Q13153
R-HSA-373760	L1CAM interactions	1	121	0.0101886	0.844924	0.844924	1	54	0.00362903	9606	Homo sapiens	Q13153	Q13153
R-HSA-6805567	Keratinization	2	217	0.0182721	0.847035	0.847035	16	34	0.00228495	9606	Homo sapiens	P08727;Q99959	P08727	Q99959
R-HSA-9007101	Rab regulation of trafficking	1	123	0.010357	0.849653	0.849653	1	35	0.00235215	9606	Homo sapiens	Q96QF0	Q96QF0
R-HSA-381426	Regulation of Insulin-like Growth Factor (IGF) transport and uptake by Insulin-like Growth Factor Binding Proteins (IGFBPs)	1	124	0.0104412	0.851963	0.851963	1	14	0.00094086	9606	Homo sapiens	Q5JRA6	Q5JRA6
R-HSA-9006934	Signaling by Receptor Tyrosine Kinases	6	554	0.0466487	0.855899	0.855899	13	759	0.0510081	9606	Homo sapiens	Q14435;Q13685;P31483;P35269;Q9UQB8;Q13153	Q14435	Q13685	P31483	P35269	Q9UQB8	Q13153
R-HSA-2500257	Resolution of Sister Chromatid Cohesion	1	127	0.0106938	0.858684	0.858684	4	13	0.000873656	9606	Homo sapiens	Q9Y6D9	Q9Y6D9
R-HSA-9694516	SARS-CoV-2 Infection	3	316	0.0266083	0.864981	0.864981	5	208	0.0139785	9606	Homo sapiens	P49411;P31947;P52292	P49411	P31947	P52292
R-HSA-2132295	MHC class II antigen presentation	1	130	0.0109464	0.865102	0.865102	4	26	0.00174731	9606	Homo sapiens	Q9Y6Q5	Q9Y6Q5
R-HSA-3858494	Beta-catenin independent WNT signaling	1	131	0.0110307	0.867176	0.867176	1	51	0.00342742	9606	Homo sapiens	Q16186	Q16186
R-HSA-8856688	Golgi-to-ER retrograde transport	1	137	0.0115359	0.878972	0.878972	2	18	0.00120968	9606	Homo sapiens	Q8N6T3	Q8N6T3
R-HSA-5358351	Signaling by Hedgehog	1	137	0.0115359	0.878972	0.878972	7	82	0.00551075	9606	Homo sapiens	Q16186	Q16186
R-HSA-5663220	RHO GTPases Activate Formins	1	141	0.0118727	0.886251	0.886251	3	27	0.00181452	9606	Homo sapiens	Q9Y6D9	Q9Y6D9
R-HSA-446652	Interleukin-1 family signaling	1	142	0.0119569	0.888001	0.888001	1	92	0.0061828	9606	Homo sapiens	Q16186	Q16186
R-HSA-9705671	SARS-CoV-2 activates/modulates innate and adaptive immune responses	1	144	0.0121253	0.891423	0.891423	2	47	0.0031586	9606	Homo sapiens	P52292	P52292
R-HSA-202733	Cell surface interactions at the vascular wall	2	246	0.020714	0.89254	0.89254	2	65	0.00436828	9606	Homo sapiens	P16422;P78310	P16422	P78310
R-HSA-9679506	SARS-CoV Infections	5	509	0.0428595	0.893553	0.893553	9	396	0.0266129	9606	Homo sapiens	Q9UKL0;O95983;P49411;P31947;P52292	Q9UKL0	O95983	P49411	P31947	P52292
R-HSA-425407	SLC-mediated transmembrane transport	2	249	0.0209667	0.896455	0.896455	2	199	0.0133737	9606	Homo sapiens	P55011;Q5EBL8	P55011	Q5EBL8
R-HSA-9664417	Leishmania phagocytosis	1	149	0.0125463	0.899528	0.899528	6	27	0.00181452	9606	Homo sapiens	Q9UQB8	Q9UQB8
R-HSA-9664422	FCGR3A-mediated phagocytosis	1	149	0.0125463	0.899528	0.899528	6	27	0.00181452	9606	Homo sapiens	Q9UQB8	Q9UQB8
R-HSA-9664407	Parasite infection	1	149	0.0125463	0.899528	0.899528	6	27	0.00181452	9606	Homo sapiens	Q9UQB8	Q9UQB8
R-HSA-168273	Influenza Viral RNA Transcription and Replication	1	152	0.0127989	0.904099	0.904099	1	13	0.000873656	9606	Homo sapiens	P35269	P35269
R-HSA-2871837	FCERI mediated NF-kB activation	1	154	0.0129673	0.907031	0.907031	1	19	0.00127688	9606	Homo sapiens	Q16186	Q16186
R-HSA-8957322	Metabolism of steroids	1	157	0.0132199	0.911263	0.911263	6	220	0.0147849	9606	Homo sapiens	P42330	P42330
R-HSA-9010553	Regulation of expression of SLITs and ROBOs	1	159	0.0133883	0.913977	0.913977	1	19	0.00127688	9606	Homo sapiens	Q16186	Q16186
R-HSA-983231	Factors involved in megakaryocyte development and platelet production	1	160	0.0134725	0.915303	0.915303	1	43	0.00288978	9606	Homo sapiens	Q9UKL0	Q9UKL0
R-HSA-5633007	Regulation of TP53 Activity	1	160	0.0134725	0.915303	0.915303	1	97	0.00651882	9606	Homo sapiens	O95983	O95983
R-HSA-73887	Death Receptor Signaling	1	161	0.0135568	0.916608	0.916608	3	119	0.00799731	9606	Homo sapiens	Q9Y5V3	Q9Y5V3
R-HSA-1169410	Antiviral mechanism by IFN-stimulated genes	1	162	0.013641	0.917894	0.917894	1	71	0.00477151	9606	Homo sapiens	P52292	P52292
R-HSA-983705	Signaling by the B Cell Receptor (BCR)	1	163	0.0137252	0.91916	0.91916	1	45	0.00302419	9606	Homo sapiens	Q16186	Q16186
R-HSA-212436	Generic Transcription Pathway	14	1255	0.105675	0.921899	0.921899	24	878	0.0590054	9606	Homo sapiens	Q92925;O95983;Q9Y5V3;P46087;P31947;P35269;Q9H3P2;P31350;O00762;P12004;P41235;Q92922;Q16186	Q92925	O95983	P46087	P31947	P35269	Q9H3P2	P31350	O00762	P12004	P41235	Q9Y5V3-1	Q9Y5V3-2	Q92922	Q16186
R-HSA-5619115	Disorders of transmembrane transporters	1	168	0.0141462	0.925204	0.925204	1	88	0.00591398	9606	Homo sapiens	Q16186	Q16186
R-HSA-195721	Signaling by WNT	2	285	0.023998	0.934171	0.934171	7	157	0.0105511	9606	Homo sapiens	Q16186;Q9NSA3	Q16186	Q9NSA3
R-HSA-913531	Interferon Signaling	2	294	0.0247558	0.941337	0.941337	2	125	0.00840054	9606	Homo sapiens	P52292;Q9C040	P52292	Q9C040
R-HSA-983712	Ion channel transport	1	185	0.0155776	0.942585	0.942585	1	51	0.00342742	9606	Homo sapiens	Q5EBL8	Q5EBL8
R-HSA-983168	Antigen processing: Ubiquitination & Proteasome degradation	2	296	0.0249242	0.942826	0.942826	5	9	0.000604839	9606	Homo sapiens	Q16186;O00762	Q16186	O00762
R-HSA-71387	Metabolism of carbohydrates	2	296	0.0249242	0.942826	0.942826	3	226	0.0151882	9606	Homo sapiens	Q2TB90;P49247	Q2TB90	P49247
R-HSA-1852241	Organelle biogenesis and maintenance	2	299	0.0251768	0.944993	0.944993	15	86	0.00577957	9606	Homo sapiens	Q9BT25;Q96QF0	Q9BT25	Q96QF0
R-HSA-5689880	Ub-specific processing proteases	1	191	0.0160829	0.947706	0.947706	1	40	0.00268817	9606	Homo sapiens	Q16186	Q16186
R-HSA-9711123	Cellular response to chemical stress	1	199	0.0167565	0.953834	0.953834	3	166	0.0111559	9606	Homo sapiens	Q16186	Q16186
R-HSA-157118	Signaling by NOTCH	1	199	0.0167565	0.953834	0.953834	1	160	0.0107527	9606	Homo sapiens	Q16186	Q16186
R-HSA-397014	Muscle contraction	1	204	0.0171775	0.957296	0.957296	1	53	0.00356183	9606	Homo sapiens	Q13153	Q13153
R-HSA-112314	Neurotransmitter receptors and postsynaptic signal transmission	1	208	0.0175143	0.959879	0.959879	2	110	0.00739247	9606	Homo sapiens	P52292	P52292
R-HSA-5683057	MAPK family signaling cascades	2	325	0.0273661	0.960772	0.960772	5	122	0.00819892	9606	Homo sapiens	Q16186;Q13153	Q16186	Q13153
R-HSA-1483257	Phospholipid metabolism	1	211	0.0177669	0.961713	0.961713	1	205	0.0137769	9606	Homo sapiens	Q9Y2H5	Q9Y2H5
R-HSA-9824446	Viral Infection Pathways	10	1044	0.0879084	0.963197	0.963197	76	743	0.0499328	9606	Homo sapiens	Q9UKL0;O95983;P49411;P31947;P52292;P35269;P17096;Q9H3P2;Q9Y6Q5;Q16186	Q9UKL0	O95983	P49411	P31947	P52292	P35269	P17096	Q9H3P2	Q9Y6Q5	Q16186
R-HSA-198933	Immunoregulatory interactions between a Lymphoid and a non-Lymphoid cell	1	230	0.0193668	0.971542	0.971542	1	44	0.00295699	9606	Homo sapiens	P78310	P78310
R-HSA-71291	Metabolism of amino acids and derivatives	2	355	0.0298922	0.973618	0.973618	2	249	0.0167339	9606	Homo sapiens	P00966;Q16186	P00966	Q16186
R-HSA-8951664	Neddylation	1	235	0.0197878	0.973682	0.973682	5	44	0.00295699	9606	Homo sapiens	Q16186	Q16186
R-HSA-5663202	Diseases of signal transduction by growth factor receptors and second messengers	3	479	0.0403334	0.978974	0.978974	4	514	0.034543	9606	Homo sapiens	P35269;Q6UN15;Q16186	P35269	Q6UN15	Q16186
R-HSA-983169	Class I MHC mediated antigen processing & presentation	2	373	0.0314079	0.97927	0.97927	7	47	0.0031586	9606	Homo sapiens	Q16186;O00762	Q16186	O00762
R-HSA-9824443	Parasitic Infection Pathways	1	253	0.0213035	0.980142	0.980142	6	95	0.00638441	9606	Homo sapiens	Q9UQB8	Q9UQB8
R-HSA-9658195	Leishmania infection	1	253	0.0213035	0.980142	0.980142	6	95	0.00638441	9606	Homo sapiens	Q9UQB8	Q9UQB8
R-HSA-2262752	Cellular responses to stress	6	776	0.0653419	0.981232	0.981232	15	513	0.0344758	9606	Homo sapiens	Q99543;P17096;Q16186;O00762;Q99933;Q8N6T3	Q99543	P17096	Q16186	O00762	Q99933	Q8N6T3
R-HSA-76002	Platelet activation, signaling and aggregation	1	265	0.0223139	0.983545	0.983545	1	119	0.00799731	9606	Homo sapiens	Q13685	Q13685
R-HSA-5688426	Deubiquitination	1	269	0.0226507	0.984545	0.984545	3	77	0.00517473	9606	Homo sapiens	Q16186	Q16186
R-HSA-112315	Transmission across Chemical Synapses	1	273	0.0229875	0.985485	0.985485	2	162	0.0108871	9606	Homo sapiens	P52292	P52292
R-HSA-5673001	RAF/MAP kinase cascade	1	279	0.0234928	0.986789	0.986789	1	75	0.00504032	9606	Homo sapiens	Q16186	Q16186
R-HSA-1430728	Metabolism	23	2202	0.185416	0.987205	0.987205	48	2112	0.141935	9606	Homo sapiens	Q96D53;Q96EY8;Q9Y2Z9;Q9Y2T3;Q2TB90;P31350;Q9Y2H5;Q7L592;P53701;Q8TB37;Q5EBL8;Q9H773;P15531;Q9ULC5;P42330;Q15181;P00966;P49247;Q8NFF5;Q16186;Q5TEU4;Q9BSH4;Q86YH6	Q96D53	Q96EY8	Q9Y2Z9	Q9Y2T3	Q2TB90	P31350	Q9Y2H5	Q7L592	P53701	Q8TB37	Q5EBL8	Q9H773	P15531	Q9ULC5	P42330	Q15181	P00966	P49247	Q8NFF5	Q16186	Q5TEU4	Q9BSH4	Q86YH6
R-HSA-5684996	MAPK1/MAPK3 signaling	1	286	0.0240822	0.988164	0.988164	1	82	0.00551075	9606	Homo sapiens	Q16186	Q16186
R-HSA-418594	G alpha (i) signalling events	1	317	0.0266925	0.99273	0.99273	2	74	0.00497312	9606	Homo sapiens	P52292	P52292
R-HSA-8953897	Cellular responses to stimuli	6	887	0.0746884	0.994208	0.994208	15	605	0.0406586	9606	Homo sapiens	Q99543;P17096;Q16186;O00762;Q99933;Q8N6T3	Q99543	P17096	Q16186	O00762	Q99933	Q8N6T3
R-HSA-5663205	Infectious disease	11	1340	0.112833	0.994352	0.994352	82	982	0.0659946	9606	Homo sapiens	Q9UKL0;O95983;P49411;P31947;P52292;P35269;P17096;Q9H3P2;Q9UQB8;Q9Y6Q5;Q16186	Q9UKL0	O95983	P49411	P31947	P52292	P35269	P17096	Q9H3P2	Q9UQB8	Q9Y6Q5	Q16186
R-HSA-109582	Hemostasis	4	727	0.0612159	0.996373	0.996373	4	342	0.0229839	9606	Homo sapiens	P16422;Q9UKL0;Q13685;P78310	P16422	Q9UKL0	Q13685	P78310
R-HSA-1266738	Developmental Biology	11	1425	0.11999	0.997517	0.997517	40	953	0.0640457	9606	Homo sapiens	P41235;Q92925;O95983;P08727;Q99959;Q92922;Q16186;Q13153	P41235	Q92925	O95983	P08727	P41235-5	P41235-6	P41235-7	Q99959	Q92922	Q16186	Q13153
R-HSA-1280218	Adaptive Immune System	5	869	0.0731728	0.997711	0.997711	16	264	0.0177419	9606	Homo sapiens	P78310;Q9Y6Q5;Q16186;O00762;Q13153	P78310	Q9Y6Q5	Q16186	O00762	Q13153
R-HSA-422475	Axon guidance	2	540	0.0454699	0.997972	0.997972	11	294	0.0197581	9606	Homo sapiens	Q16186;Q13153	Q16186	Q13153
R-HSA-1280215	Cytokine Signaling in Immune system	4	798	0.0671943	0.99851	0.99851	9	791	0.0531586	9606	Homo sapiens	Q13769;P52292;Q9C040;Q16186	Q13769	P52292	Q9C040	Q16186
R-HSA-112316	Neuronal System	1	419	0.0352812	0.998551	0.998551	2	216	0.0145161	9606	Homo sapiens	P52292	P52292
R-HSA-9675108	Nervous system development	2	566	0.0476591	0.998604	0.998604	11	321	0.0215726	9606	Homo sapiens	Q16186;Q13153	Q16186	Q13153
R-HSA-382551	Transport of small molecules	3	726	0.0611317	0.999146	0.999146	4	462	0.0310484	9606	Homo sapiens	P55011;Q16186;Q5EBL8	P55011	Q16186	Q5EBL8
R-HSA-449147	Signaling by Interleukins	1	458	0.0385652	0.999221	0.999221	1	505	0.0339382	9606	Homo sapiens	Q16186	Q16186
R-HSA-556833	Metabolism of lipids	3	764	0.0643314	0.999493	0.999493	10	863	0.0579973	9606	Homo sapiens	Q9ULC5;P42330;Q9Y2H5	Q9ULC5	P42330	Q9Y2H5
R-HSA-388396	GPCR downstream signalling	2	638	0.0537218	0.999511	0.999511	8	175	0.0117608	9606	Homo sapiens	P52292;Q13153	P52292	Q13153
R-HSA-1643685	Disease	17	2194	0.184742	0.999795	0.999795	94	1916	0.128763	9606	Homo sapiens	Q14435;Q9UKL0;O95983;Q96EY8;P49411;P31947;P35269;Q9H3P2;Q9Y6Q5;O00762;Q9H3R2;P52292;P17096;Q9UQB8;Q6UN15;P49247;Q16186	Q14435	Q9UKL0	O95983	Q96EY8	P49411	P31947	P35269	Q9H3P2	Q9Y6Q5	O00762	Q9H3R2	P52292	P17096	Q9UQB8	Q6UN15	P49247	Q16186
R-HSA-168249	Innate Immune System	6	1187	0.0999495	0.999834	0.999834	18	709	0.0476478	9606	Homo sapiens	Q13685;Q9UQB8;Q16186;Q13153;Q5EBL8;Q9H3R2	Q13685	Q9UQB8	Q16186	Q13153	Q5EBL8	Q9H3R2
R-HSA-372790	Signaling by GPCR	2	713	0.060037	0.999839	0.999839	8	392	0.0263441	9606	Homo sapiens	P52292;Q13153	P52292	Q13153
R-HSA-9709957	Sensory Perception	1	641	0.0539744	0.999959	0.999959	1	131	0.00880376	9606	Homo sapiens	P42330	P42330
R-HSA-162582	Signal Transduction	20	2610	0.219771	0.999962	0.999962	86	2574	0.172984	9606	Homo sapiens	Q14435;Q9UKL0;O95983;Q13685;Q9Y5V3;P31947;P31483;P35269;Q5T0N5;Q9H3R2;Q96DH6;P42330;Q9BYG5;P52292;Q9UQB8;Q16186;Q13153;Q9UHR4;Q9Y6D9;Q9NSA3	Q14435	Q9UKL0	O95983	Q13685	Q9Y5V3	P31947	P31483	P35269	Q5T0N5	Q9H3R2	Q96DH6	P42330	Q9BYG5	P52292	Q9UQB8	Q16186	Q13153	Q9UHR4	Q9Y6D9	Q9NSA3
R-HSA-168256	Immune System	12	2217	0.186679	0.999999	0.999999	41	1693	0.113777	9606	Homo sapiens	Q13685;Q13769;P78310;P52292;Q9UQB8;Q9C040;Q9Y6Q5;Q16186;O00762;Q5EBL8;Q13153;Q9H3R2	Q13685	Q13769	P78310	P52292	Q9UQB8	Q9C040	Q9Y6Q5	Q16186	O00762	Q5EBL8	Q13153	Q9H3R2
[truncated: 9 more columns]
